# Supplementary material for: Genome-wide expression profile of the response to spinal cord injury in Xenopus laevis reveals extensive differences between regenerative and non-regenerative stages
Source: Neural Dev. 2014 May 22;9:12. doi: 10.1186/1749-8104-9-12 (PMC4046850; doi:10.1186/1749-8104-9-12)
Supplement: Additional file 1 — Quality of RNA-Seq results for regenerative and non-regenerative stage samples. Total reads: number of total reads obtained per sample. Mapped reads: number of reads that mapped to the reference (Xenopus laevis UniGene mRNA database). Mapped transcripts: total number of transcripts to which at least one read was successfully mapped. Q30 or higher (%): percentage of reads that had an average sequencing quality of Q30 or higher. R1, R2, R6: regenerative stage at 1, 2, or 6 days post-operation (respectively). NR1, NR2, NR6: non-regenerative stage at 1, 2, or 6 days post-operation (respectively). [file 1749-8104-9-12-S1.xlsx]

## Sheet: Filename
Additional file 1 – Quality of RNA-Seq results for regenerative and non-regenerative stage samples

## Sheet: R-stage
	R1		R2		R6		Mean values
	Sham	Transected	Sham	Transected	Sham	Transected
Total reads	49526094	57226264	40731939	36712357	43230139	35770940	43866289
Q30 or higher (%)	0.89	0.9	0.91	0.9	0.91	0.91	0.9
Q30 or higher after trimming	0.92	0.93	0.93	0.92	0.93	0.93	0.93
Mapped reads	14293848	14761453	11566614	8497161	13278713	9420634	11969737
% Mapped reads	0.29	0.26	0.28	0.23	0.31	0.26	0.29
Mapped transcripts	26530	26850	27070	26661	27335	26682	26855

## Sheet: NR-stage
	NR1		NR2		NR6		Mean values
	Sham	Transected	Sham	Transected	Sham	Transected
Total reads	50020552	44928063	36060564	32877939	42247257	45253967	41898057
Q30 or higher (%)	0.9	0.9	0.91	0.9	0.91	0.91	0.91
Q30 or higher after trimming	0.92	0.92	0.91	0.93	0.93	0.92	0.92
Mapped reads	13376427	11240910	10350861	8117877	10675754	14068815	11305107
% Mapped reads	0.27	0.25	0.29	0.25	0.25	0.31	0.27
Mapped transcripts	26036	25440	26135	25961	26235	27099	26151
