# Supplementary material for: Genome-wide expression profile of the response to spinal cord injury in Xenopus laevis reveals extensive differences between regenerative and non-regenerative stages
Source: Neural Dev. 2014 May 22;9:12. doi: 10.1186/1749-8104-9-12 (PMC4046850; doi:10.1186/1749-8104-9-12)
Supplement: Additional file 2 — Transcripts with a significant differential expression in response to spinal cord transection. Transcripts meeting differential expression criteria (significant fold change (FC), see Methods and Figure 2a) when comparing transected and sham-operated samples are shown, ordered by descending FC value. Each sheet corresponds to data from either regenerative (R) or non-regenerative (NR) stages, at 1, 2 and 6 days after injury. log2Conc, absolute transcript abundance in a log2-scale; log2FC, fold change in a log2-scale. NA refers to transcripts that were not detected in the sample. R1, R2, R6: regenerative stage at 1, 2, and 6 days post-operation (respectively). NR1, NR2, NR6: non-regenerative stage at 1, 2, and 6 days post-operation (respectively). [file 1749-8104-9-12-S2.xlsx]

## Sheet: Filename
Additional file 3 – Transcripts that show a different response to spinal cord injury in R- and NR- and stages

## Sheet: Day1
				R21					NR21
GenBank/EMBL/DDBJ accession number	Unigene Cluster ID	Gene name	Cluster function (according to Unigene)	Reads- Transected	Reads-Sham	log2Conc	log2FC	p-value	Reads- Transected	Reads-Sham	log2Conc	log2FC	p-value	FC ratio	Total reads
CB197746	Xl.76977	Unknown	Transcribed locus, strongly similar to NP_001083380.1 hypothetical protein LOC398894 [Xenopus laevis]	0	7	-35.4387	-29.1548	0.015625	42	0	-34.0265	31.9791	0	61.1339	49
DC063411	Xl.84766	Unknown	Transcribed locus, strongly similar to NP_001079387.1 high-mobility group box 2 [Xenopus laevis]	3	0	-36.1733	27.6854	0.25	0	15	-34.8877	-30.2567	0.000122	57.9422	18
CB560371	Xl.85256	Unknown	Transcribed locus, strongly similar to NP_001089553.1 hypothetical protein LOC734609 [Xenopus laevis]	17	0	-34.9221	30.1879	3.1e-05	0	2	-36.3411	-27.3499	0.5	57.5378	19
EB468766	Xl.82558	Unknown	Transcribed locus	13	0	-35.1156	29.8009	0.000488	0	2	-36.3411	-27.3499	0.5	57.1508	15
DC025808	Xl.79643	Unknown	Transcribed locus, moderately similar to XP_002936769.1 PREDICTED: cytoskeleton-associated protein 2-like [Xenopus (Silurana) tropicalis]	11	0	-35.2361	29.5599	0.001953	0	2	-36.3411	-27.3499	0.5	56.9098	13
EG587310	Xl.77574	Unknown	Transcribed locus, moderately similar to XP_002935837.1 PREDICTED: carboxylesterase 2-like [Xenopus (Silurana) tropicalis]	0	1	-36.8423	-26.3474	1	12	0	-34.9302	30.1718	0.000244	56.5192	13
BG408118	Xl.77021	Unknown	Transcribed locus	13	0	-35.1156	29.8009	0.000488	0	1	-36.8411	-26.3499	1	56.1508	14
DT055388	Xl.82399	Unknown	Transcribed locus	1	0	-36.9658	26.1005	1	0	12	-35.0486	-29.9348	0.000977	56.0353	13
EB464829	Xl.54234	Unknown	Transcribed locus, moderately similar to XP_002941196.1 PREDICTED: RING finger protein 213-like [Xenopus (Silurana) tropicalis]	11	0	-35.2361	29.5599	0.001953	0	1	-36.8411	-26.3499	1	55.9098	12
DC026437	Xl.80335	Unknown	Transcribed locus	11	0	-35.2361	29.5599	0.001953	0	1	-36.8411	-26.3499	1	55.9098	12
BP677240	Xl.58473	Unknown	Transcribed locus	3	26	-20.6494	-3.36242	1e-06	54	0	-33.8452	32.3417	0	35.7041	83
CX130081	Xl.55622	Unknown	Transcribed locus, weakly similar to XP_002941629.1 PREDICTED: f-box/WD repeat-containing protein 7-like [Xenopus (Silurana) tropicalis]	28	1	-21.3884	4.56042	0	0	4	-35.8411	-28.3499	0.125	32.9103	33
FJ422584	Xl.85422	hoxb1	Homeobox B1	1	10	-22.1311	-3.56887	0.006348	5	0	-35.5617	28.9087	0.0625	32.4776	16
BU916852	Xl.85764	LOC398543	Similar to DEK oncogene (DNA binding)	13	1	-21.9419	3.4535	0.003418	0	6	-35.5486	-28.9348	0.03125	32.3883	20
CB756418	Xl.74103	Unknown	Transcribed locus	0	8	-35.3423	-29.3474	0.003906	25	4	-20.2258	2.88081	8e-06	32.2282	37
CB944059	Xl.29212	Unknown	Transcribed locus	10	51	-19.2949	-2.59744	0	7	0	-35.319	29.3942	0.015625	31.9916	68
BC099265	Xl.25163	Unknown	CDNA clone IMAGE:6873878	11	0	-35.2361	29.5599	0.001953	1	5	-22.3868	-2.08498	0.21875	31.6449	17
BX852159	Xl.17563	Unknown	Transcribed locus						33	0	-34.2005	31.6312	0	31.6312	33
BC041318	Xl.58774	Unknown	Xenopus laevis, clone IMAGE:4884491, mRNA	0	34	-34.2986	-31.4349	0						31.4349	34
CX135185	Xl.54397	Unknown	Transcribed locus, moderately similar to NP_001096523.1 hypothetical protein LOC100125162 [Xenopus (Silurana) tropicalis]	1	12	-21.9996	-3.8319	0.001831	2	0	-36.2227	27.5868	0.5	31.4187	15
BC123304	Xl.48464	racgap1.2	Rac GTPase activating protein 1	19	1	-21.6681	4.00099	7.6e-05	0	2	-36.3411	-27.3499	0.5	31.3508	22
BI312534	Xl.71333	Unknown	Transcribed locus	2	3	-22.4996	-0.831901	1	14	0	-34.819	30.3942	6.1e-05	31.2261	19
BC088910	Xl.11644	fbxo5-a	F-box protein 5	44	12	-19.2699	1.62753	0.000355	0	9	-35.2562	-29.5198	0.007813	31.1473	65
CB206161	Xl.80318	Unknown	Transcribed locus	25	0	-34.6439	30.7443	0	9	14	-20.0591	-0.400482	0.677639	31.1448	48
BG346759	Xl.60647	Unknown	Transcribed locus	0	13	-34.9921	-30.0479	0.000122	9	5	-20.8018	1.08495	0.301758	31.1328	27
EF431889	Xl.84497	xilr2-b	Ig-like receptor 2	0	14	-34.9387	-30.1548	6.1e-05	25	15	-19.2723	0.973914	0.059584	31.1287	54
DC051577	Xl.84459	Unknown	Transcribed locus, weakly similar to XP_891357.1 PREDICTED: similar to high-mobility group box 3 [Mus musculus]	16	1	-21.7921	3.75306	0.000519	0	2	-36.3411	-27.3499	0.5	31.1029	19
BC084607	Xl.58749	LOC495209	Hypothetical LOC495209	46	115	-17.6076	-1.56887	0	0	77	-33.7077	-32.6166	0	31.0478	238
BC130144	Xl.74555	LOC100037028	Hypothetical protein LOC100037028	0	24	-34.5499	-30.9324	0						30.9324	24
BG407870	Xl.9318	Unknown	Transcribed locus	16	0	-34.9658	30.1005	6.1e-05	5	10	-20.7258	-0.763052	0.607239	30.8635	31
BC097927	Xl.82350	MGC115738	Hypothetical protein MGC115738	27	1	-21.4147	4.50795	1e-06	0	1	-36.8411	-26.3499	1	30.8578	29
BC082854	Xl.3055	st14-b	Suppression of tumorigenicity 14 (colon carcinoma)	9	13	-20.3569	-0.777454	0.286279	11	0	-34.9929	30.0462	0.000488	30.8237	33
CD256567	Xl.71490	Unknown	Transcribed locus, moderately similar to NP_001085823.1 sciellin [Xenopus laevis]	11	13	-20.2122	-0.487947	0.541256	13	0	-34.8724	30.2872	0.000122	30.7752	37
BQ399939	Xl.19858	Unknown	Transcribed locus	2	1	-23.2921	0.753061	1	0	12	-35.0486	-29.9348	0.000977	30.6879	15
DY548916	Xl.68867	Unknown	Transcribed locus	0	17	-34.7986	-30.4349	8e-06	1	1	-23.5477	0.236948	1	30.6718	19
AF159715	Xl.85826	gad2	Glutamate decarboxylase 2 (pancreatic islets and brain, 65kDa)	18	12	-19.9147	0.338024	0.584665	0	15	-34.8877	-30.2567	0.000122	30.5948	45
EB470917	Xl.79012	Unknown	Transcribed locus						0	18	-34.7562	-30.5198	1.5e-05	30.5198	18
DC066662	Xl.61598	Unknown	Transcribed locus, moderately similar to XP_002938099.1 PREDICTED: laminin subunit alpha-1-like [Xenopus (Silurana) tropicalis]	21	4	-20.596	2.14538	0.004077	0	4	-35.8411	-28.3499	0.125	30.4952	29
BC124936	Xl.10571	LOC100158373	Hypothetical protein LOC100158373	0	15	-34.8889	-30.2543	3.1e-05	1	1	-23.5477	0.236948	1	30.4913	17
BG439559	Xl.77159	Unknown	Transcribed locus	12	0	-35.1733	29.6854	0.000977	1	2	-23.0477	-0.763052	1	30.4485	15
U42207	Xl.23590	kcnj5	Potassium inwardly-rectifying channel, subfamily J, member 5	14	0	-35.0621	29.9078	0.000244	3	5	-21.5943	-0.500017	0.726562	30.4078	22
DC023825	Xl.16607	Unknown	Transcribed locus	52	8	-19.4419	2.4535	0	0	3	-36.0486	-27.9348	0.25	30.3883	63
BC091629	Xl.20890	LOC496181	Hypothetical LOC496181	0	15	-34.8889	-30.2543	3.1e-05						30.2543	15
BP682501	Xl.43343	Unknown	Transcribed locus	17	2	-21.2484	2.84052	0.001312	0	2	-36.3411	-27.3499	0.5	30.1904	21
BC167496	Xl.24484	LOC100174801	Hypothetical protein LOC100174801	0	29	-34.4134	-31.2054	0	14	34	-19.1003	-1.04316	0.029305	30.1622	77
CX134225	Xl.50279	Unknown	Transcribed locus	6	4	-21.4996	0.338024	0.753906	15	0	-34.7692	30.4937	3.1e-05	30.1557	25
BJ085883	Xl.72083	Unknown	Transcribed locus	43	13	-19.2288	1.47889	0.001016	0	5	-35.6802	-28.6718	0.0625	30.1507	61
DC099090	Xl.69996	Unknown	Transcribed locus	22	0	-34.7361	30.5599	1e-06	14	12	-19.8516	0.459341	0.557197	30.1006	48
BF615237	Xl.61588	Unknown	Transcribed locus	7	5	-21.2275	0.238488	1	0	11	-35.1114	-29.8093	0.001953	30.0478	23
CA791472	Xl.76428	Unknown	Transcribed locus	17	0	-34.9221	30.1879	3.1e-05	3	3	-21.9628	0.236948	1	29.951	23
BU904244	Xl.50474	Unknown	Transcribed locus, strongly similar to NP_001121491.1 transmembrane 6 superfamily member 2 [Xenopus (Silurana) tropicalis]	6	5	-21.3387	0.016096	1	0	12	-35.0486	-29.9348	0.000977	29.9509	23
CB197573	Xl.74036	Unknown	Transcribed locus	20	3	-20.8387	2.49003	0.002599	0	2	-36.3411	-27.3499	0.5	29.8399	25
CF287542	Xl.54822	Unknown	Transcribed locus, weakly similar to NP_795956.1 F-box only protein 48 [Mus musculus]	13	0	-35.1156	29.8009	0.000488	5	6	-21.0943	-0.026086	1	29.827	24
BJ071361	Xl.79488	Unknown	Transcribed locus	10	6	-20.8387	0.490027	0.803619	13	0	-34.8724	30.2872	0.000122	29.7972	29
BQ731059	Xl.65820	Unknown	Transcribed locus	16	23	-19.5303	-0.770501	0.108129	0	18	-34.7562	-30.5198	1.5e-05	29.7493	57
BJ079773	Xl.72171	Unknown	Transcribed locus	24	31	-19.0225	-0.616173	0.140895	0	15	-34.8877	-30.2567	0.000122	29.6406	70
BP695811	Xl.23750	Unknown	Transcribed locus, moderately similar to NP_001129236.1 ubiquitin-like with PHD and ring finger domains 1 [Xenopus laevis]	104	20	-18.2809	2.13157	0	0	2	-36.3411	-27.3499	0.5	29.4814	126
CX134436	Xl.74778	Unknown	Transcribed locus, moderately similar to NP_001087719.1 WW45 protein [Xenopus laevis]	12	17	-19.9559	-0.749439	0.264931	0	14	-34.9374	-30.1572	0.000244	29.4078	43
BC044114	Xl.6146	LOC398510	Hypothetical protein LOC398510	24	47	-18.7223	-1.21656	0.000535	3	0	-35.9302	28.1718	0.25	29.3883	74
EU414772	Xl.84399	rassf9	Ras association (RalGDS/AF-6) domain family (N-terminal) member 9	13	0	-35.1156	29.8009	0.000488	8	7	-20.644	0.429593	0.607239	29.3713	28
BC108625	Xl.54569	LOC733413	Hypothetical protein LOC733413	0	11	-35.1126	-29.8068	0.000488	5	8	-20.8868	-0.441124	0.774414	29.3657	24
DV034291	Xl.54127	Unknown	Transcribed locus	5	13	-20.7809	-1.62545	0.030884	0	24	-34.5486	-30.9348	0	29.3094	42
AB091339	Xl.5039	fcn1-b	Ficolin (collagen/fibrinogen domain containing) 1	227	49	-17.0715	1.9649	0	22	0	-34.4929	31.0462	0	29.0813	298
EB647386	Xl.56748	Unknown	Transcribed locus	5	9	-21.0462	-1.09494	0.179565	0	13	-34.9909	-30.0503	0.000488	28.9554	27
BX851826	Xl.2496	nppb	Natriuretic peptide precursor B	0	1	-36.8423	-26.3474	1	14	3	-20.8516	2.45934	0.007538	28.8068	18
BC073012	Xl.18893	slc2a4	Solute carrier family 2 (facilitated glucose transporter), member 4	29	54	-18.4857	-1.14385	0.000628	2	0	-36.2227	27.5868	0.5	28.7307	85
CB562518	Xl.9655	Unknown	Transcribed locus, weakly similar to XP_001234947.1 PREDICTED: similar to nebulin [Gallus gallus]	28	52	-18.5382	-1.14002	0.000752	2	0	-36.2227	27.5868	0.5	28.7268	82
DC133334	Xl.69523	Unknown	Transcribed locus, moderately similar to XP_002934738.1 PREDICTED: centromere protein F [Xenopus (Silurana) tropicalis]	16	0	-34.9658	30.1005	6.1e-05	5	2	-21.8868	1.55888	0.453125	28.5416	23
BC099337	Xl.81375	mmp1	Matrix metallopeptidase 1 (interstitial collagenase)	112	0	-33.5621	32.9078	0	130	7	-18.6329	4.45196	0	28.4559	249
BC155910	Xl.74765	LOC100127301	Hypothetical protein LOC100127301	1	0	-36.9658	26.1005	1	5	25	-20.0648	-2.08498	0.002316	28.1855	31
BX854612	Xl.71498	Unknown	Transcribed locus, strongly similar to XP_002941693.1 PREDICTED: WD repeat-containing protein 38-like [Xenopus (Silurana) tropicalis]	21	5	-20.435	1.82345	0.009355	0	1	-36.8411	-26.3499	1	28.1733	27
CB564155	Xl.13900	Unknown	Transcribed locus	34	77	-18.115	-1.42626	1e-06	1	0	-36.7227	26.5868	1	28.0131	112
EB730732	Xl.81381	Unknown	Transcribed locus, moderately similar to XP_002936853.1 PREDICTED: hypothetical protein LOC100490199 [Xenopus (Silurana) tropicalis]	74	20	-18.5264	1.64059	2e-06	0	1	-36.8411	-26.3499	1	27.9904	95
BC043842	Xl.12227	pgam2	Phosphoglycerate mutase 2 (muscle)	445	951	-14.4466	-1.34258	0	1	0	-36.7227	26.5868	1	27.9294	1397
CA794187	Xl.29168	Unknown	Transcribed locus	14	0	-35.0621	29.9078	0.000244	7	2	-21.644	2.0443	0.179688	27.8635	23
EE324385	Xl.81235	Unknown	Transcribed locus, moderately similar to NP_001080404.1 ATPase, Ca++ transporting, cardiac muscle, slow twitch 2 [Xenopus laevis]	187	357	-15.7788	-1.17982	0	1	0	-36.7227	26.5868	1	27.7666	545
DC053759	Xl.69308	Unknown	Transcribed locus	83	10	-18.9436	2.80617	0	13	0	-34.8724	30.2872	0.000122	27.4811	106
DC106688	Xl.83016	Unknown	Transcribed locus	11	0	-35.2361	29.5599	0.001953	5	1	-22.3868	2.55888	0.21875	27.001	17
BJ074578	Xl.79867	Unknown	Transcribed locus, strongly similar to NP_001081846.1 myosin, heavy chain 9, non-muscle [Xenopus laevis]	11	0	-35.2361	29.5599	0.001953	7	1	-22.144	3.0443	0.070313	26.5156	19
EB467422	Xl.84495	Unknown	Transcribed locus, strongly similar to NP_001108277.1 hypothetical protein LOC100137661 [Xenopus laevis]	38	47	-18.3909	-0.5536	0.105225	41	1	-20.8689	5.5945	0	6.1481	127
CO382619	Xl.82235	Unknown	Transcribed locus	21	1	-21.596	4.14538	2.1e-05	2	9	-21.4628	-1.93298	0.109375	6.07836	33
DR720168	Xl.18615	Unknown	Transcribed locus, strongly similar to NP_001121293.1 hypothetical protein LOC100158377 [Xenopus laevis]	11	1	-22.0624	3.21249	0.011719	2	17	-21.004	-2.85052	0.001312	6.06301	31
BC130182	Xl.85611	LOC100462907	Hypothetical protein LOC100462907	1	9	-22.2071	-3.41686	0.011719	25	7	-19.8221	2.07345	0.000324	5.49031	42
CA981062	Xl.57830	Unknown	CDNA clone IMAGE:7205399	31	4	-20.315	2.70726	3.9e-05	1	8	-22.0477	-2.76305	0.070313	5.47031	44
BC082396	Xl.80822	MGC81899	MGC81899 protein	1	3	-22.9996	-1.8319	0.625	10	1	-21.8868	3.55888	0.006348	5.39078	15
BC070531	Xl.27125	MGC78829	Hypothetical protein MGC78829	6352	11167	-10.7521	-1.0609	0	9071	604	-12.355	4.14559	0	5.20649	27194
BQ384809	Xl.19325	Unknown	Transcribed locus, strongly similar to XP_002940397.1 PREDICTED: neuropeptide FF receptor 2-like [Xenopus (Silurana) tropicalis]	1	10	-22.1311	-3.56887	0.006348	21	8	-19.8516	1.62927	0.00813	5.19813	40
BC129680	Xl.72557	sds	Serine dehydratase	832	6771	-12.5793	-3.27165	0	510	159	-15.3941	1.91842	0	5.19007	8272
BC081119	Xl.25655	c3orf57	Chromosome 3 open reading frame 57	1	4	-22.7921	-2.24694	0.375	13	2	-21.1975	2.93739	0.004181	5.18433	20
BC128676	Xl.25126	mmp-9th	Matrix metalloproteinase-9TH	135	1	-20.2537	6.82988	0	32	12	-19.2552	1.65199	0.000824	5.17789	180
DC012859	Xl.80278	Unknown	Transcribed locus	117	21	-18.1608	2.23111	0	1	9	-21.9628	-2.93298	0.039063	5.16409	148
BC146624	Xl.73455	sp7	Sp7 transcription factor	1	10	-22.1311	-3.56887	0.006348	5	2	-21.8868	1.55888	0.453125	5.12774	18
BX846446	Xl.70218	Unknown	Transcribed locus, strongly similar to NP_001367.2 cytoplasmic dynein 1 heavy chain 1 [Homo sapiens]	30	1	-21.3387	4.65995	0	18	28	-19.0591	-0.400482	0.461391	5.06043	77
EC277474	Xl.76453	Unknown	Transcribed locus	29	1	-21.3631	4.61104	0	7	11	-20.4143	-0.415128	0.814529	5.02617	48
BC128666	Xl.49150	LOC100037128	Hypothetical protein LOC100037128	96	164	-16.8209	-1.01953	0	125	10	-18.4039	3.88081	0	4.90033	395
BC088901	Xl.50113	cyp26a1	Cytochrome P450, family 26, subfamily A, polypeptide 1	9	96	-18.9147	-3.66198	0	18	9	-19.8778	1.23695	0.052239	4.89892	132
BJ630597	Xl.77632	Unknown	Transcribed locus	16	1	-21.7921	3.75306	0.000519	2	5	-21.8868	-1.08498	0.453125	4.83804	24
AJ009286	Xl.81202	11d12-a	Clone 11D12	1	10	-22.1311	-3.56887	0.006348	2	1	-23.0477	1.23695	1	4.80581	14
BC081237	Xl.48961	zpld1	Zona pellucida-like domain containing 1	1	2	-23.2921	-1.24694	1	10	1	-21.8868	3.55888	0.006348	4.80581	14
CB565476	Xl.79970	Unknown	Transcribed locus	18	2	-21.2071	2.92299	0.000729	4	17	-20.504	-1.85051	0.026604	4.7735	41
BC072245	Xl.1070	nov	Nephroblastoma overexpressed gene	16	39	-19.1494	-1.53234	0.000234	8	1	-22.0477	3.23695	0.021484	4.76929	64
BC076749	Xl.71297	stc1	Stanniocalcin 1	679	17	-17.0447	5.07287	0	438	415	-14.8118	0.314768	0.001829	4.7581	1549
BC161707	Xl.51337	rts	RECQL4-helicase-like protein	15	1	-21.8387	3.65995	0.000977	2	5	-21.8868	-1.08498	0.453125	4.74493	23
BU907765	Xl.21186	Unknown	Transcribed locus	16	3	-20.9996	2.1681	0.007538	1	7	-22.144	-2.57041	0.070313	4.73851	27
DT072068	Xl.71021	Unknown	Transcribed locus	24	3	-20.7071	2.75306	0.000534	3	14	-20.8516	-1.98544	0.021271	4.7385	44
DC013849	Xl.53901	Unknown	Transcribed locus	18	1	-21.7071	3.92299	0.000145	2	4	-22.0477	-0.763052	0.6875	4.68604	25
BP726860	Xl.3228	Unknown	Transcribed locus	11	2	-21.5624	2.21249	0.038574	4	26	-20.1975	-2.46349	0.000546	4.67598	43
BU913894	Xl.6924	Unknown	Transcribed locus	14	1	-21.8884	3.56042	0.001831	5	12	-20.5943	-1.02609	0.332306	4.5865	32
BC126014	Xl.4910	cdca7l	Cell division cycle associated 7-like	153	23	-17.9016	2.48689	0	2	10	-21.3868	-2.08498	0.06543	4.57187	188
EB471084	Xl.82521	Unknown	Transcribed locus	29	122	-17.8978	-2.31969	0	12	3	-20.9628	2.23695	0.021271	4.55664	166
BC070805	Xl.46583	suv39h1	Suppressor of variegation 3-9 homolog 1	65	10	-19.12	2.4535	0	3	15	-20.8018	-2.08498	0.012726	4.53848	93
DC012595	Xl.74657	Unknown	Transcribed locus, weakly similar to NP_001081460.1 zinc finger protein XFDL 156 a [Xenopus laevis]	15	6	-20.5462	1.07499	0.189247	1	13	-21.6975	-3.46349	0.003418	4.53848	35
BG346593	Xl.1551	Unknown	Transcribed locus	16	3	-20.9996	2.1681	0.007538	1	6	-22.2552	-2.34801	0.125	4.51611	26
EB481270	Xl.82493	Unknown	Transcribed locus, strongly similar to NP_001082256.1 signal transducer and activator of transcription 1, 91kDa [Xenopus laevis]	39	9	-19.5644	1.86854	0.000156	3	22	-20.5255	-2.63752	0.000911	4.50606	73
BG161614	Xl.83917	Unknown	Transcribed locus, moderately similar to NP_001082252.1 glutathione S-transferase P 1 [Xenopus laevis]	66	3	-19.9774	4.21249	0	10	14	-19.9831	-0.248479	0.83882	4.46097	93
DT059834	Xl.56367	Unknown	Transcribed locus, moderately similar to XP_002942924.1 PREDICTED: phospholipid scramblase 2-like [Xenopus (Silurana) tropicalis]	6	23	-20.2378	-2.18554	0.000325	12	3	-20.9628	2.23695	0.021271	4.42249	44
AB072004	Xl.80367	p5a5	P5A5 protein	1	13	-21.9419	-3.94738	0.000977	9	8	-20.4628	0.406873	0.629059	4.35425	31
EG580760	Xl.18341	Unknown	Transcribed locus	16	6	-20.4996	1.1681	0.133801	3	32	-20.2552	-3.17809	6e-06	4.34619	57
L49412	Xl.21626	mmp-13	Collagenase 3	10	2	-21.6311	2.07499	0.06543	213	3	-18.8879	6.38669	0	4.31171	228
BJ056505	Xl.72025	Unknown	Transcribed locus	15	3	-21.0462	2.07499	0.012726	4	22	-20.318	-2.22248	0.002494	4.29747	44
BQ730634	Xl.3153	MGC53763	Similar to oncomodulin	2843	5685	-11.819	-1.24669	0	7	1	-22.144	3.0443	0.070313	4.29099	8536
BU909717	Xl.12484	Unknown	Transcribed locus, moderately similar to NP_001087619.1 PRKC, apoptosis, WT1, regulator [Xenopus laevis]	49	2	-20.4848	4.36777	0	25	27	-18.8484	0.125917	0.889884	4.24185	103
BC124880	Xl.9047	hoxc5	Homeobox C5	41	23	-18.8516	0.587051	0.129918	8	118	-18.6064	-3.64569	0	4.23275	190
BC060437	Xl.83161	MGC68766	Hypothetical protein MGC68766	65	99	-17.4662	-0.853928	0.000241	172	20	-17.6736	3.34129	0	4.19521	356
BC093541	Xl.53423	amdhd1	Amidohydrolase domain containing 1	24	59	-18.5583	-1.54462	5e-06	41	8	-19.3689	2.5945	0	4.13912	132
BJ623912	Xl.74347	Unknown	Transcribed locus, moderately similar to XP_002940886.1 PREDICTED: zinc finger protein 585B-like [Xenopus (Silurana) tropicalis]	12	6	-20.7071	0.753061	0.480682	1	12	-21.7552	-3.34801	0.006348	4.10107	31
DC060135	Xl.15208	Unknown	Transcribed locus, strongly similar to XP_002932624.1 PREDICTED: uncharacterized protein C8orf4 homolog [Xenopus (Silurana) tropicalis]	14	7	-20.4848	0.753061	0.38331	1	12	-21.7552	-3.34801	0.006348	4.10107	34
BP684794	Xl.82198	Unknown	Transcribed locus, strongly similar to NP_001085287.1 hypothetical protein LOC443634 [Xenopus laevis]	49	3	-20.1923	3.78281	0	11	16	-19.818	-0.30362	0.701108	4.08643	79
BC155957	Xl.15843	LOC100127337	Hypothetical protein LOC100127337	20	1	-21.6311	4.07499	4e-05						4.07499	21
BC080035	Xl.74030	h2-ea	Major histocompatibility complex, class II, DR alpha	88	226	-16.6523	-1.60769	0	2	120	-19.5943	-5.66994	0	4.06226	436
CO386902	Xl.81868	Unknown	Transcribed locus	10	7	-20.7275	0.267634	1	17	1	-21.504	4.32441	7.6e-05	4.05678	35
EG570409	Xl.18998	Unknown	Transcribed locus	23	1	-21.5303	4.27662	6e-06	6	6	-20.9628	0.236948	1	4.03967	36
BC108855	Xl.85836	LOC443703	Hypothetical protein LOC443703	3	5	-21.8387	-0.983904	0.726562	105	15	-18.2372	3.0443	0	4.02821	128
BC073697	Xl.6393	cdc45	Cell division cycle 45 homolog (S. cerevisiae)	162	32	-17.6222	2.09291	0	2	9	-21.4628	-1.93298	0.109375	4.02589	205
BC060331	Xl.5979	MGC68464	Hypothetical protein MGC68464	48	139	-17.4402	-1.78092	0	8	2	-21.5477	2.23695	0.06543	4.01787	197
BG893227	Xl.4756	Unknown	Transcribed locus	15	40	-19.1777	-1.66198	7.3e-05	13	3	-20.905	2.35243	0.012726	4.0144	71
EB728783	Xl.56978	Unknown	Transcribed locus, weakly similar to XP_002940872.1 PREDICTED: TCDD-inducible poly [ADP-ribose] polymerase-like [Xenopus (Silurana) tropicalis]	7	8	-20.8884	-0.439584	0.607239	20	2	-20.8868	3.55888	6.6e-05	3.99846	37
BX843675	Xl.19671	Unknown	Transcribed locus	9	11	-20.4774	-0.536446	0.503445	28	3	-20.3516	3.45934	0	3.99579	51
DC060163	Xl.83330	Unknown	Transcribed locus, strongly similar to NP_001091434.1 hypothetical protein LOC100049136 [Xenopus laevis]	57	89	-17.6378	-0.889782	0.000257	29	4	-20.1187	3.09493	1e-06	3.98471	179
BC160754	Xl.2388	LOC100189577	Hypothetical protein LOC100189577	1	15	-21.8387	-4.15383	0.000275	3	4	-21.7552	-0.178089	1	3.97574	23
CA974431	Xl.51180	Unknown	Transcribed locus, strongly similar to XP_002942935.1 PREDICTED: HAUS augmin-like complex subunit 5-like [Xenopus (Silurana) tropicalis]	16	3	-20.9996	2.1681	0.007538	1	4	-22.5477	-1.76305	0.375	3.93115	24
BE191945	Xl.30877	Unknown	Transcribed locus	18	15	-19.7537	0.016096	1	13	1	-21.6975	3.93739	0.000977	3.92129	47
BP696354	Xl.41634	Unknown	Transcribed locus, moderately similar to XP_002942501.1 PREDICTED: hypothetical protein LOC100492750 [Xenopus (Silurana) tropicalis]	38	9	-19.5832	1.83106	0.000247	2	10	-21.3868	-2.08498	0.06543	3.91604	59
DC068007	Xl.53158	Unknown	Transcribed locus	41	158	-17.4614	-2.19317	0	14	5	-20.4831	1.72237	0.019211	3.91554	218
DT055813	Xl.77704	Unknown	Transcribed locus	14	2	-21.3884	2.56042	0.007385	2	6	-21.7552	-1.34801	0.289063	3.90843	24
DC085768	Xl.81981	Unknown	Transcribed locus	4	7	-21.3884	-1.05429	0.387695	12	2	-21.2552	2.82191	0.007385	3.87621	25
BC123200	Xl.54285	MGC154434	Hypothetical protein MGC154434	48	98	-17.6923	-1.27669	0	72	14	-18.5591	2.59952	0	3.8762	232
BU901032	Xl.14572	Unknown	Transcribed locus, strongly similar to XP_002941767.1 PREDICTED: hypothetical protein LOC100487322 [Xenopus (Silurana) tropicalis]	5	8	-21.1311	-0.925011	0.42395	13	2	-21.1975	2.93739	0.004181	3.8624	28
BJ071422	Xl.55073	Unknown	Transcribed locus	20	1	-21.6311	4.07499	4e-05	3	3	-21.9628	0.236948	1	3.83804	27
BC129695	Xl.1405	LOC100036942	Hypothetical protein LOC100036942	1083	4194	-12.7346	-2.20023	0	1228	469	-13.98	1.6256	0	3.82583	6974
CA981402	Xl.85594	srpk2-b	SRSF protein kinase 2	61	4	-19.8267	3.6838	0	45	58	-17.8728	-0.12918	0.693686	3.81298	168
AF055576	Xl.19979	bglap	Bone gamma-carboxyglutamate (gla) protein	4	8	-21.2921	-1.24694	0.266846	15	3	-20.8018	2.55888	0.004425	3.80581	30
BC044019	Xl.7195	mcm6.2-b	Minichromosome maintenance complex component 6	1300	105	-15.2628	3.38311	0	37	58	-18.014	-0.411579	0.179665	3.79469	1500
NM_001092398	Xl.83244	glul-a	Glutamate-ammonia ligase	1664	6794	-12.0769	-2.27655	0	518	215	-15.1652	1.50556	0	3.78211	9191
BC048022	Xl.23696	tsga10	Testis specific, 10	50	13	-19.12	1.69648	5.8e-05	1	5	-22.3868	-2.08498	0.21875	3.78146	69
DC087695	Xl.43241	Unknown	Transcribed locus	6	5	-21.3387	0.016096	1	1	16	-21.5477	-3.76305	0.000519	3.77915	28
BF231543	Xl.70994	Unknown	Transcribed locus, strongly similar to XP_002931858.1 PREDICTED: transcriptional regulator ATRX [Xenopus (Silurana) tropicalis]	15	1	-21.8387	3.65995	0.000977	11	14	-19.9143	-0.110975	1	3.77093	41
AW158347	Xl.11754	Unknown	Transcribed locus	21	1	-21.596	4.14538	2.1e-05	17	15	-19.5505	0.417521	0.596615	3.72786	54
CX132821	Xl.9799	Unknown	Transcribed locus, moderately similar to NP_001120246.1 hypothetical protein LOC100145297 [Xenopus (Silurana) tropicalis]	78	92	-17.3876	-0.485099	0.031954	16	2	-21.0477	3.23695	0.000729	3.72205	188
DY568396	Xl.58548	Unknown	Transcribed locus	22	1	-21.5624	4.21249	1.1e-05	12	10	-20.0943	0.499983	0.523467	3.71251	45
DC024515	Xl.75897	Unknown	Transcribed locus, weakly similar to XP_002939997.1 PREDICTED: hypothetical protein LOC100490442 [Xenopus (Silurana) tropicalis]	3	21	-20.8035	-3.05429	3.6e-05	8	6	-20.7552	0.651986	0.42395	3.70628	38
BX851689	Xl.78185	Unknown	Transcribed locus, strongly similar to NP_001090054.1 serine/threonine-protein kinase SRPK1-like [Xenopus laevis]	6	1	-22.4996	2.33802	0.125	12	36	-19.1703	-1.34801	0.003088	3.68604	55
CD255122	Xl.56303	Unknown	Transcribed locus	10	24	-19.8387	-1.50997	0.005988	19	5	-20.2628	2.16295	0.001544	3.67292	58
BX844523	Xl.25411	Unknown	Transcribed locus, moderately similar to XP_002934337.1 PREDICTED: zona pellucida sperm-binding protein 3 [Xenopus (Silurana) tropicalis]	1	17	-21.7484	-4.3344	7.6e-05	16	30	-19.0943	-0.669942	0.183925	3.66446	64
BU908807	Xl.73956	Unknown	Transcribed locus, strongly similar to XP_002934569.1 PREDICTED: major facilitator superfamily domain-containing protein 9-like, partial [Xenopus (Silurana) tropicalis]	4	18	-20.7071	-2.41686	0.000855	22	11	-19.5883	1.23695	0.024307	3.65381	55
CD361259	Xl.54835	Unknown	Transcribed locus	19	13	-19.8179	0.300549	0.596615	1	12	-21.7552	-3.34801	0.006348	3.64856	45
BX843619	Xl.51003	Unknown	Transcribed locus	25	2	-20.9702	3.39692	8.8e-05	5	7	-20.9831	-0.248479	1	3.6454	39
CK796975	Xl.79712	Unknown	Transcribed locus, moderately similar to XP_002931967.1 PREDICTED: protein SFI1 homolog [Xenopus (Silurana) tropicalis]	38	14	-19.2645	1.19363	0.010974	3	19	-20.6313	-2.42602	0.004344	3.61965	74
DC057289	Xl.34763	Unknown	Transcribed locus	68	9	-19.1634	2.6706	0	25	56	-18.3221	-0.92655	0.009683	3.59715	158
BC073470	Xl.47270	glul-b	Glutamate-ammonia ligase	793	2641	-13.2931	-1.98263	0	584	225	-15.0459	1.61299	0	3.59562	4243
BC170471	Xl.58534	Unknown	Transcribed locus, moderately similar to NP_033885.2 bone morphogenetic protein 1 precursor [Mus musculus]	18	14	-19.8035	0.115631	0.86005	1	13	-21.6975	-3.46349	0.003418	3.57912	46
BU914978	Xl.53644	Unknown	Transcribed locus, moderately similar to XP_002935771.1 PREDICTED: uncharacterized protein C14orf80 homolog [Xenopus (Silurana) tropicalis]	40	25	-18.8092	0.431133	0.260435	3	31	-20.2781	-3.13228	1.1e-05	3.56342	99
CA971625	Xl.52785	LOC733274	Hypothetical protein LOC733274	65	1	-20.7809	5.77543	0	59	15	-18.653	2.2127	0	3.56273	140
DT079697	Xl.54810	Unknown	Transcribed locus, moderately similar to XP_002938249.1 PREDICTED: hypothetical protein LOC100487732 [Xenopus (Silurana) tropicalis]	107	4	-19.4214	4.49453	0	31	19	-18.9467	0.943217	0.032839	3.55131	161
EB476176	Xl.16226	Unknown	Transcribed locus, moderately similar to XP_002941875.1 PREDICTED: IQ and ubiquitin-like domain-containing protein [Xenopus (Silurana) tropicalis]	55	9	-19.3165	2.3645	0	3	8	-21.2552	-1.17809	0.34375	3.54258	75
BC068675	Xl.23897	cnfn-a	Cornifelin	419	517	-14.9297	-0.550153	0	66	10	-18.8646	2.95941	0	3.50957	1012
BC070543	Xl.34454	aqp3-a	Aquaporin 3 (Gill blood group)	4337	230	-13.8281	3.99005	0	313	262	-15.386	0.493544	5.3e-05	3.49651	5142
DC039866	Xl.68474	Unknown	Transcribed locus	2	19	-21.1681	-3.49487	0.000121						3.49487	21
BC097827	Xl.53996	Unknown	CDNA clone IMAGE:3378448	9	4	-21.2071	0.922986	0.387695	2	14	-21.144	-2.57041	0.007385	3.49339	29
BG513721	Xl.23691	Unknown	Transcribed locus	11	34	-19.5187	-1.87497	0.000156	39	15	-18.9516	1.61546	0.000114	3.49043	99
CB984281	Xl.24721	slc25a4	Solute carrier family 25 (mitochondrial carrier; adenine nucleotide translocator), member 4	267	710	-15.0259	-1.65792	0	12	4	-20.7552	1.82191	0.049042	3.47983	993
BF610709	Xl.77024	Unknown	Transcribed locus, strongly similar to NP_001089583.1 claudin 4 [Xenopus laevis]	13	1	-21.9419	3.4535	0.003418						3.4535	14
CB196938	Xl.70410	Unknown	Transcribed locus, strongly similar to XP_002934038.1 PREDICTED: lipoprotein lipase [Xenopus (Silurana) tropicalis]	59	62	-17.8737	-0.318492	0.275253	1	16	-21.5477	-3.76305	0.000519	3.44456	138
EB730145	Xl.79243	Unknown	Transcribed locus, weakly similar to NP_001085281.1 hypothetical protein LOC443608 [Xenopus laevis]	11	30	-19.609	-1.6944	0.000941	17	6	-20.2115	1.73945	0.010622	3.43385	64
EB735334	Xl.17372	lgalsia-a	Galectin-Ia	24	3	-20.7071	2.75306	0.000534	88	166	-16.6305	-0.678659	0.000388	3.43172	281
DT063575	Xl.85147	Unknown	Transcribed locus, weakly similar to NP_001106333.1 hypothetical protein LOC100127293 [Xenopus laevis]	4	22	-20.5624	-2.70637	8.8e-05	14	10	-19.9831	0.722375	0.307456	3.42875	50
EB475341	Xl.56121	Unknown	Transcribed locus, strongly similar to NP_001082256.1 signal transducer and activator of transcription 1, 91kDa [Xenopus laevis]	43	10	-19.418	1.8574	5.7e-05	8	28	-19.644	-1.57041	0.005988	3.42781	89
BG552291	Xl.11361	Unknown	Transcribed locus	8	8	-20.7921	-0.246939	0.803619	23	3	-20.4935	3.17555	1e-05	3.42249	42
BC099361	Xl.58905	c17orf67	Chromosome 17 open reading frame 67	69	175	-17.0122	-1.58963	0	6	2	-21.7552	1.82191	0.289063	3.41154	252
AW641316	Xl.71465	Unknown	Transcribed locus	15	34	-19.2949	-1.42751	0.001403	30	9	-19.5093	1.97391	0.000182	3.40142	88
BC088912	Xl.11307	tnfsf11	Tumor necrosis factor (ligand) superfamily, member 11	3	16	-20.9996	-2.66198	0.002577	7	5	-20.9831	0.722375	0.581055	3.38435	31
BP719968	Xl.15638	Unknown	Transcribed locus	29	7	-19.9594	1.80369	0.001878	2	7	-21.644	-1.57041	0.179688	3.37409	45
BC085029	Xl.941	LOC495464	Hypothetical LOC495464	9	46	-19.4454	-2.60058	0	221	153	-16.0251	0.767463	0	3.36804	429
CA982091	Xl.6394	Unknown	Transcribed locus	24	5	-20.3387	2.0161	0.003719	1	3	-22.7552	-1.34801	0.625	3.36411	33
BC072157	Xl.47023	cyp2e1	Cytochrome P450, family 2, subfamily E, polypeptide 1	90	331	-16.3608	-2.12577	0	36	18	-18.8778	1.23695	0.002667	3.36272	475
BC074482	Xl.73510	Unknown	CDNA clone IMAGE:8743864	31	57	-18.3986	-1.12563	0.00061	4	1	-22.5477	2.23695	0.375	3.36258	93
BC084414	Xl.21139	bhmt	Betaine--homocysteine S-methyltransferase	371	615	-14.8923	-0.976106	0	154	35	-17.3497	2.37445	0	3.35056	1175
BJ084256	Xl.72129	Unknown	Transcribed locus, strongly similar to XP_002940002.1 PREDICTED: alanine--glyoxylate aminotransferase 2, mitochondrial-like [Xenopus (Silurana) tropicalis]	145	352	-15.9724	-1.52646	0	12	4	-20.7552	1.82191	0.049042	3.34837	513
AJ238649	Xl.224	vax2-a	Ventral anterior homeobox 2						1	12	-21.7552	-3.34801	0.006348	3.34801	13
BC071130	Xl.33054	znf367	Zinc finger protein 367	79	6	-19.3477	3.47188	0	25	27	-18.8484	0.125917	0.889884	3.34596	137
AW158282	Xl.8449	Unknown	Transcribed locus	31	3	-20.5225	3.12229	1.1e-05	11	15	-19.8646	-0.210511	0.845019	3.33281	60
BJ048888	Xl.79436	Unknown	Transcribed locus	19	21	-19.472	-0.391329	0.429591	4	62	-19.5706	-3.71725	0	3.32592	106
BF025588	Xl.78041	Unknown	Transcribed locus, strongly similar to NP_001079576.1 HMG-X protein [Xenopus laevis]						17	2	-21.004	3.32441	0.000402	3.32441	19
EB474848	Xl.56517	Unknown	Transcribed locus, weakly similar to XP_002942114.1 PREDICTED: hypothetical protein LOC100495880 [Xenopus (Silurana) tropicalis]	9	20	-20.0462	-1.39894	0.02412	29	9	-19.5338	1.925	0.000294	3.32395	67
BJ639188	Xl.12778	Unknown	Transcribed locus, weakly similar to XP_002939948.1 PREDICTED: piggyBac transposable element-derived protein 4-like [Xenopus (Silurana) tropicalis]	28	14	-19.4848	0.753061	0.117275	6	42	-19.5591	-2.57041	2e-06	3.32347	90
BG893341	Xl.11920	Unknown	Transcribed locus	23	14	-19.6267	0.469268	0.405032	2	17	-21.004	-2.85052	0.001312	3.31978	56
BC084632	Xl.49132	LOC495221	Hypothetical LOC495221	19	28	-19.2645	-0.806366	0.078941	82	17	-18.3252	2.50704	0	3.3134	146
BX855146	Xl.78679	Unknown	Transcribed locus, moderately similar to XP_414763.1 PREDICTED: similar to MGC11257 protein [Gallus gallus]	228	33	-17.3535	2.54156	0	4	8	-21.0477	-0.763052	0.548828	3.30461	273
AW639809	Xl.71614	Unknown	Transcribed locus	30	4	-20.3387	2.65995	6.6e-05	6	11	-20.5255	-0.637521	0.629059	3.29747	51
BC054237	Xl.80386	LOC398637	Hypothetical protein LOC398637						25	3	-20.4333	3.29584	2e-06	3.29584	28
CD302637	Xl.4184	Unknown	Transcribed locus, moderately similar to XP_002937971.1 PREDICTED: magnesium transporter MRS2 homolog, mitochondrial-like [Xenopus (Silurana) tropicalis]	42	6	-19.8035	2.56042	2e-06	14	27	-19.2666	-0.710584	0.15386	3.271	89
BC060330	Xl.34462	f10	Coagulation factor 10	11	17	-20.0187	-0.87497	0.184933	49	11	-19.0107	2.39223	0	3.2672	88
BJ637998	Xl.71305	Unknown	Transcribed locus, weakly similar to XP_002936454.1 PREDICTED: hypothetical protein LOC100486791 [Xenopus (Silurana) tropicalis]	49	15	-19.0313	1.46088	0.000337	1	4	-22.5477	-1.76305	0.375	3.22393	69
CB564742	Xl.81294	Unknown	Transcribed locus, strongly similar to NP_001006153.1 S-phase kinase-associated protein 1 [Gallus gallus]	13	1	-21.9419	3.4535	0.003418	1	1	-23.5477	0.236948	1	3.21655	16
BC060466	Xl.702	MGC68601	Hypothetical protein MGC68601	26	7	-20.0382	1.64615	0.007	2	7	-21.644	-1.57041	0.179688	3.21655	42
EB466301	Xl.79584	Unknown	Transcribed locus, moderately similar to NP_001091283.1 cell division cycle associated 7 [Xenopus laevis]	112	13	-18.5382	2.85998	0	2	3	-22.2552	-0.348014	1	3.20799	130
EB736271	Xl.55448	MGC130918	Hypothetical protein MGC130918	4	25	-20.4702	-2.89079	8e-06	20	19	-19.2628	0.310949	0.522397	3.20174	68
BJ081142	Xl.10734	Unknown	Transcribed locus, moderately similar to XP_002663763.1 PREDICTED: ReO_6-like [Danio rerio]	9	3	-21.4147	1.33802	0.226563	7	30	-19.6906	-1.86259	0.001193	3.20061	49
BC160683	Xl.25998	LOC443699	Hypothetical LOC443699	84	85	-17.3913	-0.264012	0.281478	1	13	-21.6975	-3.46349	0.003418	3.19948	183
BM179100	Xl.80082	Unknown	Transcribed locus	22	3	-20.7699	2.62753	0.000911	4	7	-21.144	-0.570407	0.753906	3.19794	36
DC004354	Xl.82859	Unknown	Transcribed locus, moderately similar to NP_001083630.1 ribosomal protein, large, P1 [Xenopus laevis]	46	9	-19.4454	2.1067	6e-06	2	5	-21.8868	-1.08498	0.453125	3.19168	62
BP738393	Xl.35970	Unknown	Transcribed locus	15	10	-20.1777	0.338024	0.690038	2	17	-21.004	-2.85052	0.001312	3.18854	44
BG161265	Xl.77270	Unknown	Transcribed locus	17	16	-19.7484	-0.159476	1	1	12	-21.7552	-3.34801	0.006348	3.18854	46
BC070872	Xl.78828	espl1	Extra spindle pole bodies homolog 1	54	24	-18.6222	0.922986	0.011673	3	17	-20.7115	-2.26555	0.004425	3.18854	98
BX850294	Xl.70442	Unknown	Transcribed locus	22	5	-20.4014	1.89057	0.005925	9	26	-19.6125	-1.29357	0.024307	3.18413	62
BC084239	Xl.65177	creld2-a	Cysteine-rich with EGF-like domains 2	161	10	-18.4657	3.76205	0	28	22	-18.9143	0.584872	0.202639	3.17718	221
EC275454	Xl.56778	Unknown	Transcribed locus	479	421	-14.9813	-0.060733	0.547862	36	5	-19.8018	3.08494	0	3.14568	941
BU912372	Xl.6188	Unknown	Transcribed locus, weakly similar to XP_002942165.1 PREDICTED: zinc finger protein 27-like [Xenopus (Silurana) tropicalis]	10	18	-20.0462	-1.09494	0.087159	14	4	-20.644	2.0443	0.007538	3.13924	46
BU906877	Xl.80866	Unknown	Transcribed locus, moderately similar to NP_001089520.1 sorting nexin-30 [Xenopus laevis]	7	18	-20.3035	-1.60951	0.014633	22	9	-19.733	1.52645	0.007	3.13596	56
EB463579	Xl.60714	Unknown	Transcribed locus, moderately similar to NP_001107302.1 hypothetical protein LOC100135091 [Xenopus (Silurana) tropicalis]	14	2	-21.3884	2.56042	0.007385	4	7	-21.144	-0.570407	0.753906	3.13082	27
BF072027	Xl.77987	Unknown	Transcribed locus	8	5	-21.1311	0.431133	0.774414	10	1	-21.8868	3.55888	0.006348	3.12774	24
CO386053	Xl.52550	Unknown	Transcribed locus, moderately similar to XP_002940482.1 PREDICTED: LOW QUALITY PROTEIN: bromodomain and WD repeat-containing protein 3 [Xenopus (Silurana) tropicalis]	15	10	-20.1777	0.338024	0.690038	2	16	-21.0477	-2.76305	0.00235	3.10108	43
BJ628881	Xl.17225	Unknown	Transcribed locus	30	6	-20.0462	2.07499	0.000508	5	12	-20.5943	-1.02609	0.332306	3.10107	53
DC029131	Xl.68364	Unknown	Transcribed locus	5	36	-20.0462	-3.09494	0						3.09494	41
DC055637	Xl.62143	Unknown	Transcribed locus, weakly similar to XP_002931616.1 PREDICTED: hypothetical protein LOC100497302 [Xenopus (Silurana) tropicalis]	65	34	-18.2372	0.687966	0.03336	4	25	-20.2258	-2.40691	0.000912	3.09487	128
DC033053	Xl.78310	Unknown	Transcribed locus	39	3	-20.3569	3.4535	0	12	11	-20.0255	0.362479	0.677639	3.09102	65
EG575954	Xl.78624	Unknown	Transcribed locus	11	21	-19.8662	-1.17982	0.035082	19	6	-20.1313	1.89991	0.004077	3.07974	57
DQ080115	Xl.4241	pzp	Pregnancy-zone protein	51	128	-17.4559	-1.57451	0	36	15	-19.0093	1.49998	0.00041	3.0745	230
BC073015	Xl.34158	dtl-b	Denticleless homolog	64	22	-18.5624	1.29363	0.000266	2	8	-21.5477	-1.76305	0.179688	3.05668	96
GQ120625	Xl.85722	cacna1b	Calcium channel, voltage-dependent, N type, alpha 1B subunit	13	9	-20.3569	0.283576	0.831812	2	16	-21.0477	-2.76305	0.00235	3.04663	40
AY884210	Xl.54052	lep	Leptin	81	0	-33.7959	32.4403	0	7	0	-35.319	29.3942	0.015625	3.04616	88
BC153781	Xl.8333	LOC100126636	Hypothetical protein LOC100126636	246	70	-16.7562	1.56629	0	7	23	-19.8823	-1.47926	0.02412	3.04555	346
BC071120	Xl.46166	slc30a2	Solute carrier family 30 (zinc transporter), member 2	103	9	-18.8639	3.26964	0	41	41	-18.1902	0.236948	0.581114	3.03269	194
BJ631700	Xl.74395	Unknown	Transcribed locus, strongly similar to NP_001093333.1 transmembrane protein 85 [Xenopus laevis]	6	21	-20.3035	-2.05429	0.001514	5	3	-21.5943	0.973914	0.726562	3.02821	35
BJ070460	Xl.41853	Unknown	Transcribed locus	9	14	-20.3035	-0.884369	0.21004	15	4	-20.5943	2.14384	0.004425	3.02821	42
CF547458	Xl.31966	Unknown	Transcribed locus	18	5	-20.5462	1.60106	0.03469	13	41	-19.0187	-1.42016	0.00219	3.02122	77
BG016461	Xl.29571	Unknown	Transcribed locus	24	18	-19.4147	0.168099	0.877614	4	34	-20.004	-2.85052	7e-06	3.01861	80
BC084836	Xl.49512	mmp8	Matrix metallopeptidase 8 (neutrophil collagenase)	34	1	-21.2484	4.84052	0	6	2	-21.7552	1.82191	0.289063	3.01861	43
CD360176	Xl.26153	Unknown	Transcribed locus	17	2	-21.2484	2.84052	0.001312	6	8	-20.7552	-0.178089	1	3.01861	33
BC054273	Xl.81272	ell3	Elongation factor RNA polymerase II-like 3	13	30	-19.4884	-1.45339	0.003658	15	6	-20.3018	1.55888	0.026604	3.01227	64
CD362205	Xl.74184	Unknown	Transcribed locus	19	2	-21.1681	3.00099	0.000402						3.00099	21
CA792281	Xl.78625	Unknown	Transcribed locus	24	4	-20.4996	2.33802	0.001514	7	13	-20.2938	-0.656136	0.503445	2.99416	48
CB943142	Xl.12420	Unknown	Transcribed locus	3	20	-20.8387	-2.9839	6.6e-05						2.9839	23
CX132641	Xl.82321	Unknown	Transcribed locus, moderately similar to NP_001080589.1 40S ribosomal protein S6 [Xenopus laevis]	4	45	-20.0462	-3.73879	0	2	4	-22.0477	-0.763052	0.6875	2.97574	55
CA972984	Xl.77040	Unknown	Transcribed locus, moderately similar to NP_001089712.1 cyclin A2 [Xenopus laevis]	22	1	-21.5624	4.21249	1.1e-05	2	1	-23.0477	1.23695	1	2.97555	26
BP721434	Xl.50597	Unknown	Transcribed locus, moderately similar to XP_002938599.1 PREDICTED: lon protease homolog, mitochondrial-like [Xenopus (Silurana) tropicalis]	48	15	-19.0462	1.43113	0.000497	7	24	-19.8516	-1.54066	0.016125	2.97179	94
BC072298	Xl.47676	Unknown	CDNA clone IMAGE:4963084	102	413	-16.1109	-2.26451	0	62	45	-17.8247	0.699292	0.015749	2.9638	622
BU913600	Xl.80960	Unknown	Transcribed locus, moderately similar to XP_002939450.1 PREDICTED: LOW QUALITY PROTEIN: protein phosphatase Slingshot homolog 2-like [Xenopus (Silurana) tropicalis]	48	21	-18.8035	0.945706	0.013934	12	57	-18.8388	-2.01098	2e-06	2.95668	138
BC084102	Xl.489	exo1	Exonuclease 1	116	27	-17.9857	1.85615	0	2	5	-21.8868	-1.08498	0.453125	2.94114	150
BX848512	Xl.5072	Unknown	Transcribed locus	27	74	-18.3099	-1.70151	0	46	23	-18.5242	1.23695	0.001093	2.93845	170
BC129559	Xl.18253	LOC100037177	Hypothetical protein LOC100037177						247	38	-16.9496	2.93739	0	2.93739	285
BU910947	Xl.85250	Unknown	Transcribed locus, weakly similar to NP_001016882.1 zinc finger protein 33B [Xenopus (Silurana) tropicalis]						2	18	-20.9628	-2.93298	0.000729	2.93298	20
EB466294	Xl.56035	Unknown	Transcribed locus, weakly similar to NP_780335.1 zinc finger, CCHC domain containing 3 [Mus musculus]	31	21	-19.1189	0.31494	0.488456	16	2	-21.0477	3.23695	0.000729	2.92201	70
BP725108	Xl.50603	Unknown	Transcribed locus	30	4	-20.3387	2.65995	6.6e-05	79	111	-16.9986	-0.253687	0.244421	2.91364	224
DC089974	Xl.83091	Unknown	Transcribed locus	109	39	-17.7653	1.23584	2e-06	4	15	-20.5943	-1.66994	0.063568	2.90578	167
U19618	Xl.5011	fgb	Fibrinogen beta chain	3	2	-22.4996	0.338024	1	16	2	-21.0477	3.23695	0.000729	2.89892	23
EB469575	Xl.56543	Unknown	Transcribed locus, weakly similar to XP_002938988.1 PREDICTED: hypothetical protein LOC100488729 [Xenopus (Silurana) tropicalis]	21	32	-19.096	-0.854621	0.053439	21	6	-20.0591	2.0443	0.001514	2.89892	80
CX130618	Xl.50193	Unknown	Transcribed locus	1	10	-22.1311	-3.56887	0.006348	9	17	-19.919	-0.68059	0.32694	2.88828	37
BC080166	Xl.2739	alg6	Asparagine-linked glycosylation 6, alpha-1,3-glucosyltransferase homolog	138	21	-18.0417	2.46927	0	44	69	-17.7637	-0.412145	0.156066	2.88141	272
BC100189	Xl.29284	Unknown	CDNA clone IMAGE:4203666	229	28	-17.4688	2.78491	0	43	54	-17.9571	-0.091674	0.839214	2.87658	354
EB645231	Xl.56047	Unknown	Transcribed locus	16	12	-19.9996	0.168099	0.850554	14	2	-21.144	3.0443	0.00235	2.8762	44
BC041321	Xl.23567	Unknown	Transcribed locus, moderately similar to NP_001080820.1 alpha-1-microglobulin/bikunin precursor precursor [Xenopus laevis]	26	3	-20.6494	2.86854	0.00018						2.86854	29
DQ192574	Xl.79675	chaf1b	Chromatin assembly factor 1, subunit B (p60)	180	53	-17.1822	1.51699	0	6	18	-20.1703	-1.34801	0.063915	2.86501	257
CB564876	Xl.72803	Unknown	Transcribed locus	191	25	-17.6815	2.68663	0	6	8	-20.7552	-0.178089	1	2.86472	230
BC082632	Xl.85058	sfrp5-b	Secreted frizzled-related protein 5	14	6	-20.596	0.975454	0.263176	34	148	-17.3993	-1.88504	0	2.8605	202
BC160757	Xl.49975	cdc42ep2	CDC42 effector protein (Rho GTPase binding) 2	31	7	-19.9113	1.8999	0.000753	7	16	-20.144	-0.955697	0.21004	2.8556	61
DC067410	Xl.80368	Unknown	Transcribed locus, moderately similar to XP_002943266.1 PREDICTED: XK-related protein 7-like [Xenopus (Silurana) tropicalis]	12	31	-19.5225	-1.61617	0.00126	6	3	-21.4628	1.23695	0.507813	2.85312	52
EG576044	Xl.85351	Unknown	Transcribed locus	83	390	-16.3009	-2.47923	0	163	149	-16.2638	0.366508	0.027089	2.84574	785
BU906284	Xl.33974	Unknown	Transcribed locus, moderately similar to NP_001072821.1 THAP domain containing 4 [Xenopus (Silurana) tropicalis]	43	20	-18.918	0.857398	0.030016	11	1	-21.818	3.69638	0.003418	2.83898	75
BP703806	Xl.40688	Unknown	Transcribed locus	22	1	-21.5624	4.21249	1.1e-05	11	5	-20.657	1.37445	0.076813	2.83804	39
DC129308	Xl.69541	Unknown	Transcribed locus	5	51	-19.7949	-3.59744	0	1	2	-23.0477	-0.763052	1	2.83438	59
BC077891	Xl.21498	itga2b.1	Integrin, alpha 2b (platelet glycoprotein IIb of IIb/IIIa complex, antigen CD41), gene 1	15	46	-19.0769	-1.86361	5e-06	43	26	-18.4844	0.962773	0.011526	2.82638	130
BC159344	Xl.78544	LOC100037100	Hypothetical protein LOC100037100	51	46	-18.1941	-0.098076	0.839214	28	5	-19.9831	2.72237	6e-06	2.82045	130
EB464093	Xl.77656	Unknown	Transcribed locus	6	10	-20.8387	-0.983904	0.210114	18	6	-20.1703	1.82191	0.006611	2.80581	40
BC084896	Xl.49153	LOC495410	Hypothetical LOC495410	26	35	-18.8773	-0.675782	0.097954	37	10	-19.282	2.12447	1.5e-05	2.80026	108
CB943495	Xl.54920	gstp1	Glutathione S-transferase pi 1	177	13	-18.2081	3.52023	0	28	20	-18.9831	0.722375	0.111403	2.79785	238
BC068619	Xl.1122	rbp4	Retinol binding protein 4, plasma	323	461	-15.2001	-0.760171	0	73	21	-18.2567	2.03445	0	2.79463	878
DT069492	Xl.85857	Unknown	Transcribed locus, weakly similar to XP_001920694.1 PREDICTED: zinc finger protein 570-like [Danio rerio]	20	11	-19.9014	0.615558	0.361595	3	16	-20.7552	-2.17809	0.007538	2.79365	50
AB232698	Xl.85660	arl6	ADP-ribosylation factor-like protein 6	29	6	-20.0706	2.02608	0.000821	9	18	-19.8778	-0.763052	0.247789	2.78913	62
BC068638	Xl.981	casp10	Caspase 10, apoptosis-related cysteine peptidase	34	154	-17.615	-2.42626	0	24	22	-19.0255	0.362479	0.461391	2.78874	234
BU903176	Xl.76267	Unknown	Transcribed locus, weakly similar to XP_001919215.1 PREDICTED: similar to gag-pro-pol polyprotein, partial [Danio rerio]	1	2	-23.2921	-1.24694	1	69	28	-18.0898	1.53812	1e-06	2.78506	100
BJ084798	Xl.12308	Unknown	Transcribed locus	16	2	-21.2921	2.75306	0.00235	5	6	-21.0943	-0.026086	1	2.77915	29
EB476368	Xl.82446	Unknown	Transcribed locus	16	1	-21.7921	3.75306	0.000519	5	3	-21.5943	0.973914	0.726562	2.77915	25
BU915048	Xl.80977	Unknown	Transcribed locus	10	28	-19.7275	-1.73237	0.001065	14	8	-20.144	1.0443	0.133801	2.77667	60
BI937324	Xl.19098	Unknown	Transcribed locus	23	4	-20.5303	2.27662	0.002494	12	20	-19.5943	-0.500017	0.377086	2.77664	59
BU904300	Xl.72671	Unknown	Transcribed locus, strongly similar to XP_002941434.1 PREDICTED: hypothetical protein LOC100494408 [Xenopus (Silurana) tropicalis]	9	8	-20.7071	-0.077014	1	2	17	-21.004	-2.85052	0.001312	2.7735	36
BC082456	Xl.48808	MGC84258	MGC84258 protein	12	32	-19.4996	-1.66198	0.000824	11	6	-20.5255	1.11142	0.143463	2.77339	61
DT078353	Xl.52591	Unknown	Transcribed locus	17	2	-21.2484	2.84052	0.001312	9	10	-20.3018	0.084945	1	2.75558	38
BC123131	Xl.3680	haus8	4HAUS augmin-like complex, subunit 8	147	27	-17.8148	2.19785	0	15	26	-19.2441	-0.556601	0.268187	2.75445	215
BC110708	Xl.1131	wdhd1	WD repeat and HMG-box DNA binding protein 1	507	141	-15.7294	1.59935	0	58	152	-16.9948	-1.153	0	2.75235	858
BC160716	Xl.65870	adam7	ADAM metallopeptidase domain 7	336	153	-15.9673	0.887991	0	7	30	-19.6906	-1.86259	0.001193	2.75058	526
BC041489	Xl.81197	Unknown	Xenopus laevis, clone IMAGE:4930284, mRNA	396	930	-14.5469	-1.47867	0	732	359	-14.546	1.26481	0	2.74348	2417
BC097622	Xl.51502	abi3	ABI family, member 3	10	29	-19.7022	-1.78299	0.00068	33	20	-18.8646	0.959414	0.027008	2.74241	92
BC044682	Xl.6292	ucp2	Uncoupling protein 2 (mitochondrial, proton carrier)	3165	4650	-11.8866	-0.801964	0	2311	710	-13.2247	1.93958	0	2.74154	10836
DC059181	Xl.77768	Unknown	Transcribed locus	22	5	-20.4014	1.89057	0.005925	8	17	-20.004	-0.850515	0.229523	2.74108	52
BX854990	Xl.14262	Unknown	Transcribed locus	14	1	-21.8884	3.56042	0.001831	6	4	-21.2552	0.821911	0.753906	2.7385	25
BC084956	Xl.13228	cenpn-b	Centromere protein N	78	9	-19.0644	2.86854	0	13	14	-19.7938	0.130033	1	2.7385	114
DC058224	Xl.61476	Unknown	Transcribed locus	32	8	-19.7921	1.75306	0.001065	3	7	-21.3516	-0.985444	0.34375	2.7385	50
U67190	Xl.371	orc1l	Origin recognition complex, subunit 1-like (S. cerevisiae)	277	49	-16.9279	2.25209	0	14	23	-19.3823	-0.479259	0.405032	2.73135	363
AW158443	Xl.11761	Unknown	Transcribed locus, moderately similar to XP_002938399.1 PREDICTED: ankyrin repeat and death domain-containing protein 1A-like [Xenopus (Silurana) tropicalis]	15	29	-19.4097	-1.19803	0.00956	27	11	-19.4406	1.5324	0.003378	2.73043	82
BI447749	Xl.18907	Unknown	Transcribed locus	11	5	-20.9014	0.890565	0.454498	5	21	-20.1906	-1.83344	0.009355	2.72401	42
CD329221	Xl.77442	Unknown	Transcribed locus, moderately similar to XP_002932147.1 PREDICTED: leucine-rich repeat-containing protein LOC400891-like [Xenopus (Silurana) tropicalis]	23	48	-18.7378	-1.30834	0.000371	9	4	-20.9628	1.40687	0.179565	2.71521	84
CB563784	Xl.74078	Unknown	Transcribed locus	21	21	-19.3998	-0.246939	0.643969	14	3	-20.8516	2.45934	0.007538	2.70628	59
BC075230	Xl.47482	angptl7	Angiopoietin-like 7	7	28	-19.9848	-2.24694	7e-05	7	6	-20.8516	0.459341	0.581055	2.70628	48
BM191504	Xl.14249	Unknown	Transcribed locus	28	9	-19.8035	1.39049	0.011331	14	41	-18.9653	-1.31325	0.003838	2.70374	92
AF078111	Xl.614	e2f3	E2F transcription factor 3	172	63	-17.0903	1.20205	0	15	50	-18.7723	-1.50002	0.000227	2.70206	300
CK800608	Xl.22771	Unknown	Transcribed locus	25	30	-19.0167	-0.509973	0.28061	31	8	-19.5706	2.19115	4.2e-05	2.70112	94
EB644674	Xl.56055	Unknown	Transcribed locus						14	107	-18.2733	-2.69716	0	2.69716	121
BQ401057	Xl.70534	Unknown	Transcribed locus	18	40	-19.0462	-1.39894	0.000584	25	12	-19.4333	1.29584	0.013853	2.69478	95
BG514572	Xl.4282	Unknown	Transcribed locus	10	21	-19.935	-1.31733	0.020062	1	19	-21.4238	-4.01098	7.6e-05	2.69365	51
AB091342	Xl.25844	fcn1-a	Ficolin (collagen/fibrinogen domain containing) 1	27	3	-20.6222	2.92299	0.000104	1	1	-23.5477	0.236948	1	2.68604	32
EC277722	Xl.57831	Unknown	Transcribed locus	27	3	-20.6222	2.92299	0.000104	1	1	-23.5477	0.236948	1	2.68604	32
CB565871	Xl.23399	Unknown	Transcribed locus	136	278	-16.1889	-1.27842	0	9	4	-20.9628	1.40687	0.179565	2.68529	427
CK799532	Xl.81833	Unknown	Transcribed locus, strongly similar to XP_002942482.1 PREDICTED: ubiquitin carboxyl-terminal hydrolase 21-like [Xenopus (Silurana) tropicalis]	19	17	-19.6244	-0.086474	0.867939	2	16	-21.0477	-2.76305	0.00235	2.67658	54
BC094181	Xl.47409	LOC733217	Hypothetical protein LOC733217	21	2	-21.096	3.14538	0.000121	33	28	-18.6218	0.473988	0.252854	2.67139	84
BC054274	Xl.555	LOC398628	Hypothetical protein LOC398628	43	29	-18.65	0.321345	0.409579	4	24	-20.2552	-2.34801	0.001514	2.66936	100
EB729253	Xl.17170	Unknown	Transcribed locus, moderately similar to XP_002938447.1 PREDICTED: hypothetical protein LOC100486585 [Xenopus (Silurana) tropicalis]	1	10	-22.1311	-3.56887	0.006348	5	11	-20.657	-0.900555	0.454498	2.66831	27
DC041027	Xl.43193	naa38	N(alpha)-acetyltransferase 38, NatC auxiliary subunit	180	31	-17.5691	2.29072	0	21	32	-18.8516	-0.370734	0.410103	2.66145	264
BC084401	Xl.49592	LOC495182	Hypothetical LOC495182	21	4	-20.596	2.14538	0.004077	200	337	-15.5275	-0.5158	6.3e-05	2.66118	562
AF416868	Xl.12105	brca1	Breast cancer 1, early onset	371	122	-16.0591	1.3576	0	20	58	-18.4578	-1.2991	0.000313	2.6567	571
BC096425	Xl.26302	MGC115325	Hypothetical protein MGC115325						16	3	-20.7552	2.65199	0.002577	2.65199	19
BQ734741	Xl.15439	Unknown	Transcribed locus	64	17	-18.7484	1.6656	4e-06	12	28	-19.3516	-0.985444	0.053252	2.65104	121
CB201149	Xl.45088	Unknown	Transcribed locus	85	9	-19.0025	2.99253	0	28	26	-18.7938	0.343864	0.496617	2.64866	148
CF290592	Xl.3686	Unknown	Transcribed locus	82	78	-17.4706	-0.174789	0.476882	3	25	-20.4333	-2.82194	0.000311	2.64716	188
DC022266	Xl.68449	Unknown	Transcribed locus, moderately similar to NP_001081966.1 C-terminal-binding protein 2 [Xenopus laevis]	19	25	-19.3462	-0.642868	0.174171	34	10	-19.343	2.00248	6.6e-05	2.64535	88
DT055300	Xl.54348	Unknown	Transcribed locus, weakly similar to XP_002934099.1 PREDICTED: hypothetical protein LOC100498201 [Xenopus (Silurana) tropicalis]	56	54	-18.011	-0.194471	0.504685	51	11	-18.9818	2.44994	0	2.64441	172
DR723993	Xl.76739	Unknown	Transcribed locus	4	14	-20.8884	-2.05429	0.007538	14	11	-19.9143	0.584872	0.424356	2.63917	43
BC068954	Xl.46731	MGC83227	Hypothetical protein MGC83227	104	42	-17.7457	1.06118	3.8e-05	4	14	-20.644	-1.57041	0.096252	2.63159	164
U29178	Xl.1014	mcm4-b	Minichromosome maintenance complex component 4	1138	167	-15.0241	2.52164	0	52	66	-17.6753	-0.107006	0.782556	2.62865	1423
AW158470	Xl.8506	Unknown	Transcribed locus, strongly similar to NP_001162604.1 odz, odd Oz/ten-m homolog 3 [Rattus norvegicus]	34	10	-19.5874	1.5186	0.001914	13	33	-19.1753	-1.10701	0.016094	2.6256	90
BC141768	Xl.55630	LOC100049773	Hypothetical protein LOC100049773	21	24	-19.3035	-0.439584	0.371298	104	27	-17.8201	2.1825	0	2.62208	176
DC083423	Xl.79503	Unknown	Transcribed locus	51	17	-18.9122	1.33802	0.000756	7	20	-19.9831	-1.27763	0.052239	2.61565	95
BC157718	Xl.65736	cfos-A	C-fos proto-oncogene	146	275	-16.1456	-1.1604	0	863	371	-14.4035	1.45489	0	2.61529	1655
DC022216	Xl.32539	Unknown	Transcribed locus, moderately similar to NP_001131089.1 chromodomain-helicase-DNA-binding protein 8 [Xenopus (Silurana) tropicalis]	45	10	-19.3852	1.92299	2.2e-05	20	38	-18.7628	-0.689051	0.111161	2.61204	113
BJ079203	Xl.75549	Unknown	Transcribed locus	16	3	-20.9996	2.1681	0.007538	5	8	-20.8868	-0.441124	0.774414	2.60922	32
BC129534	Xl.70573	e2f1	E2F transcription factor 1	134	18	-18.1741	2.64922	0	7	8	-20.644	0.044303	1	2.60492	167
BU899520	Xl.23895	npm3	Nucleophosmin/nucleoplasmin 3	34	3	-20.4559	3.25556	2e-06	4	3	-21.7552	0.651986	1	2.60358	44
EE321004	Xl.82406	Unknown	Transcribed locus	15	13	-19.9884	-0.040488	1	3	22	-20.5255	-2.63752	0.000911	2.59703	53
M22834	Xl.799	LOC398634	Hypothetical protein LOC398634	3140	6848	-11.6131	-1.37186	0	3143	1588	-12.4223	1.22188	0	2.59374	14719
BC082471	Xl.48872	fgfbp1	Fibroblast growth factor binding protein 1	45	4	-20.0462	3.24491	0	4	3	-21.7552	0.651986	1	2.59293	56
BC084360	Xl.68784	cd53	CD53 molecule	33	51	-18.4337	-0.87497	0.008836	39	14	-19.0013	1.715	5.2e-05	2.58997	137
DC082262	Xl.79826	Unknown	Transcribed locus	31	6	-20.0225	2.12229	0.000313	13	21	-19.5013	-0.454929	0.48685	2.57722	71
BC128903	Xl.81792	LOC733414	Hypothetical protein LOC733414	55	126	-17.4128	-1.44286	0	376	202	-15.4413	1.13333	0	2.57618	759
CN330213	Xl.47013	Unknown	Transcribed locus, moderately similar to XP_002942200.1 PREDICTED: t-complex-associated testis-expressed protein 1-like [Xenopus (Silurana) tropicalis]	75	18	-18.5927	1.81195	0	5	10	-20.7258	-0.763052	0.607239	2.57501	108
AF067969	Xl.3351	ncapd2	Non-SMC condensin I complex, subunit D2	424	159	-15.7717	1.1681	0	26	81	-18.0276	-1.40246	5e-06	2.57056	690
EB737911	Xl.81173	Unknown	Transcribed locus, moderately similar to XP_424041.2 PREDICTED: similar to slow myosin heavy chain 1 [Gallus gallus]						3	21	-20.5591	-2.57041	0.001544	2.57041	24
CB564002	Xl.81282	Unknown	Transcribed locus, strongly similar to NP_001142.2 ADP/ATP translocase 1 [Homo sapiens]	351	596	-14.9549	-1.01078	0	5	2	-21.8868	1.55888	0.453125	2.56966	954
D13688	Xl.943	hla-drb1	Major histocompatibility complex, class II, DR beta 1	28	33	-18.8662	-0.483978	0.200031	144	40	-17.3018	2.08494	0	2.56892	245
BC054233	Xl.81508	mmp1	Matrix metalloproteinase 1 (interstitial collagenase)	16	3	-20.9996	2.1681	0.007538	113	5	-18.9767	4.7352	0	2.5671	137
BC084950	Xl.6441	donson	Downstream neighbor of SON	132	18	-18.185	2.62753	0	31	35	-18.506	0.061862	0.902159	2.56567	216
BC125980	Xl.16369	e2f7	E2F transcription factor 7	91	22	-18.3085	1.80142	0	1	2	-23.0477	-0.763052	1	2.56448	116
EE306164	Xl.79823	Unknown	Transcribed locus, strongly similar to NP_001080866.1 bone morphogenetic protein 7, gene 1 [Xenopus laevis]	33	10	-19.609	1.47553	0.002887	4	10	-20.8868	-1.08498	0.266846	2.56051	57
CD098615	Xl.16295	Unknown	Transcribed locus	79	39	-17.9975	0.77144	0.006832	15	61	-18.6289	-1.7869	3e-06	2.55834	194
CB941853	Xl.57618	Unknown	CDNA clone IMAGE:4174145	5	21	-20.435	-2.31733	0.000534	2	2	-22.5477	0.236948	1	2.55428	30
BC084644	Xl.84615	hla-dqa1	Major histocompatibility complex, class II, DQ alpha 1	82	147	-17.0135	-1.08906	0	372	159	-15.6217	1.46322	0	2.55228	760
BC077224	Xl.54788	kif20a	Kinesin family member 20A	97	42	-17.796	0.960657	0.0003	11	39	-19.1753	-1.58902	0.000717	2.54968	189
CB564643	Xl.24121	Unknown	Transcribed locus	20	7	-20.2275	1.26763	0.052239	14	40	-18.9831	-1.27763	0.005486	2.54526	81
DC013470	Xl.7384	Unknown	Transcribed locus	12	5	-20.8387	1.0161	0.332306	10	1	-21.8868	3.55888	0.006348	2.54278	28
DC012838	Xl.77445	Unknown	Transcribed locus	57	17	-18.8319	1.49849	7.6e-05	21	51	-18.5154	-1.04316	0.005583	2.54165	146
CB563782	Xl.23700	rps25	Ribosomal protein S25	155	27	-17.7766	2.2743	0	12	17	-19.7115	-0.265552	0.711071	2.53985	211
BC061936	Xl.9559	MGC68754	Hypothetical protein MGC68754	15	17	-19.7949	-0.427511	0.596615	22	6	-20.0255	2.11142	0.000912	2.53893	60
BC128925	Xl.85884	macrod1	MACRO domain containing 1	28	58	-18.4594	-1.29757	9.1e-05	2	1	-23.0477	1.23695	1	2.53451	89
BP711568	Xl.48051	Unknown	Transcribed locus	323	40	-16.9635	2.76652	0	52	52	-17.8473	0.236948	0.492645	2.52957	467
CK805269	Xl.26093	MGC68606	Ferritin light chain, oocyte isoform	1596	1783	-13.0719	-0.406785	0	553	150	-15.3777	2.11926	0	2.52605	4082
BX843583	Xl.20027	Unknown	A.laevis heat shock protein (HSP30) mRNA, 3' end	5	36	-20.0462	-3.09494	0	4	7	-21.144	-0.570407	0.753906	2.52453	52
BM179326	Xl.70607	Unknown	Transcribed locus	80	15	-18.6777	2.1681	0	4	6	-21.2552	-0.348014	0.753906	2.51611	105
BP725579	Xl.82033	Unknown	Transcribed locus	12	1	-21.9996	3.33802	0.006348	6	4	-21.2552	0.821911	0.753906	2.51611	23
EC275298	Xl.59663	Unknown	Transcribed locus	28	7	-19.9848	1.75306	0.002935	2	4	-22.0477	-0.763052	0.6875	2.51611	41
CB564398	Xl.24542	Unknown	Transcribed locus, moderately similar to XP_002942726.1 PREDICTED: hypothetical protein LOC100495238 [Xenopus (Silurana) tropicalis]	61	9	-19.2418	2.51387	0						2.51387	70
BC073490	Xl.5930	aldh1l1	Aldehyde dehydrogenase 1 family, member L1	915	3015	-13.0943	-1.96725	0	266	215	-15.646	0.544038	4e-05	2.51129	4411
BU916326	Xl.80989	Unknown	Transcribed locus, moderately similar to NP_001081960.1 perilipin 2 [Xenopus laevis]	41	6	-19.8209	2.52565	3e-06	12	14	-19.8516	0.014556	1	2.5111	73
BQ399825	Xl.17296	Unknown	Transcribed locus	7	19	-20.2645	-1.68751	0.009355	27	18	-19.0853	0.821911	0.072454	2.50942	71
BC084895	Xl.84966	Unknown	CDNA clone IMAGE:3398112	1310	4221	-12.5928	-1.93496	0	2038	1617	-12.7217	0.570783	0	2.50574	9186
EB461763	Xl.50221	Unknown	Transcribed locus	10	8	-20.6311	0.074989	1	3	19	-20.6313	-2.42602	0.004344	2.50101	40
BU901749	Xl.77680	LOC100037078	Hypothetical protein LOC100037078	40	22	-18.9014	0.615558	0.123731	22	3	-20.5255	3.11142	1.9e-05	2.49586	87
U44049	Xl.385	mcm4-a	Minichromosome maintenance complex component 4	584	101	-15.8681	2.28467	0	33	45	-18.2796	-0.210511	0.571587	2.49518	763
BC056080	Xl.19863	MGC69070	Hypothetical protein MGC69070	154	47	-17.3814	1.46526	0	79	6	-19.1034	3.95577	0	2.49051	286
CB562232	Xl.66264	Unknown	Transcribed locus, moderately similar to XP_002942231.1 PREDICTED: zinc finger MYM-type protein 1-like [Xenopus (Silurana) tropicalis]	5	17	-20.5874	-2.01247	0.004344	13	11	-19.9678	0.477956	0.541256	2.49043	46
AB075925	Xl.17389	olfm4	Olfactomedin 4	547	61	-16.279	2.91772	0	36	1	-20.9628	5.40687	0	2.48915	645
BJ090796	Xl.72320	Unknown	Transcribed locus	23	5	-20.3694	1.9547	0.005925	10	17	-19.843	-0.528586	0.442068	2.48328	55
CA985153	Xl.83815	Unknown	Transcribed locus, strongly similar to NP_001104207.1 solute carrier family 30 (zinc transporter), member 5 [Xenopus laevis]	55	17	-18.8577	1.44696	0.000166	24	58	-18.3263	-1.03607	0.003596	2.48303	154
BP705963	Xl.32624	Unknown	Transcribed locus, strongly similar to NP_001072515.1 DEAH (Asp-Glu-Ala-His) box polypeptide 35 [Xenopus (Silurana) tropicalis]	62	19	-18.691	1.45933	3.8e-05	23	55	-18.3953	-1.02085	0.003836	2.48018	159
CD098923	Xl.51547	Unknown	Transcribed locus	6	23	-20.2378	-2.18554	0.000325	28	27	-18.7666	0.289416	0.590053	2.47495	84
BJ634449	Xl.78985	Unknown	Transcribed locus, moderately similar to XP_002940516.1 PREDICTED: GTP-binding protein 8-like [Xenopus (Silurana) tropicalis]	38	11	-19.4384	1.54156	0.001089	4	9	-20.9628	-0.932977	0.387695	2.47453	62
BU911080	Xl.14750	Unknown	Transcribed locus, moderately similar to NP_001092150.1 steroid receptor RNA activator 1 [Xenopus laevis]	31	8	-19.815	1.70726	0.001658	8	16	-20.0477	-0.763052	0.307456	2.47031	63
EE317747	Xl.19821	Unknown	Transcribed locus	10	11	-20.4014	-0.384442	0.663624	36	10	-19.3018	2.08494	2.5e-05	2.46939	67
DC002078	Xl.16357	Unknown	Transcribed locus, strongly similar to NP_001072397.1 polymerase (RNA) III (DNA directed) polypeptide H (22.9kD) [Xenopus (Silurana) tropicalis]	29	3	-20.5706	3.02608	3.4e-05	15	12	-19.8018	0.558876	0.442068	2.4672	59
CD253372	Xl.19971	Unknown	Transcribed locus, strongly similar to NP_001088439.1 valyl-tRNA synthetase [Xenopus laevis]	57	12	-19.0832	2.00099	2e-06	8	13	-20.1975	-0.463491	0.663624	2.46448	90
BU915007	Xl.63517	Unknown	CDNA clone IMAGE:4056595	39	18	-19.0644	0.868538	0.044047	9	32	-19.4628	-1.59313	0.002221	2.46166	98
BC097826	Xl.24289	creld2-b	Cysteine-rich with EGF-like domains 2	368	53	-16.6664	2.5487	0	86	95	-17.0497	0.093357	0.7095	2.45535	602
CF548273	Xl.12272	Unknown	Transcribed locus, moderately similar to XP_002943132.1 PREDICTED: hypothetical protein LOC100493146 [Xenopus (Silurana) tropicalis]	33	9	-19.685	1.62753	0.00145	12	25	-19.4333	-0.821945	0.132498	2.44948	79
BC082831	Xl.25391	aen	Apoptosis enhancing nuclease	136	10	-18.5874	3.5186	0	41	23	-18.6072	1.07094	0.005918	2.44766	210
EB729427	Xl.57972	Unknown	Transcribed locus, strongly similar to NP_001085166.1 transmembrane protein 49 [Xenopus laevis]	47	4	-20.0148	3.30765	0	17	11	-19.7743	0.86498	0.184933	2.44267	79
BX845533	Xl.64039	Unknown	Transcribed locus, moderately similar to NP_001090371.1 nuclear apoptosis inducing factor 1 [Xenopus laevis]	78	31	-18.1723	1.08427	0.000445	47	142	-17.1956	-1.35821	0	2.44248	298
AY204552	Xl.34488	tap1	Transporter 1, ATP-binding cassette, sub-family B (MDR/TAP)	110	37	-17.7967	1.32497	1e-06	27	69	-18.116	-1.11669	0.000588	2.44166	243
EG574447	Xl.9073	Unknown	Transcribed locus	14	2	-21.3884	2.56042	0.007385	12	13	-19.905	0.121471	1	2.43894	41
BC088966	Xl.7459	prim2	Primase, DNA, polypeptide 2 (58kDa)	218	42	-17.2119	2.12893	0	24	35	-18.6906	-0.307372	0.511842	2.4363	319
BC126016	Xl.57165	rangap1-b	Ran GTPase activating protein 1	684	83	-15.8957	2.79587	0	247	226	-15.6634	0.365137	0.006668	2.43074	1240
BC041211	Xl.4236	serpinc1	Serpin peptidase inhibitor, clade C (antithrombin), member 1	40	33	-18.609	0.030595	1	14	3	-20.8516	2.45934	0.007538	2.42875	90
BP690825	Xl.79597	Unknown	Transcribed locus, strongly similar to NP_001082596.1 mitogen-activated protein kinase 12 [Xenopus laevis]	56	20	-18.7275	1.23849	0.000643	16	43	-18.8346	-1.18932	0.005355	2.4278	135
CA972119	Xl.10419	Unknown	Transcribed locus, strongly similar to NP_001106483.1 cytochrome P450, family 2, subfamily R, polypeptide 1 [Xenopus (Silurana) tropicalis]	13	5	-20.7809	1.13157	0.237885	10	1	-21.8868	3.55888	0.006348	2.4273	29
BJ072570	Xl.12696	Unknown	Transcribed locus	15	2	-21.3387	2.65995	0.004181	2	2	-22.5477	0.236948	1	2.423	21
CF546588	Xl.71937	Unknown	Transcribed locus	30	8	-19.8387	1.65995	0.002563	5	10	-20.7258	-0.763052	0.607239	2.423	53
BP718812	Xl.70764	Unknown	Transcribed locus, strongly similar to NP_001090724.1 chondroitin sulfate synthase 1 [Xenopus (Silurana) tropicalis]	30	10	-19.6777	1.33802	0.009475	4	10	-20.8868	-1.08498	0.266846	2.423	54
DC033012	Xl.34077	Unknown	Transcribed locus, strongly similar to NP_001011158.2 SEC31 homolog A [Xenopus (Silurana) tropicalis]	20	2	-21.1311	3.07499	0.000221	8	6	-20.7552	0.651986	0.42395	2.423	36
EG573234	Xl.60159	Unknown	Transcribed locus	5	5	-21.4702	-0.246939	1	2	15	-21.0943	-2.66994	0.004181	2.423	27
BC154961	Xl.79238	LOC100127246	Hypothetical protein LOC100127246	15	0	-35.0124	30.0074	0.000122	2	0	-36.2227	27.5868	0.5	2.42056	17
BX846558	Xl.54908	Unknown	Transcribed locus	23	77	-18.3969	-1.99016	0	16	14	-19.644	0.429593	0.584665	2.41976	130
BG579423	Xl.70274	Unknown	Transcribed locus	26	7	-20.0382	1.64615	0.007	2	4	-22.0477	-0.763052	0.6875	2.4092	39
DT063036	Xl.72209	Unknown	Transcribed locus, moderately similar to XP_002940444.1 PREDICTED: tyrosine-protein kinase Mer-like [Xenopus (Silurana) tropicalis]	14	29	-19.4594	-1.29757	0.00956	22	12	-19.5255	1.11142	0.04096	2.40898	77
DC063238	Xl.54976	Unknown	Transcribed locus	193	27	-17.6184	2.59063	0	104	108	-16.8201	0.182501	0.37198	2.40813	432
EG572906	Xl.83941	Unknown	Transcribed locus, weakly similar to XP_001480879.1 PREDICTED: similar to Pro-Pol-dUTPase polyprotein; RNaseH; dUTPase; integrase; protease; reverse transcriptase [Mus musculus]	358	991	-14.5738	-1.71586	0	629	460	-14.4765	0.688374	0	2.40424	2438
BC060414	Xl.34729	cdo1	Cysteine dioxygenase, type I	1088	5299	-12.5626	-2.53098	0	1314	1694	-13.0047	-0.12952	0.015023	2.40146	9395
CD253893	Xl.2784	mt4	Metallothionein 4	9552	34620	-9.64166	-2.10467	0	50501	48474	-7.95325	0.296049	0	2.40072	143147
CD325371	Xl.80294	Unknown	Transcribed locus, strongly similar to NP_001089676.1 hypothetical protein LOC734737 [Xenopus laevis]	32	7	-19.8884	1.94571	0.000472	13	21	-19.5013	-0.454929	0.48685	2.40063	73
DC008935	Xl.79449	Unknown	Transcribed locus	26	70	-18.3773	-1.67578	0	53	38	-18.0598	0.716941	0.028017	2.39272	187
DR728516	Xl.33885	Unknown	Transcribed locus, moderately similar to NP_001037951.1 novel helix-loop-helix DNA binding domain protein [Xenopus (Silurana) tropicalis]	4	14	-20.8884	-2.05429	0.007538	15	14	-19.6906	0.336484	0.711071	2.39078	47
BC106404	Xl.55451	MGC131037	Hypothetical protein MGC131037	22	3	-20.7699	2.62753	0.000911	1	1	-23.5477	0.236948	1	2.39058	27
BQ733946	Xl.72912	Unknown	Transcribed locus	28	21	-19.1923	0.168099	0.77545	4	22	-20.318	-2.22248	0.002494	2.39058	75
EB734100	Xl.84321	Unknown	Transcribed locus, strongly similar to NP_001079760.1 nucleolar protein NO38 [Xenopus laevis]	199	353	-15.742	-1.07384	0	19	9	-19.8388	1.31495	0.035698	2.38879	580
CD254602	Xl.12522	Unknown	Transcribed locus	6	21	-20.3035	-2.05429	0.001514	32	30	-18.5943	0.330058	0.374152	2.38435	89
BI478085	Xl.19042	Unknown	Transcribed locus	6	7	-21.096	-0.469331	0.581055	16	5	-20.3868	1.91502	0.007197	2.38435	34
CD301780	Xl.26243	Unknown	Transcribed locus, weakly similar to XP_001514182.1 PREDICTED: similar to stag3 [Ornithorhynchus anatinus]	19	55	-18.7775	-1.78037	1e-06	49	38	-18.1164	0.603731	0.069346	2.3841	161
BC074349	Xl.47575	wisp2	WNT1 inducible signaling pathway protein 2	5	23	-20.3694	-2.44857	0.000104	17	21	-19.3078	-0.067906	1	2.38067	66
BX845144	Xl.1948	Unknown	Transcribed locus	39	25	-18.8275	0.394607	0.313503	6	28	-19.8516	-1.98544	0.001319	2.38005	98
BU901059	Xl.52375	Unknown	Transcribed locus, moderately similar to XP_002932932.1 PREDICTED: hypothetical protein LOC100485064 [Xenopus (Silurana) tropicalis]	15	11	-20.109	0.20052	0.845019	3	16	-20.7552	-2.17809	0.007538	2.37861	45
CD253143	Xl.57100	Unknown	Transcribed locus, weakly similar to XP_002186135.1 predicted protein [Phaeodactylum tricornutum CCAP 1055/1]	115	375	-16.094	-1.9522	0	187	164	-16.0955	0.426291	0.00648	2.37849	841
BX851051	Xl.55008	Unknown	Transcribed locus, strongly similar to XP_002941809.1 PREDICTED: synaptotagmin-15-like [Xenopus (Silurana) tropicalis]	3	1	-22.9996	1.33802	0.625	26	63	-18.2089	-1.03989	0.001824	2.37792	93
BC080436	Xl.9326	Unknown	CDNA clone IMAGE:3400494	49	91	-17.7309	-1.14002	7e-06	6	3	-21.4628	1.23695	0.507813	2.37697	149
DC055491	Xl.82964	Unknown	Transcribed locus, strongly similar to XP_002193811.1 PREDICTED: putative ribosomal protein S26 variant 1, partial [Taeniopygia guttata]	927	4388	-12.8142	-2.48986	0	207	264	-15.6788	-0.113959	0.405908	2.3759	5786
BC072803	Xl.1817	smyd1	SET and MYND domain containing 1	53	118	-17.4868	-1.40166	0	5	3	-21.5943	0.973914	0.726562	2.37558	179
X72620	Xl.807	mybl1	V-myb myeloblastosis viral oncogene homolog-like 1	49	145	-17.3948	-1.81214	0	165	132	-16.3424	0.558876	0.001165	2.37101	491
DC055472	Xl.79028	Unknown	Transcribed locus	27	8	-19.9147	1.50795	0.009041	7	15	-20.1906	-0.862587	0.286279	2.37054	57
AW643705	Xl.7336	Unknown	Transcribed locus	42	16	-19.096	1.14538	0.007508	4	11	-20.818	-1.22248	0.179565	2.36786	73
BC077934	Xl.26217	cyp2d6	Cytochrome P450, family 2, subfamily D, polypeptide 6	50	115	-17.5474	-1.44857	0	48	30	-18.3018	0.91502	0.006553	2.36359	243
DC025536	Xl.64492	Unknown	Transcribed locus, moderately similar to XP_002938405.1 PREDICTED: programmed cell death protein 7-like [Xenopus (Silurana) tropicalis]	24	54	-18.6222	-1.41686	3.8e-05	26	16	-19.1975	0.937388	0.043559	2.35425	120
EB734571	Xl.76061	rpl18a	Similar to ribosomal protein L18a	346	983	-14.6043	-1.75336	0	396	309	-15.0973	0.594842	0	2.3482	2034
DY573652	Xl.76970	Unknown	Transcribed locus, weakly similar to XP_002934789.1 PREDICTED: hypothetical protein LOC100170163 [Xenopus (Silurana) tropicalis]	61	12	-19.0343	2.09884	0	15	21	-19.3981	-0.248479	0.735879	2.34732	109
BX855254	Xl.19908	Unknown	Transcribed locus	16	29	-19.3631	-1.10492	0.016094	30	15	-19.1408	1.23695	0.006609	2.34187	90
EB647438	Xl.68865	Unknown	Transcribed locus, moderately similar to NP_001016527.1 hypothetical protein LOC549281 [Xenopus (Silurana) tropicalis]	20	9	-20.0462	0.905064	0.136046	11	35	-19.2534	-1.4329	0.002459	2.33797	75
CB563824	Xl.77166	Unknown	Transcribed locus	332	611	-14.9771	-1.12693	0	379	193	-15.4685	1.21054	0	2.33747	1515
CX133681	Xl.82331	Unknown	Transcribed locus, strongly similar to NP_001085809.1 ribosomal protein S9 [Xenopus laevis]	97	219	-16.6048	-1.42181	0	16	10	-19.8868	0.91502	0.168638	2.33683	342
BC077739	Xl.22720	hmmr	Hyaluronan-mediated motility receptor (RHAMM)	155	79	-17.0022	0.725405	0.00027	15	54	-18.7168	-1.61105	6.7e-05	2.33645	303
BX845729	Xl.67774	Unknown	Transcribed locus	10	9	-20.5462	-0.094936	1	3	19	-20.6313	-2.42602	0.004344	2.33108	41
BQ384928	Xl.19359	Unknown	Transcribed locus	21	1	-21.596	4.14538	2.1e-05	3	1	-22.7552	1.82191	0.625	2.32347	26
CB592482	Xl.85364	Unknown	Transcribed locus, moderately similar to XP_002601632.1 hypothetical protein BRAFLDRAFT_124327 [Branchiostoma floridae]	14	2	-21.3884	2.56042	0.007385	2	2	-22.5477	0.236948	1	2.32347	20
BX842729	Xl.19019	Unknown	Transcribed locus	24	6	-20.2071	1.75306	0.00813	8	14	-20.144	-0.570407	0.523467	2.32347	52
EB738479	Xl.57477	Unknown	Transcribed locus	14	2	-21.3884	2.56042	0.007385	2	2	-22.5477	0.236948	1	2.32347	20
DC029713	Xl.62452	Unknown	Transcribed locus	28	4	-20.3884	2.56042	0.000192	6	6	-20.9628	0.236948	1	2.32347	44
BG017929	Xl.70844	Unknown	Transcribed locus, strongly similar to XP_002942665.1 PREDICTED: DENN domain-containing protein 4B [Xenopus (Silurana) tropicalis]	5	17	-20.5874	-2.01247	0.004344	21	20	-19.1906	0.307338	0.532709	2.31981	63
BU914010	Xl.71775	Unknown	Transcribed locus, strongly similar to XP_002933781.1 PREDICTED: homeobox protein SIX4-like [Xenopus (Silurana) tropicalis]	20	17	-19.5874	-0.012474	1	21	5	-20.1906	2.30734	0.000534	2.31981	63
BQ383783	Xl.19257	Unknown	Transcribed locus	9	5	-21.0462	0.601058	0.790527	8	31	-19.5706	-1.71725	0.001658	2.31831	53
BC130118	Xl.50606	nusap1-a	Nucleolar and spindle associated protein 1	123	53	-17.4569	0.967655	3.5e-05	11	33	-19.2958	-1.34801	0.005402	2.31567	220
BC085210	Xl.77369	pik3ip1	Phosphoinositide-3-kinase interacting protein 1	509	1520	-14.0114	-1.82527	0	658	552	-14.3125	0.490368	0	2.31564	3239
BU913966	Xl.40770	Unknown	Transcribed locus	69	57	-17.8214	0.028696	1	4	23	-20.2859	-2.28661	0.001514	2.31531	153
EB475137	Xl.79977	Unknown	Transcribed locus, moderately similar to NP_001080569.1 ATP-dependent RNA helicase DDX42 [Xenopus laevis]	18	4	-20.7071	1.92299	0.016901	16	1	-21.5477	4.23695	0.000145	2.31396	39
BC079689	Xl.10283	fos	FBJ murine osteosarcoma viral oncogene homolog	166	375	-15.8292	-1.42265	0	1080	687	-13.7972	0.889598	0	2.31224	2308
BC046682	Xl.23631	Unknown	Transcribed locus, moderately similar to NP_571884.2 gap junction alpha-8 protein [Danio rerio]	53	9	-19.3432	2.31106	1e-06						2.31106	62
BQ730979	Xl.65817	Unknown	Transcribed locus	462	107	-15.9955	1.86334	0	58	93	-17.3492	-0.444229	0.071139	2.30757	720
BU910789	Xl.84794	Unknown	Transcribed locus, strongly similar to NP_001090281.1 Ras association (RalGDS/AF-6) and pleckstrin homology domains 1 [Xenopus laevis]	41	13	-19.2631	1.41017	0.00219	31	68	-18.0269	-0.896318	0.004226	2.30649	153
DC067401	Xl.82968	Unknown	Transcribed locus	27	15	-19.4612	0.601058	0.279956	12	46	-18.9935	-1.70165	0.000154	2.30271	100
CA973235	Xl.30549	Unknown	Transcribed locus, weakly similar to XP_002661973.1 PREDICTED: Nuclear protein 1-like [Danio rerio]	7	37	-19.7837	-2.64904	1e-06	4	6	-21.2552	-0.348014	0.753906	2.30102	54
EG582981	Xl.82663	Unknown	Transcribed locus	59	12	-19.0583	2.05074	1e-06	5	7	-20.9831	-0.248479	1	2.29922	83
BC073613	Xl.5086	f7	Coagulation factor 7 (serum prothrombin conversion accelerator)	231	39	-17.2235	2.31941	0	182	211	-15.9333	0.023644	0.879588	2.29576	663
EB727338	Xl.75951	dapl1-a	Death associated protein-like 1	16	28	-19.3884	-1.05429	0.022629	1	12	-21.7552	-3.34801	0.006348	2.29372	57
BU911141	Xl.73970	Unknown	Transcribed locus	2	14	-21.3884	-3.05429	0.00235	4	8	-21.0477	-0.763052	0.548828	2.29124	28
BC084667	Xl.49577	tmem82	Transmembrane protein 82	15	15	-19.8852	-0.246939	0.855536	21	6	-20.0591	2.0443	0.001514	2.29124	57
AB061238	Xl.19178	sln35-A	35 kDa serum lectin	65	2	-20.2809	4.77543	0	19	4	-20.4238	2.48488	0.000488	2.29055	90
DC015551	Xl.71164	Unknown	Transcribed locus	34	5	-20.0874	2.5186	2.4e-05	12	12	-19.9628	0.236948	0.83882	2.28165	63
EB735752	Xl.6687	MGC82636	MGC82636 protein	17	1	-21.7484	3.84052	0.000275	10	4	-20.8868	1.55888	0.118469	2.28165	32
BC085020	Xl.56169	slc25a20.2	Solute carrier family 25 (carnitine/acylcarnitine translocase), member 20, gene 2	286	64	-16.7122	1.91293	0	81	123	-16.9065	-0.365716	0.07832	2.27865	554
CA988384	Xl.32372	Unknown	Transcribed locus, moderately similar to NP_001026679.1 TBP-associated factor 2 [Gallus gallus]	51	16	-18.9559	1.42549	0.000422	8	17	-20.004	-0.850515	0.229523	2.276	92
BU904431	Xl.12302	Unknown	Transcribed locus, strongly similar to XP_002940279.1 PREDICTED: mitogen-activated protein kinase kinase kinase 1-like [Xenopus (Silurana) tropicalis]	6	18	-20.4147	-1.8319	0.006611	15	13	-19.7441	0.443399	0.571588	2.2753	52
CD252806	Xl.81392	Unknown	Transcribed locus	22	2	-21.0624	3.21249	6.6e-05	39	24	-18.6125	0.937388	0.016858	2.2751	87
DC102412	Xl.61466	Unknown	Transcribed locus, strongly similar to XP_002934204.1 PREDICTED: epithelial chloride channel protein [Xenopus (Silurana) tropicalis]	27	4	-20.4147	2.50795	0.000325	7	7	-20.7404	0.236948	0.790527	2.271	45
CA790822	Xl.70569	Unknown	Transcribed locus	66	24	-18.4774	1.21249	0.000374	31	76	-17.9467	-1.05678	0.000391	2.26928	197
CD520058	Xl.80448	Unknown	Transcribed locus	69	14	-18.8342	2.05423	0	33	45	-18.2796	-0.210511	0.571587	2.26474	161
BX845321	Xl.50981	Unknown	Transcribed locus	57	17	-18.8319	1.49849	7.6e-05	18	36	-18.8778	-0.763052	0.098371	2.26154	128
FJ603316	Xl.85733	enpp1	Ectonucleotide pyrophosphatase/phosphodiesterase 1	23	50	-18.7084	-1.36723	0.000176	33	21	-18.8294	0.889025	0.040224	2.25626	127
CF548055	Xl.72039	Unknown	Transcribed locus	151	32	-17.6729	1.99147	0	77	109	-17.0302	-0.264449	0.239378	2.25591	369
CD253552	Xl.85214	Unknown	Transcribed locus, strongly similar to XP_002933694.1 PREDICTED: protein BEAN-like [Xenopus (Silurana) tropicalis]	16	3	-20.9996	2.1681	0.007538	12	15	-19.8018	-0.08498	1	2.25308	46
EB644431	Xl.59160	Unknown	Transcribed locus	15	2	-21.3387	2.65995	0.004181	9	8	-20.4628	0.406873	0.629059	2.25308	34
EB729103	Xl.46888	Unknown	Transcribed locus, strongly similar to XP_002933994.1 PREDICTED: autophagy-related protein 9A-like [Xenopus (Silurana) tropicalis]	23	71	-18.4555	-1.87312	0	64	58	-17.6187	0.378967	0.174205	2.25209	216
BC077552	Xl.75299	alg6	Asparagine-linked glycosylation 6 homolog (yeast, alpha-1,3-glucosyltransferase)	157	44	-17.4151	1.58825	0	37	69	-17.8887	-0.662123	0.031302	2.25037	307
DC026328	Xl.79375	Unknown	Transcribed locus, moderately similar to NP_001080213.1 LUC7-like 2 [Xenopus laevis]	40	127	-17.6368	-1.91369	0	45	42	-18.1056	0.336484	0.283607	2.25018	254
BC073318	Xl.14826	lcp2	Lymphocyte cytosolic protein 2 (SH2 domain containing leukocyte protein of 76kDa)	22	35	-18.9978	-0.91679	0.024746	32	15	-19.0943	1.33006	0.003088	2.24685	104
BJ643221	Xl.20090	Unknown	Transcribed locus	16	9	-20.2071	0.583136	0.424356	12	2	-21.2552	2.82191	0.007385	2.23877	39
DT062442	Xl.15029	Unknown	Transcribed locus, moderately similar to NP_001017029.1 mitochondrial transcription termination factor [Xenopus (Silurana) tropicalis]	72	35	-18.1425	0.793703	0.008417	10	32	-19.3868	-1.44112	0.004324	2.23483	149
CB562263	Xl.19241	Unknown	Transcribed locus	25	12	-19.6777	0.811955	0.132498	19	60	-18.4703	-1.42202	8.2e-05	2.23397	116
BC055989	Xl.1318	bace2	Beta-site APP-cleaving enzyme 2	34	43	-18.5352	-0.585741	0.110016	77	29	-17.9853	1.64575	0	2.23149	183
AW633240	Xl.50578	Unknown	Transcribed locus	33	8	-19.7699	1.79746	0.00068	12	19	-19.6313	-0.426017	0.47313	2.22347	72
BC106552	Xl.50243	katnal2	Katanin p60 subunit A-like 2	55	19	-18.7775	1.28649	0.000535	4	9	-20.9628	-0.932977	0.387695	2.21947	87
BX849030	Xl.9838	Unknown	Transcribed locus	78	38	-18.0254	0.790536	0.006352	35	111	-17.5859	-1.42819	0	2.21872	262
CV119767	Xl.81311	Unknown	Transcribed locus	23	54	-18.6529	-1.47826	2e-05	17	12	-19.7115	0.739449	0.264931	2.21771	106
BC073696	Xl.11258	ect2	Epithelial cell transforming 2	89	55	-17.6636	0.447435	0.077653	9	36	-19.3778	-1.76305	0.000388	2.21049	189
DT077268	Xl.74700	Unknown	Transcribed locus	58	54	-17.9857	-0.143845	0.6368	20	120	-17.9333	-2.34801	0	2.20417	252
CB565338	Xl.41399	Unknown	Transcribed locus	29	9	-19.7782	1.44112	0.007632	12	24	-19.4628	-0.763052	0.175465	2.20417	74
BC085021	Xl.2290	pdlim2	PDZ and LIM domain 2 (mystique)	26	52	-18.5917	-1.24694	0.000264	28	17	-19.1003	0.95684	0.035698	2.20378	123
CD326889	Xl.34022	Unknown	Transcribed locus	99	11	-18.7477	2.92299	0	21	15	-19.3981	0.722375	0.187742	2.20061	146
CA788435	Xl.67383	Unknown	Transcribed locus, strongly similar to XP_002938989.1 PREDICTED: ras GTPase-activating-like protein IQGAP3-like [Xenopus (Silurana) tropicalis]	4	3	-21.9996	0.168099	1	5	24	-20.0943	-2.02609	0.003719	2.19419	36
CN316062	Xl.79535	Unknown	Transcribed locus, strongly similar to NP_001016929.1 hypothetical protein LOC549683 [Xenopus (Silurana) tropicalis]	13	34	-19.3982	-1.63396	0.000346	15	12	-19.8018	0.558876	0.442068	2.19284	74
CD099060	Xl.51982	Unknown	Transcribed locus	24	4	-20.4996	2.33802	0.001514	16	17	-19.504	0.149485	1	2.18854	61
BC073716	Xl.47655	MGC83659	MGC83659 protein	32	6	-19.9996	2.1681	0.000191	36	43	-18.2496	-0.019391	1	2.18749	117
BQ735800	Xl.65871	Unknown	Transcribed locus	27	14	-19.511	0.700594	0.15386	10	33	-19.3646	-1.48552	0.002887	2.18611	84
BG730990	Xl.76256	Unknown	Transcribed locus, moderately similar to NP_001121355.1 myosin, heavy chain 1, skeletal muscle, adult [Xenopus laevis]	81	15	-18.6687	2.18602	0						2.18602	96
CA789666	Xl.18504	Unknown	Transcribed locus	27	5	-20.2537	2.18602	0.000878						2.18602	32
EF127993	Xl.68930	edn1	Endothelin 1	2	1	-23.2921	0.753061	1	13	2	-21.1975	2.93739	0.004181	2.18433	18
BC072941	Xl.1205	h1f0	H1 histone family, member 0	8181	17191	-10.2584	-1.31824	0	9598	6209	-10.6334	0.865321	0	2.18356	41179
BQ732224	Xl.85219	Unknown	Transcribed locus	31	4	-20.315	2.70726	3.9e-05	11	9	-20.233	0.526455	0.503445	2.1808	55
BX851179	Xl.34878	Unknown	Transcribed locus, moderately similar to XP_002932982.1 PREDICTED: hypothetical protein LOC100497477 [Xenopus (Silurana) tropicalis]	31	2	-20.815	3.70726	3e-06	22	9	-19.733	1.52645	0.007	2.1808	64
DC006011	Xl.85135	Unknown	Transcribed locus, strongly similar to NP_033118.1 40S ribosomal protein S17 [Mus musculus]	2259	6997	-11.8351	-1.87799	0	676	646	-14.1796	0.302437	0.000146	2.18043	10578
NM_001172214	Xl.85736	sox14	SRY (sex determining region Y)-box 14	25	27	-19.0927	-0.35797	0.488456	27	9	-19.5853	1.82191	0.000753	2.17988	88
CA971552	Xl.16118	birc5.2-a	Baculoviral IAP repeat-containing 5, gene 2	76	26	-18.3179	1.30055	3.2e-05	6	13	-20.405	-0.878529	0.359283	2.17908	121
CD361934	Xl.34630	Unknown	Transcribed locus	134	38	-17.6351	1.57122	0	58	104	-17.2685	-0.60551	0.014001	2.17673	334
DC060171	Xl.58690	Unknown	Transcribed locus	36	5	-20.0462	2.60106	8e-06	8	7	-20.644	0.429593	0.607239	2.17146	56
BJ072765	Xl.70933	Unknown	Transcribed locus	18	12	-19.9147	0.338024	0.584665	5	21	-20.1906	-1.83344	0.009355	2.17146	56
EE306490	Xl.50955	Unknown	Transcribed locus	22	55	-18.6717	-1.56887	6e-06	9	7	-20.5591	0.599518	0.454498	2.16838	93
EB472439	Xl.56445	Unknown	Transcribed locus	4	14	-20.8884	-2.05429	0.007538	22	24	-19.0255	0.111417	0.882996	2.16571	64
BI313657	Xl.11270	Unknown	Transcribed locus	48	15	-19.0462	1.43113	0.000497	25	49	-18.4184	-0.733905	0.06037	2.16504	137
BC045244	Xl.16042	col9a1	Collagen, type IX, alpha 1	215	413	-15.573	-1.18874	0	30	18	-19.0093	0.973914	0.029305	2.16266	676
CB593014	Xl.26206	Unknown	Transcribed locus, moderately similar to XP_002935268.1 PREDICTED: solute carrier family 2, facilitated glucose transporter member 8-like [Xenopus (Silurana) tropicalis]	30	8	-19.8387	1.65995	0.002563	18	30	-19.0093	-0.500017	0.312327	2.15997	86
BC099292	Xl.53971	LOC733303	Hypothetical protein LOC733303	45	12	-19.2537	1.65995	0.000234	3	5	-21.5943	-0.500017	0.726562	2.15997	65
CD328725	Xl.54567	Unknown	Transcribed locus	45	139	-17.4867	-1.87403	0	63	61	-17.5937	0.283491	0.323248	2.15752	308
BP691429	Xl.42208	Unknown	Transcribed locus	14	47	-19.1111	-1.99417	1e-06	19	20	-19.2628	0.162948	0.749259	2.15712	100
AB085630	Xl.21384	cat1	Calcium transporter 1	4	15	-20.8387	-2.15383	0.004425						2.15383	19
BP678569	Xl.16565	Unknown	Transcribed locus, strongly similar to XP_002936501.1 PREDICTED: para-hydroxybenzoate--polyprenyltransferase, mitochondrial-like [Xenopus (Silurana) tropicalis]	22	15	-19.609	0.305602	0.617719	14	3	-20.8516	2.45934	0.007538	2.15374	54
BU910920	Xl.71651	Unknown	Transcribed locus, moderately similar to NP_001039215.1 tetratricopeptide repeat domain 32 [Xenopus (Silurana) tropicalis]	13	20	-19.7809	-0.868427	0.121449	31	15	-19.1172	1.28425	0.004534	2.15268	79
BC073334	Xl.170	LOC397993	Growth factor Livertine	203	135	-16.421	0.341581	0.037721	86	18	-18.2496	2.49329	0	2.15171	442
AY429516	Xl.17529	abca4	ATP-binding cassette, sub-family A (ABC1), member 4	21	20	-19.435	-0.17655	0.755229	140	42	-17.2869	1.97391	0	2.15046	223
CA981026	Xl.16694	Unknown	Transcribed locus	16	16	-19.7921	-0.246939	0.86005	19	6	-20.1313	1.89991	0.004077	2.14685	57
BJ050543	Xl.79409	Unknown	Transcribed locus	26	6	-20.1494	1.86854	0.003327	7	10	-20.4831	-0.277625	1	2.14616	49
BC071161	Xl.57737	Unknown	CDNA clone IMAGE:3403842	82	21	-18.4172	1.7183	0	12	19	-19.6313	-0.426017	0.47313	2.14431	134
CK797923	Xl.83822	Unknown	CDNA clone IMAGE:8642610	101	82	-17.2842	0.053721	0.824098	5	25	-20.0648	-2.08498	0.002316	2.1387	213
EB647569	Xl.57023	Unknown	Transcribed locus, strongly similar to NP_001025628.1 ribosome biogenesis protein wdr12 [Xenopus (Silurana) tropicalis]	105	15	-18.4815	2.56042	0	33	29	-18.5965	0.423361	0.313503	2.13706	182
CD329841	Xl.81480	Unknown	Transcribed locus, weakly similar to XP_002936919.1 PREDICTED: lysosome-associated membrane glycoprotein 3-like [Xenopus (Silurana) tropicalis]	17	10	-20.0874	0.518596	0.442068	16	3	-20.7552	2.65199	0.002577	2.13339	46
BX846951	Xl.73291	Unknown	Transcribed locus, moderately similar to NP_001089869.1 hypothetical protein LOC734935 [Xenopus laevis]	63	158	-17.1516	-1.57344	0	15	12	-19.8018	0.558876	0.442068	2.13232	248
BC044051	Xl.14664	mcm3	MCM3 minichromosome maintenance deficient 3 (S. cerevisiae)	866	113	-15.5029	2.6911	0	30	24	-18.8018	0.558876	0.220328	2.13223	1033
DC058928	Xl.81640	Unknown	Transcribed locus	100	49	-17.6628	0.782207	0.001631	14	42	-18.9479	-1.34801	0.002667	2.13022	205
BC043836	Xl.14328	hhatl	Hedgehog acyltransferase-like	228	403	-15.5483	-1.06869	0	23	13	-19.4357	1.06007	0.047031	2.12876	667
BC060350	Xl.11957	sox17a-b	SRY (sex determining region Y)-box 17 alpha	12	37	-19.3949	-1.87143	5.7e-05	73	72	-17.3678	0.256848	0.318989	2.12828	194
BX848805	Xl.83297	Unknown	Transcribed locus, moderately similar to XP_002939364.1 PREDICTED: hypothetical protein LOC100491791 [Xenopus (Silurana) tropicalis]	60	240	-16.8852	-2.24694	0	25	32	-18.7258	-0.119195	0.791366	2.12774	357
BC123236	Xl.15867	atp6v1b1	ATPase, H+ transporting, lysosomal 56/58kDa, V1 subunit B1	20	50	-18.8092	-1.56887	2.6e-05	5	4	-21.3868	0.558876	1	2.12774	79
BJ089550	Xl.72289	Unknown	Transcribed locus	55	18	-18.8165	1.3645	0.000303	21	42	-18.6554	-0.763052	0.055897	2.12755	136
CD302873	Xl.80407	Unknown	Transcribed locus, strongly similar to NP_001088411.1 keratin 5, gene 2 [Xenopus laevis]	23	136	-17.9866	-2.81084	0	59	112	-17.2027	-0.687764	0.003345	2.12308	330
DC015622	Xl.77654	Unknown	Transcribed locus, strongly similar to NP_001080067.1 ATP-binding cassette, sub-family F (GCN20), member 2 [Xenopus laevis]	63	11	-19.0738	2.27091	0	32	34	-18.504	0.149485	0.712231	2.12142	140
BU901727	Xl.6665	Unknown	Transcribed locus	15	15	-19.8852	-0.246939	0.855536	28	9	-19.5591	1.87438	0.000472	2.12132	67
EB734260	Xl.1685	LOC398260	Cement gland-specific protein CGS	36	7	-19.8035	2.11563	6.9e-05						2.11563	43
EB466792	Xl.51714	Unknown	Transcribed locus, strongly similar to NP_001088056.1 magnesium transporter protein 1 precursor [Xenopus laevis]	105	52	-17.5848	0.766867	0.002168	16	48	-18.7552	-1.34801	0.000898	2.11488	221
EB466955	Xl.56276	Unknown	Transcribed locus	31	48	-18.5225	-0.877705	0.009683	36	18	-18.8778	1.23695	0.002667	2.11465	133
BU908400	Xl.85591	Unknown	Transcribed locus	11	51	-19.2262	-2.45993	0	16	24	-19.2552	-0.348014	0.522397	2.11192	102
EE323304	Xl.22543	Unknown	Transcribed locus	24	56	-18.596	-1.46933	1.7e-05	45	34	-18.2581	0.641339	0.071163	2.11067	159
CD324824	Xl.14911	Unknown	Transcribed locus, moderately similar to XP_002935425.1 PREDICTED: traf2 and NCK-interacting protein kinase-like [Xenopus (Silurana) tropicalis]	45	10	-19.3852	1.92299	2.2e-05	59	79	-17.4545	-0.184189	0.494442	2.10718	193
BC123300	Xl.3855	reep6	Receptor accessory protein 6	47	31	-18.5377	0.353454	0.362032	14	3	-20.8516	2.45934	0.007538	2.10589	95
BC100191	Xl.7149	mcm6.2-a	Minichromosome maintenance complex component 6	1469	229	-14.6122	2.43448	0	95	89	-17.0249	0.331071	0.141238	2.1034	1882
EB469826	Xl.56243	Unknown	Transcribed locus	59	13	-19.0006	1.93526	2e-06	93	123	-16.8069	-0.166407	0.413194	2.10167	288
CK800738	Xl.81312	Unknown	Transcribed locus, moderately similar to NP_001085673.1 RNA methyltransferase-like protein 1 [Xenopus laevis]	27	7	-20.011	1.70059	0.004551	9	14	-20.0591	-0.400482	0.677639	2.10108	57
BP698670	Xl.84377	Unknown	Transcribed locus	18	3	-20.9147	2.33802	0.007197	3	3	-21.9628	0.236948	1	2.10108	27
CB561949	Xl.24649	Unknown	Transcribed locus, moderately similar to XP_002940200.1 PREDICTED: probable G-protein coupled receptor 179-like [Xenopus (Silurana) tropicalis]	22	63	-18.5738	-1.76479	0	47	44	-18.0407	0.332106	0.29447	2.09689	176
CA984990	Xl.71471	Unknown	Transcribed locus	41	8	-19.6133	2.11061	2.5e-05	12	14	-19.8516	0.014556	1	2.09606	75
AY633666	Xl.55985	fancl	Fanconi anemia, complementation group L	15	36	-19.2537	-1.50997	0.00041	14	11	-19.9143	0.584872	0.424356	2.09484	76
BG811538	Xl.17783	Unknown	Transcribed locus	19	20	-19.5072	-0.320939	0.522397	7	44	-19.4143	-2.41513	2e-06	2.09419	90
CA973144	Xl.13359	Unknown	Transcribed locus, moderately similar to NP_001086622.1 thioredoxin interacting protein [Xenopus laevis]	608	1396	-13.9446	-1.44609	0	380	286	-15.1829	0.646933	0	2.09303	2670
BP735317	Xl.43439	cbp20-x	CAP binding protein	34	4	-20.2484	2.84052	7e-06	10	7	-20.4831	0.751521	0.332306	2.089	55
BJ620211	Xl.75809	Unknown	Transcribed locus	8	27	-19.9147	-2.00183	0.000313	9	10	-20.3018	0.084945	1	2.08677	54
CA981959	Xl.79319	Unknown	Transcribed locus, strongly similar to NP_001083978.1 glycerol-3-phosphate dehydrogenase 1 (soluble) [Xenopus laevis]	39	13	-19.2992	1.33802	0.004601	134	265	-15.9898	-0.746811	1e-06	2.08483	451
BC099327	Xl.53975	MGC116521	Hypothetical protein MGC116521	18	42	-19.011	-1.46933	0.000264	92	71	-17.2111	0.610763	0.009756	2.08009	223
BC093576	Xl.29876	cebpd	CCAAT/enhancer binding protein (C/EBP), delta	573	1172	-14.1135	-1.2793	0	193	131	-16.2348	0.795982	1e-06	2.07529	2069
DC034441	Xl.63662	Unknown	Transcribed locus	11	3	-21.2699	1.62753	0.092285	11	1	-21.818	3.69638	0.003418	2.06885	26
CD325108	Xl.66946	Unknown	Transcribed locus	3	15	-21.0462	-2.56887	0.004425	3	5	-21.5943	-0.500017	0.726562	2.06885	26
DC008167	Xl.58298	Unknown	Transcribed locus, moderately similar to XP_002939762.1 PREDICTED: hypothetical protein LOC100487113 [Xenopus (Silurana) tropicalis]	11	11	-20.3327	-0.246939	0.831812	21	7	-19.9479	1.82191	0.003719	2.06885	50
AW644915	Xl.53195	Unknown	Transcribed locus	10	30	-19.6777	-1.8319	0.000431	10	10	-20.2258	0.236948	0.823803	2.06885	60
CB562074	Xl.59607	Unknown	Cicn03 mRNA, complete sequence	71	22	-18.4875	1.44338	2e-05	58	6	-19.3263	3.50997	0	2.06659	157
BX850159	Xl.50892	Unknown	Transcribed locus, strongly similar to XP_002938966.1 PREDICTED: hypothetical protein LOC100495598 [Xenopus (Silurana) tropicalis]	11	34	-19.5187	-1.87497	0.000156	31	32	-18.5706	0.191145	0.614655	2.06611	108
BC059972	Xl.34749	MGC68579	Hypothetical protein MGC68579	996	2755	-13.0982	-1.71477	0	906	840	-13.7789	0.34607	1e-06	2.06084	5497
BC167488	Xl.4415	LOC495461	Hypothetical LOC495461	106	125	-16.9453	-0.484803	0.014954	283	112	-16.0717	1.57425	0	2.05905	626
CB944092	Xl.4925	Unknown	Transcribed locus	31	57	-18.3986	-1.12563	0.00061	34	21	-18.8078	0.932094	0.022241	2.05773	143
BC108848	Xl.26472	zfp36	Zinc finger protein 36, C3H type, homolog	454	795	-14.5614	-1.0552	0	367	216	-15.4105	1.0017	0	2.0569	1832
DY557717	Xl.82037	Unknown	Transcribed locus	54	13	-19.0644	1.80751	1.6e-05	20	28	-18.9831	-0.248479	0.665466	2.05599	115
BU906624	Xl.11572	Unknown	Transcribed locus	203	88	-16.7297	0.958965	0	79	199	-16.5775	-1.0959	0	2.05486	569
CN324621	Xl.81857	Unknown	Transcribed locus, strongly similar to NP_001079927.1 ferritin light chain, oocyte isoform [Xenopus laevis]	363	444	-15.143	-0.537529	0	136	56	-17.1003	1.51706	0	2.05458	999
CD362936	Xl.57330	Unknown	Transcribed locus	41	12	-19.3209	1.52565	0.001195	10	17	-19.843	-0.528586	0.442068	2.05424	80
BC157730	Xl.67292	LOC100137691	Hypothetical protein LOC100137691	1354	2799	-12.8653	-1.29462	0	749	522	-14.2594	0.757864	0	2.05249	5424
EB478321	Xl.81530	Unknown	Transcribed locus	6	22	-20.2699	-2.12141	0.000546	21	26	-19.0013	-0.071174	1	2.05023	75
BC046944	Xl.197	ctgf	Connective tissue growth factor	951	1617	-13.5159	-1.01274	0	155	89	-16.6718	1.03734	0	2.05008	2812
EB477513	Xl.56065	Unknown	Transcribed locus	55	23	-18.6396	1.01086	0.005871	12	29	-19.3263	-1.03607	0.038477	2.04693	119
BP703047	Xl.30733	Unknown	Transcribed locus, strongly similar to NP_524352.1 histone H4 replacement, isoform C [Drosophila melanogaster]	15	1	-21.8387	3.65995	0.000977	13	5	-20.5365	1.61546	0.030884	2.04449	34
BP710823	Xl.70736	Unknown	Transcribed locus	18	44	-18.9774	-1.53645	0.000117	53	44	-17.954	0.505437	0.103769	2.04188	159
CB205882	Xl.2130	Unknown	Transcribed locus	59	38	-18.2268	0.387777	0.261469	32	7	-19.644	2.42959	8e-06	2.04182	136
BC088936	Xl.25801	pbk	PDZ binding kinase	118	41	-17.672	1.27815	0	10	20	-19.7258	-0.763052	0.200488	2.0412	189
CB201157	Xl.24681	Unknown	Transcribed locus, moderately similar to XP_002938583.1 PREDICTED: c-type lectin domain family 11 member A-like [Xenopus (Silurana) tropicalis]	47	79	-17.8629	-0.996131	0.00017	49	28	-18.3367	1.0443	0.002031	2.04043	203
CB558400	Xl.7153	Unknown	Transcribed locus, weakly similar to NP_001170873.1 hypothetical protein LOC68554 [Mus musculus]	23	3	-20.7378	2.69166	0.000911	8	6	-20.7552	0.651986	0.42395	2.03967	40
DR726943	Xl.53674	Unknown	Transcribed locus	23	4	-20.5303	2.27662	0.002494	12	12	-19.9628	0.236948	0.83882	2.03967	51
BC073668	Xl.54941	LOC443682	Hypothetical protein LOC443682	642	243	-15.1665	1.15468	0	12	26	-19.405	-0.878529	0.098872	2.03321	923
EB643750	Xl.56614	Unknown	Transcribed locus	61	32	-18.3267	0.683798	0.03545	12	36	-19.1703	-1.34801	0.003088	2.03181	141
AY316318	Xl.29373	sst	Somatostatin	51	139	-17.3964	-1.69345	0	476	444	-14.7031	0.33735	0.000472	2.0308	1110
BG020751	Xl.84274	Unknown	Transcribed locus	16	2	-21.2921	2.75306	0.00235	14	10	-19.9831	0.722375	0.307456	2.03069	42
EB733582	Xl.32164	Unknown	Transcribed locus	40	11	-19.4014	1.61556	0.00047	7	11	-20.4143	-0.415128	0.814529	2.03069	69
CD329691	Xl.34582	Unknown	Transcribed locus	92	28	-18.1267	1.46927	1e-06	34	59	-18.0627	-0.558232	0.07576	2.0275	213
BC124907	Xl.53984	alg11	Asparagine-linked glycosylation 11, alpha-1,2-mannosyltransferase homolog	39	6	-19.8569	2.4535	9e-06	32	28	-18.644	0.429593	0.305677	2.02391	105
CD255572	Xl.1531	Unknown	Transcribed locus	143	45	-17.4662	1.42108	0	52	93	-17.4279	-0.601771	0.018891	2.02285	333
U91846	Xl.638	vdr	Vitamin D (1,25- dihydroxyvitamin D3) receptor	10	29	-19.7022	-1.78299	0.00068	20	20	-19.2258	0.236948	0.635828	2.01994	79
BC084625	Xl.24521	Unknown	CDNA clone IMAGE:4031167	51	51	-18.1197	-0.246939	0.488434	87	30	-17.8728	1.773	0	2.01994	219
AW764624	Xl.5781	Unknown	Transcribed locus	17	1	-21.7484	3.84052	0.000275	3	1	-22.7552	1.82191	0.625	2.01861	22
U62807	Xl.3204	hspa5	Heat shock 70 kDa protein 5a	648	98	-15.8148	2.4782	0	321	275	-15.3329	0.46009	0.000139	2.01811	1342
BC077799	Xl.8572	MGC80409	Mediator of RNA polymerase II transcription subunit 8-B	131	236	-16.3341	-1.09616	0	90	56	-17.3981	0.921447	0.000194	2.01761	513
FJ532285	Xl.57040	LOC100462920	Cell division cycle associated 2	81	31	-18.1451	1.13871	0.000172	12	26	-19.405	-0.878529	0.098872	2.01724	150
BC129716	Xl.17172	il2rg	Interleukin 2 receptor, gamma	12	15	-20.0462	-0.568867	0.442068	30	13	-19.2441	1.4434	0.003658	2.01227	70
CO388138	Xl.64460	Unknown	Transcribed locus, weakly similar to NP_001034368.1 PHD finger protein 20-like protein 1 [Gallus gallus]	56	23	-18.6267	1.03685	0.004335	19	44	-18.694	-0.974556	0.015134	2.01141	142
BJ640471	Xl.67146	Unknown	Transcribed locus	14	11	-20.1587	0.100984	1	22	6	-20.0255	2.11142	0.000912	2.01043	53
BC070795	Xl.3319	kif20b	Kinesin family member 20B	130	60	-17.3275	0.868538	0.00013	25	65	-18.2146	-1.14156	0.00061	2.0101	280
AB048257	Xl.1015	pole2	Polymerase (DNA directed), epsilon 2 (p59 subunit)	269	42	-17.0602	2.43221	0	33	29	-18.5965	0.423361	0.313503	2.00884	373
CD255436	Xl.76429	Unknown	Transcribed locus, moderately similar to NP_001090172.1 zinc finger protein 182 [Xenopus laevis]	36	7	-19.8035	2.11563	6.9e-05	11	12	-20.0255	0.111417	1	2.00421	66
CX132782	Xl.50244	Unknown	Transcribed locus, moderately similar to XP_002932636.1 PREDICTED: coiled-coil domain-containing protein 160 homolog [Xenopus (Silurana) tropicalis]	62	211	-16.9545	-2.01384	0	16	19	-19.4238	-0.010979	1	2.00286	308
AF297867	Xl.696	clspn	Claspin	281	81	-16.555	1.54764	0	13	21	-19.5013	-0.454929	0.48685	2.00257	396
BC076642	Xl.57405	psph	Phosphoserine phosphatase	761	238	-15.0588	1.43	0	439	769	-14.3653	-0.571814	0	2.00181	2207
BX850131	Xl.3948	Unknown	Transcribed locus, strongly similar to XP_002939016.1 PREDICTED: probable methylcrotonoyl-CoA carboxylase beta chain, mitochondrial-like [Xenopus (Silurana) tropicalis]	56	19	-18.7645	1.31249	0.000371	10	19	-19.7628	-0.689051	0.264931	2.00154	104
BC074458	Xl.15578	c9orf64	Chromosome 9 open reading frame 64	436	1344	-14.2119	-1.87107	0	335	361	-15.1058	0.129111	0.255118	2.00018	2476
AF314535	Xl.712	mcm10	Minichromosome maintenance complex component 10	133	31	-17.7874	1.85415	0	10	13	-20.0365	-0.141563	1	1.99571	187
BC157432	Xl.57759	mcfd2	Multiple coagulation factor deficiency 2	144	35	-17.6425	1.7937	0	144	195	-16.1591	-0.200457	0.230705	1.99416	518
BP692441	Xl.39449	Unknown	Transcribed locus	159	20	-17.9747	2.74402	0	10	7	-20.4831	0.751521	0.332306	1.99249	196
DC034770	Xl.85376	Unknown	Transcribed locus, strongly similar to NP_000967.1 60S ribosomal protein L12 [Homo sapiens]	37	5	-20.0264	2.64059	5e-06	4	3	-21.7552	0.651986	1	1.9886	49
DT063191	Xl.54333	Unknown	Transcribed locus	44	46	-18.3006	-0.311069	0.342833	19	7	-20.0201	1.67752	0.009355	1.98859	116
BC072977	Xl.17208	pafah2	Platelet-activating factor acetylhydrolase 2, 40kDa	38	67	-18.1351	-1.0651	0.000285	37	23	-18.6812	0.92284	0.020415	1.98794	165
BJ091664	Xl.72327	Unknown	Transcribed locus	26	13	-19.5917	0.753061	0.143307	13	36	-19.1125	-1.23254	0.005515	1.9856	88
BC068812	Xl.46718	akap13	A kinase (PRKA) anchor protein 13	30	53	-18.4747	-1.06797	0.001404	32	20	-18.8868	0.91502	0.036483	1.98299	135
AY222352	Xl.61272	cdc6	Cell division cycle 6 homolog	116	42	-17.667	1.21873	1e-06	5	10	-20.7258	-0.763052	0.607239	1.98178	173
BC124876	Xl.55367	figf	C-fos induced growth factor (vascular endothelial growth factor D)	48	90	-17.7537	-1.15383	6e-06	9	6	-20.6703	0.821911	0.301758	1.97574	153
BG021721	Xl.55240	Unknown	Transcribed locus	8	6	-20.9996	0.168099	1	15	4	-20.5943	2.14384	0.004425	1.97574	33
BC097560	Xl.78280	dtl-a	Denticleless homolog	99	20	-18.3165	2.06049	0	9	10	-20.3018	0.084945	1	1.97555	138
CB200479	Xl.56058	Unknown	Transcribed locus, weakly similar to XP_002938353.1 PREDICTED: hypothetical protein LOC100490320 [Xenopus (Silurana) tropicalis]	4	4	-21.7921	-0.246939	1	4	22	-20.318	-2.22248	0.002494	1.97554	34
BP718740	Xl.65169	Unknown	Transcribed locus, moderately similar to XP_002933784.1 PREDICTED: acyl-coenzyme A thioesterase 3-like [Xenopus (Silurana) tropicalis]	33	4	-20.2699	2.79745	1.3e-05	18	12	-19.6703	0.821911	0.200488	1.97554	67
DC009065	Xl.84542	Unknown	Transcribed locus, strongly similar to NP_033118.1 40S ribosomal protein S17 [Mus musculus]	133	33	-17.7423	1.76395	0	11	15	-19.8646	-0.210511	0.845019	1.97446	192
CA974128	Xl.71103	Unknown	Transcribed locus, weakly similar to XP_002200115.1 PREDICTED: similar to zinc finger protein 3, partial [Taeniopygia guttata]	18	35	-19.1425	-1.2063	0.003838	26	18	-19.1125	0.767463	0.096142	1.97376	97
BQ733826	Xl.80763	Unknown	Transcribed locus, strongly similar to NP_001079703.1 similar to DEAD/H (Asp-Glu-Ala-Asp/His) box polypeptide 5 (RNA helicase, 68kDa) [Xenopus laevis]	316	100	-16.3183	1.41299	0	129	224	-16.1384	-0.559179	0.000396	1.97216	769
EE322649	Xl.163	xp8	Xp8 protein	306	575	-15.0797	-1.15697	0	270	181	-15.7594	0.813918	0	1.97089	1332
DC090653	Xl.70020	Unknown	Transcribed locus	20	14	-19.7275	0.267634	0.728332	16	4	-20.5477	2.23695	0.002577	1.96931	54
AY986978	Xl.9687	adgf-b	Insect-derived growth factor-A-like protein	197	657	-15.3012	-1.98464	0	230	274	-15.576	-0.015594	0.964406	1.96904	1358
CA791523	Xl.78299	Unknown	Transcribed locus	18	23	-19.4454	-0.600576	0.211024	35	16	-18.9831	1.36623	0.001769	1.96681	92
AW640438	Xl.6979	Unknown	Transcribed locus	30	8	-19.8387	1.65995	0.002563	22	32	-18.818	-0.30362	0.496617	1.96357	92
CA793259	Xl.57500	Unknown	Transcribed locus, strongly similar to XP_002937427.1 PREDICTED: protein strawberry notch homolog 2-like [Xenopus (Silurana) tropicalis]	52	35	-18.3773	0.324218	0.331834	9	33	-19.4406	-1.63752	0.00145	1.96174	129
BC129535	Xl.75005	LOC100036853	Hypothetical protein LOC100036853	269	57	-16.8399	1.99163	0	26	30	-18.7441	0.030497	1	1.96114	382
AY278366	Xl.66898	hcsta	Hematopoietic cell signal transducer A	19	2	-21.1681	3.00099	0.000402	7	4	-21.144	1.0443	0.387695	1.95669	32
CA792918	Xl.73296	Unknown	Transcribed locus, moderately similar to XP_002933354.1 PREDICTED: membrane protein FAM174B [Xenopus (Silurana) tropicalis]	20	37	-19.0264	-1.13446	0.005355	36	24	-18.6703	0.821911	0.039617	1.95637	117
DC075531	Xl.41102	Unknown	Transcribed locus, strongly similar to NP_001007951.1 anaphase promoting complex subunit 5 [Xenopus (Silurana) tropicalis]	54	37	-18.3099	0.298495	0.401813	7	26	-19.7938	-1.65614	0.007	1.95463	124
DC015042	Xl.77668	Unknown	Transcribed locus, strongly similar to NP_001016425.1 mesencephalic astrocyte-derived neurotrophic factor [Xenopus (Silurana) tropicalis]	39	8	-19.6494	2.03846	6.6e-05	18	20	-19.3018	0.084945	0.871415	1.95352	85
BC078115	Xl.80698	hsp70	Heat shock 70kDa protein	485	142	-15.7563	1.52516	0	1655	175	-14.4758	3.47835	0	1.9532	2457
BC123214	Xl.65602	c9orf167	Chromosome 9 open reading frame 167	101	172	-16.7499	-1.01499	0	13	8	-20.1975	0.937388	0.189247	1.95238	294
BQ386777	Xl.20169	Unknown	Transcribed locus	23	1	-21.5303	4.27662	6e-06	17	4	-20.504	2.32441	0.00149	1.95221	45
BC056095	Xl.29451	brrn1	Barren homolog (Drosophila)	186	61	-17.0572	1.36148	0	31	55	-18.1799	-0.590215	0.082054	1.9517	333
BC073673	Xl.47406	capn9	Calpain 9	34	44	-18.5187	-0.618908	0.071163	2	14	-21.144	-2.57041	0.007385	1.9515	94
DC030233	Xl.84577	Unknown	Transcribed locus, moderately similar to NP_001080068.1 heat shock 70kDa protein 1-like [Xenopus laevis]	19	14	-19.7645	0.193634	0.86005	15	4	-20.5943	2.14384	0.004425	1.9502	52
AW159833	Xl.8893	Unknown	Transcribed locus	5	7	-21.2275	-0.732366	0.581055	61	31	-18.1053	1.21349	0.000158	1.94585	104
BC077437	Xl.29469	isyna1-b	Inositol-3-phosphate synthase 1	2711	961	-13.1356	1.24928	0	3701	7043	-11.2299	-0.691327	0	1.94061	14416
U51234	Xl.31224	mcm7-a	Minichromosome maintenance complex component 7	871	188	-15.1316	1.965	0	64	74	-17.443	0.027495	1	1.93751	1197
BC099326	Xl.586	hes5.2-a	Hairy and enhancer of split 5, gene 2	1230	1172	-13.5625	-0.177253	0.002867	342	119	-15.8914	1.75998	0	1.93724	2863
BG513196	Xl.75301	Unknown	Transcribed locus	38	13	-19.3179	1.30055	0.0066	16	2	-21.0477	3.23695	0.000729	1.9364	69
BC123202	Xl.54399	tmem206	Transmembrane protein 206	275	45	-16.9945	2.3645	0	104	91	-16.9436	0.429593	0.044673	1.9349	515
EB475817	Xl.56187	Unknown	Transcribed locus	28	68	-18.3447	-1.52705	1e-06	54	48	-17.8778	0.406873	0.19779	1.93392	198
BX853724	Xl.53101	Unknown	Transcribed locus	22	5	-20.4014	1.89057	0.005925	14	17	-19.6003	-0.04316	1	1.93373	58
BQ730661	Xl.77378	Unknown	Transcribed locus	29	8	-19.8631	1.61104	0.003933	19	28	-19.0201	-0.322479	0.560065	1.93352	84
CB943023	Xl.29174	Unknown	Transcribed locus						6	27	-19.8778	-1.93298	0.002102	1.93298	33
BI446284	Xl.80551	Unknown	Transcribed locus	16	1	-21.7921	3.75306	0.000519	9	3	-21.1703	1.82191	0.092285	1.93115	29
BG160202	Xl.84018	Unknown	Transcribed locus, strongly similar to NP_001079727.1 ribosomal protein L21 [Xenopus laevis]	82	20	-18.4524	1.78869	0	10	13	-20.0365	-0.141563	1	1.93025	125
BC108858	Xl.55070	Unknown	CDNA clone MGC:179753 IMAGE:3396437	97	117	-17.057	-0.517391	0.009394	244	108	-16.2049	1.4128	0	1.93019	566
BC094165	Xl.75377	MGC115301	Hypothetical protein MGC115301	96	221	-16.6057	-1.44988	0	149	126	-16.4495	0.478837	0.006649	1.92872	592
BC042219	Xl.4384	trmt61a	TRNA methyltransferase 61 homolog A	234	40	-17.196	2.3015	0	110	100	-16.8351	0.374452	0.073217	1.92705	484
CO382273	Xl.15765	Unknown	Transcribed locus, moderately similar to XP_002192107.1 PREDICTED: hypothetical protein [Taeniopygia guttata]	46	25	-18.7084	0.632767	0.095924	18	52	-18.6125	-1.29357	0.000914	1.92633	141
CA987985	Xl.76880	Unknown	Transcribed locus, strongly similar to NP_001039117.1 tetraspanin 6 [Xenopus (Silurana) tropicalis]	85	22	-18.3577	1.70302	0	16	22	-19.318	-0.222483	0.742829	1.9255	145
CD328504	Xl.26334	Unknown	Transcribed locus, moderately similar to XP_002931647.1 PREDICTED: uncharacterized protein KIAA0467-like [Xenopus (Silurana) tropicalis]	26	7	-20.0382	1.64615	0.007	7	10	-20.4831	-0.277625	1	1.92377	50
EG580523	Xl.57473	Unknown	Transcribed locus	226	88	-16.6523	1.11381	0	49	101	-17.4113	-0.806553	0.001269	1.92036	464
DC013953	Xl.75372	Unknown	Transcribed locus	108	49	-17.6073	0.893239	0.000261	25	60	-18.2723	-1.02609	0.002985	1.91933	242
BJ079442	Xl.18748	Unknown	Transcribed locus, moderately similar to NP_001091362.1 hypothetical protein LOC100037204 [Xenopus laevis]	119	6	-19.0522	4.06292	0	30	8	-19.5943	2.14384	7e-05	1.91908	163
BC097526	Xl.47646	ezh2-b	Enhancer of zeste homolog 2	290	87	-16.4807	1.49003	0	29	46	-18.357	-0.428633	0.248046	1.91866	452
CB207475	Xl.85137	Unknown	Transcribed locus, moderately similar to XP_858063.1 PREDICTED: similar to Filamin C (Gamma-filamin) (Filamin 2) (FLN-C) (Actin-binding like protein) (ABP-L) (ABP-280-like protein) isoform 6 [Canis familiaris]	46	31	-18.5532	0.322427	0.422191	20	5	-20.2258	2.23695	0.000911	1.91452	102
BC133793	Xl.18853	dydc1	DPY30 domain containing 1	121	167	-16.6408	-0.71178	4.7e-05	82	42	-17.6728	1.20218	1e-05	1.91396	412
DC032611	Xl.82755	Unknown	Transcribed locus, strongly similar to NP_001019.1 40S ribosomal protein S25 [Homo sapiens]	1214	6294	-12.3595	-2.62115	0	436	839	-14.3074	-0.707394	0	1.91375	8783
EE331399	Xl.3302	Unknown	Transcribed locus	116	25	-18.0412	1.96719	0	37	42	-18.2468	0.054084	1	1.9131	220
BC077324	Xl.19439	ptges	Prostaglandin E synthase	60	123	-17.3674	-1.28256	0	131	100	-16.7091	0.626515	0.001247	1.90908	414
BC097586	Xl.25857	LOC398729	CCAAT-enhancer binding protein delta	988	1666	-13.4668	-1.00074	0	379	238	-15.3173	0.908185	0	1.90893	3271
HM046938	Xl.85809	Unknown	Clone XLTCH127 G-protein coupled receptor 84 (GPR84)	42	41	-18.4172	-0.212173	0.51041	55	20	-18.4961	1.69638	3e-06	1.90855	158
AW200106	Xl.31161	Unknown	Transcribed locus	21	28	-19.1923	-0.661976	0.152408	3	21	-20.5591	-2.57041	0.001544	1.90843	73
BX843276	Xl.1872	Unknown	Transcribed locus	6	8	-20.9996	-0.661976	0.42395	2	14	-21.144	-2.57041	0.007385	1.90843	30
BP722710	Xl.78725	Unknown	Transcribed locus	40	20	-18.9702	0.753061	0.067445	16	42	-18.8516	-1.15537	0.007508	1.90843	118
BC129793	Xl.5080	LOC100036989	Hypothetical protein LOC100036989	63	7	-19.3998	2.92299	0	12	7	-20.3516	1.01456	0.167068	1.90843	89
BC071144	Xl.4622	MGC82394	MGC82394 protein	19	51	-18.8319	-1.67144	8e-06	3	3	-21.9628	0.236948	1	1.90838	76
BU906887	Xl.78172	Unknown	Transcribed locus	116	42	-17.667	1.21873	1e-06	20	38	-18.7628	-0.689051	0.111161	1.90778	216
DR716393	Xl.76640	Unknown	Transcribed locus, moderately similar to XP_002941009.1 PREDICTED: uncharacterized protein C13orf18-like [Xenopus (Silurana) tropicalis]	21	23	-19.3342	-0.378183	0.451381	22	9	-19.733	1.52645	0.007	1.90464	75
BU915122	Xl.14662	Unknown	Transcribed locus	64	19	-18.6681	1.50513	1.7e-05	38	59	-17.9824	-0.397767	0.222878	1.9029	180
BC082695	Xl.49730	slc11a1	Solute carrier family 11 (proton-coupled divalent metal ion transporters), member 1	23	2	-21.0303	3.27662	0.000157	33	15	-19.0721	1.37445	0.002088	1.90217	73
BC044976	Xl.43865	kif2c	Kinesin family member 2C	221	123	-16.4269	0.598449	0.000268	11	32	-19.318	-1.30362	0.007916	1.90207	387
BC141767	Xl.56950	sash3	SAM and SH3 domain containing 3	25	25	-19.1483	-0.246939	0.671811	24	9	-19.6703	1.65199	0.002935	1.89892	83
CO382336	Xl.79589	Unknown	Transcribed locus	30	40	-18.6777	-0.661976	0.072238	62	31	-18.0935	1.23695	0.000111	1.89892	163
EC277133	Xl.57107	Unknown	Transcribed locus	27	20	-19.2537	0.186021	0.770867	72	20	-18.3018	2.08494	0	1.89892	139
CK805205	Xl.78609	Unknown	Transcribed locus, strongly similar to NP_001009694.1 ribose-phosphate pyrophosphokinase I -like [Rattus norvegicus]	11	36	-19.4774	-1.95743	3.8e-05	13	16	-19.6975	-0.062612	1	1.89482	76
BC112955	Xl.48969	dmgdh	Dimethylglycine dehydrogenase	125	141	-16.7394	-0.420706	0.019871	33	14	-19.1218	1.47399	0.001089	1.89469	313
EB646976	Xl.11289	Unknown	Transcribed locus	52	15	-18.9884	1.54661	0.000152	4	6	-21.2552	-0.348014	0.753906	1.89462	77
DT076225	Xl.78401	Unknown	Transcribed locus	32	10	-19.6311	1.43113	0.004324	16	26	-19.1975	-0.463491	0.440799	1.89462	84
BC141723	Xl.76197	Unknown	CDNA clone IMAGE:8079100	13	12	-20.1494	-0.131462	1	5	24	-20.0943	-2.02609	0.003719	1.89462	54
AF222339	Xl.7155	LOC398222	Chromatin assembly factor 1 p150 subunit	390	101	-16.1593	1.70218	0	52	70	-17.6329	-0.191895	0.526416	1.89407	613
BC084854	Xl.46804	emp3	Epithelial membrane protein 3	1031	1537	-13.4942	-0.823012	0	221	124	-16.1767	1.07065	0	1.89367	2913
DQ097005	Xl.11458	Unknown	Cgso01 mRNA, complete sequence	1605	3726	-12.5362	-1.46199	0	3668	3208	-11.8036	0.430268	0	1.89226	12207
BP692999	Xl.50544	Unknown	Transcribed locus	52	23	-18.6801	0.929939	0.01408	12	2	-21.2552	2.82191	0.007385	1.89197	89
EB464193	Xl.57825	Unknown	Transcribed locus	37	13	-19.3372	1.26208	0.009399	17	31	-19.0269	-0.629785	0.193413	1.89186	98
BC068761	Xl.46362	chtf18	CTF18, chromosome transmission fidelity factor 18 homolog	318	115	-16.2129	1.22045	0	32	60	-18.0943	-0.669942	0.03545	1.8904	525
EE323617	Xl.2770	Unknown	Transcribed locus	111	25	-18.073	1.90362	0	30	35	-18.5296	0.014556	1	1.88906	201
DY564952	Xl.8347	dapl1-b	Death associated protein-like 1	502	1293	-14.1381	-1.6119	0	265	258	-15.5172	0.27557	0.03221	1.88747	2318
BC070725	Xl.55773	ndc80	NDC80 homolog, kinetochore complex component	164	80	-16.9524	0.788685	5.9e-05	21	53	-18.4876	-1.09865	0.002943	1.88734	318
CD256845	Xl.85610	Unknown	Transcribed locus, strongly similar to NP_001108243.1 major histocompatibility complex, class II, DR beta 1 [Xenopus laevis]	18	17	-19.6634	-0.164477	0.864166	56	20	-18.4831	1.72237	2e-06	1.88685	111
BX849587	Xl.7036	Unknown	Transcribed locus	91	54	-17.6608	0.505968	0.044373	15	46	-18.8325	-1.37972	0.001066	1.88569	206
BU907305	Xl.2498	Unknown	Transcribed locus	15	42	-19.1425	-1.73237	3e-05	33	35	-18.4609	0.152059	0.716301	1.88443	125
BC043742	Xl.78608	LOC398467	Hypothetical protein LOC398467	230	30	-17.4159	2.69166	0	55	37	-18.0523	0.808855	0.012401	1.88281	352
CK797469	Xl.15432	Unknown	Transcribed locus, strongly similar to XP_002941103.1 PREDICTED: probable tRNA pseudouridine synthase 1 [Xenopus (Silurana) tropicalis]	45	12	-19.2537	1.65995	0.000234	24	33	-18.733	-0.222483	0.68888	1.88244	114
U44047	Xl.382	mcm2	Minichromosome maintenance complex component 2	1925	249	-14.3568	2.7037	0	111	74	-17.0458	0.821911	0.000169	1.88179	2359
BC073060	Xl.46040	hsph1-a	Heat shock 105kDa/110kDa protein 1	942	223	-14.9519	1.83174	0	737	899	-13.8789	-0.049708	0.503661	1.88145	2801
BC084841	Xl.7616	dhfr	Dihydrofolate reductase	146	49	-17.3898	1.32818	0	22	38	-18.694	-0.551548	0.192526	1.87972	255
BF072126	Xl.75420	Unknown	Transcribed locus	60	15	-18.8852	1.75306	5e-06	14	18	-19.5591	-0.125622	0.86005	1.87868	107
DT077484	Xl.59513	Unknown	Transcribed locus	95	17	-18.4635	2.23545	0	44	3	-20.0255	4.11142	0	1.87596	159
BG409512	Xl.52734	Unknown	Transcribed locus, moderately similar to NP_001085345.1 interferon regulatory factor 6 [Xenopus laevis]	29	58	-18.4341	-1.24694	0.000157	38	29	-18.4948	0.626895	0.086437	1.87383	154
BJ084591	Xl.79302	Unknown	Transcribed locus	30	8	-19.8387	1.65995	0.002563	22	30	-18.8646	-0.210511	0.677809	1.87046	90
CD256012	Xl.85283	Unknown	Transcribed locus, strongly similar to NP_001087023.1 glutamate dehydrogenase 1 [Xenopus laevis]	795	1732	-13.5956	-1.37035	0	2054	1712	-12.6749	0.499702	0	1.87005	6293
DC051669	Xl.69265	Unknown	Transcribed locus	5	19	-20.5072	-2.17294	0.001544	11	16	-19.818	-0.30362	0.701108	1.86932	51
BC080388	Xl.51394	emilin2	Elastin microfibril interfacer 2	317	264	-15.6157	0.017006	0.933768	138	44	-17.2637	1.88604	0	1.86904	763
EF079076	Xl.9494	Unknown	Polymeric immunoglobulin receptor	205	466	-15.5203	-1.43165	0	526	458	-14.6087	0.436664	2e-06	1.86831	1655
CF282896	Xl.19793	Unknown	Transcribed locus	58	33	-18.3409	0.566648	0.07255	78	17	-18.3613	2.43489	0	1.86824	186
BC082705	Xl.45032	ddt-b	D-dopachrome tautomerase	209	414	-15.5917	-1.23307	0	191	145	-16.1691	0.634468	6.7e-05	1.86753	959
CD326324	Xl.28985	Unknown	Transcribed locus	38	25	-18.8462	0.357132	0.374152	14	47	-18.8668	-1.51029	0.000394	1.86742	124
CA974036	Xl.19261	Unknown	Transcribed locus	23	6	-20.2378	1.69166	0.012541	10	1	-21.8868	3.55888	0.006348	1.86722	40
DC045402	Xl.81726	Unknown	Transcribed locus	30	7	-19.935	1.8526	0.001193	21	25	-19.0296	-0.01459	1	1.86719	83
BC084308	Xl.3842	LOC495122	Hypothetical LOC495122	38	66	-18.1459	-1.04341	0.000391	9	6	-20.6703	0.821911	0.301758	1.86532	119
BC129528	Xl.7587	hsp90b1	Heat shock protein 90kDa beta (Grp94), member 1	11185	1834	-11.6471	2.36156	0	3098	2581	-12.0823	0.500355	0	1.86121	18698
CA792282	Xl.71814	Unknown	Transcribed locus	56	13	-19.0382	1.85998	6e-06						1.85998	69
CD100271	Xl.25858	Unknown	Transcribed locus	31	19	-19.191	0.45933	0.322236	18	56	-18.5591	-1.40048	0.000208	1.85981	124
EE309570	Xl.63870	Unknown	Transcribed locus	71	28	-18.3136	1.09545	0.00049	35	70	-17.9184	-0.763052	0.013836	1.85851	204
BC078134	Xl.48364	ebpl	Emopamil binding protein-like	389	127	-15.996	1.368	0	87	144	-16.7413	-0.490033	0.014092	1.85804	747
BC097634	Xl.46889	Unknown	CDNA clone IMAGE:5513351	9	6	-20.9147	0.338024	1	8	27	-19.6703	-1.51794	0.009041	1.85596	50
BC087322	Xl.50192	c11orf70	Chromosome 11 open reading frame 70	16	13	-19.9419	0.052621	1	9	37	-19.358	-1.80258	0.000247	1.8552	75
CD324701	Xl.26266	Unknown	Transcribed locus	24	28	-19.096	-0.469331	0.33175	51	23	-18.4497	1.38581	0.000121	1.85514	126
DC023573	Xl.68419	Unknown	Transcribed locus	15	36	-19.2537	-1.50997	0.00041	14	13	-19.7938	0.343864	0.701108	1.85384	78
BX851752	Xl.4729	Unknown	Transcribed locus	11	7	-20.6587	0.405138	0.814529	14	45	-18.8981	-1.44755	0.000862	1.85269	77
BC076715	Xl.8812	smarca5	SWI/SNF related, matrix associated, actin dependent regulator of chromatin, subfamily a, member 5	2211	471	-13.7971	1.98396	0	622	669	-14.2144	0.131857	0.10617	1.8521	3973
DV034268	Xl.54136	Unknown	Transcribed locus	15	11	-20.109	0.20052	0.845019	10	37	-19.282	-1.65058	0.000536	1.8511	73
BC129718	Xl.75030	zbtb8a.1-b	Zinc finger and BTB domain containing 8A, gene 1	87	115	-17.1479	-0.649485	0.00194	80	41	-17.708	1.20132	1.2e-05	1.85081	323
BC056052	Xl.29420	colec11	Collectin sub-family member 11	5	17	-20.5874	-2.01247	0.004344	25	33	-18.7036	-0.16359	0.791366	1.84888	80
BC133240	Xl.15888	lrrc34	Leucine rich repeat containing 34	85	41	-17.9086	0.8049	0.002888	16	3	-20.7552	2.65199	0.002577	1.84709	145
BQ734723	Xl.76410	sdc4-b	Syndecan 4	1725	1862	-12.9846	-0.357196	0	645	271	-14.8401	1.48795	0	1.84515	4503
CO389206	Xl.30440	Unknown	Transcribed locus, strongly similar to XP_002937779.1 PREDICTED: ankyrin repeat and KH domain-containing protein 1 [Xenopus (Silurana) tropicalis]	38	6	-19.8757	2.41603	1.5e-05	29	23	-18.857	0.571367	0.211609	1.84466	96
BU900932	Xl.77430	Unknown	Transcribed locus, strongly similar to NP_001088983.1 hypothetical protein LOC496365 [Xenopus laevis]	51	12	-19.1634	1.84052	1.7e-05						1.84052	63
EE326354	Xl.82420	Unknown	Transcribed locus, moderately similar to XP_002942924.1 PREDICTED: phospholipid scramblase 2-like [Xenopus (Silurana) tropicalis]	35	96	-17.935	-1.70262	0	42	45	-18.1056	0.137413	0.668285	1.84003	218
CB198440	Xl.1125	hba3	Hemoglobin alpha 3 subunit	4566	1031	-12.7088	1.89995	0	560	633	-14.33	0.06017	0.504957	1.83978	6790
BC043846	Xl.3135	manf	Mesencephalic astrocyte-derived neurotrophic factor	818	94	-15.6768	2.87443	0	334	192	-15.5634	1.03569	0	1.83874	1438
BJ091043	Xl.7659	Unknown	Transcribed locus	25	6	-20.1777	1.81195	0.005223	10	12	-20.0943	-0.026086	1	1.83804	53
CB207650	Xl.70315	sumo2-b	SMT3 suppressor of mif two 3 homolog 2	30	6	-20.0462	2.07499	0.000508	7	7	-20.7404	0.236948	0.790527	1.83804	50
BJ643495	Xl.59223	Unknown	Transcribed locus	25	5	-20.3092	2.07499	0.002316	35	35	-18.4184	0.236948	0.550413	1.83804	100
BX844048	Xl.17599	Unknown	Transcribed locus	63	36	-18.2185	0.560416	0.085411	21	60	-18.3981	-1.27763	0.000264	1.83804	180
AY319522	Xl.13593	sst.2	Somatostatin	68	180	-17.0025	-1.65133	0	519	538	-14.5022	0.185077	0.039178	1.83641	1305
CF284917	Xl.70622	Unknown	Transcribed locus	8	33	-19.7699	-2.29133	1.5e-05	13	21	-19.5013	-0.454929	0.48685	1.8364	75
DC024552	Xl.45697	Unknown	Transcribed locus, moderately similar to XP_002933932.1 PREDICTED: HEAT repeat-containing protein 1-like [Xenopus (Silurana) tropicalis]	49	6	-19.6923	2.78281	0	18	11	-19.733	0.947442	0.136046	1.83537	84
EB462816	Xl.82384	Unknown	Transcribed locus, strongly similar to NP_001039263.1 transmembrane emp24 domain-containing protein 1 precursor [Xenopus (Silurana) tropicalis]	52	17	-18.8982	1.36604	0.000522	19	31	-18.9467	-0.46932	0.322236	1.83536	119
BC153798	Xl.83870	Unknown	CDNA clone IMAGE:8824291	140	325	-16.0553	-1.46195	0	178	162	-16.1399	0.372832	0.019567	1.83478	805
EB737855	Xl.15225	timm8b-b	Translocase of inner mitochondrial membrane 8 homolog B	150	35	-17.6131	1.8526	0	43	50	-18.0127	0.019357	1	1.83324	278
AB024524	Xl.7780	xaldb	Aldolase B	763	1731	-13.6256	-1.42879	0	201	179	-15.9803	0.404184	0.007639	1.83297	2874
DC069667	Xl.84774	Unknown	Transcribed locus, strongly similar to XP_002932249.1 PREDICTED: cadherin EGF LAG seven-pass G-type receptor 1 [Xenopus (Silurana) tropicalis]	31	8	-19.815	1.70726	0.001658	7	9	-20.5591	-0.125622	1	1.83288	55
DC012847	Xl.76766	Unknown	Transcribed locus, strongly similar to NP_001080232.1 adenylate kinase 2, mitochondrial [Xenopus laevis]	127	51	-17.4616	1.06932	5e-06	12	24	-19.4628	-0.763052	0.175465	1.83237	214
CB563186	Xl.79772	Unknown	Transcribed locus, strongly similar to NP_001003447.1 60S ribosomal protein L15 [Danio rerio]	96	30	-18.0462	1.43113	1e-06	9	14	-20.0591	-0.400482	0.677639	1.83161	149
CB565305	Xl.47344	MGC80751	MGC80751 protein	48	86	-17.7865	-1.08824	2.2e-05	98	69	-17.1861	0.743134	0.001485	1.83137	301
CA983147	Xl.78059	Unknown	Transcribed locus, strongly similar to XP_002938622.1 PREDICTED: mitochondrial intermediate peptidase-like [Xenopus (Silurana) tropicalis]	70	24	-18.435	1.29738	9.3e-05	17	29	-19.075	-0.53357	0.301996	1.83095	140
AF027728	Xl.389	cenpe	Centromere protein E, 312kDa	223	76	-16.7677	1.30603	0	23	39	-18.6432	-0.524892	0.200031	1.83093	361
DC017816	Xl.79188	Unknown	Transcribed locus	41	57	-18.1969	-0.722277	0.015432	75	41	-17.7545	1.10821	8.7e-05	1.83049	214
BU912484	Xl.53043	Unknown	Transcribed locus, strongly similar to NP_001107299.1 glioma tumor suppressor candidate region gene 1 [Xenopus (Silurana) tropicalis]	15	35	-19.274	-1.46933	0.000621	25	23	-18.964	0.357243	0.470879	1.82657	98
BG019985	Xl.77631	Unknown	Transcribed locus	75	27	-18.3003	1.22699	7.9e-05	14	25	-19.3221	-0.599553	0.255875	1.82655	141
BC129515	Xl.75269	LOC100037171	Hypothetical protein LOC100037171	103	33	-17.9267	1.39517	0	51	81	-17.5416	-0.430476	0.115454	1.82564	268
BF071850	Xl.77978	Unknown	Transcribed locus	12	38	-19.3757	-1.9099	1.5e-05	12	15	-19.8018	-0.08498	1	1.82492	77
EU104353	Xl.83884	nr2a	Ionotropic glutamate receptor subunit NR2A	32	4	-20.2921	2.75306	2.2e-05	63	39	-17.9164	0.928826	0.00149	1.82424	138
CA981187	Xl.26172	hebp2	Heme binding protein 2	55	58	-17.9724	-0.32356	0.258862	24	10	-19.5943	1.49998	0.005988	1.82354	147
BE491172	Xl.70522	Unknown	Transcribed locus, moderately similar to NP_001120596.1 helicase with zinc finger [Xenopus (Silurana) tropicalis]	32	20	-19.1311	0.431133	0.33175	11	34	-19.2743	-1.39108	0.003658	1.82222	97
BC123188	Xl.25094	serpine1	Serpin peptidase inhibitor, clade E (nexin, plasminogen activator inhibitor type 1), member 1	333	69	-16.5482	2.02392	0	183	15	-17.8364	3.84576	0	1.82184	600
BX843180	Xl.62007	Unknown	Transcribed locus, moderately similar to NP_001086078.1 protein inhibitor of activated STAT, 3 [Xenopus laevis]	58	17	-18.8194	1.52358	5.1e-05	29	42	-18.4226	-0.297388	0.476688	1.82097	146
BC080991	Xl.4223	odc1	Ornithine decarboxylase 1	3712	2955	-12.0986	0.0821	0.021674	1522	480	-13.8084	1.90181	0	1.81971	8669
CO382791	Xl.82238	Unknown	Transcribed locus	41	28	-18.7097	0.303258	0.470369	19	64	-18.4238	-1.51512	1.7e-05	1.81838	152
EE309503	Xl.46921	Unknown	Transcribed locus	69	14	-18.8342	2.05423	0	3	3	-21.9628	0.236948	1	1.81728	89
EB730641	Xl.5260	Unknown	Transcribed locus	80	15	-18.6777	2.1681	0	79	73	-17.3009	0.350905	0.167722	1.81719	247
DC007991	Xl.7743	Unknown	Transcribed locus, strongly similar to NP_001006849.1 UDP-glucuronic acid decarboxylase 1 [Xenopus (Silurana) tropicalis]	31	3	-20.5225	3.12229	1.1e-05	21	10	-19.6906	1.30734	0.029449	1.81496	65
BJ088200	Xl.79402	Unknown	Transcribed locus	27	15	-19.4612	0.601058	0.279956	15	41	-18.9155	-1.21371	0.006456	1.81477	98
BE026574	Xl.10980	Unknown	Transcribed locus	16	13	-19.9419	0.052621	1	34	11	-19.2743	1.86498	0.000156	1.81236	74
BC160727	Xl.19380	nsun7	NOP2/Sun domain family, member 7	714	1055	-14.0307	-0.810186	0	124	73	-16.9757	1.00132	2e-06	1.81151	1966
BC134820	Xl.55202	filip1	Filamin A interacting protein 1	261	225	-15.8713	-0.032814	0.820241	35	148	-17.3784	-1.84322	0	1.81041	669
BP673621	Xl.68534	Unknown	Transcribed locus	26	6	-20.1494	1.86854	0.003327	23	26	-18.9357	0.060071	1	1.80847	81
BG439009	Xl.77132	Unknown	Transcribed locus, moderately similar to NP_001025790.1 40S ribosomal protein S14 [Gallus gallus]	106	20	-18.2672	2.15905	0	13	12	-19.905	0.352426	0.690038	1.80663	151
CF284349	Xl.73506	Unknown	Transcribed locus	183	24	-17.7418	2.6838	0	53	34	-18.14	0.877406	0.007343	1.80639	294
CB559133	Xl.80152	Unknown	Transcribed locus, moderately similar to XP_002937154.1 PREDICTED: monocarboxylate transporter 9-like [Xenopus (Silurana) tropicalis]	7	5	-21.2275	0.238488	1	21	6	-20.0591	2.0443	0.001514	1.80582	39
DQ831006	Xl.75112	Unknown	Dystrophin isoform Dp140 mRNA, 5' UTR	4	3	-21.9996	0.168099	1	20	6	-20.0943	1.97391	0.002494	1.80581	33
BU905485	Xl.52097	Unknown	Transcribed locus	51	125	-17.473	-1.5403	0	53	52	-17.8335	0.264429	0.435114	1.80473	281
BQ733642	Xl.9924	Unknown	Transcribed locus	25	24	-19.1777	-0.188045	0.77545	39	15	-18.9516	1.61546	0.000114	1.8035	103
DC061883	Xl.85198	Unknown	Transcribed locus, strongly similar to NP_775369.1 60S ribosomal protein L36a [Danio rerio]	96	63	-17.511	0.360744	0.130386	19	5	-20.2628	2.16295	0.001544	1.8022	183
CB565452	Xl.56215	Unknown	Transcribed locus	171	57	-17.1667	1.33802	0	8	13	-20.1975	-0.463491	0.663624	1.80152	249
EB732172	Xl.56925	Unknown	Transcribed locus	32	23	-19.0303	0.229499	0.683489	8	28	-19.644	-1.57041	0.005988	1.79991	91
CD253027	Xl.56594	Unknown	CDNA clone IMAGE:6877235	37	65	-18.1762	-1.05985	0.000341	34	24	-18.7115	0.739449	0.067445	1.7993	160
BC078117	Xl.48373	fggy	FGGY carbohydrate kinase domain containing	115	147	-16.7695	-0.601121	0.001068	35	18	-18.8981	1.19631	0.003838	1.79743	315
BI313300	Xl.18224	Unknown	Transcribed locus	40	8	-19.6311	2.07499	4.1e-05	36	35	-18.3981	0.27759	0.476688	1.7974	119
BP714393	Xl.18722	Unknown	Transcribed locus	25	6	-20.1777	1.81195	0.005223	18	21	-19.2666	0.014556	1	1.7974	70
BJ084385	Xl.17324	Unknown	Transcribed locus	35	6	-19.935	2.29738	4.2e-05	18	15	-19.5093	0.499983	0.48685	1.7974	74
CB756463	Xl.81329	Unknown	Transcribed locus	31	22	-19.0853	0.247826	0.583132	35	10	-19.3221	2.0443	4.1e-05	1.79648	98
EG587422	Xl.77489	Unknown	Transcribed locus, strongly similar to NP_004387.1 probable ATP-dependent RNA helicase DDX5 [Homo sapiens]	1413	375	-14.2845	1.66686	0	852	1097	-13.6307	-0.12769	0.056413	1.79455	3737
CO384479	Xl.57219	Unknown	Transcribed locus	37	10	-19.5264	1.64059	0.000824	39	51	-18.0688	-0.150075	0.671809	1.79066	137
DC078540	Xl.72099	Unknown	Transcribed locus, moderately similar to XP_002943716.1 PREDICTED: protein FAM83H [Xenopus (Silurana) tropicalis]	47	8	-19.5148	2.30765	1e-06	17	14	-19.6003	0.517056	0.47313	1.79059	86
BE490912	Xl.78209	Unknown	Transcribed locus	16	44	-19.0624	-1.70637	2.7e-05	62	69	-17.5164	0.08262	0.792583	1.78899	191
BF024948	Xl.84292	Unknown	Transcribed locus	33	57	-18.3535	-1.03544	0.001517	30	21	-18.8981	0.751521	0.091915	1.78696	141
BC089282	Xl.15183	pgam5	Phosphoglycerate mutase family member 5	461	74	-16.2631	2.39223	0	142	110	-16.5822	0.605336	0.001039	1.7869	787
DC003539	Xl.58143	Unknown	Transcribed locus	132	43	-17.5568	1.37119	0	14	22	-19.4143	-0.415128	0.49956	1.78632	211
CB942903	Xl.28895	mgst1	Microsomal glutathione S-transferase 1	73	50	-17.8753	0.299029	0.319308	18	5	-20.3018	2.08494	0.002599	1.78592	146
BC054320	Xl.26522	MGC64596	Hypothetical protein MGC64596	32	22	-19.0624	0.293629	0.583132	16	53	-18.6838	-1.49097	0.000194	1.7846	123
BP706151	Xl.40427	Unknown	Transcribed locus, moderately similar to NP_001182712.1 zinc finger protein 106 homolog [Xenopus (Silurana) tropicalis]	16	20	-19.6311	-0.568867	0.324009	3	18	-20.6703	-2.34801	0.002577	1.77915	57
CV104378	Xl.57309	Unknown	Transcribed locus	162	35	-17.5575	1.96363	0	28	29	-18.7151	0.186322	0.791366	1.77731	254
BC084848	Xl.49127	LOC495380	Hypothetical LOC495380	110	20	-18.2405	2.21249	0	93	81	-17.1082	0.436257	0.057747	1.77624	304
BC155893	Xl.55220	slc7a9	Solute carrier family 7 (cationic amino acid transporter, y+ system), member 9	28	32	-18.8884	-0.439584	0.305677	45	21	-18.6056	1.33648	0.000522	1.77607	126
CD361785	Xl.15242	Unknown	Transcribed locus	26	19	-19.3179	0.205573	0.765992	8	28	-19.644	-1.57041	0.005988	1.77598	81
BX847072	Xl.72649	Unknown	Transcribed locus	17	49	-18.941	-1.77419	6e-06	72	85	-17.2581	-0.002518	1	1.77167	223
BC046694	Xl.23524	rdh7	Retinol dehydrogenase 7	99	130	-16.9662	-0.63995	0.001186	39	21	-18.7089	1.13003	0.004444	1.76998	289
BU913410	Xl.71693	Unknown	Transcribed locus	3	16	-20.9996	-2.66198	0.002577	16	35	-18.9831	-0.892335	0.048874	1.76964	70
BC077174	Xl.16563	MGC78792	MGC78792 protein	125	44	-17.5795	1.25941	0	90	151	-16.6826	-0.509603	0.009526	1.76902	410
DC023676	Xl.84213	Unknown	Transcribed locus, strongly similar to NP_001080763.2 high-mobility group nucleosome binding domain 1 [Xenopus laevis]	441	127	-15.9055	1.54901	0	86	118	-16.8933	-0.21943	0.325809	1.76844	772
BJ631783	Xl.81704	Unknown	Transcribed locus	49	18	-18.8998	1.19785	0.001858	20	35	-18.8221	-0.570407	0.220328	1.76825	122
BJ042142	Xl.80265	Unknown	Transcribed locus, strongly similar to NP_001088225.1 zinc finger and BTB domain containing 5 [Xenopus laevis]	50	21	-18.774	1.0046	0.007621	17	34	-18.9603	-0.763052	0.091915	1.76765	122
CA790975	Xl.52505	Unknown	Transcribed locus	53	27	-18.5507	0.726094	0.042165	40	97	-17.5868	-1.04104	8.7e-05	1.76713	217
EE297240	Xl.56709	Unknown	Transcribed locus	23	43	-18.8172	-1.14964	0.003065	26	20	-19.0365	0.61546	0.183925	1.7651	112
BC078625	Xl.26015	leng9	Leukocyte receptor cluster (LRC) member 9	37	83	-17.9999	-1.41253	0	26	24	-18.905	0.352426	0.479888	1.76495	170
DC012650	Xl.71176	Unknown	Transcribed locus	16	34	-19.2484	-1.3344	0.001769	16	14	-19.644	0.429593	0.584665	1.76399	80
BE025889	Xl.25665	Unknown	Transcribed locus	27	7	-20.011	1.70059	0.004551	26	32	-18.6975	-0.062612	1	1.76321	92
BC097562	Xl.4985	hells	Helicase, lymphoid-specific	752	169	-15.3144	1.90677	0	30	32	-18.5943	0.143839	0.703537	1.76293	983
CD100779	Xl.81384	Unknown	Transcribed locus, moderately similar to NP_001003882.1 seryl-tRNA synthetase, cytoplasmic [Danio rerio]	134	48	-17.4666	1.23419	0	53	90	-17.4378	-0.526984	0.04288	1.76117	325
BC088970	Xl.15379	LOC496367	Hypothetical LOC496367	227	396	-15.5642	-1.04975	0	197	142	-16.1618	0.709253	8e-06	1.759	962
CK798256	Xl.40420	Unknown	Transcribed locus, strongly similar to XP_002938343.1 PREDICTED: UPF0704 protein C6orf165 homolog [Xenopus (Silurana) tropicalis]	56	66	-17.8662	-0.483978	0.084981	39	19	-18.7811	1.27442	0.001547	1.7584	180
BC068854	Xl.83965	Unknown	CDNA clone IMAGE:3399306	369	94	-16.2511	1.72595	0	39	47	-18.1277	-0.032238	1	1.75819	549
EB729160	Xl.12260	Unknown	Transcribed locus	320	71	-16.5563	1.92524	0	101	106	-16.8547	0.167239	0.443512	1.758	598
DC024709	Xl.11276	Unknown	Transcribed locus, weakly similar to XP_002932341.1 PREDICTED: hypothetical protein LOC100492157 [Xenopus (Silurana) tropicalis]	17	37	-19.1437	-1.36893	0.001016	20	18	-19.3018	0.388951	0.417692	1.75788	92
BU906387	Xl.76842	Unknown	Transcribed locus	52	7	-19.5382	2.64615	0	11	7	-20.4143	0.889025	0.237885	1.75712	77
BC044001	Xl.83483	tuba3c	Tubulin, alpha 3c	3143	558	-13.4211	2.24687	0	790	663	-14.0484	0.489792	0	1.75707	5154
DC090609	Xl.10293	Unknown	Transcribed locus	13	29	-19.5129	-1.40448	0.005402	13	12	-19.905	0.352426	0.690038	1.75691	67
CD328571	Xl.75308	Unknown	Transcribed locus	30	51	-18.5025	-1.01247	0.002642	54	38	-18.0463	0.743908	0.022019	1.75638	173
BE679020	Xl.4489	Unknown	Transcribed locus	17	2	-21.2484	2.84052	0.001312	9	5	-20.8018	1.08495	0.301758	1.75558	33
BJ040580	Xl.73094	Unknown	Transcribed locus	17	17	-19.7046	-0.246939	0.864166	7	33	-19.6218	-2.00009	0.000294	1.75315	74
BC045227	Xl.6479	mad2l1	MAD2 mitotic arrest deficient-like 1	379	123	-16.0378	1.3766	0	17	26	-19.1538	-0.376029	0.542384	1.75263	545
EB734633	Xl.77426	Unknown	Transcribed locus	16	11	-20.0624	0.293629	0.701108	14	4	-20.644	2.0443	0.007538	1.75067	45
BG021170	Xl.77672	Unknown	Transcribed locus, strongly similar to NP_001081042.1 metallothionein [Xenopus laevis]	43	103	-17.7357	-1.50717	0	225	224	-15.7372	0.243375	0.089217	1.75055	595
CK796508	Xl.54575	Unknown	Transcribed locus, moderately similar to NP_001081925.1 FRL2 protein [Xenopus laevis]	60	53	-17.9747	-0.067969	0.85087	19	7	-20.0201	1.67752	0.009355	1.74549	139
BJ049513	Xl.70762	Unknown	Transcribed locus	24	83	-18.3121	-2.03702	0	27	39	-18.5276	-0.293566	0.457021	1.74345	173
BC071021	Xl.30458	MGC82209	Hypothetical protein MGC82209	588	512	-14.6923	-0.047267	0.607619	228	83	-16.4438	1.6948	0	1.74207	1411
BC047975	Xl.8266	rrm2.2	Ribonucleotide reductase M2, gene 2	379	152	-15.8851	1.07119	0	8	15	-20.0943	-0.669942	0.404873	1.74113	554
CB592427	Xl.29265	rps21	Ribosomal protein S21	527	126	-15.7826	1.81744	0	34	38	-18.38	0.076484	0.906294	1.74096	725
CX131675	Xl.80195	Unknown	Transcribed locus, strongly similar to NP_001120561.1 eukaryotic translation initiation factor 2A, 65kDa [Xenopus (Silurana) tropicalis]	65	141	-17.2112	-1.36412	0	44	40	-18.157	0.374452	0.277999	1.73857	290
CB565672	Xl.58959	Unknown	Transcribed locus	20	3	-20.8387	2.49003	0.002599	10	7	-20.4831	0.751521	0.332306	1.73851	40
EB733013	Xl.82563	Unknown	Transcribed locus	8	12	-20.4996	-0.831901	0.263176	2	14	-21.144	-2.57041	0.007385	1.73851	36
BX847335	Xl.19876	Unknown	Transcribed locus, weakly similar to XP_002126800.1 PREDICTED: similar to gag-pol polyprotein [Ciona intestinalis]	14	2	-21.3884	2.56042	0.007385	9	6	-20.6703	0.821911	0.301758	1.7385	31
EB478817	Xl.56200	Unknown	Transcribed locus, weakly similar to XP_002941902.1 PREDICTED: hypothetical protein LOC100495390 [Xenopus (Silurana) tropicalis]	16	10	-20.1311	0.431133	0.557197	12	35	-19.1906	-1.30737	0.004534	1.7385	73
BC075159	Xl.76938	c13orf34	Chromosome 13 open reading frame 34	131	52	-17.4252	1.08604	2e-06	27	50	-18.3484	-0.65202	0.084646	1.73806	260
DC078433	Xl.68468	Unknown	Transcribed locus, strongly similar to NP_001091250.1 phosphoglycerate dehydrogenase [Xenopus laevis]	177	72	-16.9733	1.05074	0	145	275	-15.9061	-0.68643	3e-06	1.73717	669
BJ640393	Xl.74505	Unknown	Transcribed locus	40	26	-18.7809	0.374549	0.389052	22	6	-20.0255	2.11142	0.000912	1.73687	94
BC056840	Xl.534	tf-b	Transferrin	320	179	-15.8892	0.591173	1e-05	17	44	-18.7743	-1.13502	0.006218	1.72619	560
BC077746	Xl.8017	orc6l	Origin recognition complex, subunit 6 like	62	19	-18.691	1.45933	3.8e-05	12	17	-19.7115	-0.265552	0.711071	1.72488	110
BC072193	Xl.45713	top2a	Topoisomerase (DNA) II alpha 170kDa	1700	641	-13.7644	1.1602	0	105	183	-16.4327	-0.564506	0.001339	1.72471	2629
BP703883	Xl.48515	Unknown	Transcribed locus	45	16	-19.0462	1.24491	0.00267	14	23	-19.3823	-0.479259	0.405032	1.72417	98
BC070525	Xl.31027	heca	Headcase homolog	119	302	-16.2255	-1.59053	0	107	115	-16.7542	0.132925	0.545913	1.72345	643
CB560131	Xl.77477	Unknown	Transcribed locus	32	89	-18.0542	-1.72267	0						1.72267	121
BP695867	Xl.41683	Unknown	Transcribed locus, strongly similar to NP_001072577.1 hypothetical protein LOC780032 [Xenopus (Silurana) tropicalis]	40	15	-19.1777	1.1681	0.009073	37	64	-17.943	-0.553598	0.088626	1.7217	156
EC276926	Xl.82556	Unknown	Transcribed locus	6	33	-19.9774	-2.70637	1e-06	3	7	-21.3516	-0.985444	0.34375	1.72093	49
BC155913	Xl.7706	ybx2-b	Y box binding protein 2	47	17	-18.9711	1.22019	0.002228	21	35	-18.7869	-0.500017	0.28061	1.7202	120
EE308332	Xl.16128	Unknown	Transcribed locus	303	554	-15.1137	-1.11751	0	130	101	-16.7074	0.601105	0.001966	1.71861	1088
CB562592	Xl.58589	Unknown	Transcribed locus	76	75	-17.5537	-0.22783	0.415855	31	13	-19.2204	1.4907	0.002459	1.71853	195
EB645290	Xl.56793	Unknown	Transcribed locus	17	55	-18.8577	-1.94084	0	24	33	-18.733	-0.222483	0.68888	1.71835	129
BG513082	Xl.5310	Unknown	Transcribed locus	23	5	-20.3694	1.9547	0.005925	4	4	-21.5477	0.236948	1	1.71775	36
BP676178	Xl.5563	Unknown	Transcribed locus, strongly similar to XP_002940448.1 PREDICTED: mitochondrial import inner membrane translocase subunit Tim8 A-like [Xenopus (Silurana) tropicalis]	291	60	-16.7462	2.03105	0	115	109	-16.7409	0.314254	0.124163	1.71679	575
CD255459	Xl.84487	Unknown	Transcribed locus, strongly similar to NP_001088411.1 keratin 5, gene 2 [Xenopus laevis]	16	74	-18.6874	-2.45639	0	32	63	-18.0591	-0.740332	0.022019	1.71606	185
BU912544	Xl.80944	Unknown	Transcribed locus, moderately similar to NP_001136259.1 tyrosine-protein kinase BAZ1B [Xenopus laevis]	151	51	-17.3367	1.31904	0	58	90	-17.3728	-0.396924	0.11554	1.71596	350
CD256412	Xl.17647	Unknown	Transcribed locus	59	23	-18.589	1.11214	0.001689	19	34	-18.88	-0.602587	0.168978	1.71473	135
BG346402	Xl.9111	Unknown	Transcribed locus	53	16	-18.9282	1.48098	0.000194	26	36	-18.6125	-0.232537	0.608921	1.71352	131
BG016809	Xl.9782	Unknown	Transcribed locus	11	25	-19.7405	-1.43136	0.007632	65	63	-17.5479	0.282036	0.330936	1.7134	164
CF549517	Xl.53450	Unknown	Transcribed locus, moderately similar to NP_001017196.1 interferon, gamma-inducible protein 30 [Xenopus (Silurana) tropicalis]	25	6	-20.1777	1.81195	0.005223	10	11	-20.157	0.099445	1	1.71251	52
CK797969	Xl.9878	Unknown	Transcribed locus, moderately similar to XP_002933454.1 PREDICTED: uncharacterized protein C7orf72-like [Xenopus (Silurana) tropicalis]	45	18	-18.9612	1.07499	0.007149	6	11	-20.5255	-0.637521	0.629059	1.71251	80
CB565592	Xl.77044	Unknown	Transcribed locus	125	97	-17.0093	0.118933	0.590582	18	64	-18.4628	-1.59313	9e-06	1.71206	304
CA971812	Xl.78425	Unknown	Transcribed locus, moderately similar to XP_002933368.1 PREDICTED: UPF0609 protein C4orf27 homolog [Xenopus (Silurana) tropicalis]	277	88	-16.5055	1.40737	0	64	93	-17.2781	-0.30221	0.229658	1.70958	522
BX846075	Xl.10661	Unknown	Transcribed locus	46	31	-18.5532	0.322427	0.422191	37	114	-17.5266	-1.38649	0	1.70891	228
AY302252	Xl.34500	has3	Hyaluronan synthase 3	24	3	-20.7071	2.75306	0.000534	14	8	-20.144	1.0443	0.133801	1.70876	49
BJ619128	Xl.32095	Unknown	Transcribed locus	24	28	-19.096	-0.469331	0.33175	3	16	-20.7552	-2.17809	0.007538	1.70876	71
BP728307	Xl.82016	Unknown	Transcribed locus	28105	6339	-10.0878	1.90156	0	3219	3319	-11.8733	0.192812	0	1.70875	40982
U66710	Xl.4048	mcm7-b	Minichromosome maintenance complex component 7	1800	442	-13.9913	1.77894	0	164	184	-16.1072	0.070938	0.667648	1.708	2590
BC155953	Xl.19182	hmx3	H6 family homeobox 3	193	251	-16.0101	-0.626025	6e-06	97	54	-17.3703	1.08197	1e-05	1.708	595
BC094128	Xl.54044	znf572	Zinc finger protein 572	116	266	-16.3355	-1.44424	0	110	108	-16.7796	0.263421	0.198037	1.70766	600
BC082903	Xl.25895	LOC494785	Hypothetical LOC494785	743	1478	-13.7588	-1.23915	0	1509	1287	-13.1031	0.466529	0	1.70568	5017
BU916669	Xl.46537	Unknown	Transcribed locus, moderately similar to XP_002945352.1 PREDICTED: midasin-like, partial [Xenopus (Silurana) tropicalis]	41	12	-19.3209	1.52565	0.001195	6	8	-20.7552	-0.178089	1	1.70374	67
DC109709	Xl.78218	Unknown	Transcribed locus	45	91	-17.7923	-1.26288	1e-06	76	66	-17.4016	0.440482	0.077653	1.70336	278
CK803710	Xl.25949	rpl6	Ribosomal protein L6	3576	13526	-11.0283	-2.16626	0	1083	1760	-13.1166	-0.463594	0	1.70266	19945
AB048259	Xl.12255	sesn1	Sestrin 1	1013	2858	-13.0595	-1.74331	0	772	936	-13.8163	-0.040959	0.577196	1.70235	5579
DR723959	Xl.48042	Unknown	Transcribed locus	87	33	-18.0484	1.15161	6.3e-05	62	107	-17.1999	-0.550322	0.019986	1.70193	289
U44048	Xl.383	mcm5-a	Minichromosome maintenance complex component 5	1120	311	-14.5871	1.60157	0	19	24	-19.1313	-0.100087	1	1.70166	1474
BC127409	Xl.54190	emilin2	Elastin microfibril interfacer 2	102	39	-17.8132	1.14008	1.8e-05	19	33	-18.9016	-0.559518	0.211609	1.6996	193
BU908995	Xl.73959	Unknown	Transcribed locus	70	25	-18.4055	1.23849	0.000158	45	73	-17.7069	-0.461023	0.095673	1.69951	213
DC014521	Xl.76734	Unknown	Transcribed locus, strongly similar to NP_036702.1 glutamate dehydrogenase 1, mitochondrial precursor [Rattus norvegicus]	544	997	-14.2677	-1.12093	0	1356	1073	-13.3114	0.574655	0	1.69558	3970
EB729658	Xl.59017	Unknown	Transcribed locus	11	30	-19.609	-1.6944	0.000941						1.6944	41
BC068737	Xl.25071	rabac1	Rab acceptor 1 (prenylated)	16	40	-19.1311	-1.56887	0.000154	49	53	-17.8764	0.123738	0.766604	1.6926	158
BC074338	Xl.47502	clic3	Chloride intracellular channel 3	20	42	-18.935	-1.31733	0.000898	11	10	-20.157	0.374452	0.663624	1.69178	83
BC077353	Xl.70833	mars	Methionyl-tRNA synthetase	841	218	-15.05	1.70084	0	269	315	-15.3624	0.009203	0.966941	1.69164	1643
BC124945	Xl.58724	LOC100158379	Hypothetical protein LOC100158379	127	277	-16.2409	-1.372	0	54	51	-17.8341	0.31941	0.329137	1.69141	509
DC068390	Xl.14884	Unknown	Transcribed locus	24	76	-18.3757	-1.9099	0	43	59	-17.8933	-0.21943	0.550709	1.69047	202
BC068866	Xl.70587	Unknown	CDNA clone IMAGE:4031731	63	220	-16.9128	-2.05102	0	76	115	-17.001	-0.360614	0.109296	1.69041	474
EB731429	Xl.1040	Unknown	Transcribed locus	26	12	-19.6494	0.868538	0.098872	20	4	-20.3868	2.55888	0.000277	1.69034	62
BC110747	Xl.55976	MGC130967	Hypothetical protein MGC130967	135	182	-16.4998	-0.677918	3.2e-05	65	38	-17.9126	1.01139	0.000534	1.68931	420
CD325071	Xl.6738	Unknown	Transcribed locus	34	46	-18.4866	-0.683038	0.044829	92	54	-17.4085	1.00562	4.8e-05	1.68866	226
BC070856	Xl.9618	rbl1	Retinoblastoma-like 1 (p107)	739	191	-15.2387	1.70506	0	158	184	-16.1341	0.017167	0.95676	1.6879	1272
EC275700	Xl.12617	Unknown	Transcribed locus	14	38	-19.2645	-1.68751	8.2e-05						1.68751	52
BJ092409	Xl.72124	Unknown	Transcribed locus	23	23	-19.2685	-0.246939	0.658738	6	27	-19.8778	-1.93298	0.002102	1.68604	79
DQ098656	Xl.17649	dio1	Deiodinase, iodothyronine, type 1	20	46	-18.8694	-1.44857	0.000194	2	2	-22.5477	0.236948	1	1.68552	70
DC028191	Xl.57245	Unknown	Transcribed locus	61	14	-18.9231	1.87644	2e-06	31	32	-18.5706	0.191145	0.614655	1.6853	138
BC054213	Xl.45939	vrk1	Vaccinia related kinase 1	450	101	-16.0561	1.90863	0	106	107	-16.813	0.223402	0.27291	1.68523	764
AW159142	Xl.79071	Unknown	Transcribed locus	49	180	-17.2388	-2.12408	0	245	392	-15.272	-0.441124	0.000178	1.68296	866
BC077901	Xl.1950	MGC80746	MGC80746 protein	87	180	-16.8247	-1.29585	0	112	101	-16.8149	0.386092	0.054789	1.68194	480
CD098798	Xl.79403	Unknown	Transcribed locus	163	450	-15.7109	-1.71199	0	49	59	-17.799	-0.030985	1	1.68101	721
BC077633	Xl.35568	exosc1	Exosome component 1	790	190	-15.1943	1.80891	0	230	248	-15.6479	0.128242	0.359819	1.68067	1458
EB469396	Xl.29201	Unknown	Transcribed locus	18	15	-19.7537	0.016096	1	11	41	-19.1392	-1.66117	0.000306	1.67727	85
L43057	Xl.951	itga3-a	Integrin, alpha 3 (antigen CD49C, alpha 3 subunit of VLA-3 receptor)	236	82	-16.672	1.27815	0	601	934	-13.9985	-0.399109	0	1.67726	1853
EB464675	Xl.5612	Unknown	Transcribed locus	65	60	-17.8275	-0.131462	0.720673	52	21	-18.5013	1.54507	2.2e-05	1.67653	198
BX844483	Xl.25352	Unknown	Transcribed locus	98	34	-17.941	1.28031	3e-06	31	48	-18.2781	-0.393818	0.308168	1.67413	211
CK796955	Xl.72057	Unknown	Transcribed locus, strongly similar to XP_002933382.1 PREDICTED: rootletin-like [Xenopus (Silurana) tropicalis]	21	4	-20.596	2.14538	0.004077	20	17	-19.343	0.471414	0.417692	1.67397	62
BJ073959	Xl.72250	Unknown	Transcribed locus	59	14	-18.9471	1.82835	4e-06	17	18	-19.419	0.154486	1	1.67386	108
AY913767	Xl.3161	myh6	Myosin, heavy chain 6, cardiac muscle, alpha	18	39	-19.0644	-1.36242	0.000862	20	19	-19.2628	0.310949	0.522397	1.67336	96
CD255362	Xl.59042	Unknown	Transcribed locus	24	43	-18.7865	-1.08824	0.004903	42	33	-18.3294	0.584872	0.105342	1.67311	142
CD254382	Xl.59027	Unknown	Transcribed locus, moderately similar to NP_001167482.1 MACRO domain containing 1 [Xenopus laevis]	40	76	-18.0072	-1.17294	2.8e-05	54	45	-17.9244	0.499983	0.107352	1.67292	215
BC072880	Xl.25475	ppp1r3b-b	Protein phosphatase 1, regulatory (inhibitor) subunit 3B	69	17	-18.6941	1.77412	1e-06	61	67	-17.5493	0.101596	0.791007	1.67253	214
BC077330	Xl.5598	depdc7-a	DEP domain containing 7	172	299	-15.967	-1.04468	0	59	45	-17.8605	0.627738	0.031302	1.67241	575
CB560411	Xl.57425	Unknown	Transcribed locus	66	19	-18.6459	1.54953	2.2e-05	32	41	-18.3689	-0.120604	0.815121	1.67013	158
CB200812	Xl.24567	Unknown	Transcribed locus	99	87	-17.256	-0.060526	0.825968	11	43	-19.1049	-1.72988	0.000128	1.66936	240
AB085173	Xl.23295	prmt1-a	Protein arginine methyltransferase 1	6190	1540	-12.1999	1.76007	0	2308	2553	-12.3025	0.091398	0.029072	1.66867	12591
BC072984	Xl.19790	MGC82544	MGC82544 protein	140	138	-16.6732	-0.22618	0.207772	69	30	-18.04	1.43858	3e-06	1.66476	377
CA981932	Xl.72905	Unknown	Transcribed locus, strongly similar to NP_001006733.1 xylosyltransferase II [Xenopus (Silurana) tropicalis]	49	20	-18.8238	1.04584	0.006741	21	38	-18.7276	-0.618662	0.148006	1.66451	128
BC129727	Xl.17306	tyms	Thymidylate synthetase	380	120	-16.0537	1.41603	0	15	21	-19.3981	-0.248479	0.735879	1.66451	536
BI448501	Xl.54156	Unknown	Transcribed locus	39	12	-19.3569	1.4535	0.002602	11	15	-19.8646	-0.210511	0.845019	1.66401	77
BU913598	Xl.78377	Unknown	Transcribed locus, strongly similar to NP_001086442.1 helicase, lymphoid-specific [Xenopus laevis]	119	21	-18.1485	2.25556	0	32	25	-18.7258	0.593092	0.18485	1.66247	197
CB561799	Xl.74053	Unknown	Transcribed locus	15	40	-19.1777	-1.66198	7.3e-05						1.66198	55
CA790782	Xl.84243	Unknown	Transcribed locus, strongly similar to NP_001090721.1 neuralized-like protein 4 [Xenopus (Silurana) tropicalis]	96	36	-17.9147	1.1681	1.9e-05	47	78	-17.6277	-0.493865	0.070902	1.66196	257
EB480153	Xl.81532	Unknown	Transcribed locus	48	59	-18.0583	-0.544619	0.06701	57	31	-18.1542	1.11564	0.00061	1.66026	195
BC041200	Xl.21814	hspa5	Heat shock 70kDa protein 5 (glucose-regulated protein, 78kDa)	6428	1081	-12.428	2.32506	0	3985	2957	-11.8026	0.667394	0	1.65767	14451
BC080034	Xl.80411	MGC82961	MGC82961 protein	93	243	-16.5601	-1.63259	0	100	116	-16.7968	0.022824	0.945774	1.65542	552
CA984722	Xl.80492	Unknown	Transcribed locus, moderately similar to NP_001016637.1 glutaredoxin 2 [Xenopus (Silurana) tropicalis]	117	37	-17.7522	1.41397	0	56	78	-17.5013	-0.241099	0.385959	1.65507	288
BJ089512	Xl.72220	Unknown	Transcribed locus	10	30	-19.6777	-1.8319	0.000431	9	12	-20.1703	-0.178089	1	1.65381	61
BX849272	Xl.18201	Unknown	Transcribed locus	30	10	-19.6777	1.33802	0.009475	27	4	-20.1703	2.99184	3e-06	1.65381	71
EC275759	Xl.81564	Unknown	Transcribed locus	34	90	-18.0025	-1.65133	0						1.65133	124
BC157469	Xl.64643	LOC100137661	Hypothetical protein LOC100137661	30	31	-18.8616	-0.294245	0.442626	89	41	-17.6311	1.35513	0	1.64938	191
BJ633643	Xl.8301	Unknown	Transcribed locus	29	30	-18.9097	-0.295849	0.434993	26	12	-19.405	1.35243	0.009475	1.64827	97
DY548725	Xl.77912	Unknown	Transcribed locus, moderately similar to XP_002932973.1 PREDICTED: centrosomal protein of 164 kDa-like [Xenopus (Silurana) tropicalis]	14	16	-19.8884	-0.439584	0.584665	4	20	-20.3868	-2.08498	0.006611	1.6454	54
BJ076950	Xl.72051	Unknown	Transcribed locus	24	19	-19.3757	0.090096	1	13	45	-18.9516	-1.55446	0.00046	1.64456	101
BC084877	Xl.49176	rpa3	Replication protein A3, 14kDa	823	216	-15.0723	1.68292	0	122	140	-16.5177	0.038403	0.901507	1.64452	1301
L43058	Xl.21500	itga2	Integrin, alpha 2 (CD49B, alpha 2 subunit of VLA-2 receptor)	233	24	-17.5675	3.03228	0	20	9	-19.8018	1.38895	0.02412	1.64333	286
CD254231	Xl.79046	Unknown	Transcribed locus	181	214	-16.1715	-0.48856	0.000902	816	432	-14.3341	1.15449	0	1.64305	1643
BC110935	Xl.60938	LOC779043	Hypothetical protein LOC779043	100	198	-16.6555	-1.23244	0	62	55	-17.6799	0.409785	0.138753	1.64222	415
BC074198	Xl.7538	asrgl1	Asparaginase like 1	183	493	-15.5615	-1.67668	0	140	169	-16.2826	-0.034648	0.864306	1.64203	985
BC092033	Xl.6776	MGC85015	Hypothetical protein MGC85015	42	36	-18.511	-0.024546	1	26	10	-19.5365	1.61546	0.002563	1.64001	114
BC134815	Xl.75992	LOC100049139	Hypothetical protein LOC100049139	565	1348	-14.0228	-1.50144	0	478	512	-14.5973	0.137815	0.143507	1.63925	2903
BX849973	Xl.6710	Unknown	Transcribed locus	25	31	-18.9931	-0.557279	0.18485	5	27	-20.0093	-2.19601	0.000878	1.63873	88
BJ621759	Xl.81651	Unknown	Transcribed locus, strongly similar to XP_002938535.1 PREDICTED: zinc finger protein 420-like [Xenopus (Silurana) tropicalis]	44	17	-19.0187	1.12503	0.006218	22	37	-18.7133	-0.513073	0.237047	1.6381	120
CA988316	Xl.70456	Unknown	Transcribed locus	73	23	-18.4354	1.41932	1.7e-05	27	37	-18.5656	-0.217618	0.614655	1.63694	160
BU915564	Xl.7389	Unknown	Transcribed locus, moderately similar to XP_002934101.1 PREDICTED: transferrin receptor protein 1 [Xenopus (Silurana) tropicalis]	60	14	-18.935	1.8526	2e-06	68	69	-17.4497	0.215887	0.392988	1.63671	211
DC024479	Xl.60744	Unknown	Transcribed locus, moderately similar to NP_001120578.1 t-complex 11-like 2 [Xenopus (Silurana) tropicalis]	14	67	-18.8554	-2.50567	0	13	28	-19.2938	-0.869967	0.08069	1.63571	122
BC046861	Xl.12486	LOC398560	Similar to collagen, type IX, alpha 1	94	165	-16.8317	-1.05867	0	24	19	-19.1313	0.573983	0.222053	1.63266	302
BG656930	Xl.3911	Unknown	Transcribed locus, strongly similar to XP_002939144.1 PREDICTED: uncharacterized protein C4orf52-like [Xenopus (Silurana) tropicalis]	144	31	-17.7301	1.96879	0	30	28	-18.6906	0.336484	0.511842	1.63231	233
BP683832	Xl.75468	Unknown	Transcribed locus, moderately similar to NP_001008042.1 probable glutamyl-tRNA synthetase, mitochondrial precursor [Xenopus (Silurana) tropicalis]	39	14	-19.2457	1.23111	0.007787	18	28	-19.0591	-0.400482	0.461391	1.63159	99
BU904050	Xl.55511	Unknown	Transcribed locus, moderately similar to XP_002944396.1 PREDICTED: hemopexin-like, partial [Xenopus (Silurana) tropicalis]	13	0	-35.1156	29.8009	0.000488	3	0	-35.9302	28.1718	0.25	1.62915	16
CB591825	Xl.25553	rps27	Ribosomal protein S27	528	1970	-13.7979	-2.14653	0	192	324	-15.5853	-0.517939	7.8e-05	1.62859	3014
CB561889	Xl.50236	Unknown	Transcribed locus	30	27	-18.9612	-0.094936	0.893853	27	11	-19.4406	1.5324	0.003378	1.62734	95
AW200087	Xl.11648	Unknown	Transcribed locus, strongly similar to NP_001165138.1 NADH dehydrogenase (ubiquinone) 1 alpha subcomplex, 1 [Xenopus (Silurana) tropicalis]	126	31	-17.8264	1.77615	0	64	68	-17.504	0.149485	0.663585	1.62666	289
EB644731	Xl.70284	Unknown	Transcribed locus	41	15	-19.1599	1.20372	0.006456	19	30	-18.9703	-0.422015	0.391603	1.62574	105
U10954	Xl.21465	dccb-A	Deleted in colorectal cancer tumor suppressor	17	10	-20.0874	0.518596	0.442068	15	4	-20.5943	2.14384	0.004425	1.62524	46
AF196575	Xl.21549	pou4f1	POU class 4 homeobox 1	31	66	-18.2928	-1.33714	1.8e-05	87	84	-17.1301	0.287574	0.221011	1.62471	268
BX846987	Xl.20569	Unknown	Transcribed locus, moderately similar to NP_001017092.1 mitochondrial ribosomal protein S18C [Xenopus (Silurana) tropicalis]	68	121	-17.2889	-1.07834	1e-06	26	21	-19.0013	0.545071	0.24296	1.62341	236
CD301094	Xl.75768	Unknown	Transcribed locus	37	7	-19.7837	2.15516	4.2e-05	27	22	-18.9406	0.532404	0.25287	1.62276	93
DC012331	Xl.25750	Unknown	Transcribed locus, strongly similar to NP_001089992.1 hypothetical protein LOC735063 [Xenopus laevis]	1	11	-22.0624	-3.70637	0.003418	1	5	-22.3868	-2.08498	0.21875	1.62139	18
CA790926	Xl.54773	Unknown	Transcribed locus	21	11	-19.8662	0.685947	0.281042	21	5	-20.1906	2.30734	0.000534	1.62139	58
DC004074	Xl.45077	Unknown	Transcribed locus, moderately similar to XP_002934789.1 PREDICTED: hypothetical protein LOC100170163 [Xenopus (Silurana) tropicalis]	97	24	-18.1997	1.76801	0	31	33	-18.5484	0.146751	0.707981	1.62126	185
AY204554	Xl.34487	tap2	Transporter 2, ATP-binding cassette, sub-family B (MDR/TAP)	44	25	-18.7405	0.568637	0.148032	27	66	-18.1481	-1.05256	0.001517	1.6212	162
BG019982	Xl.70899	Unknown	Transcribed locus	41	11	-19.3836	1.65118	0.000621	52	60	-17.7441	0.030497	1	1.62068	164
AF352029	Xl.779	eya1	Eyes absent homolog 1	15	34	-19.2949	-1.42751	0.001403	32	33	-18.5255	0.192554	0.620145	1.62006	114
DC093309	Xl.9211	Unknown	Transcribed locus, weakly similar to XP_001918720.1 PREDICTED: hypothetical protein [Danio rerio]	88	29	-18.1334	1.35451	6e-06	29	41	-18.44	-0.262623	0.550413	1.61713	187
U90125	Xl.23106	ncaph	Non-SMC condensin I complex, subunit H	124	45	-17.5691	1.2154	0	9	14	-20.0591	-0.400482	0.677639	1.61589	192
BX852353	Xl.32796	Unknown	Transcribed locus	31	57	-18.3986	-1.12563	0.00061	56	47	-17.8668	0.489714	0.114468	1.61535	191
BQ731617	Xl.11931	Unknown	Transcribed locus	21	16	-19.596	0.145379	0.867939	23	8	-19.7859	1.76051	0.002102	1.61513	68
CD256584	Xl.52790	Unknown	Transcribed locus	52	20	-18.7809	1.13157	0.002548	17	28	-19.1003	-0.482944	0.371298	1.61452	117
BC079826	Xl.5162	MGC86516	MGC86516 protein	66	71	-17.695	-0.352292	0.171409	118	58	-17.1774	1.26161	0	1.6139	313
BX851027	Xl.80527	Unknown	Transcribed locus, weakly similar to NP_001089338.1 hypothetical protein LOC734388 [Xenopus laevis]	48	40	-18.3387	0.016096	1	42	16	-18.8516	1.62927	6.5e-05	1.61317	146
DC089159	Xl.69306	Unknown	Transcribed locus	51	14	-19.0522	1.61813	0.000117	23	27	-18.9085	0.005623	1	1.61251	115
BI446839	Xl.80169	Unknown	Transcribed locus, strongly similar to NP_001084102.1 nuclear receptor subfamily 6 group A member 1 [Xenopus laevis]	16	3	-20.9996	2.1681	0.007538	5	4	-21.3868	0.558876	1	1.60922	28
BC127433	Xl.4476	haus6	HAUS augmin-like complex, subunit 6	103	27	-18.0714	1.68467	0	17	19	-19.38	0.076484	1	1.60819	166
DC007437	Xl.79937	Unknown	Transcribed locus	76	26	-18.3179	1.30055	3.2e-05	46	67	-17.7529	-0.305579	0.298593	1.60613	215
DV034376	Xl.80372	Unknown	Transcribed locus, strongly similar to XP_002938394.1 PREDICTED: protein tyrosine phosphatase-like protein ptplad1 [Xenopus (Silurana) tropicalis]	138	40	-17.5769	1.53966	0	77	95	-17.1294	-0.066121	0.819147	1.60578	350
BX854827	Xl.19887	Unknown	Transcribed locus	12	29	-19.5706	-1.51996	0.002887	36	40	-18.3018	0.084945	0.908777	1.6049	117
BC056121	Xl.9726	farsb	Phenylalanyl-tRNA synthetase, beta subunit	1333	305	-14.4755	1.88086	0	443	431	-14.7764	0.276567	0.004964	1.60429	2512
BC054993	Xl.6874	krt18-b	Keratin 18	6070	4970	-11.3689	0.041512	0.13678	666	251	-14.8723	1.64478	0	1.60327	11957
BC079721	Xl.64496	xkr5	XK, Kell blood group complex subunit-related family, member 5	116	41	-17.6843	1.25349	1e-06	12	18	-19.6703	-0.348014	0.584665	1.6015	187
AF338158	Xl.12085	irx5	Iroquois homeobox 5	209	361	-15.6905	-1.03544	0	54	43	-17.9571	0.565571	0.067052	1.60101	667
BI313635	Xl.78375	Unknown	Transcribed locus	40	11	-19.4014	1.61556	0.00047	30	35	-18.5296	0.014556	1	1.601	116
EB465623	Xl.56288	Unknown	Transcribed locus	20	53	-18.7672	-1.65293	7e-06	9	11	-20.233	-0.052558	1	1.60037	93
BC106650	Xl.44286	LOC733385	Hypothetical protein LOC733385	444	82	-16.2161	2.18993	0	129	101	-16.713	0.589964	0.0024	1.59996	756
EE304294	Xl.16337	Unknown	Transcribed locus, moderately similar to NP_004708.1 diacylglycerol kinase iota [Homo sapiens]	19	50	-18.8462	-1.64287	1.3e-05	28	34	-18.6003	-0.04316	1	1.59971	131
DT057544	Xl.4695	Unknown	Transcribed locus	118	138	-16.7965	-0.47282	0.010253	226	122	-16.1723	1.12639	0	1.59921	604
BJ050119	Xl.72326	Unknown	Transcribed locus	22	17	-19.5187	0.12503	1	11	36	-19.233	-1.47355	0.001641	1.59858	86
GU072593	Xl.48887	pold1	Polymerase (DNA directed), delta 1, catalytic subunit 125kDa	493	165	-15.6362	1.33218	0	115	163	-16.4506	-0.26629	0.132222	1.59847	936
CB564638	Xl.72825	Unknown	Transcribed locus	20	51	-18.7949	-1.59744	1.7e-05						1.59744	71
DT081363	Xl.25253	Unknown	Transcribed locus	5	17	-20.5874	-2.01247	0.004344	14	22	-19.4143	-0.415128	0.49956	1.59735	58
CD301983	Xl.74150	Unknown	Transcribed locus, weakly similar to XP_001513609.1 PREDICTED: similar to likely ortholog of mouse Pas1 candidate 1, partial [Ornithorhynchus anatinus]	75	83	-17.4902	-0.39316	0.094475	41	21	-18.6728	1.20218	0.002228	1.59534	220
BC056838	Xl.740	cyr61	Cysteine-rich, angiogenic inducer, 61	353	597	-14.9496	-1.005	0	236	185	-15.8407	0.58821	4.2e-05	1.59321	1371
BC094204	Xl.49597	prssl1	Protease, serine-like 1	27	8	-19.9147	1.50795	0.009041	4	5	-21.3868	-0.08498	1	1.59293	44
CB200334	Xl.47797	dynll1-a	Dynein, light chain, LC8-type 1	671	1658	-13.7494	-1.552	0	836	958	-13.7421	0.040426	0.57044	1.59242	4123
CA789267	Xl.71433	Unknown	Transcribed locus	95	26	-18.157	1.62248	0	52	60	-17.7441	0.030497	1	1.59198	233
DC012306	Xl.8316	Unknown	Transcribed locus, moderately similar to NP_001123392.1 RNA binding motif protein 28 [Xenopus (Silurana) tropicalis]	107	45	-17.6755	1.00267	7.3e-05	22	39	-18.6753	-0.589022	0.155002	1.5917	213
CA788232	Xl.71042	Unknown	Transcribed locus	50	15	-19.0167	1.49003	0.000227	19	24	-19.1313	-0.100087	1	1.59011	108
BJ090082	Xl.16486	Unknown	Transcribed locus	20	51	-18.7949	-1.59744	1.7e-05	59	70	-17.5418	-0.009692	1	1.58774	200
BX849606	Xl.71156	Unknown	Transcribed locus, moderately similar to XP_002936032.1 PREDICTED: LOW QUALITY PROTEIN: intersectin-2-like [Xenopus (Silurana) tropicalis]	11	37	-19.4577	-1.99696	2.4e-05	23	36	-18.701	-0.409415	0.358143	1.58755	107
BC110705	Xl.13964	ncapg2	Non-SMC condensin II complex, subunit G2	176	67	-17.0294	1.1464	0	15	24	-19.3018	-0.441124	0.417692	1.58753	282
CD325303	Xl.1992	Unknown	Transcribed locus	32	11	-19.5624	1.29363	0.007916	9	13	-20.1125	-0.293566	0.831812	1.58719	65
BC108586	Xl.51515	slco2b1	Solute carrier organic anion transporter family, member 2B1	55	107	-17.5307	-1.20705	0	53	48	-17.8913	0.379906	0.2323	1.58695	263
BG161206	Xl.77465	Unknown	Transcribed locus, strongly similar to NP_058975.1 proteasome subunit alpha type-2 [Rattus norvegicus]	14	2	-21.3884	2.56042	0.007385	5	3	-21.5943	0.973914	0.726562	1.5865	24
BJ075816	Xl.72330	Unknown	Transcribed locus	63	46	-18.0417	0.206779	0.500766	15	46	-18.8325	-1.37972	0.001066	1.5865	170
BU905217	Xl.66027	Unknown	Transcribed locus	491	1027	-14.3202	-1.31158	0	270	263	-15.4899	0.274845	0.030235	1.58642	2051
BC097870	Xl.19775	n6amt1	N-6 adenine-specific DNA methyltransferase 1 (putative)	339	92	-16.3278	1.63464	0	179	204	-15.9696	0.048339	0.798129	1.5863	814
BC088965	Xl.13137	kcnk5	Potassium channel, subfamily K, member 5	155	128	-16.654	0.029186	0.952529	65	25	-18.2146	1.61546	1e-06	1.58627	373
CD362850	Xl.17809	Unknown	Transcribed locus	37	27	-18.8099	0.207627	0.707981	16	49	-18.7404	-1.37776	0.000617	1.58539	129
BU904484	Xl.73607	Unknown	Transcribed locus	25	45	-18.7243	-1.09494	0.002548	50	42	-18.0296	0.488487	0.11737	1.58342	162
BX851355	Xl.18433	Unknown	Transcribed locus	44	14	-19.1587	1.40514	0.001264	36	48	-18.1703	-0.178089	0.660884	1.58323	142
BC106580	Xl.3325	MGC131350	Hypothetical protein MGC131350	487	1169	-14.2327	-1.51022	0	190	213	-15.8954	0.072094	0.653573	1.58231	2059
DC024367	Xl.69176	Unknown	Transcribed locus	24	50	-18.6777	-1.30583	0.000176	37	36	-18.358	0.276477	0.482789	1.58231	147
CA792149	Xl.13426	Unknown	Transcribed locus, moderately similar to NP_001089401.1 hypothetical protein LOC734451 [Xenopus laevis]	100	57	-17.5537	0.564027	0.024198	44	105	-17.4609	-1.01787	6.5e-05	1.58189	306
BJ050739	Xl.79759	Unknown	Transcribed locus	77	53	-17.7948	0.291927	0.290688	33	95	-17.7406	-1.28851	4e-06	1.58044	258
CA792031	Xl.8649	Unknown	Transcribed locus, strongly similar to NP_001084507.1 myotubularin-related protein 13 [Xenopus laevis]	16	31	-19.315	-1.20114	0.007943	32	29	-18.6187	0.378967	0.374152	1.5801	108
BC106370	Xl.50468	fam86a	Family with sequence similarity 86, member A	83	52	-17.7544	0.427661	0.100366	58	17	-18.575	2.00747	0	1.5798	210
EE318859	Xl.14740	Unknown	Transcribed locus	3	4	-21.9996	-0.661976	1	7	39	-19.5013	-2.2411	1.5e-05	1.57912	53
CB560965	Xl.84752	Unknown	Transcribed locus, moderately similar to XP_002941454.1 PREDICTED: sphingomyelin phosphodiesterase 3-like [Xenopus (Silurana) tropicalis]	19	15	-19.7147	0.094098	1	27	10	-19.5093	1.66991	0.001658	1.57581	71
DC021822	Xl.25237	Unknown	Transcribed locus	38	36	-18.5832	-0.168936	0.727547	27	12	-19.3778	1.40687	0.006427	1.57581	113
DC036741	Xl.57774	Unknown	Transcribed locus	25	6	-20.1777	1.81195	0.005223	2	2	-22.5477	0.236948	1	1.57501	35
BQ385206	Xl.14888	Unknown	Transcribed locus	241	75	-16.7213	1.43713	0	162	210	-16.0207	-0.137447	0.376835	1.57458	688
BC073300	Xl.71848	lyar	Ly1 antibody reactive homolog	1117	226	-14.8193	2.0583	0	290	244	-15.4924	0.48612	0.000117	1.57218	1877
BC077385	Xl.3934	gatsl1	GATS protein-like 1	161	459	-15.7055	-1.75837	0	158	212	-16.0319	-0.187191	0.230498	1.57118	990
BX854048	Xl.10761	Unknown	Transcribed locus, moderately similar to XP_002942028.1 PREDICTED: retinoic acid receptor responder protein 2-like [Xenopus (Silurana) tropicalis]	30	28	-18.935	-0.147403	0.791366	257	113	-16.1348	1.42239	0	1.5698	428
CD101208	Xl.24294	Unknown	Cico01 mRNA, complete sequence	83	15	-18.6511	2.22121	0	28	21	-18.9479	0.651986	0.152408	1.56922	147
BC046684	Xl.16766	LOC398498	Similar to RNA binding motif protein 14	1270	509	-14.141	1.07215	0	376	625	-14.6266	-0.496175	0	1.56833	2780
BC074210	Xl.27668	MGC83376	MGC83376 protein	36	31	-18.7301	-0.03121	1	64	26	-18.1975	1.53651	3e-06	1.56772	157
BC124560	Xl.46771	mki67	Antigen identified by monoclonal antibody Ki-67	504	165	-15.6203	1.36402	0	280	380	-15.1982	-0.203624	0.078846	1.56764	1329
BC086478	Xl.14299	ufm1	Ubiquitin-fold modifier 1	738	272	-14.9846	1.19308	0	330	504	-14.8759	-0.374009	0.000294	1.56708	1844
CO382938	Xl.50586	Unknown	Transcribed locus	58	14	-18.9594	1.80369	6e-06	7	7	-20.7404	0.236948	0.790527	1.56674	86
EG567139	Xl.72061	Unknown	Transcribed locus	34	16	-19.2484	0.840524	0.085433	36	8	-19.4628	2.40687	3e-06	1.56635	94
BF615810	Xl.42933	Unknown	Transcribed locus	23	5	-20.3694	1.9547	0.005925	10	9	-20.3018	0.388951	0.647606	1.56574	47
BC077555	Xl.17704	duoxa1	Dual oxidase maturation factor 1	542	201	-15.4255	1.18416	0	97	17	-18.204	2.7494	0	1.56524	857
CB206566	Xl.83288	Unknown	Transcribed locus	47	8	-19.5148	2.30765	1e-06	27	19	-19.0463	0.743908	0.103805	1.56374	101
CB561772	Xl.24019	Unknown	Transcribed locus	31	6	-20.0225	2.12229	0.000313	20	16	-19.3868	0.558876	0.324009	1.56342	73
CD303248	Xl.80147	Unknown	Transcribed locus	176	431	-15.6866	-1.53905	0	100	116	-16.7968	0.022824	0.945774	1.56187	823
BC106578	Xl.55477	MGC131348	Hypothetical protein MGC131348	145	281	-16.1349	-1.20146	0	220	202	-15.8279	0.360097	0.011373	1.56155	848
CB564024	Xl.55599	Unknown	Transcribed locus	33	8	-19.7699	1.79746	0.00068	3	3	-21.9628	0.236948	1	1.56051	47
BC094099	Xl.70115	Unknown	CDNA clone IMAGE:6643466	63	21	-18.6073	1.33802	0.000155	8	11	-20.318	-0.222483	1	1.56051	103
CK797194	Xl.13305	Unknown	Transcribed locus, weakly similar to XP_001521810.1 PREDICTED: hypothetical protein [Ornithorhynchus anatinus]	130	86	-17.0678	0.349164	0.08722	35	11	-19.2534	1.9068	9.8e-05	1.55764	262
U55069	Xl.85442	hspa5b	Heat shock 70 kDa protein 5b	37	5	-20.0264	2.64059	5e-06	27	15	-19.2168	1.08495	0.031539	1.55564	84
CK798332	Xl.78726	Unknown	Transcribed locus, strongly similar to NP_001086622.1 thioredoxin interacting protein [Xenopus laevis]	698	1262	-13.9178	-1.10135	0	324	279	-15.3157	0.452677	0.000129	1.55403	2563
BC161682	Xl.76219	LOC100036795	Hypothetical protein LOC100036795	1088	296	-14.6437	1.63107	0	377	421	-14.9097	0.077693	0.456701	1.55338	2182
EB477982	Xl.56156	Unknown	Transcribed locus	41	129	-17.6077	-1.90061	0	8	12	-20.2552	-0.348014	0.823803	1.5526	190
DC095955	Xl.77688	Unknown	Transcribed locus, weakly similar to NP_001173478.1 Os03g0423850 [Oryza sativa Japonica Group]	49	59	-18.0434	-0.514872	0.084222	54	31	-18.1932	1.03764	0.001606	1.55251	193
BQ399270	Xl.70428	Unknown	Transcribed locus	31	65	-18.3038	-1.31511	2.6e-05	26	26	-18.8473	0.236948	0.677809	1.55206	148
EB643765	Xl.58076	Unknown	Transcribed locus	41	12	-19.3209	1.52565	0.001195	15	18	-19.5093	-0.026086	1	1.55174	86
BC089256	Xl.5526	pcid2	PCI domain containing 2	246	100	-16.4989	1.05172	0	51	85	-17.5068	-0.500017	0.057894	1.55174	482
EC275499	Xl.34856	Unknown	Transcribed locus	140	144	-16.6425	-0.287581	0.108958	108	53	-17.3063	1.26391	0	1.5515	445
CV075068	Xl.3870	Unknown	Transcribed locus	13	18	-19.8569	-0.716424	0.281042	3	17	-20.7115	-2.26555	0.004425	1.54913	51
BU915035	Xl.80976	Unknown	Transcribed locus	34	12	-19.4559	1.25556	0.006609	9	13	-20.1125	-0.293566	0.831812	1.54913	68
BC061672	Xl.6486	steap4	STEAP family member 4	45	3	-20.2537	3.65995	0	11	3	-21.0255	2.11142	0.035156	1.54854	62
BJ075155	Xl.78919	Unknown	Transcribed locus	18	2	-21.2071	2.92299	0.000729	11	5	-20.657	1.37445	0.076813	1.54853	36
BC070861	Xl.7675	alg8	Asparagine-linked glycosylation 8, alpha-1,3-glucosyltransferase homolog	255	87	-16.5735	1.30447	0	86	120	-16.8811	-0.243678	0.263738	1.54815	548
BC123163	Xl.59868	mr1	Major histocompatibility complex, class I-related	37	15	-19.2339	1.05562	0.024093	98	19	-18.1164	2.60373	0	1.54811	169
AY692028	Xl.52917	aldh1a3	Aldehyde dehydrogenase 1 family, member A3	253	44	-17.0709	2.27662	0	45	32	-18.3018	0.728801	0.03954	1.54782	374
BC123212	Xl.10085	sult5a1	Sulfotransferase family 5A, member 1	92	99	-17.2157	-0.352734	0.111176	5	22	-20.157	-1.90055	0.005925	1.54782	218
CD099516	Xl.24720	Unknown	Transcribed locus, strongly similar to NP_001088171.1 cofilin-2 [Xenopus laevis]	83	33	-18.0824	1.08371	0.000227	8	13	-20.1975	-0.463491	0.663624	1.5472	137
CA790842	Xl.80654	Unknown	Transcribed locus, moderately similar to XP_002935184.1 PREDICTED: arginyl aminopeptidase-like 1 [Xenopus (Silurana) tropicalis]	36	7	-19.8035	2.11563	6.9e-05	29	23	-18.857	0.571367	0.211609	1.54426	95
EB473123	Xl.81187	Unknown	Transcribed locus, strongly similar to NP_001082008.1 FK506 binding protein 10, 65 kDa [Xenopus laevis]	107	35	-17.8567	1.36525	0	18	24	-19.1703	-0.178089	0.877614	1.54333	184
BX850978	Xl.54477	cript	Cysteine-rich PDZ-binding protein	319	767	-14.8419	-1.51261	0	201	232	-15.7932	0.030019	0.885256	1.54263	1519
CF289671	Xl.29732	Unknown	Transcribed locus	19	18	-19.5832	-0.168936	0.742829	7	27	-19.7666	-1.71058	0.004551	1.54165	71
DC014516	Xl.78505	Unknown	Transcribed locus, strongly similar to NP_001080874.1 histocompatibility (minor) 13 [Xenopus laevis]	210	70	-16.8703	1.33802	0	73	99	-17.1381	-0.202584	0.444533	1.54061	452
AW767097	Xl.78419	Unknown	Transcribed locus, strongly similar to NP_001079699.1 glycine amidinotransferase, mitochondrial [Xenopus laevis]	60	147	-17.2388	-1.53972	0						1.53972	207
CA982358	Xl.51827	Unknown	Transcribed locus, strongly similar to XP_002943510.1 PREDICTED: peroxisome assembly factor 2-like [Xenopus (Silurana) tropicalis]	39	24	-18.8569	0.453501	0.252854	26	65	-18.1863	-1.08498	0.000973	1.53848	154
EB646893	Xl.6432	Unknown	Transcribed locus	29	25	-19.0412	-0.032814	1	8	28	-19.644	-1.57041	0.005988	1.53759	90
CV109990	Xl.2147	Unknown	Transcribed locus	74	21	-18.4912	1.5702	3e-06	67	77	-17.3813	0.036251	0.933625	1.53395	239
CD326024	Xl.71942	Unknown	Transcribed locus	28	57	-18.472	-1.27247	0.00013	60	59	-17.653	0.261196	0.359358	1.53367	204
BC093532	Xl.33610	hyou1	Hypoxia up-regulated 1	600	179	-15.4358	1.49806	0	444	536	-14.6175	-0.034725	0.724782	1.53279	1759
BG438761	Xl.1845	Unknown	Transcribed locus, moderately similar to XP_002931486.1 PREDICTED: ERI1 exoribonuclease 3 [Xenopus (Silurana) tropicalis]	33	9	-19.685	1.62753	0.00145	29	32	-18.6187	0.094929	0.897422	1.5326	103
BC098973	Xl.51344	LOC733290	Hypothetical protein LOC733290	20	37	-19.0264	-1.13446	0.005355	19	17	-19.38	0.397413	0.511376	1.53188	93
DC025634	Xl.53805	Unknown	Transcribed locus, strongly similar to NP_001085555.1 zinc finger protein 451 [Xenopus laevis]	42	36	-18.511	-0.024546	1	28	97	-17.8441	-1.55561	0	1.53106	203
DC000841	Xl.66860	Unknown	Transcribed locus	18	21	-19.511	-0.469331	0.336784	7	33	-19.6218	-2.00009	0.000294	1.53076	79
BC168520	Xl.61480	lmo7	LIM domain 7	103	112	-17.0452	-0.367793	0.075953	57	30	-18.1778	1.16295	0.000374	1.53074	302
AF062387	Xl.448	LOC398090	TAP2 protein	55	47	-18.1241	-0.020168	1	58	24	-18.3263	1.50997	8e-06	1.53014	184
DC132815	Xl.79163	Unknown	Transcribed locus	35	10	-19.5665	1.56042	0.00126	13	15	-19.7441	0.030497	1	1.52992	73
AW635313	Xl.62578	Unknown	Transcribed locus	35	26	-18.8773	0.181904	0.698883	10	30	-19.4333	-1.34801	0.009475	1.52992	101
BC084325	Xl.4855	ect2	Epithelial cell transforming sequence 2 oncogene	46	19	-18.9064	1.0287	0.008147	3	5	-21.5943	-0.500017	0.726562	1.52871	73
BC157421	Xl.78770	eif2ak2	Eukaryotic translation initiation factor 2-alpha kinase 2	297	105	-16.3278	1.25314	0	136	194	-16.204	-0.275502	0.096966	1.52864	732
BJ064436	Xl.85553	dnah5	Dynein, axonemal, heavy chain 5	15	45	-19.0927	-1.8319	8e-06	11	16	-19.818	-0.30362	0.701108	1.52828	87
BC059976	Xl.25179	MGC68635	Hypothetical protein MGC68635	136	247	-16.2742	-1.10784	0	514	453	-14.6332	0.419206	8e-06	1.52705	1350
BJ037183	Xl.73224	Unknown	Transcribed locus	31	10	-19.654	1.38533	0.006427	20	26	-19.0365	-0.141563	0.882996	1.52689	87
BF072073	Xl.55151	Unknown	Transcribed locus	23	4	-20.5303	2.27662	0.002494	10	7	-20.4831	0.751521	0.332306	1.5251	44
DR729060	Xl.61972	Unknown	Transcribed locus	60	12	-19.0462	2.07499	0	41	33	-18.3467	0.550106	0.130178	1.52488	146
BC097575	Xl.82351	Unknown	Transcribed locus, strongly similar to NP_001091299.1 hypothetical protein LOC100037120 [Xenopus laevis]	29	57	-18.4467	-1.22185	0.000224	93	89	-17.0403	0.300374	0.183168	1.52222	268
BC072779	Xl.5831	LOC398546	Similar to EH-domain containing 2	63	112	-17.3998	-1.07701	3e-06	134	116	-16.5857	0.445057	0.01629	1.52207	425
DC003697	Xl.77451	Unknown	Transcribed locus, strongly similar to NP_001085856.1 dolichyl-diphosphooligosaccharide--protein glycosyltransferase 48 kDa subunit precursor [Xenopus laevis]	213	67	-16.8917	1.42168	0	118	149	-16.4968	-0.099577	0.623202	1.52126	547
BC044073	Xl.7914	isyna1-a	Inositol-3-phosphate synthase 1	393	157	-15.8356	1.07683	0	657	1053	-13.8477	-0.443592	0	1.52042	2260
BC077910	Xl.53872	glud1	Glutamate dehydrogenase 1	1992	4036	-12.3228	-1.26565	0	4601	4545	-11.3888	0.254615	0	1.52026	15174
L04923	Xl.66751	xmax1	Max homolog 1	25	73	-18.3753	-1.79291	0	40	57	-17.9703	-0.274014	0.416775	1.51889	195
BM262344	Xl.17286	Unknown	Transcribed locus	30	51	-18.5025	-1.01247	0.002642	53	44	-17.954	0.505437	0.103769	1.51791	178
EF570139	Xl.76211	kcnj2	Potassium inwardly-rectifying channel, subfamily J, member 2	22	15	-19.609	0.305602	0.617719	24	8	-19.7552	1.82191	0.001319	1.51631	69
CV523255	Xl.50146	Unknown	Transcribed locus	40	5	-19.9702	2.75306	2e-06	18	9	-19.8778	1.23695	0.052239	1.51611	72
DC036725	Xl.79318	Unknown	Transcribed locus, moderately similar to NP_001106594.1 hypothetical protein LOC100127812 [Xenopus (Silurana) tropicalis]	20	4	-20.6311	2.07499	0.006611	10	8	-20.3868	0.558876	0.480682	1.51611	42
CB565833	Xl.81302	Unknown	Transcribed locus	128	428	-15.9214	-1.98841	0	190	311	-15.6224	-0.473967	0.000379	1.51444	1057
BU913318	Xl.78807	Unknown	Transcribed locus, strongly similar to XP_002935332.1 PREDICTED: probable ATP-dependent RNA helicase DHX37-like [Xenopus (Silurana) tropicalis]	91	38	-17.9142	1.01293	0.00023	18	30	-19.0093	-0.500017	0.312327	1.51295	177
AY633665	Xl.55984	fancd2	Fanconi anemia, complementation group D2	193	74	-16.8912	1.13607	0	17	26	-19.1538	-0.376029	0.542384	1.51209	310
AY204551	Xl.34614	tap1b	Transporter associated with antigen processing 1b	77	48	-17.8662	0.434885	0.12651	85	26	-17.9928	1.9459	0	1.51101	236
AY319928	Xl.76119	LOC398708	Wise-B	18	14	-19.8035	0.115631	0.86005	10	31	-19.4097	-1.39532	0.006427	1.51095	73
BC123377	Xl.76036	rs1	Retinoschisin 1	121	31	-17.8556	1.71773	0	96	98	-16.9479	0.207201	0.35067	1.51053	346
BQ734516	Xl.57306	MGC53945	Hypothetical protein MGC53945	417	998	-14.4587	-1.50593	0						1.50593	1415
BJ638356	Xl.73389	Unknown	Transcribed locus, strongly similar to NP_001088881.1 putative methyltransferase NSUN4 [Xenopus laevis]	34	69	-18.1941	-1.268	1.9e-05	27	27	-18.7928	0.236948	0.683489	1.50495	157
BC098985	Xl.33138	srl	Sarcalumenin	340	690	-14.8722	-1.268	0	1	1	-23.5477	0.236948	1	1.50495	1032
BC056059	Xl.14804	ctss-a	Cathepsin S	417	455	-15.0253	-0.372758	0.00017	431	232	-15.243	1.13051	0	1.50327	1535
BC075137	Xl.75434	dnajb11	DnaJ (Hsp40) homolog, subfamily B, member 11	576	185	-15.4415	1.3916	0	213	271	-15.6393	-0.110491	0.438768	1.5021	1245
EB473598	Xl.56203	Unknown	Transcribed locus, strongly similar to NP_001017076.2 negative regulator of ubiquitin-like proteins 1 [Xenopus (Silurana) tropicalis]	27	31	-18.9376	-0.446248	0.297595	37	21	-18.7468	1.05408	0.008641	1.50033	116
BI477400	Xl.71235	Unknown	Transcribed locus, strongly similar to XP_002941045.1 PREDICTED: serine/threonine-protein kinase PRKX-like [Xenopus (Silurana) tropicalis]	45	15	-19.0927	1.33802	0.001547	22	29	-18.889	-0.161601	0.779768	1.49962	111
EE301482	Xl.59093	Unknown	Transcribed locus	128	45	-17.5462	1.26121	0	41	57	-17.9525	-0.23839	0.479692	1.4996	271
DC037136	Xl.81599	Unknown	Transcribed locus, strongly similar to NP_001087376.1 ring finger protein 115 [Xenopus laevis]	18	40	-19.0462	-1.39894	0.000584	20	22	-19.157	0.099445	0.877614	1.49839	100
BJ644286	Xl.77988	Unknown	Transcribed locus	18	56	-18.8035	-1.88437	0	37	57	-18.0266	-0.386488	0.213153	1.49788	168
CA982811	Xl.55608	Unknown	Transcribed locus, strongly similar to NP_001090307.1 mediator of RNA polymerase II transcription subunit 30 [Xenopus laevis]	40	38	-18.5072	-0.172938	0.734342	34	16	-19.004	1.32441	0.002602	1.49735	128
EB471163	Xl.80721	Unknown	Transcribed locus, strongly similar to NP_001087854.1 peptidylprolyl isomerase D (cyclophilin D) [Xenopus laevis]	370	96	-16.2339	1.69948	0	211	216	-15.8097	0.20316	0.159926	1.49632	893
CV523311	Xl.1321	Unknown	Transcribed locus	77	23	-18.3969	1.49629	4e-06						1.49629	100
CB943760	Xl.28461	ssr4	Signal sequence receptor, delta (translocon-associated protein delta)	100	12	-18.6777	2.81196	0	55	26	-18.3068	1.31787	8.7e-05	1.49409	193
BC112949	Xl.23253	foxk2	Forkhead box K2	3127	6677	-11.6343	-1.34136	0	1149	1219	-13.3389	0.151629	0.011433	1.49299	12172
AB078636	Xl.919	masp1/3a	Mannose-binding lectin-associated serine protease-3a	433	897	-14.5085	-1.29768	0	568	585	-14.3767	0.194403	0.023249	1.49208	2483
BP724884	Xl.82041	Unknown	Transcribed locus	27	5	-20.2537	2.18602	0.000878	11	8	-20.318	0.69638	0.359283	1.48964	51
BC072823	Xl.79322	sesn3	Sestrin 3	282	629	-15.0739	-1.4043	0	324	360	-15.1319	0.084945	0.466916	1.48925	1595
M99387	Xl.859	nes	Nestin	4342	736	-12.9883	2.31364	0	457	304	-15.0057	0.825071	0	1.48857	5839
BC078617	Xl.49011	rnf182	Ring finger protein 182	28	72	-18.3035	-1.60951	0	60	77	-17.4609	-0.122948	0.668266	1.48656	237
CB592997	Xl.23855	ndufa4-b	NADH dehydrogenase (ubiquinone) 1 alpha subcomplex, 4, 9kDa	365	86	-16.3231	1.83855	0	179	165	-16.1227	0.354442	0.026921	1.48411	795
BJ643318	Xl.25885	Unknown	Transcribed locus, weakly similar to NP_001089539.1 myeloid zinc finger 1 [Xenopus laevis]	18	12	-19.9147	0.338024	0.584665	18	6	-20.1703	1.82191	0.006611	1.48389	54
BU910999	Xl.80929	Unknown	Transcribed locus, strongly similar to NP_001080141.1 glycine dehydrogenase (decarboxylating) [Xenopus laevis]	6	27	-20.1222	-2.41686	3.9e-05	4	9	-20.9628	-0.932977	0.387695	1.48389	46
DC024773	Xl.57709	Unknown	Transcribed locus	3	14	-21.096	-2.46933	0.007538	12	28	-19.3516	-0.985444	0.053252	1.48389	57
BP710151	Xl.30271	Unknown	Transcribed locus	8	2	-21.7921	1.75306	0.179688	16	2	-21.0477	3.23695	0.000729	1.48389	28
AW158298	Xl.8452	Unknown	Transcribed locus	9	5	-21.0462	0.601058	0.790527	18	5	-20.3018	2.08494	0.002599	1.48389	37
EB464443	Xl.12682	Unknown	Transcribed locus, moderately similar to NP_446116.1 sarcosine dehydrogenase, mitochondrial precursor [Rattus norvegicus]	95	199	-16.6889	-1.31371	0	41	43	-18.1558	0.168236	0.743644	1.48194	378
EG565951	Xl.56518	Unknown	Transcribed locus, moderately similar to NP_001123738.1 nuclear factor of kappa light polypeptide gene enhancer in B-cells inhibitor, zeta [Xenopus (Silurana) tropicalis]	39	20	-18.9884	0.716535	0.086949	144	37	-17.358	2.19742	0	1.48089	240
CK799265	Xl.54538	Unknown	Transcribed locus, moderately similar to XP_002939244.1 PREDICTED: uncharacterized protein CXorf41 [Xenopus (Silurana) tropicalis]	110	31	-17.9243	1.58022	0	10	11	-20.157	0.099445	1	1.48078	162
BC084852	Xl.49812	rgs2	Regulator of G-protein signaling 2, 24kDa	229	390	-15.5688	-1.01507	0	198	169	-16.0326	0.465426	0.002487	1.48049	986
BP695255	Xl.80288	Unknown	Transcribed locus, strongly similar to NP_001084134.1 elongation factor 1-beta [Xenopus laevis]	26	5	-20.2809	2.13157	0.001431	4	3	-21.7552	0.651986	1	1.47959	38
U76834	Xl.46378	xcdc6	Cdc6-related protein	106	30	-17.9747	1.57409	0	29	32	-18.6187	0.094929	0.897422	1.47916	197
AW766448	Xl.77293	Unknown	Transcribed locus, strongly similar to NP_001095227.1 keratin, type II cytoskeletal [Xenopus laevis]	10	23	-19.8694	-1.44857	0.009041	13	15	-19.7441	0.030497	1	1.47907	61
BC084633	Xl.3253	LOC495222	Hypothetical LOC495222	39	95	-17.8645	-1.53139	0	18	22	-19.233	-0.052558	1	1.47883	174
BC070980	Xl.33039	MGC78833	Hypothetical protein MGC78833	559	149	-15.6192	1.6606	0	504	523	-14.5437	0.183561	0.045764	1.47704	1735
BC073518	Xl.456	cyp26a1	Retinoic acid converting enzyme	22	62	-18.5853	-1.7417	0	12	17	-19.7115	-0.265552	0.711071	1.47615	113
BQ886027	Xl.76716	Unknown	Transcribed locus, moderately similar to NP_001080444.1 thioredoxin domain containing 5 [Xenopus laevis]	218	62	-16.9309	1.56705	0	94	104	-16.9202	0.091097	0.722438	1.47595	478
BU908383	Xl.21213	Unknown	Transcribed locus	20	4	-20.6311	2.07499	0.006611	9	7	-20.5591	0.599518	0.454498	1.47547	40
BC087320	Xl.48538	nme4-b	Non-metastatic cells 4, protein expressed in	70	24	-18.435	1.29738	9.3e-05	6	8	-20.7552	-0.178089	1	1.47547	108
BC088790	Xl.32168	gpx7	Glutathione peroxidase 7	401	93	-16.1988	1.86136	0	112	101	-16.8149	0.386092	0.054789	1.47527	707
BJ094018	Xl.75524	Unknown	Transcribed locus	42	10	-19.435	1.82345	9e-05	13	12	-19.905	0.352426	0.690038	1.47102	77
U07175	Xl.4591	ldhc	Lactate dehydrogenase C	31	8	-19.815	1.70726	0.001658	14	14	-19.7404	0.236948	0.850554	1.47031	67
CA787743	Xl.52704	Unknown	Transcribed locus, moderately similar to XP_002931925.1 PREDICTED: ankyrin repeat and LEM domain-containing protein 2 [Xenopus (Silurana) tropicalis]	34	24	-18.9559	0.255561	0.596642	15	41	-18.9155	-1.21371	0.006456	1.46927	114
CD328153	Xl.66300	Unknown	Transcribed locus, strongly similar to NP_058728.1 cAMP-specific 3',5'-cyclic phosphodiesterase 4D isoform 5 [Rattus norvegicus]	35	26	-18.8773	0.181904	0.698883	16	46	-18.7859	-1.28661	0.001868	1.46852	123
DC088751	Xl.16593	Unknown	Transcribed locus	129	285	-16.2091	-1.39053	0	60	67	-17.5612	0.07775	0.859228	1.46828	541
BP738582	Xl.80296	Unknown	Transcribed locus	118	41	-17.672	1.27815	0	61	82	-17.4036	-0.189866	0.450208	1.46802	302
BC049176	Xl.23697	atp12a-a	ATPase, H+/K+ transporting, nongastric, alpha polypeptide	149	289	-16.0951	-1.2027	0	2	15	-21.0943	-2.66994	0.004181	1.46725	455
CN329471	Xl.80472	Unknown	Transcribed locus	29	6	-20.0706	2.02608	0.000821	5	4	-21.3868	0.558876	1	1.4672	44
BJ073338	Xl.79303	Unknown	Transcribed locus	29	8	-19.8631	1.61104	0.003933	15	16	-19.5943	0.143839	1	1.4672	68
BX849318	Xl.13942	Unknown	Transcribed locus, strongly similar to XP_002941769.1 PREDICTED: dynein heavy chain 9, axonemal-like [Xenopus (Silurana) tropicalis]	36	26	-18.8569	0.222546	0.608921	24	67	-18.2222	-1.24418	0.000266	1.46672	153
AF001596	Xl.207	xhoxc8	Homeobox protein pXhoxc8	89	103	-17.211	-0.457706	0.036083	127	568	-15.4785	-1.92411	0	1.46641	887
BU900959	Xl.21080	Unknown	Transcribed locus, strongly similar to XP_002931922.1 PREDICTED: tRNA pseudouridine synthase A [Xenopus (Silurana) tropicalis]	44	3	-20.2699	3.62753	0	19	5	-20.2628	2.16295	0.001544	1.46458	71
DC023180	Xl.77177	Unknown	Transcribed locus, strongly similar to NP_001085968.1 protein kinase, AMP-activated, gamma 2 non-catalytic subunit [Xenopus laevis]	277	91	-16.4813	1.35901	0	112	142	-16.5692	-0.105444	0.615083	1.46445	622
EE304176	Xl.73203	Unknown	Transcribed locus	39	14	-19.2457	1.23111	0.007787	26	36	-18.6125	-0.232537	0.608921	1.46365	115
CB207605	Xl.34657	Unknown	Transcribed locus	183	152	-16.4103	0.020833	0.956374	254	107	-16.1826	1.48417	0	1.46333	696
BC072327	Xl.7641	Unknown	CDNA clone IMAGE:6318744	373	729	-14.7657	-1.21368	0	279	277	-15.4288	0.247327	0.046137	1.46101	1658
CA793452	Xl.84220	Unknown	Transcribed locus	96	40	-17.8387	1.0161	0.00018	48	77	-17.6218	-0.444876	0.12651	1.46097	261
DC075961	Xl.11204	Unknown	Transcribed locus	77	13	-18.8085	2.31941	0	20	13	-19.5365	0.858437	0.162756	1.46097	123
BM179301	Xl.17560	Unknown	Transcribed locus	42	15	-19.1425	1.23849	0.004562	24	33	-18.733	-0.222483	0.68888	1.46097	114
AB111446	Xl.35367	tnfrsf10b-a	Tumor necrosis factor receptor superfamily, member 10b	163	158	-16.4659	-0.201991	0.219416	140	69	-16.9288	1.25771	0	1.4597	530
BC068928	Xl.30949	slc33a1	Solute carrier family 33 (acetyl-CoA transporter), member 1	321	113	-16.2188	1.25931	0	174	235	-15.888	-0.196625	0.180178	1.45594	843
U68724	Xl.424	epx	Eosinophil peroxidase	229	92	-16.6107	1.0687	0	537	826	-14.1683	-0.384271	2e-06	1.45297	1684
BP714682	Xl.52517	Unknown	Transcribed locus	55	42	-18.2053	0.142103	0.684859	13	38	-19.0735	-1.31054	0.0066	1.45264	148
BP677676	Xl.48557	Unknown	Transcribed locus	23	15	-19.5769	0.369732	0.511376	30	10	-19.4333	1.82191	0.000431	1.45218	78
BC077514	Xl.19634	slc40a1	Solute carrier family 40 (iron-regulated transporter), member 1	2146	5651	-12.0262	-1.64379	0	2485	3346	-12.0541	-0.192243	0	1.45155	13628
BX849421	Xl.70434	Unknown	Transcribed locus, moderately similar to XP_002931499.1 PREDICTED: nardilysin-like [Xenopus (Silurana) tropicalis]	139	40	-17.5717	1.55007	0	70	77	-17.3497	0.099445	0.741592	1.45063	326
BC108519	Xl.43118	skp2	S-phase kinase-associated protein 2 (p45)	35	11	-19.4978	1.42291	0.002459	5	6	-21.0943	-0.026086	1	1.449	57
CX130632	Xl.76284	Unknown	Transcribed locus	13	29	-19.5129	-1.40448	0.005402	7	8	-20.644	0.044303	1	1.44878	57
AF139986	Xl.3876	cpsf2	Cleavage and polyadenylation specific factor 2, 100kDa	855	313	-14.7772	1.20282	0	400	559	-14.6624	-0.2459	0.010418	1.44872	2127
BU903294	Xl.21107	gmfg	Glia maturation factor, gamma	123	105	-16.9637	-0.01867	1	80	35	-17.8221	1.42959	0	1.44826	343
EB476046	Xl.77596	Unknown	Transcribed locus	157	326	-15.9704	-1.30105	0	109	116	-16.7346	0.147152	0.505074	1.4482	708
BC046869	Xl.19445	lmf2	Lipase maturation factor 2	730	162	-15.3663	1.92496	0	293	248	-15.4732	0.477509	0.000154	1.44745	1433
BU912918	Xl.76479	Unknown	Transcribed locus, strongly similar to NP_998840.1 calumenin precursor [Xenopus (Silurana) tropicalis]	579	203	-15.3707	1.26514	0	193	258	-15.7459	-0.181822	0.202034	1.44697	1233
CA792938	Xl.4971	Unknown	Transcribed locus	64	114	-17.3757	-1.07983	2e-06	58	53	-17.7548	0.367009	0.219131	1.44684	289
BX845184	Xl.77837	Unknown	Transcribed locus, strongly similar to NP_001087468.1 solute carrier family 15 member 4 [Xenopus laevis]	76	32	-18.1681	1.00099	0.00124	48	77	-17.6218	-0.444876	0.12651	1.44586	233
BU909752	Xl.77546	Unknown	Transcribed locus	142	31	-17.7401	1.94861	0	77	64	-17.4143	0.503735	0.04288	1.44488	314
CB196987	Xl.58289	Unknown	CDNA clone IMAGE:6871841	109	83	-17.2205	0.146206	0.562798	23	9	-19.701	1.59058	0.004551	1.44438	224
BG022314	Xl.70966	Unknown	Transcribed locus	18	7	-20.3035	1.11563	0.107752	15	3	-20.8018	2.55888	0.004425	1.44325	43
BC079786	Xl.3209	eef1a1o	Eukaryotic translation elongation factor 1 alpha 1, oocyte form	128	19	-18.1681	2.50513	0	39	22	-18.6753	1.06292	0.007149	1.44222	208
BC068819	Xl.45074	ca5b	Carbonic anhydrase VB, mitochondrial	431	844	-14.5558	-1.21649	0	383	386	-14.9609	0.225692	0.033188	1.44219	2044
DT068419	Xl.82429	Unknown	Transcribed locus	37	11	-19.4577	1.50308	0.001641	31	35	-18.506	0.061862	0.902159	1.44122	114
BC054256	Xl.62819	farsa-b	Phenylalanyl-tRNA synthetase, alpha subunit	617	122	-15.6922	2.09145	0	156	117	-16.4698	0.651986	0.000282	1.43946	1012
BC084762	Xl.77230	vars	Valyl-tRNA synthetase	1602	597	-13.8585	1.17713	0	554	783	-14.1844	-0.262178	0.001085	1.43931	3536
BM260385	Xl.48278	Unknown	Transcribed locus, strongly similar to NP_001087010.1 ATPase, H+ transporting, lysosomal 34kDa, V1 subunit D [Xenopus laevis]	41	15	-19.1599	1.20372	0.006456	31	43	-18.3575	-0.23512	0.561381	1.43884	130
CA987261	Xl.73100	Unknown	Transcribed locus, moderately similar to XP_002934504.1 PREDICTED: tetratricopeptide repeat protein 27 [Xenopus (Silurana) tropicalis]	172	51	-17.2428	1.5069	0	65	73	-17.4416	0.069492	0.864405	1.43741	361
BJ632584	Xl.71233	Unknown	Transcribed locus	24	41	-18.8209	-1.01953	0.00921	34	30	-18.5505	0.417521	0.260435	1.43705	129
BC160726	Xl.83646	LOC100189574	Hypothetical protein LOC100189574	23	91	-18.2764	-2.23117	0	22	45	-18.5721	-0.795473	0.035583	1.4357	181
U68141	Xl.530	fen1-b	Flap structure-specific endonuclease 1	258	78	-16.6438	1.47889	0	70	80	-17.3221	0.044303	0.934961	1.43458	486
CB560610	Xl.76253	Unknown	Transcribed locus	17	1	-21.7484	3.84052	0.000275	9	2	-21.4628	2.40687	0.038574	1.43365	29
BC056067	Xl.29428	edar	Ectodysplasin A receptor	17	2	-21.2484	2.84052	0.001312	18	8	-19.9628	1.40687	0.028959	1.43365	45
BU902010	Xl.77523	Unknown	Transcribed locus, moderately similar to NP_001080525.1 keratin, type II cytoskeletal 8 [Xenopus laevis]	742	787	-14.2144	-0.331883	9e-06	151	83	-16.741	1.10031	0	1.4322	1763
BC080009	Xl.48673	khk	Ketohexokinase (fructokinase)	47	47	-18.2375	-0.246939	0.470492	54	28	-18.2666	1.18448	0.000378	1.43142	176
EE323682	Xl.82512	Unknown	Transcribed locus, moderately similar to NP_001085095.1 tripartite motif-containing 54 [Xenopus laevis]	11	25	-19.7405	-1.43136	0.007632						1.43136	36
BP675907	Xl.64466	Unknown	Transcribed locus, strongly similar to NP_003487.1 transformation/transcription domain-associated protein [Homo sapiens]	141	59	-17.281	1.00997	4e-06	71	112	-17.0692	-0.420659	0.063568	1.43063	383
CF285869	Xl.60968	Unknown	Transcribed locus, moderately similar to NP_001012550.1 histone-lysine N-methyltransferase, H3 lysine-9 specific 5 [Gallus gallus]	29	7	-19.9594	1.80369	0.001878	11	10	-20.157	0.374452	0.663624	1.42924	57
BU901840	Xl.84814	Unknown	Transcribed locus, strongly similar to NP_001072386.1 filamin A, alpha [Xenopus (Silurana) tropicalis]	160	51	-17.2949	1.40256	0	55	66	-17.6348	-0.026086	1	1.42865	332
CB561808	Xl.80480	Unknown	Transcribed locus	50	18	-18.8852	1.22699	0.001858	31	42	-18.3745	-0.201173	0.639973	1.42817	141
DC015462	Xl.78539	Unknown	Transcribed locus	56	135	-17.35	-1.5164	0	71	89	-17.235	-0.089038	0.751191	1.42736	351
EG567841	Xl.70921	Unknown	Transcribed locus	52	91	-17.688	-1.05429	2.8e-05	78	71	-17.3301	0.372603	0.140055	1.4269	292
BC079822	Xl.29769	MGC86495	MGC86495 protein	1278	2830	-12.899	-1.39385	0	604	696	-14.207	0.03241	0.718032	1.42626	5408
BJ045411	Xl.73053	Unknown	Transcribed locus	56	18	-18.8035	1.39049	0.000208	29	35	-18.5541	-0.034354	1	1.42484	138
Z85983	Xl.5885	no29	Nucleolar protein NO29	549	71	-16.1669	2.70398	0	138	67	-16.9604	1.27938	0	1.42459	825
BC141739	Xl.52799	nqo1	NAD(P)H dehydrogenase, quinone 1	121	258	-16.3271	-1.3393	0	144	160	-16.3018	0.084945	0.645884	1.42425	683
CK798446	Xl.2283	Unknown	Transcribed locus	56	51	-18.0522	-0.112009	0.770919	12	41	-19.0765	-1.53564	0.001195	1.42363	160
AW147828	Xl.71877	Unknown	Transcribed locus	30	10	-19.6777	1.33802	0.009475	8	10	-20.3868	-0.08498	1	1.423	58
EB735237	Xl.85544	Unknown	Transcribed locus, strongly similar to NP_001091283.1 cell division cycle associated 7 [Xenopus laevis]	45	12	-19.2537	1.65995	0.000234	3	3	-21.9628	0.236948	1	1.423	63
CB592508	Xl.83575	Unknown	Transcribed locus, strongly similar to NP_956319.1 ribosomal protein S26 [Danio rerio]	189	37	-17.4063	2.10585	0	15	11	-19.8646	0.684407	0.32694	1.42144	252
CD253596	Xl.8117	Unknown	Transcribed locus	269	240	-15.8029	-0.082367	0.56413	455	212	-15.2689	1.33875	0	1.42112	1176
EG579029	Xl.78579	Unknown	Transcribed locus, strongly similar to NP_001153147.1 heterogeneous nuclear ribonucleoprotein Q isoform 4 [Homo sapiens]	194	51	-17.1559	1.68055	0	56	55	-17.7534	0.262944	0.342581	1.41761	356
BX853087	Xl.9510	Unknown	Transcribed locus	103	84	-17.2527	0.047244	0.883771	43	131	-17.3179	-1.37021	0	1.41745	361
BJ623976	Xl.32157	Unknown	Transcribed locus	127	34	-17.754	1.65428	0	19	19	-19.2998	0.236948	0.627103	1.41734	199
DC069020	Xl.1632	Unknown	Transcribed locus	53	46	-18.1664	-0.04258	1	99	45	-17.4871	1.37445	0	1.41703	243
BC121192	Xl.45026	mki67	Antigen identified by monoclonal antibody Ki-67	564	172	-15.5092	1.46635	0	166	189	-16.0791	0.049745	0.790479	1.4166	1091
BC072179	Xl.76962	pdlim7-a	PDZ and LIM domain 7 (enigma)	156	60	-17.196	1.13157	0	39	56	-18.0013	-0.285004	0.41191	1.41658	311
DQ096919	Xl.7527	Unknown	Comp37 mRNA, complete sequence	192	208	-16.1494	-0.362416	0.014184	37	21	-18.7468	1.05408	0.008641	1.4165	458
BC079813	Xl.48726	bcl2l14	BCL2-like 14 (apoptosis facilitator)	79	74	-17.5355	-0.152612	0.570333	55	27	-18.2796	1.26342	0.000155	1.41603	235
DC024606	Xl.80635	Unknown	Transcribed locus	45	33	-18.524	0.20052	0.648791	26	10	-19.5365	1.61546	0.002563	1.41494	114
BC122470	Xl.8628	LOC733393	Hypothetical protein LOC733393	1745	3617	-12.4973	-1.29851	0	355	386	-15.0157	0.116167	0.286389	1.41467	6103
BC110958	Xl.54092	chaf1a	Chromatin assembly factor 1, subunit A (p150)	638	203	-15.3007	1.40514	0	129	153	-16.4134	-0.009212	1	1.41435	1123
BJ079268	Xl.75550	Unknown	Transcribed locus	42	7	-19.6923	2.33802	6e-06	29	18	-19.0338	0.925004	0.039986	1.41302	96
CD253233	Xl.72449	Unknown	Transcribed locus	32	54	-18.4147	-1.00183	0.002479	44	39	-18.1753	0.410978	0.229864	1.4128	169
CB942838	Xl.48822	Unknown	Transcribed locus	129	52	-17.4363	1.06385	4e-06	18	27	-19.0853	-0.348014	0.551484	1.41186	226
CB560182	Xl.81227	Unknown	Transcribed locus	41	78	-17.9706	-1.17479	2.3e-05	19	19	-19.2998	0.236948	0.627103	1.41174	157
BC091721	Xl.57436	nlrp3	NLR family, pyrin domain containing 3	177	74	-16.9536	1.01121	0	45	70	-17.7372	-0.400482	0.159762	1.41169	366
CB561642	Xl.75371	Unknown	Transcribed locus	45	11	-19.3165	1.78548	0.000114	11	10	-20.157	0.374452	0.663624	1.41103	77
BI442461	Xl.18562	Unknown	Transcribed locus, weakly similar to XP_002943218.1 PREDICTED: hypothetical protein LOC100485753 [Xenopus (Silurana) tropicalis]	10	12	-20.3387	-0.509973	0.523467	13	58	-18.7685	-1.92059	3e-06	1.41062	93
CK800663	Xl.46737	Unknown	Transcribed locus, moderately similar to XP_002940653.1 PREDICTED: LOW QUALITY PROTEIN: signal-induced proliferation-associated 1-like protein 3-like [Xenopus (Silurana) tropicalis]	33	11	-19.5402	1.33802	0.005402	21	26	-19.0013	-0.071174	1	1.4092	91
BQ733338	Xl.80251	Unknown	Transcribed locus, weakly similar to NP_001154547.1 GRP23 (GLYCINE-RICH PROTEIN 23) [Arabidopsis thaliana]	65	20	-18.62	1.4535	6e-05	14	16	-19.644	0.044303	1	1.4092	115
BG730895	Xl.2637	Unknown	Transcribed locus	147	391	-15.8868	-1.65829	0	124	174	-16.3492	-0.251799	0.146071	1.40649	836
CK799223	Xl.81830	Unknown	Transcribed locus, strongly similar to NP_062723.1 gamma-aminobutyric acid receptor-associated protein [Mus musculus]	131	292	-16.1805	-1.40334	0	119	140	-16.5357	0.002483	1	1.40582	682
BC054981	Xl.16518	dbp	D site of albumin promoter (albumin D-box) binding protein	332	617	-14.97	-1.14103	0	213	209	-15.8267	0.264299	0.071556	1.40533	1371
BC072143	Xl.60715	MGC80057	Hypothetical protein MGC80057	132	45	-17.524	1.3056	0	61	77	-17.449	-0.099101	0.732684	1.4047	315
CD254490	Xl.9918	Unknown	Transcribed locus, moderately similar to XP_002935875.1 PREDICTED: probable methyltransferase TARBP1-like [Xenopus (Silurana) tropicalis]	104	104	-17.0917	-0.246939	0.23843	20	74	-18.282	-1.65058	2e-06	1.40364	302
BC070632	Xl.47147	dnajc10	DnaJ (Hsp40) homolog, subfamily C, member 10	453	133	-15.8528	1.52115	0	209	227	-15.7808	0.117759	0.415588	1.40339	1022
BU909051	Xl.20526	Unknown	Transcribed locus	55	18	-18.8165	1.3645	0.000303	19	23	-19.162	-0.038686	1	1.40318	115
AY766060	Xl.54031	emd-b	Emerin	1080	1935	-13.2946	-1.08824	0	420	398	-14.8723	0.314569	0.002087	1.40281	3833
AF073787	Xl.537	rbbp4-a	Retinoblastoma binding protein 4	458	121	-15.9131	1.6734	0	85	83	-17.1555	0.2713	0.247082	1.4021	747
AM084226	Xl.16009	baz1b	Bromodomain adjacent to zinc finger domain, 1B	441	153	-15.7711	1.28031	0	220	282	-15.5873	-0.121243	0.370631	1.40155	1096
EG575062	Xl.80726	Unknown	Transcribed locus, moderately similar to XP_002940617.1 PREDICTED: hypothetical protein LOC100488852 [Xenopus (Silurana) tropicalis]	48	5	-19.8387	3.0161	0	26	10	-19.5365	1.61546	0.002563	1.40064	89
EB729830	Xl.78680	Unknown	Transcribed locus	58	99	-17.5484	-1.01832	1.5e-05	94	85	-17.0657	0.382146	0.086187	1.40046	336
CB563451	Xl.34025	tpm1	Tropomyosin 1 (alpha)	284	536	-15.1842	-1.16328	0	59	59	-17.6651	0.236948	0.407486	1.40023	938
BJ636291	Xl.81737	Unknown	Transcribed locus, weakly similar to XP_429035.2 PREDICTED: similar to RIKEN cDNA 1700029I01 gene, partial [Gallus gallus]	14	33	-19.3662	-1.48398	0.001089	8	10	-20.3868	-0.08498	1	1.399	65
BC057757	Xl.25606	mars	Methionyl-tRNA synthetase, cytoplasmic	1249	384	-14.3564	1.45466	0	442	501	-14.6694	0.056184	0.579275	1.39847	2576
BC084606	Xl.58735	rab37	RAB37, member RAS oncogene family	27	46	-18.6529	-1.01561	0.003372	52	47	-17.9202	0.382799	0.227626	1.39841	172
BC089247	Xl.12681	wdr69	WD repeat domain 69	571	165	-15.5303	1.54409	0	123	131	-16.5598	0.14604	0.450654	1.39805	990
BP684618	Xl.3042	Unknown	Transcribed locus	113	46	-17.6202	1.04968	1.8e-05	36	54	-18.0853	-0.348014	0.289096	1.39769	249
DC061414	Xl.69168	Unknown	Transcribed locus	42	9	-19.511	1.97545	3.8e-05	19	15	-19.4703	0.577985	0.391528	1.39747	85
BC070640	Xl.60384	MGC81499	Hypothetical protein MGC81499	693	196	-15.2664	1.57506	0	24	25	-18.9333	0.178055	0.77545	1.39701	938
BC074460	Xl.47471	ikbke	Inhibitor of kappa light polypeptide gene enhancer in B-cells, kinase epsilon	28	56	-18.4848	-1.24694	0.000187	32	34	-18.504	0.149485	0.712231	1.39642	150
BX842754	Xl.77582	Unknown	Transcribed locus, moderately similar to NP_001088925.1 hypothetical protein LOC496297 [Xenopus laevis]	47	80	-17.8539	-1.01428	0.000125	21	19	-19.2276	0.381338	0.429591	1.39562	167
CD325638	Xl.75776	Unknown	Transcribed locus	7	10	-20.7275	-0.761512	0.332306	4	21	-20.3516	-2.15537	0.004077	1.39386	42
EC275470	Xl.63832	Unknown	Transcribed locus	25	24	-19.1777	-0.188045	0.77545	43	22	-18.6049	1.20378	0.001858	1.39183	114
AB435389	Xl.85037	12-rfa	12-RF amide peptide	16	10	-20.1311	0.431133	0.557197	21	7	-19.9479	1.82191	0.003719	1.39078	54
DC128794	Xl.55276	Unknown	Transcribed locus	132	36	-17.685	1.62753	0	105	105	-16.8335	0.236948	0.240682	1.39058	378
CB942829	Xl.79291	Unknown	Transcribed locus, moderately similar to XP_002939267.1 PREDICTED: nucleolar protein 14 [Xenopus (Silurana) tropicalis]	22	2	-21.0624	3.21249	6.6e-05	3	1	-22.7552	1.82191	0.625	1.39058	28
BJ043612	Xl.2519	Unknown	Transcribed locus	36	26	-18.8569	0.222546	0.608921	17	45	-18.7581	-1.16744	0.004444	1.38999	124
BC056103	Xl.7934	xrcc3	X-ray repair complementing defective repair in Chinese hamster cells 3	55	95	-17.6165	-1.03544	1.9e-05	26	24	-18.905	0.352426	0.479888	1.38786	200
BC059310	Xl.64079	mcm5-b	Minichromosome maintenance complex component 5	440	82	-16.2227	2.17687	0	44	30	-18.3646	0.789489	0.026517	1.38738	596
BC081273	Xl.48985	sult6b1	Sulfotransferase family, cytosolic, 6B, member 1	556	994	-14.2541	-1.0851	0	69	66	-17.4713	0.301079	0.264893	1.38618	1685
BC077438	Xl.50863	c19orf50	Chromosome 19 open reading frame 50	114	27	-17.9982	1.83106	0	67	58	-17.5857	0.445057	0.107031	1.38601	266
BC072857	Xl.23934	gins1	GINS complex subunit 1 (Psf1 homolog)	113	33	-17.8598	1.52885	0	15	16	-19.5943	0.143839	1	1.38501	177
DT069035	Xl.20085	Unknown	Transcribed locus, moderately similar to NP_001089595.1 hypothetical protein LOC734652 [Xenopus laevis]	5	21	-20.435	-2.31733	0.000534	4	9	-20.9628	-0.932977	0.387695	1.38435	39
BC044029	Xl.12282	ube2t	Ubiquitin-conjugating enzyme E2T (putative)	148	58	-17.2584	1.10453	0	14	20	-19.4831	-0.277625	0.728332	1.38216	240
CD255952	Xl.24572	tnnc2	Troponin C type 2 (fast)	4971	7096	-11.2561	-0.760409	0	5	26	-20.0365	-2.14156	0.001431	1.38115	12098
BQ733563	Xl.83926	Unknown	Transcribed locus, strongly similar to NP_001079860.1 regulator of calcineurin 1 [Xenopus laevis]	29	9	-19.7782	1.44112	0.007632	18	3	-20.6703	2.82191	0.000855	1.38079	59
BC086270	Xl.49113	gcnt3	Glucosaminyl (N-acetyl) transferase 3, mucin type	199	56	-17.0701	1.58233	0	121	124	-16.6112	0.201615	0.306679	1.38072	500
BX850733	Xl.9600	Unknown	Transcribed locus	85	170	-16.8827	-1.24694	0	40	43	-18.1736	0.132612	0.826405	1.37955	338
BU906944	Xl.72946	Unknown	Transcribed locus, moderately similar to XP_002931995.1 PREDICTED: serine/threonine-protein kinase LMTK2-like [Xenopus (Silurana) tropicalis]	18	19	-19.5832	-0.324941	0.511376	37	21	-18.7468	1.05408	0.008641	1.37902	95
AF109923	Xl.481	gli2	GLI family zinc finger 2	220	236	-15.9601	-0.348222	0.011455	97	56	-17.3441	1.02951	2.5e-05	1.37773	609
DC062984	Xl.84587	Unknown	Transcribed locus, weakly similar to NP_001116847.1 histone H3.2 [Homo sapiens]	55	109	-17.5173	-1.23376	0	30	32	-18.5943	0.143839	0.703537	1.3776	226
CK798741	Xl.75813	Unknown	Transcribed locus	85	145	-16.9975	-1.01746	0	49	45	-17.9944	0.359805	0.256442	1.37726	324
BC108525	Xl.6402	MGC130955	Hypothetical protein MGC130955	49	12	-19.1923	1.78281	4.2e-05	9	8	-20.4628	0.406873	0.629059	1.37593	78
AB060971	Xl.15364	lgals9c-a	Lectin, galactoside-binding, soluble, 9C	452	378	-15.1009	0.010998	0.94456	517	233	-15.1086	1.38678	0	1.37579	1580
BC088906	Xl.2084	upp2	Uridine phosphorylase 2	125	85	-17.1045	0.309454	0.145188	60	22	-18.3646	1.68441	2e-06	1.37495	292
CB565014	Xl.24390	Unknown	Transcribed locus	40	13	-19.2809	1.37455	0.003185	28	33	-18.6218	-9.1e-05	1	1.37464	114
EB481340	Xl.15908	Unknown	Transcribed locus	142	40	-17.5563	1.58088	0	98	100	-16.9184	0.207802	0.355585	1.37308	380
DC023438	Xl.77770	Unknown	Transcribed locus	73	54	-17.8198	0.187998	0.533053	28	75	-18.0296	-1.18451	0.000131	1.37251	230
DY567046	Xl.14641	Unknown	Transcribed locus, moderately similar to NP_001006791.1 zinc finger, MYND-type containing 8 [Xenopus (Silurana) tropicalis]	26	22	-19.2122	-0.005931	1	16	49	-18.7404	-1.37776	0.000617	1.37183	113
CB944012	Xl.81364	Unknown	Transcribed locus, strongly similar to NP_001085166.1 transmembrane protein 49 [Xenopus laevis]	57	21	-18.6795	1.19363	0.000765	39	52	-18.0548	-0.178089	0.598412	1.37172	169
BC087292	Xl.46950	atad1	ATPase family, AAA domain containing 1	349	115	-16.1458	1.35465	0	239	285	-15.5199	-0.017003	0.930322	1.37166	988
CD324952	Xl.66954	Unknown	Transcribed locus, weakly similar to XP_002942942.1 PREDICTED: zinc finger protein 470-like [Xenopus (Silurana) tropicalis]	39	37	-18.5447	-0.17099	0.731009	39	20	-18.7441	1.20042	0.00267	1.37141	135
EB467523	Xl.85307	Unknown	Transcribed locus, moderately similar to NP_001079871.1 major histocompatibility complex, class I, A [Xenopus laevis]	43	30	-18.6255	0.272435	0.482789	42	106	-17.4876	-1.09865	2e-05	1.37109	221
BG161798	Xl.55305	Unknown	Transcribed locus	47	13	-19.1646	1.60721	0.000204	9	9	-20.3778	0.236948	0.814529	1.37026	78
BC082619	Xl.19975	LOC494651	Hypothetical LOC494651	646	1303	-13.9506	-1.25917	0	296	323	-15.2753	0.111011	0.354874	1.37018	2568
CD324646	Xl.13278	Unknown	Transcribed locus, moderately similar to XP_002933402.1 PREDICTED: mTERF domain-containing protein 2 [Xenopus (Silurana) tropicalis]	36	72	-18.1222	-1.24694	1.9e-05	12	13	-19.905	0.121471	1	1.36841	133
BJ640850	Xl.32732	Unknown	Transcribed locus	13	6	-20.6494	0.868538	0.359283	20	5	-20.2258	2.23695	0.000911	1.36841	44
DT064725	Xl.19926	Unknown	Transcribed locus, moderately similar to XP_002932347.1 PREDICTED: uncharacterized protein KIAA0141 homolog [Xenopus (Silurana) tropicalis]	64	19	-18.6681	1.50513	1.7e-05	14	15	-19.6906	0.137413	1	1.36772	112
BC087424	Xl.50001	LOC496152	Hypothetical LOC496152	172	137	-16.53	0.081294	0.648041	139	60	-17.0348	1.449	0	1.3677	508
EC275911	Xl.76839	Unknown	Transcribed locus, moderately similar to NP_001039053.1 heat shock transcription factor 3 [Xenopus (Silurana) tropicalis]	46	100	-17.7084	-1.36723	0						1.36723	146
CD254959	Xl.70782	Unknown	Transcribed locus	37	39	-18.5447	-0.322888	0.422191	49	28	-18.3367	1.0443	0.002031	1.36719	153
CB564992	Xl.8519	Unknown	Transcribed locus, strongly similar to XP_002938859.1 PREDICTED: latent-transforming growth factor beta-binding protein 4-like [Xenopus (Silurana) tropicalis]	114	47	-17.5984	1.03136	2.1e-05	31	46	-18.3088	-0.332417	0.362032	1.36378	238
BC074148	Xl.1500	LOC398504	Similar to villin	117	144	-16.772	-0.546499	0.002404	7	31	-19.6669	-1.90989	0.000753	1.36339	299
EG583825	Xl.80064	Unknown	Transcribed locus	23	99	-18.2157	-2.35273	0	32	75	-17.9333	-0.99187	0.000821	1.36086	229
BC043639	Xl.8440	MGC53782	Similar to enhancer of split related	753	607	-14.3911	0.064014	0.430641	82	36	-17.784	1.42457	0	1.36056	1478
DC058011	Xl.82700	Unknown	Transcribed locus, strongly similar to NP_725897.1 beta-Tubulin at 56D, isoform C [Drosophila melanogaster]	828	156	-15.3027	2.16115	0	572	387	-14.6697	0.80063	0	1.36052	1943
BJ635786	Xl.74244	Unknown	Transcribed locus	124	47	-17.5377	1.15267	2e-06	144	196	-16.1554	-0.207837	0.210858	1.36051	511
AY596826	Xl.48438	ucn3	Urocortin 3 (stresscopin)	13	21	-19.7457	-0.938817	0.089531	5	29	-19.9578	-2.2991	0.000324	1.36029	68
CA790582	Xl.6732	Unknown	Transcribed locus	82	31	-18.1362	1.15642	0.000125	14	19	-19.5201	-0.203624	0.728332	1.36004	146
BJ030762	Xl.72308	Unknown	Transcribed locus, moderately similar to XP_002932929.1 PREDICTED: chromodomain-helicase-DNA-binding protein 6-like [Xenopus (Silurana) tropicalis]	34	29	-18.8194	-0.017457	1	17	52	-18.6538	-1.37603	0.000522	1.35857	132
DC129592	Xl.69785	Unknown	Transcribed locus	18	12	-19.9147	0.338024	0.584665	22	8	-19.818	1.69638	0.003327	1.35836	60
EE308459	Xl.51754	Unknown	Transcribed locus	24	44	-18.7699	-1.12141	0.003545	1	1	-23.5477	0.236948	1	1.35836	70
CD361092	Xl.65726	pou2f2	POU class 2 homeobox 2	33	7	-19.8662	1.9901	0.000294	25	19	-19.1018	0.632877	0.174171	1.35722	84
AW159698	Xl.20722	Unknown	Transcribed locus, strongly similar to NP_057661.3 ras-related protein Rab-6B [Homo sapiens]	23	57	-18.6139	-1.55627	6e-06	34	46	-18.2422	-0.199151	0.652964	1.35712	160
DC078777	Xl.81860	Unknown	Transcribed locus	39	14	-19.2457	1.23111	0.007787	7	9	-20.5591	-0.125622	1	1.35673	69
BC084975	Xl.49482	myf6-b	Myogenic factor 6 (herculin)	19	41	-18.9894	-1.35656	0.00073						1.35656	60
CB592071	Xl.83908	Unknown	Transcribed locus, strongly similar to NP_001079652.1 hypothetical protein LOC379339 [Xenopus laevis]	974	2115	-13.305	-1.3656	0	1016	1205	-13.436	-0.009184	0.898513	1.35642	5310
BC042274	Xl.46117	gns	Glucosamine (N-acetyl)-6-sulfatase	474	1050	-14.3297	-1.39437	0	817	989	-13.7357	-0.038686	0.587544	1.35568	3330
DC029519	Xl.63547	Unknown	Transcribed locus	15	30	-19.3852	-1.24694	0.006609	32	35	-18.4831	0.107665	0.807195	1.3546	112
BC063717	Xl.55283	mknk2	MAP kinase interacting serine/threonine kinase 2	2129	3905	-12.2986	-1.12209	0	1167	1171	-13.3567	0.232012	0.000109	1.3541	8372
BC082371	Xl.806	hist1h1t	Histone cluster 1, H1t	51	18	-18.8709	1.25556	0.001307	88	17	-18.2743	2.60892	0	1.35336	174
DC005096	Xl.77398	Unknown	Transcribed locus, moderately similar to NP_058975.1 proteasome subunit alpha type-2 [Rattus norvegicus]	466	164	-15.6812	1.2597	0	167	210	-15.9987	-0.093593	0.570581	1.35329	1007
BC055974	Xl.79773	prc1	Protein regulator of cytokinesis 1	198	133	-16.4498	0.327135	0.047008	30	72	-18.0093	-1.02609	0.000874	1.35322	433
BG023665	Xl.9579	Unknown	Transcribed locus	30	6	-20.0462	2.07499	0.000508	7	5	-20.9831	0.722375	0.581055	1.35261	48
BC167979	Xl.20639	slc24a6	Solute carrier family 24 (sodium/potassium/calcium exchanger), member 6	57	99	-17.561	-1.04341	1e-05	41	39	-18.2262	0.309098	0.434042	1.3525	236
BX854012	Xl.9115	Unknown	Transcribed locus	17	25	-19.4265	-0.803332	0.08843	4	21	-20.3516	-2.15537	0.004077	1.35204	67
BC068662	Xl.16086	kdsr	3-ketodihydrosphingosine reductase	200	457	-15.5522	-1.43913	0	206	258	-15.6989	-0.087778	0.545348	1.35136	1121
BC094167	Xl.54041	LOC733215	Hypothetical protein LOC733215	130	316	-16.129	-1.52835	0	361	481	-14.8448	-0.17709	0.083882	1.35126	1288
BC077889	Xl.48402	apbb1ip	Amyloid beta (A4) precursor protein-binding, family B, member 1 interacting protein	40	38	-18.5072	-0.172938	0.734342	48	25	-18.4333	1.17806	0.001516	1.35099	151
BC084199	Xl.32000	LOC397911	Lamin L(I)	1139	415	-14.3669	1.20965	0	134	174	-16.2932	-0.139906	0.424324	1.34955	1862
EE330914	Xl.56361	Unknown	Transcribed locus	153	266	-16.1358	-1.04483	0	153	146	-16.3241	0.304512	0.082578	1.34935	718
BP682701	Xl.43313	Unknown	Transcribed locus, moderately similar to NP_001090669.1 beta-1,4-N-acetyl-galactosaminyl transferase 4 [Xenopus (Silurana) tropicalis]	18	16	-19.7071	-0.077014	1	12	38	-19.1313	-1.42602	0.002088	1.349	84
BC061941	Xl.16776	ccdc63	Coiled-coil domain containing 63	520	101	-15.9518	2.11722	0	107	74	-17.0723	0.768962	0.000462	1.34825	802
DC038740	Xl.82695	Unknown	Transcribed locus, moderately similar to NP_001082683.1 60S ribosomal protein L18-B [Xenopus laevis]	887	151	-15.2765	2.30745	0	99	60	-17.2796	0.959414	4.8e-05	1.34803	1197
BC133200	Xl.75194	cabc1	Chaperone, ABC1 activity of bc1 complex homolog	479	1171	-14.2434	-1.53658	0	64	86	-17.3346	-0.189316	0.512356	1.34727	1800
BU909528	Xl.2522	Unknown	Transcribed locus, moderately similar to XP_002942917.1 PREDICTED: nuclear pore complex protein Nup98-Nup96 [Xenopus (Silurana) tropicalis]	37	28	-18.7837	0.15516	0.804317	13	35	-19.1329	-1.19189	0.007943	1.34705	113
CA988481	Xl.78706	Unknown	Transcribed locus	8	12	-20.4996	-0.831901	0.263176	3	16	-20.7552	-2.17809	0.007538	1.34619	39
BC073299	Xl.57540	Unknown	CDNA clone IMAGE:5511293	58	46	-18.1013	0.08748	0.843898	55	24	-18.3646	1.43335	2.5e-05	1.34587	183
BJ081514	Xl.79200	Unknown	Transcribed locus	26	18	-19.3569	0.283576	0.651588	21	8	-19.8516	1.62927	0.00813	1.34569	73
DR727440	Xl.53671	Unknown	Transcribed locus	60	20	-18.6777	1.33802	0.000149	65	77	-17.4031	-0.00747	1	1.34549	222
CB942078	Xl.78898	Unknown	Transcribed locus, strongly similar to NP_001088159.1 zinc finger, DHHC-type containing 8 [Xenopus laevis]	31	25	-18.9931	0.063401	1	45	20	-18.6408	1.40687	0.000287	1.34347	121
DC063246	Xl.82717	Unknown	Transcribed locus, moderately similar to NP_001026514.1 14-3-3 protein zeta [Gallus gallus]	21	67	-18.5629	-1.92071	0	29	51	-18.2825	-0.577496	0.11466	1.34322	168
BC110928	Xl.24463	rad51ap1	RAD51 associated protein 1	100	40	-17.8092	1.07499	5.4e-05	24	34	-18.7115	-0.265552	0.596642	1.34054	198
BC068942	Xl.78917	tdh	L-threonine dehydrogenase	528	377	-14.9907	0.239035	0.014803	820	2072	-13.1996	-1.10038	0	1.33941	3797
BC081235	Xl.17997	nme5	Non-metastatic cells 5, protein expressed in (nucleoside-diphosphate kinase)	398	136	-15.9301	1.30222	0	67	81	-17.3448	-0.036812	0.934525	1.33903	682
BC084212	Xl.41260	bcl7a	B-cell CLL/lymphoma 7A	1222	511	-14.166	1.01091	0	585	865	-14.0733	-0.327315	2.4e-05	1.33822	3183
DC000731	Xl.72936	Unknown	Transcribed locus, strongly similar to XP_002937185.1 PREDICTED: telomerase-binding protein EST1A-like [Xenopus (Silurana) tropicalis]	36	68	-18.1634	-1.16448	7.8e-05	22	23	-19.0562	0.172818	0.765992	1.33729	149
BC084348	Xl.17583	krt5.2	Keratin 5, gene 2	230	692	-15.1521	-1.83608	0	419	698	-14.4688	-0.499328	0	1.33675	2039
BC075174	Xl.85514	cd247-b	CD247 molecule	11	25	-19.7405	-1.43136	0.007632	27	34	-18.6265	-0.095627	0.897422	1.33574	97
CD253936	Xl.66904	Unknown	Transcribed locus, strongly similar to XP_002933531.1 PREDICTED: neuropeptide Y receptor type 2-like [Xenopus (Silurana) tropicalis]	12	17	-19.9559	-0.749439	0.264931	4	20	-20.3868	-2.08498	0.006611	1.33554	53
BC077824	Xl.3888	MGC80480	MGC80480 protein	305	122	-16.2004	1.07499	0	17	24	-19.2115	-0.260551	0.755229	1.33554	468
BC056001	Xl.14730	vgll2	Vestigial like 2	24	51	-18.6634	-1.3344	0.000121						1.3344	75
EB730871	Xl.56870	Unknown	Transcribed locus	47	12	-19.2223	1.72269	0.0001	30	27	-18.7168	0.388951	0.427043	1.33374	116
CD326370	Xl.19829	Unknown	Transcribed locus	43	44	-18.3493	-0.280106	0.391191	33	119	-17.5781	-1.61347	0	1.33337	239
BC077497	Xl.7376	rpa3	Replication protein A3, 14kDa	102	29	-18.0269	1.5675	0	7	7	-20.7404	0.236948	0.790527	1.33056	145
BC084819	Xl.23684	fgl2	Fibrinogen-like 2	154	63	-17.1701	1.04257	1e-06	217	312	-15.5242	-0.286903	0.029	1.32947	746
CD328147	Xl.53281	Unknown	Transcribed locus	49	87	-17.7633	-1.07517	2.5e-05	87	86	-17.1131	0.253627	0.287118	1.3288	309
CD099371	Xl.81095	Unknown	Transcribed locus, moderately similar to NP_001080952.1 thyroid hormone down-regulated protein (gene 18) [Xenopus laevis]	35	74	-18.1227	-1.32711	5e-06						1.32711	109
BC084957	Xl.49139	bicc1-b	Bicaudal C homolog 1	247	181	-16.068	0.201582	0.174329	137	56	-17.095	1.52763	0	1.32604	621
BC079725	Xl.48656	LOC446267	Hypothetical protein LOC446267	1022	1831	-13.3743	-1.08818	0	13	13	-19.8473	0.236948	0.845019	1.32512	2879
EE300254	Xl.20475	Unknown	Transcribed locus	21	3	-20.8035	2.56042	0.001544	6	3	-21.4628	1.23695	0.507813	1.32347	33
BC045082	Xl.19056	eno3	Enolase 3, beta muscle	896	1602	-13.5656	-1.08524	0	1	1	-23.5477	0.236948	1	1.32219	2500
EG573111	Xl.2053	Unknown	Transcribed locus, strongly similar to NP_001367.2 cytoplasmic dynein 1 heavy chain 1 [Homo sapiens]	393	140	-15.9183	1.24216	0	228	284	-15.5564	-0.079909	0.564895	1.32207	1045
BJ051744	Xl.71008	Unknown	Transcribed locus	32	34	-18.7484	-0.334402	0.389052	7	26	-19.7938	-1.65614	0.007	1.32173	99
CD325920	Xl.29103	Unknown	Transcribed locus	65	140	-17.2163	-1.35385	0	68	82	-17.3252	-0.033141	0.934961	1.32071	355
BQ733298	Xl.76334	Unknown	Transcribed locus	17	28	-19.3447	-0.966831	0.035698	4	23	-20.2859	-2.28661	0.001514	1.31978	72
BC097599	Xl.16441	wdr16	WD repeat domain 16	337	295	-15.4915	-0.054905	0.661239	157	77	-16.767	1.26478	0	1.31969	866
BX854983	Xl.9317	Unknown	Transcribed locus	109	25	-18.0861	1.87739	0	55	44	-17.9273	0.558876	0.069901	1.31851	233
BU912812	Xl.71911	Unknown	Transcribed locus, weakly similar to XP_001378749.1 PREDICTED: similar to mKIAA1077 protein [Monodelphis domestica]	157	142	-16.5699	-0.102065	0.602193	13	41	-19.0187	-1.42016	0.00219	1.3181	353
BJ072032	Xl.63704	Unknown	Transcribed locus, strongly similar to XP_002934009.1 PREDICTED: striated muscle-specific serine/threonine-protein kinase-like [Xenopus (Silurana) tropicalis]	19	19	-19.5442	-0.246939	0.627103	41	23	-18.6072	1.07094	0.005918	1.31788	102
BU900873	Xl.79362	Unknown	Transcribed locus, moderately similar to XP_002942246.1 PREDICTED: mTERF domain-containing protein 3, mitochondrial-like [Xenopus (Silurana) tropicalis]	37	93	-17.9178	-1.57664	0	39	55	-18.0143	-0.259009	0.470492	1.31763	224
CB201137	Xl.79433	Unknown	Transcribed locus, strongly similar to NP_001159771.1 ribosomal protein L17 [Xenopus laevis]	6121	15031	-10.5645	-1.54304	0	2210	3046	-12.2065	-0.225921	0	1.31712	26408
BP675175	Xl.59555	Unknown	CDNA clone IMAGE:3745275	112	37	-17.7837	1.35096	0	53	61	-17.7184	0.034131	0.925435	1.31683	263
BQ736879	Xl.84738	Unknown	Transcribed locus, weakly similar to XP_002933598.1 PREDICTED: hypothetical protein LOC100497576 [Xenopus (Silurana) tropicalis]	32	21	-19.096	0.360744	0.410103	19	7	-20.0201	1.67752	0.009355	1.31678	79
DC089868	Xl.69929	Unknown	Transcribed locus	24	53	-18.6357	-1.3899	5.6e-05	58	72	-17.5338	-0.074996	0.860311	1.3149	207
BC081182	Xl.48957	mob2.1	Mps one binder kinase activator-like 2, gene 1	310	572	-15.0741	-1.13069	0	263	273	-15.4819	0.18311	0.153981	1.3138	1418
EB483261	Xl.12029	Unknown	Transcribed locus, weakly similar to NP_001084882.2 tripartite motif-containing 25 [Xenopus laevis]	30	59	-18.3973	-1.22269	0.000188	47	52	-17.9202	0.091097	0.840822	1.31379	188
BU913498	Xl.71629	Unknown	Transcribed locus	29	54	-18.4857	-1.14385	0.000628	42	44	-18.1218	0.169834	0.664645	1.31368	169
CV106914	Xl.63361	Unknown	Transcribed locus	49	19	-18.8608	1.11984	0.004272	23	31	-18.8088	-0.193686	0.683489	1.31353	122
BJ094153	Xl.85538	Unknown	Transcribed locus, strongly similar to NP_001026075.1 60S ribosomal protein L11 [Gallus gallus]	5900	12951	-10.6985	-1.38122	0	1320	1631	-13.0288	-0.068271	0.203016	1.31295	21802
DC009032	Xl.53366	Unknown	Transcribed locus	55	19	-18.7775	1.28649	0.000535	30	36	-18.5093	-0.026086	1	1.31258	140
BC076848	Xl.2695	pkp3	Plakophilin 3	235	159	-16.1974	0.316695	0.033534	21	8	-19.8516	1.62927	0.00813	1.31257	423
BX855055	Xl.10396	Unknown	Transcribed locus	70	24	-18.435	1.29738	9.3e-05	21	25	-19.0296	-0.01459	1	1.31197	140
EB734339	Xl.56814	Unknown	Transcribed locus, strongly similar to XP_002935367.1 PREDICTED: serine/threonine-protein kinase Sgk3-like [Xenopus (Silurana) tropicalis]	36	76	-18.0832	-1.32494	3e-06	37	44	-18.2133	-0.01303	1	1.31191	193
BC077788	Xl.23401	MGC80358	MGC80358 protein	404	113	-16.0529	1.59109	0	133	129	-16.5145	0.281004	0.122301	1.31009	779
BC041500	Xl.17486	abt1	Activator of basal transcription 1	221	83	-16.7106	1.16592	0	43	56	-17.9309	-0.144142	0.687885	1.31007	403
BC084650	Xl.75427	cdca5-b	Cell division cycle associated 5	186	48	-17.2301	1.70726	0	19	17	-19.38	0.397413	0.511376	1.30984	270
BC087464	Xl.53475	dyrk3	Dual-specificity tyrosine-(Y)-phosphorylation regulated kinase 3	102	173	-16.7386	-1.00914	0	94	90	-17.0245	0.299684	0.185559	1.30883	459
BC108597	Xl.3374	MGC131108	Hypothetical protein MGC131108	103	103	-17.1056	-0.246939	0.236161	108	61	-17.2049	1.0611	4e-06	1.30804	375
AF351126	Xl.19136	ezh2-a	Enhancer of zeste homolog 2	545	168	-15.5509	1.45086	0	104	111	-16.8003	0.142972	0.495333	1.30788	928
BU913291	Xl.79727	Unknown	Transcribed locus, strongly similar to NP_001089300.1 bleomycin hydrolase [Xenopus laevis]	258	70	-16.7219	1.63501	0	148	139	-16.3835	0.327461	0.058716	1.30754	615
DQ097007	Xl.54821	Unknown	Spvi01 mRNA, complete sequence	108	26	-18.0644	1.80751	0	24	20	-19.0943	0.499983	0.291215	1.30753	178
BM179370	Xl.71405	Unknown	Transcribed locus	35	11	-19.4978	1.42291	0.002459	23	25	-18.964	0.116654	0.885433	1.30626	94
CK796659	Xl.14106	Unknown	Transcribed locus	83	30	-18.1511	1.22121	5.5e-05	32	40	-18.3868	-0.08498	0.906294	1.30619	185
BC129530	Xl.79578	trip13	Thyroid hormone receptor interactor 13	169	64	-17.0917	1.15394	0	13	17	-19.6538	-0.150075	0.855536	1.30402	263
CB565619	Xl.3272	Unknown	Transcribed locus, moderately similar to NP_001108251.1 tumor necrosis factor receptor superfamily, member 1A [Xenopus laevis]	17	12	-19.9559	0.255561	0.711071	35	14	-19.0794	1.55888	0.00047	1.30332	78
BC077512	Xl.19534	trim23	Tripartite motif-containing 23	162	322	-15.9567	-1.23801	0	324	365	-15.1219	0.065046	0.593281	1.30305	1173
CA788328	Xl.76924	Unknown	Transcribed locus	72	24	-18.4147	1.33802	4.5e-05	40	46	-18.125	0.035314	1	1.30271	182
DC078999	Xl.69991	Unknown	Transcribed locus	76	26	-18.3179	1.30055	3.2e-05						1.30055	102
CX133308	Xl.50265	Unknown	Transcribed locus, moderately similar to XP_002940629.1 PREDICTED: coiled-coil domain-containing protein C16orf93 homolog [Xenopus (Silurana) tropicalis]	31	9	-19.7301	1.53733	0.003378	15	15	-19.6408	0.236948	0.855536	1.30038	70
EE325988	Xl.78383	Unknown	Transcribed locus, strongly similar to NP_001011258.1 dehydrogenase/reductase (SDR family) member 11 [Xenopus (Silurana) tropicalis]	85	30	-18.134	1.25556	2.8e-05	79	96	-17.1034	-0.044233	0.939599	1.29979	290
BC159341	Xl.70863	egln2	Egl nine homolog 2	512	523	-14.7768	-0.277606	0.002302	186	108	-16.4007	1.02122	0	1.29883	1329
BC084361	Xl.79936	LOC495155	Hypothetical LOC495155	419	737	-14.6739	-1.06165	0	64	64	-17.5477	0.236948	0.426439	1.2986	1284
NM_001170443	Xl.85562	ier2-a	Immediate early response 2	85	70	-17.5228	0.033169	0.935809	173	81	-16.6605	1.33173	0	1.29856	409
BC082860	Xl.49717	brf1	BRF1 homolog, subunit of RNA polymerase III transcription initiation factor IIIB	501	194	-15.5078	1.12182	0	512	682	-14.3409	-0.17668	0.03659	1.29849	1889
CD255390	Xl.73888	Unknown	Transcribed locus, strongly similar to NP_989414.2 ST6 (alpha-N-acetyl-neuraminyl-2,3-beta-galactosyl-1,3)-N-acetylgalactosaminide alpha-2,6-sialyltransferase 2 [Xenopus (Silurana) tropicalis]	37	77	-18.054	-1.30427	4e-06	60	71	-17.5194	-0.005908	1	1.29836	245
BJ080436	Xl.15448	Unknown	Transcribed locus, strongly similar to XP_002936565.1 PREDICTED: LOW QUALITY PROTEIN: ras-associated and pleckstrin homology domains-containing protein 1-like [Xenopus (Silurana) tropicalis]	39	13	-19.2992	1.33802	0.004601	48	55	-17.8646	0.040551	1	1.29747	155
BC097521	Xl.19639	orc5l	Origin recognition complex, subunit 5-like	262	74	-16.6707	1.57703	0	136	132	-16.4818	0.280017	0.126574	1.29701	604
CD361503	Xl.56662	Unknown	Transcribed locus	53	21	-18.732	1.08866	0.002943	36	49	-18.1554	-0.207837	0.585647	1.2965	159
BC073461	Xl.47686	MGC80972	MGC80972 protein	259	97	-16.4838	1.16996	0	84	108	-16.9741	-0.125622	0.562798	1.29558	548
BC072040	Xl.5764	slc7a7	Solute carrier family 7 (cationic amino acid transporter, y+ system), member 7	147	258	-16.1867	-1.05849	0	89	89	-17.072	0.236948	0.329875	1.29544	583
CD328569	Xl.76386	Unknown	Transcribed locus	30	8	-19.8387	1.65995	0.002563	23	21	-19.0898	0.368193	0.451381	1.29176	82
DC025148	Xl.77535	Unknown	Transcribed locus, strongly similar to NP_001026636.1 zinc finger, matrin type 2 [Gallus gallus]	205	77	-16.819	1.16576	0	70	90	-17.2372	-0.125622	0.634334	1.29138	442
BC085217	Xl.25846	fcn2-A	Ficolin-2	24	6	-20.2071	1.75306	0.00813	14	2	-21.144	3.0443	0.00235	1.29124	46
EB732794	Xl.57063	Unknown	Transcribed locus	18	63	-18.7185	-2.05429	0	13	26	-19.3473	-0.763052	0.143307	1.29124	120
CA974710	Xl.71062	Unknown	Transcribed locus, strongly similar to XP_002936809.1 PREDICTED: probable histone-lysine N-methyltransferase NSD2 [Xenopus (Silurana) tropicalis]	77	20	-18.4978	1.69792	0	9	8	-20.4628	0.406873	0.629059	1.29105	114
BC073117	Xl.33106	MGC83623	MGC83623 protein	278	92	-16.4709	1.34844	0	83	94	-17.0829	0.057399	0.88056	1.29104	547
CD255175	Xl.47398	higd1b	HIG1 domain family, member 1B	17	35	-19.1837	-1.28876	0.00219	633	745	-14.1241	0.001913	1	1.29067	1430
CV103358	Xl.48614	efcab1	EF-hand calcium binding domain 1	210	55	-17.0443	1.68595	0	48	43	-18.0421	0.395646	0.208174	1.2903	356
DC054282	Xl.85580	Unknown	Transcribed locus, strongly similar to NP_033106.1 60S ribosomal protein L26 [Mus musculus]	582	1438	-13.9548	-1.55191	0	157	222	-16.0032	-0.262847	0.08865	1.28906	2399
BC161713	Xl.18118	LOC100158433	Hypothetical protein LOC100158433	101	28	-18.0593	1.60392	0	19	18	-19.3388	0.314951	0.511376	1.28897	166
CV077736	Xl.85576	Unknown	Transcribed locus, weakly similar to XP_002942165.1 PREDICTED: zinc finger protein 27-like [Xenopus (Silurana) tropicalis]	33	56	-18.3662	-1.0099	0.00206	35	34	-18.4394	0.278769	0.470369	1.28867	158
EB644739	Xl.79598	Unknown	Transcribed locus, strongly similar to NP_001079647.1 serine/arginine-rich splicing factor 6 [Xenopus laevis]	54	49	-18.1073	-0.106761	0.766604	10	31	-19.4097	-1.39532	0.006427	1.28856	144
BX842943	Xl.72880	Unknown	Transcribed locus	50	42	-18.274	0.0046	1	15	43	-18.8811	-1.28243	0.003202	1.28703	150
EB465181	Xl.82505	Unknown	Transcribed locus	104	75	-17.3275	0.224682	0.329875	37	91	-17.6891	-1.06139	0.00011	1.28608	307
BC068677	Xl.46711	c19orf28	Chromosome 19 open reading frame 28	427	118	-15.9817	1.60851	0	208	196	-15.8901	0.322678	0.028663	1.28583	949
DC063781	Xl.48576	Unknown	Transcribed locus, moderately similar to NP_001016100.1 hypothetical protein LOC548854 [Xenopus (Silurana) tropicalis]	780	167	-15.2966	1.97669	0	100	73	-17.1309	0.69098	0.0018	1.28571	1120
EE313311	Xl.59725	Unknown	Transcribed locus	19	38	-19.0442	-1.24694	0.002233	27	31	-18.6932	0.03764	1	1.28458	115
BC077228	Xl.29378	pdia6-a	Protein disulfide isomerase family A, member 6	4138	921	-12.8612	1.92072	0	1655	1253	-13.0558	0.638393	0	1.28233	7967
BC046658	Xl.20058	midn-b	Midnolin	1068	962	-13.8068	-0.096136	0.142448	1307	677	-13.6702	1.18598	0	1.28212	4014
BP688212	Xl.79870	Unknown	Transcribed locus, strongly similar to XP_002932249.1 PREDICTED: cadherin EGF LAG seven-pass G-type receptor 1 [Xenopus (Silurana) tropicalis]	128	46	-17.5303	1.2295	0	36	44	-18.233	-0.052558	0.911072	1.28206	254
BC054246	Xl.6615	ddit4	DNA-damage-inducible transcript 4	491	833	-14.4712	-1.00953	0	540	527	-14.4885	0.272105	0.002435	1.28164	2391
EB738606	Xl.55468	MGC131170	Hypothetical protein MGC131170	799	1467	-13.7118	-1.12354	0	267	282	-15.4476	0.158093	0.215375	1.28163	2815
DC070045	Xl.29682	Unknown	Transcribed locus	99	43	-17.7643	0.956153	0.000251	64	16	-18.5477	2.23695	0	1.28079	222
BC084301	Xl.48486	rrs1	RRS1 ribosome biogenesis regulator homolog	941	253	-14.8616	1.64812	0	392	358	-14.9985	0.367842	0.000594	1.28028	1944
BX850750	Xl.56441	Unknown	Transcribed locus	163	291	-16.0253	-1.08309	0	142	146	-16.3779	0.196871	0.262856	1.27996	742
BG555970	Xl.19481	Unknown	Transcribed locus, strongly similar to NP_001039038.1 eukaryotic translation initiation factor 2-alpha kinase 1 [Xenopus (Silurana) tropicalis]	38	10	-19.5072	1.67906	0.000536	28	25	-18.8221	0.400447	0.410103	1.27861	101
DC012468	Xl.79168	Unknown	Transcribed locus	18	34	-19.1634	-1.16448	0.005486	55	60	-17.7036	0.111417	0.709323	1.27589	167
CK803747	Xl.3010	Unknown	Transcribed locus	62	123	-17.3438	-1.23526	0	68	78	-17.3613	0.039009	0.93408	1.27427	331
BC056076	Xl.19810	cdk19	Cyclin-dependent kinase 19	236	484	-15.3914	-1.28316	0	183	217	-15.9091	-0.008903	1	1.27426	1120
EB461830	Xl.19301	Unknown	Transcribed locus	105	203	-16.6023	-1.19803	0	92	103	-16.9427	0.07401	0.774623	1.27204	503
BJ643370	Xl.32851	Unknown	Transcribed locus	27	20	-19.2537	0.186021	0.770867	22	55	-18.4273	-1.08498	0.002444	1.271	124
BC097587	Xl.82230	LOC432122	Hypothetical protein LOC432122	9	10	-20.5462	-0.398942	0.647606	68	255	-16.5068	-1.66994	0	1.271	342
BC074463	Xl.26358	MGC84752	MGC84752 protein	61	124	-17.3496	-1.2704	0						1.2704	185
BC084974	Xl.5153	c1s	Complement component 1, s subcomponent	105	82	-17.2562	0.109755	0.607886	53	24	-18.3913	1.37991	5.6e-05	1.27015	264
CX132016	Xl.50351	Unknown	Transcribed locus	94	72	-17.4299	0.137725	0.640562	90	40	-17.6408	1.40687	0	1.26915	296
BC106337	Xl.55467	gla	Galactosidase, alpha	712	229	-15.1346	1.38959	0	347	376	-15.051	0.121151	0.280459	1.26844	1664
CF520630	Xl.67296	Unknown	Transcribed locus, moderately similar to XP_002939673.1 PREDICTED: transient receptor potential cation channel subfamily M member 7-like [Xenopus (Silurana) tropicalis]	440	106	-16.0375	1.8065	0	164	133	-16.3413	0.539218	0.001402	1.26728	843
BQ732507	Xl.84373	Unknown	Transcribed locus, strongly similar to NP_001121228.1 hypothetical protein LOC100158300 [Xenopus laevis]	93	161	-16.8571	-1.0387	0	171	172	-16.1257	0.228536	0.16026	1.26723	597
CF548684	Xl.85548	Unknown	Transcribed locus, moderately similar to NP_001011279.1 jumonji domain containing 7 [Xenopus (Silurana) tropicalis]	21	43	-18.8828	-1.28089	0.00109	21	25	-19.0296	-0.01459	1	1.2663	110
BX842885	Xl.17741	Unknown	Transcribed locus	55	13	-19.0512	1.83398	1e-05	78	62	-17.4279	0.568154	0.028195	1.26583	208
BC060342	Xl.57617	LOC100126648	Hypothetical protein LOC100126648	453	823	-14.5381	-1.10832	0	229	242	-15.6687	0.157289	0.248816	1.26561	1747
CB565367	Xl.81299	Unknown	Transcribed locus, strongly similar to NP_001087854.1 peptidylprolyl isomerase D (cyclophilin D) [Xenopus laevis]	151	54	-17.2955	1.23658	0	89	107	-16.9391	-0.028785	0.943081	1.26536	401
BC088692	Xl.6788	LOC496230	UPF0573 protein B	43	8	-19.579	2.17933	9e-06	8	5	-20.8868	0.91502	0.42395	1.26431	64
CA791929	Xl.78427	Unknown	Transcribed locus, strongly similar to NP_001088535.1 6-phosphofructo-2-kinase/fructose-2,6-biphosphatase 1 [Xenopus laevis]	105	229	-16.5154	-1.3719	0	63	80	-17.3981	-0.1077	0.738137	1.2642	477
DC065773	Xl.82909	Unknown	Transcribed locus, strongly similar to XP_001472655.1 PREDICTED: similar to ribosomal protein L19 [Mus musculus]	1166	2262	-13.1267	-1.20297	0	355	401	-14.9882	0.061165	0.584911	1.26414	4184
DC108944	Xl.63278	Unknown	Transcribed locus	30	28	-18.935	-0.147403	0.791366	46	25	-18.464	1.11665	0.002943	1.26406	129
BU901395	Xl.80215	Unknown	Transcribed locus, strongly similar to NP_001086386.1 cytochrome c oxidase subunit IV isoform 2 (lung) [Xenopus laevis]	34	69	-18.1941	-1.268	1.9e-05	22	26	-18.9678	-0.00406	1	1.26394	151
BC083004	Xl.57418	lonrf1	LON peptidase N-terminal domain and ring finger 1	494	1356	-14.1154	-1.70371	0	345	552	-14.7782	-0.441124	8e-06	1.26259	2747
BC056857	Xl.13309	snai1	Snail homolog 1	28	20	-19.2275	0.238488	0.665466	24	10	-19.5943	1.49998	0.005988	1.2615	82
BC084257	Xl.3615	LOC495090	Hypothetical LOC495090	91	52	-17.688	0.560416	0.028195	18	6	-20.1703	1.82191	0.006611	1.2615	167
BP739141	Xl.76583	Unknown	Transcribed locus, strongly similar to NP_001079576.1 HMG-X protein [Xenopus laevis]	658	1393	-13.8892	-1.32898	0	513	634	-14.3921	-0.068576	0.441882	1.2604	3198
BC081146	Xl.48953	tpd52l1	Tumor protein D52-like 1	214	447	-15.5193	-1.3096	0	633	772	-14.0985	-0.049447	0.538767	1.26016	2066
BC130137	Xl.19441	ganab	Glucosidase, alpha; neutral AB	2034	726	-13.5451	1.23934	0	1306	1561	-13.0681	-0.020367	0.7222	1.25971	5627
EC275906	Xl.79285	Unknown	Transcribed locus	135	281	-16.1865	-1.30455	0	83	101	-17.0311	-0.046224	0.882518	1.25833	600
BC153803	Xl.44884	LOC100126652	Hypothetical protein LOC100126652	269	105	-16.3993	1.11028	0	144	188	-16.1855	-0.147716	0.408999	1.25799	706
BQ735572	Xl.79246	Unknown	Transcribed locus, weakly similar to XP_002940260.1 PREDICTED: male-specific lethal 1 homolog [Xenopus (Silurana) tropicalis]	75	23	-18.4159	1.45832	8e-06	39	40	-18.2441	0.200422	0.652964	1.2579	177
AW636201	Xl.70572	Unknown	Transcribed locus	77	30	-18.2053	1.11296	0.000247	33	43	-18.3124	-0.144922	0.731009	1.25788	183
BU911291	Xl.76840	Unknown	Transcribed locus	107	32	-17.9214	1.49453	0	89	89	-17.072	0.236948	0.329875	1.25758	317
BC077792	Xl.9272	csf3r	Colony stimulating factor 3 receptor (granulocyte)	162	28	-17.7185	2.28556	0	45	26	-18.4516	1.02836	0.004065	1.25719	261
CB560766	Xl.26185	Unknown	Transcribed locus	48	123	-17.5284	-1.60449	0	8	12	-20.2552	-0.348014	0.823803	1.25648	191
BJ028979	Xl.79561	Unknown	Transcribed locus, strongly similar to XP_002931874.1 PREDICTED: ligand of Numb protein X 2-like [Xenopus (Silurana) tropicalis]	42	33	-18.5738	0.100984	0.817554	50	23	-18.464	1.35724	0.000176	1.25626	148
EB645221	Xl.84113	Unknown	Transcribed locus	38	7	-19.7645	2.19363	4.2e-05	13	8	-20.1975	0.937388	0.189247	1.25625	66
BC097697	Xl.61606	LOC733255	Hypothetical protein LOC733255	364	74	-16.4335	2.0514	0	162	110	-16.4871	0.795439	9e-06	1.25596	710
BU900975	Xl.56168	Unknown	Transcribed locus, strongly similar to NP_001135641.1 phospholipase D2 [Xenopus (Silurana) tropicalis]	47	19	-18.8909	1.05972	0.005918	20	27	-19.0093	-0.196011	0.770867	1.25573	113
BC122512	Xl.61493	nop58	NOP58 ribonucleoprotein homolog	1289	237	-14.6817	2.19635	0	316	194	-15.5959	0.940816	0	1.25554	2036
L43496	Xl.78	lig1	Ligase I, DNA, ATP-dependent	613	238	-15.2148	1.11799	0	159	206	-16.048	-0.136669	0.401063	1.25466	1216
BC123231	Xl.50787	pdp2	Pyruvate dehyrogenase phosphatase catalytic subunit 2	36	26	-18.8569	0.222546	0.608921	22	53	-18.454	-1.03154	0.004626	1.25409	137
CB198438	Xl.81162	Unknown	Transcribed locus, strongly similar to XP_001236696.1 PREDICTED: similar to alpha-actinin, partial [Gallus gallus]	336	675	-14.8966	-1.25337	0						1.25337	1011
CD255082	Xl.53013	Unknown	Transcribed locus	22	48	-18.7699	-1.37247	0.000208	50	64	-17.7258	-0.119195	0.706882	1.25328	184
CB564152	Xl.24564	Unknown	Transcribed locus, moderately similar to NP_001116963.1 BCL2-associated transcription factor 1 [Xenopus (Silurana) tropicalis]	36	36	-18.6222	-0.246939	0.555998	9	30	-19.5093	-1.50002	0.005098	1.25308	111
BC087466	Xl.48747	mtfr1	Mitochondrial fission regulator 1	131	48	-17.4829	1.20152	0	68	83	-17.3165	-0.050628	0.870779	1.25215	330
BU916412	Xl.78846	Unknown	Transcribed locus, strongly similar to NP_001090050.1 transmembrane protein 18 [Xenopus laevis]	56	19	-18.7645	1.31249	0.000371	31	35	-18.506	0.061862	0.902159	1.25063	141
BC073033	Xl.200	ppp5c	Protein phosphatase 5, catalytic subunit	1549	566	-13.9212	1.20552	0	926	1125	-13.5524	-0.043893	0.506877	1.24942	4166
BQ732161	Xl.83403	cox6a1-a	Cytochrome c oxidase subunit 6a polypeptide 1	141	389	-15.9205	-1.71101	0	130	211	-16.176	-0.461783	0.004546	1.24923	871
BC076861	Xl.10921	MGC84594	MGC84594 protein	1043	352	-14.5491	1.32015	0	255	286	-15.4706	0.07143	0.575908	1.24872	1936
BC068634	Xl.778	twsg1-a	Twisted gastrulation homolog 1	224	426	-15.5211	-1.17429	0	511	572	-14.4692	0.074256	0.411326	1.24855	1733
BC129696	Xl.74979	tuba4a	Tubulin, alpha 4a	52	104	-17.5917	-1.24694	0						1.24694	156
BC042231	Xl.29514	MGC81583	MGC81583 protein	315	287	-15.5601	-0.112638	0.369519	80	43	-17.6736	1.13261	3.2e-05	1.24525	725
DC029648	Xl.82785	Unknown	Transcribed locus, moderately similar to XP_002717138.1 PREDICTED: ribosomal protein S2-like [Oryctolagus cuniculus]	2453	6175	-11.8658	-1.57883	0	606	900	-14.0192	-0.333659	1.2e-05	1.24517	10134
BC072153	Xl.47110	igf2-b	Insulin-like growth factor 2 (somatomedin A)	426	259	-15.4164	0.470962	3.8e-05	78	28	-18.0013	1.715	0	1.24403	791
CA791813	Xl.2891	Unknown	Transcribed locus, strongly similar to XP_002942108.1 PREDICTED: nuclear pore complex protein Nup160-like [Xenopus (Silurana) tropicalis]	109	32	-17.908	1.52124	0	36	35	-18.3981	0.27759	0.476688	1.24365	212
CB563036	Xl.84473	Unknown	Transcribed locus, moderately similar to NP_001072181.1 aldo-keto reductase family 1, member C3 (3-alpha hydroxysteroid dehydrogenase, type II) [Xenopus (Silurana) tropicalis]	36	88	-17.9774	-1.53645	0	9	13	-20.1125	-0.293566	0.831812	1.24288	146
BC097861	Xl.3208	isg20l2	Interferon stimulated exonuclease gene 20kDa-like 2	1474	2811	-12.8009	-1.17829	0	370	417	-14.9301	0.064426	0.567984	1.24271	5072
CD099106	Xl.57715	Unknown	Transcribed locus	380	129	-16.0016	1.31169	0	341	383	-15.0503	0.069376	0.526975	1.24231	1233
BU910906	Xl.85278	Unknown	Transcribed locus, weakly similar to XP_002940897.1 PREDICTED: gastrula zinc finger protein 5-1-like [Xenopus (Silurana) tropicalis]	37	29	-18.7584	0.104533	0.902159	41	19	-18.745	1.34657	0.00073	1.24204	126
EG568394	Xl.79215	Unknown	Transcribed locus	110	120	-16.948	-0.37247	0.055614	61	220	-16.6917	-1.61367	0	1.2412	511
BC106636	Xl.4227	cdk2	Cyclin-dependent kinase 2	653	142	-15.5418	1.95425	0	39	28	-18.5013	0.714996	0.0498	1.23926	862
BX850025	Xl.10073	Unknown	Transcribed locus	66	20	-18.609	1.47553	4.1e-05	31	31	-18.5935	0.236948	0.525773	1.23858	148
CB198370	Xl.83317	Unknown	Transcribed locus, moderately similar to XP_002932720.1 PREDICTED: desmoplakin isoform 2 [Xenopus (Silurana) tropicalis]	83	70	-17.54	-0.001182	1	38	19	-18.7998	1.23695	0.002233	1.23813	210
EB483014	Xl.51094	Unknown	Transcribed locus	59	17	-18.8071	1.54824	3.4e-05	20	19	-19.2628	0.310949	0.522397	1.23729	115
BC044687	Xl.15963	sfrp2	Secreted frizzled-related protein 2	3350	943	-12.9966	1.58189	0	292	271	-15.4117	0.344624	0.004741	1.23727	4856
BX843357	Xl.10323	Unknown	Transcribed locus	302	89	-16.435	1.51573	0	105	102	-16.8544	0.278769	0.187571	1.23696	598
BU905132	Xl.71013	Unknown	Transcribed locus, weakly similar to XP_002942715.1 PREDICTED: hypothetical protein LOC100493190 [Xenopus (Silurana) tropicalis]						34	17	-18.9603	1.23695	0.004601	1.23695	51
BC068732	Xl.12081	LOC398246	Cryptochrome 2a	260	507	-15.288	-1.21041	0	299	346	-15.2184	0.026322	0.874674	1.23673	1412
BX846115	Xl.9531	Unknown	Transcribed locus	30	54	-18.4612	-1.09494	0.001016	29	31	-18.6416	0.140733	0.794844	1.23567	144
BC073621	Xl.7123	prkag2	Protein kinase, AMP-activated, gamma 2 non-catalytic subunit	467	140	-15.7938	1.49106	0	230	227	-15.7117	0.25589	0.06121	1.23517	1064
BC082686	Xl.49741	rwdd2a	RWD domain containing 2A	35	9	-19.6425	1.71242	0.000606	13	11	-19.9678	0.477956	0.541256	1.23446	68
DQ515892	Xl.59802	igfbp-like	Insulin-like growth factor-binding protein-like	11	9	-20.4774	0.042568	1	13	35	-19.1329	-1.19189	0.007943	1.23446	68
CB564479	Xl.70662	Unknown	Transcribed locus	76	27	-18.2907	1.2461	5.5e-05	77	90	-17.1684	0.011882	1	1.23422	270
DC084048	Xl.78306	Unknown	Transcribed locus	143	29	-17.7832	2.05495	0	60	40	-17.9333	0.821911	0.005077	1.23304	272
CA973955	Xl.78864	mrps11	Mitochondrial ribosomal protein S11	71	16	-18.7172	1.90281	0	27	20	-19.0093	0.669908	0.143865	1.2329	134
U37374	Xl.349	gene 7	Fos-related antigen-2	142	59	-17.2759	1.02016	3e-06	93	23	-18.0164	2.25255	0	1.23238	317
CA971174	Xl.14298	Unknown	Transcribed locus, strongly similar to NP_001089671.1 MOB1, Mps One Binder kinase activator-like 2A [Xenopus laevis]	94	23	-18.253	1.78409	0	51	41	-18.0327	0.551822	0.07576	1.23227	209
AW638359	Xl.71687	Unknown	Transcribed locus	75	18	-18.5927	1.81195	0	52	41	-18.0187	0.579836	0.061386	1.23212	186
BC098998	Xl.22176	larp1b	La ribonucleoprotein domain family, member 1B	251	495	-15.3307	-1.22668	0	143	168	-16.2716	0.004502	1	1.23118	1057
NM_001161595	Xl.85723	trpm8-b	Transient receptor potential cation channel, subfamily M, member 8	13	30	-19.4884	-1.45339	0.003658	8	11	-20.318	-0.222483	1	1.23091	62
BC056045	Xl.18262	dhrs9	Dehydrogenase/reductase (SDR family) member 9	21	4	-20.596	2.14538	0.004077	8	5	-20.8868	0.91502	0.42395	1.23036	38
EB735840	Xl.82548	Unknown	Transcribed locus, moderately similar to XP_002942789.1 PREDICTED: tripartite motif-containing protein 39-like [Xenopus (Silurana) tropicalis]	30	8	-19.8387	1.65995	0.002563	16	14	-19.644	0.429593	0.584665	1.23036	68
BX849246	Xl.78009	Unknown	Transcribed locus	124	42	-17.6189	1.31494	0	45	50	-17.9799	0.084945	0.837556	1.22999	261
BC123171	Xl.77256	krt19	Keratin 19	1364	3188	-12.7661	-1.47175	0	1852	2582	-12.4532	-0.242457	0	1.22929	8986
BC074195	Xl.13382	sertad1	SERTA domain containing 1	464	425	-14.9975	-0.120277	0.226734	481	263	-15.0733	1.10792	0	1.2282	1633
BC130078	Xl.10792	LOC100036997	Hypothetical protein LOC100036997	90	211	-16.6856	-1.47619	0	60	84	-17.3981	-0.248479	0.315625	1.22771	445
BJ070116	Xl.79367	Unknown	Transcribed locus	50	21	-18.774	1.0046	0.007621	16	22	-19.318	-0.222483	0.742829	1.22708	109
BC070846	Xl.77929	timm50	Translocase of inner mitochondrial membrane 50 homolog	496	155	-15.677	1.43113	0	274	280	-15.4341	0.205697	0.097441	1.22544	1205
BC084929	Xl.2607	LOC495419	Hypothetical LOC495419	94	23	-18.253	1.78409	0	15	12	-19.8018	0.558876	0.442068	1.22521	144
BC129730	Xl.12565	LOC100036967	Hypothetical protein LOC100036967	54	52	-18.0644	-0.192491	0.558394	59	34	-18.0627	1.03213	0.001261	1.22462	199
AF072455	Xl.526	mmp9	Matrix metallopeptidase 9 (gelatinase B, 92kDa gelatinase, 92kDa type IV collagenase)	908	246	-14.9076	1.63709	0	218	193	-15.8674	0.412676	0.004922	1.22442	1565
BC081219	Xl.14187	MGC85240	MGC85240 protein	325	128	-16.12	1.09736	0	122	157	-16.435	-0.126935	0.509496	1.22429	732
BC091724	Xl.4888	LOC733174	Hypothetical protein LOC733174	630	247	-15.1683	1.1039	0	114	146	-16.5364	-0.119986	0.534438	1.22389	1137
BC070851	Xl.23380	trim25	Tripartite motif-containing 25	133	240	-16.311	-1.09855	0	149	161	-16.2727	0.1252	0.494887	1.22375	683
CB592156	Xl.26415	tepp	Testis, prostate and placenta expressed	61	31	-18.3496	0.729602	0.026302	23	7	-19.8823	1.95315	0.000878	1.22355	122
BC097669	Xl.4045	MGC114939	Hypothetical protein MGC114939	477	164	-15.6644	1.29336	0	131	147	-16.4312	0.070699	0.71854	1.22266	919
BC070664	Xl.50702	MGC82269	Hypothetical protein MGC82269	50	87	-17.7487	-1.04603	3.9e-05	299	312	-15.293	0.175548	0.145219	1.22157	748
BQ731852	Xl.54408	Unknown	Transcribed locus, moderately similar to NP_001081978.1 growth hormone receptor [Xenopus laevis]	15	23	-19.5769	-0.86361	0.108129	4	20	-20.3868	-2.08498	0.006611	1.22137	62
BC110782	Xl.8235	Unknown	CDNA clone IMAGE:7391768	74	141	-17.1176	-1.17704	0	7	8	-20.644	0.044303	1	1.22134	230
X04712	Xl.48795	nasp	Nuclear autoantigenic sperm protein (histone-binding)	713	246	-15.082	1.28831	0	200	225	-15.8189	0.067023	0.662105	1.22128	1384
CA982194	Xl.25691	Unknown	Transcribed locus	22	44	-18.8327	-1.24694	0.001307	30	36	-18.5093	-0.026086	1	1.22085	132
BX854974	Xl.10689	Unknown	Transcribed locus, weakly similar to NP_001006828.1 calcium-binding and coiled-coil domain-containing protein 2 [Xenopus (Silurana) tropicalis]	30	56	-18.435	-1.1474	0.000524	25	28	-18.8221	0.07345	1	1.22085	139
BC060356	Xl.13924	MGC68465	Caspase-10 beta	153	119	-16.716	0.115631	0.543627	75	35	-17.8687	1.33648	4e-06	1.22085	382
BC082940	Xl.75866	sdk2	Sidekick homolog 2	6	23	-20.2378	-2.18554	0.000325	10	23	-19.625	-0.964686	0.110184	1.22085	62
DC050061	Xl.85534	Unknown	Transcribed locus, strongly similar to NP_001084992.1 keratin 19 [Xenopus laevis]	14	42	-19.1923	-1.8319	1.3e-05	5	9	-20.8018	-0.611049	0.581055	1.22085	70
AY458020	Xl.34690	tnfrsf12a	Tumor necrosis factor receptor superfamily, member 12A	253	51	-16.9644	2.06363	0	169	111	-16.4501	0.843412	2e-06	1.22022	584
BC074330	Xl.47500	rhbdl1	Rhomboid, veinlet-like 1	261	560	-15.2135	-1.34832	0	516	665	-14.3535	-0.129035	0.129232	1.21928	2002
CB943084	Xl.77000	Unknown	Transcribed locus, moderately similar to NP_001123403.1 interferon induced transmembrane protein 1 (9-27) [Xenopus (Silurana) tropicalis]	603	145	-15.5841	1.80917	0	23	18	-19.201	0.590585	0.211024	1.21858	789
AF100165	Xl.425	stk10	Serine/threonine kinase 10	38	25	-18.8462	0.357132	0.374152	48	19	-18.6313	1.57398	4.5e-05	1.21685	130
BC072827	Xl.76067	etv1	Ets variant 1	369	638	-14.8697	-1.03687	0	620	645	-14.2431	0.179917	0.030287	1.21679	2272
BC073295	Xl.47362	sult1b1	Sulfotransferase family, cytosolic, 1B, member 1	193	356	-15.758	-1.13021	0	100	111	-16.8286	0.086389	0.730161	1.2166	760
DR728048	Xl.67510	Unknown	Transcribed locus, strongly similar to NP_001017135.1 hypothetical protein LOC549889 [Xenopus (Silurana) tropicalis]	156	48	-17.3569	1.4535	0	93	93	-17.0086	0.236948	0.271352	1.21655	390
BP682601	Xl.48499	Unknown	Transcribed locus	1	4	-22.7921	-2.24694	0.375	1	13	-21.6975	-3.46349	0.003418	1.21655	19
BC046856	Xl.15595	MGC53707	Similar to eukaryotic translation initiation factor 4A2	817	665	-14.2664	0.050043	0.532046	204	100	-16.3896	1.26552	0	1.21547	1786
CK799966	Xl.18865	Unknown	CDNA clone IMAGE:7201926	12	37	-19.3949	-1.87143	5.7e-05	7	13	-20.2938	-0.656136	0.503445	1.21529	69
BC157486	Xl.85543	zmat4.2	Zinc finger, matrin type 4, gene 2	46	80	-17.8694	-1.0453	8.1e-05	21	22	-19.1218	0.169834	0.760792	1.21514	169
U76752	Xl.1076	ag1	Anterior gradient 1	13	0	-35.1156	29.8009	0.000488	4	0	-35.7227	28.5868	0.125	1.21411	17
BU916727	Xl.77815	Unknown	Transcribed locus, moderately similar to NP_001007993.1 SWI/SNF related, matrix associated, actin dependent regulator of chromatin, subfamily a, member 5 [Xenopus (Silurana) tropicalis]	96	17	-18.4559	2.25056	0	47	27	-18.393	1.03665	0.003372	1.21391	187
BC074403	Xl.47345	bgn	Biglycan	1160	2365	-13.0983	-1.27465	0	266	327	-15.3435	-0.060916	0.650684	1.21374	4118
BC083033	Xl.49692	arhgap9	Rho GTPase activating protein 9	58	48	-18.0706	0.02608	1	19	51	-18.5875	-1.18755	0.00155	1.21363	176
BC060010	Xl.59322	bnip3	BCL2/adenovirus E1B 19kDa interacting protein 3	1365	3202	-12.7624	-1.47701	0	1939	2746	-12.3756	-0.26507	0	1.21194	9252
U12646	Xl.1048	LOC397842	Integrin alpha5tr subunit	53	36	-18.3432	0.311057	0.337399	39	16	-18.905	1.52235	0.000234	1.21129	144
BU910113	Xl.55005	Unknown	Transcribed locus, strongly similar to NP_001131089.1 chromodomain-helicase-DNA-binding protein 8 [Xenopus (Silurana) tropicalis]	93	37	-17.9178	1.08277	8.1e-05	59	76	-17.4824	-0.128336	0.66595	1.2111	265
EB466229	Xl.76151	nop10	NOP10 ribonucleoprotein homolog	101	39	-17.8203	1.12587	2.5e-05	8	10	-20.3868	-0.08498	1	1.21085	158
BC046676	Xl.3847	MGC53048	Similar to Rac GTPase activating protein 1	152	45	-17.4222	1.50914	0	24	23	-18.9935	0.298349	0.560065	1.21079	244
CB562577	Xl.76852	Unknown	Transcribed locus, strongly similar to NP_001026100.1 60S ribosomal protein L19 [Gallus gallus]	431	105	-16.0592	1.79036	0	52	41	-18.0187	0.579836	0.061386	1.21052	629
BC161683	Xl.3271	eif4g1	Eukaryotic translation initiation factor 4 gamma, 1	2834	855	-13.1879	1.48191	0	1676	1636	-12.8543	0.271798	0	1.21011	7001
BC046677	Xl.4203	abcf2	ATP-binding cassette, sub-family F (GCN20), member 2	1908	575	-13.7595	1.48349	0	1198	1167	-13.3402	0.274772	4e-06	1.20872	4848
DC042236	Xl.69325	Unknown	Transcribed locus	40	11	-19.4014	1.61556	0.00047	9	8	-20.4628	0.406873	0.629059	1.20869	68
BC084630	Xl.85077	LOC495219	Hypothetical LOC495219	59	16	-18.8508	1.6357	1.7e-05	32	28	-18.644	0.429593	0.305677	1.20611	135
BC043627	Xl.15614	eif4g3	Eukaryotic translation initiation factor 4 gamma, 3	737	246	-15.0581	1.33607	0	455	490	-14.6645	0.130033	0.182031	1.20603	1928
CF271171	Xl.36044	Unknown	Transcribed locus	54	22	-18.685	1.04852	0.005228	35	46	-18.2213	-0.157331	0.737554	1.20585	157
BU901280	Xl.83898	Unknown	Transcribed locus, strongly similar to NP_038636.2 nascent polypeptide-associated complex subunit alpha isoform b [Mus musculus]	1351	937	-13.6563	0.280968	5e-06	283	119	-16.028	1.48679	0	1.20582	2690
BJ090123	Xl.72306	Unknown	Transcribed locus	19	17	-19.6244	-0.086474	0.867939	35	19	-18.8591	1.1183	0.006456	1.20478	90
CA972172	Xl.58887	Unknown	Transcribed locus, moderately similar to XP_002933152.1 PREDICTED: histone-lysine N-methyltransferase MLL5 [Xenopus (Silurana) tropicalis]	156	288	-16.0644	-1.13146	0	158	177	-16.162	0.073124	0.701764	1.20459	779
BC073276	Xl.4042	MGC80644	MGC80644 protein	83	14	-18.7009	2.32075	0	46	25	-18.464	1.11665	0.002943	1.20409	168
EB737492	Xl.57071	Unknown	Transcribed locus	36	67	-18.1741	-1.1431	0.00011	23	26	-18.9357	0.060071	1	1.20317	152
BC087373	Xl.49845	LOC495987	Hypothetical LOC495987	132	272	-16.2262	-1.29001	0	131	164	-16.3522	-0.087181	0.640314	1.20283	699
X68817	Xl.1236	ssb-a	Sjogren syndrome antigen B (autoantigen La)	1123	343	-14.5145	1.46414	0	288	283	-15.3904	0.262215	0.032882	1.20192	2037
EG571167	Xl.70072	Unknown	Transcribed locus	36	29	-18.7782	0.065005	1	22	57	-18.4016	-1.13651	0.001263	1.20151	144
BX846437	Xl.22525	Unknown	Transcribed locus	38	13	-19.3179	1.30055	0.0066	20	22	-19.157	0.099445	0.877614	1.2011	93
BC071105	Xl.7952	ruvbl1	RuvB-like 1	912	360	-14.6297	1.0941	0	260	330	-15.3534	-0.107006	0.409116	1.2011	1862
BC072876	Xl.19455	stk32a	Serine/threonine kinase 32A	60	123	-17.3674	-1.28256	0	344	429	-14.9622	-0.081621	0.449198	1.20094	956
BC077278	Xl.10083	syk	Spleen tyrosine kinase	56	42	-18.1923	0.168099	0.613734	46	21	-18.5898	1.36819	0.000358	1.20009	165
AY462195	Xl.67695	adcy7	Adenylate cyclase 7	262	97	-16.4754	1.18657	0	106	126	-16.6951	-0.012411	1	1.19898	591
BC106348	Xl.48789	c1orf201	Chromosome 1 open reading frame 201	149	39	-17.5398	1.68683	0	25	21	-19.0296	0.488487	0.301996	1.19834	234
BC044968	Xl.6176	emp2	Epithelial membrane protein 2	983	1857	-13.3922	-1.16465	0	799	920	-13.804	0.03351	0.646296	1.19816	4559
BE575671	Xl.71407	Unknown	Transcribed locus	27	8	-19.9147	1.50795	0.009041	20	19	-19.2628	0.310949	0.522397	1.197	74
EE311383	Xl.80776	Unknown	Transcribed locus, strongly similar to NP_001086271.1 zinc finger, FYVE domain containing 1 [Xenopus laevis]	55	22	-18.6717	1.07499	0.003836	39	50	-18.0831	-0.121506	0.749329	1.1965	166
BX846689	Xl.18029	Unknown	Transcribed locus	29	55	-18.4724	-1.17032	0.000447	38	44	-18.194	0.025444	1	1.19576	166
EB476531	Xl.79327	Unknown	Transcribed locus	22	47	-18.7851	-1.3421	0.00044	23	30	-18.8325	-0.14638	0.783846	1.19572	122
CD325981	Xl.15741	Unknown	Transcribed locus	46	19	-18.9064	1.0287	0.008147	65	86	-17.3234	-0.166949	0.567775	1.19565	216
BP690883	Xl.77621	Unknown	Transcribed locus	97	83	-17.3046	-0.022065	1	27	74	-18.0656	-1.21762	0.000111	1.19555	281
BC057758	Xl.34965	pcna	Proliferating cell nuclear antigen	1224	273	-14.617	1.91769	0	161	115	-16.4595	0.722375	5.4e-05	1.19532	1773
EB730088	Xl.7221	Unknown	Transcribed locus	60	22	-18.609	1.20052	0.000752	23	27	-18.9085	0.005623	1	1.1949	132
AW158276	Xl.8447	Unknown	Transcribed locus, moderately similar to XP_002934865.1 PREDICTED: microtubule-associated protein 1B [Xenopus (Silurana) tropicalis]	140	58	-17.2985	1.02436	4e-06	187	248	-15.7972	-0.170354	0.24873	1.19472	633
BC127425	Xl.53073	slc1a4	Solute carrier family 1 (glutamate/neutral amino acid transporter), member 4	1002	153	-15.1791	2.46434	0	516	252	-15.0535	1.2709	0	1.19344	1923
BU901182	Xl.8273	Unknown	Transcribed locus, moderately similar to XP_001517354.1 PREDICTED: similar to Syndecan 1 [Ornithorhynchus anatinus]	87	32	-18.0706	1.196	3.9e-05	40	47	-18.1095	0.004288	1	1.19172	206
BC077221	Xl.1115	actc1	Actin, alpha, cardiac muscle 1	5031	7877	-11.1721	-0.89374	0	4	20	-20.3868	-2.08498	0.006611	1.19124	12932
CD361035	Xl.1453	Unknown	Transcribed locus, weakly similar to XP_002942027.1 PREDICTED: hypothetical protein LOC100486548 [Xenopus (Silurana) tropicalis]	14	32	-19.3884	-1.43958	0.001641	5	7	-20.9831	-0.248479	1	1.1911	58
BC082709	Xl.9315	LOC494705	Hypothetical LOC494705	28	48	-18.596	-1.02455	0.002799	20	21	-19.1906	0.166559	0.755229	1.1911	117
BU903625	Xl.84239	Unknown	Transcribed locus, strongly similar to NP_031501.1 60S acidic ribosomal protein P0 [Mus musculus]	754	1628	-13.6785	-1.3574	0	155	205	-16.0699	-0.166407	0.315291	1.191	2742
BC041209	Xl.4074	rrm2b	Ribonucleotide reductase M2 B (TP53 inducible)	855	268	-14.8892	1.42675	0	37	37	-18.3383	0.236948	0.561381	1.18981	1197
CF548860	Xl.81593	Unknown	Transcribed locus, strongly similar to NP_001090324.1 keratin 19 [Xenopus laevis]	189	61	-17.0456	1.38457	0	106	109	-16.7997	0.196684	0.339701	1.18788	465
BC054177	Xl.3783	no38	Nucleolar protein NO38	11053	19901	-9.93576	-1.09534	0	1923	2126	-12.5662	0.092165	0.044042	1.18751	35003
BJ087502	Xl.79220	Unknown	Transcribed locus	58	44	-18.1334	0.15161	0.690826	29	70	-18.0541	-1.03435	0.00105	1.18596	201
DC018030	Xl.76418	Unknown	Transcribed locus, strongly similar to NP_001079615.1 hypothetical protein LOC379302 [Xenopus laevis]	41	29	-18.6843	0.252632	0.550413	23	10	-19.625	1.43858	0.009041	1.18595	103
BQ735034	Xl.80778	Unknown	Transcribed locus	83	25	-18.2827	1.48424	2e-06	54	10	-19.0093	2.66991	0	1.18566	172
DT080809	Xl.74522	Unknown	Transcribed locus	127	51	-17.4616	1.06932	5e-06	137	175	-16.2731	-0.116231	0.532198	1.18555	490
CF289341	Xl.52854	Unknown	Transcribed locus	30	51	-18.5025	-1.01247	0.002642	22	23	-19.0562	0.172818	0.765992	1.18529	126
AW633198	Xl.11290	Unknown	Transcribed locus	68	28	-18.3447	1.03317	0.001261	68	89	-17.2661	-0.151322	0.575315	1.18449	253
BG037713	Xl.42246	Unknown	Transcribed locus, moderately similar to XP_002940027.1 PREDICTED: peptidyl-tRNA hydrolase ICT1, mitochondrial [Xenopus (Silurana) tropicalis]	210	82	-16.7562	1.10976	0	112	139	-16.5846	-0.074638	0.751902	1.18439	543
BC073675	Xl.47613	slc19a1	Solute carrier family 19 (folate transporter), member 1	567	172	-15.5054	1.474	0	195	188	-15.9668	0.28969	0.05203	1.18431	1122
BM191764	Xl.14276	Unknown	Transcribed locus	47	37	-18.4101	0.098197	0.826405	22	55	-18.4273	-1.08498	0.002444	1.18318	161
BC094401	Xl.60828	plscr1	Phospholipid scramblase 1	97	171	-16.7832	-1.06488	0	104	113	-16.7874	0.117209	0.58718	1.18209	485
BC074340	Xl.47334	rrad	Ras-related associated with diabetes	352	250	-15.5795	0.246708	0.040631	169	74	-16.7426	1.42837	0	1.18167	845
CA981641	Xl.53293	Unknown	Transcribed locus, strongly similar to XP_002935132.1 PREDICTED: angiomotin-like protein 1 [Xenopus (Silurana) tropicalis]	46	92	-17.7685	-1.24694	1e-06	30	37	-18.4896	-0.065614	1	1.18132	205
BU913209	Xl.76961	Unknown	Transcribed locus, strongly similar to NP_005902.1 S-adenosylmethionine synthase isoform type-2 [Homo sapiens]	1848	776	-13.5663	1.0049	0	1464	1949	-12.8256	-0.17587	0.00046	1.18077	6037
BP732574	Xl.77932	Unknown	Transcribed locus, weakly similar to XP_002934650.1 PREDICTED: hypothetical protein LOC100495464 [Xenopus (Silurana) tropicalis]	65	121	-17.3215	-1.14343	0	67	77	-17.3813	0.036251	0.933625	1.17969	330
CF521374	Xl.78901	Unknown	Transcribed locus, strongly similar to NP_001089289.1 hypothetical protein LOC734337 [Xenopus laevis]	57	18	-18.7907	1.41603	0.000142	39	39	-18.2623	0.236948	0.571587	1.17908	153
BX850244	Xl.3372	Unknown	Transcribed locus	19	3	-20.8757	2.41603	0.004344	4	2	-22.0477	1.23695	0.6875	1.17908	28
BC157466	Xl.73920	c6orf167	Chromosome 6 open reading frame 167	38	12	-19.3757	1.41603	0.003802	8	8	-20.5477	0.236948	0.803619	1.17908	66
DC055433	Xl.29627	Unknown	Transcribed locus	47	27	-18.6374	0.552762	0.159712	31	11	-19.3409	1.73171	0.000606	1.17895	116
CB197021	Xl.26494	MGC82844	MGC82844 protein	12306	22337	-9.775	-1.10701	0	2904	3258	-11.9609	0.071003	0.055714	1.17802	40805
BF231599	Xl.84948	Unknown	Transcribed locus	30	26	-18.9884	-0.040488	1	56	30	-18.1906	1.13741	0.000524	1.1779	142
EG581442	Xl.82153	Unknown	Transcribed locus, strongly similar to XP_002937311.1 PREDICTED: protein FAM63A [Xenopus (Silurana) tropicalis]	43	89	-17.8411	-1.29641	1e-06	25	32	-18.7258	-0.119195	0.791366	1.17721	189
DN626031	Xl.75381	Unknown	Transcribed locus	61	24	-18.5343	1.09884	0.001404	41	51	-18.0327	-0.077925	0.917041	1.17676	177
BC123341	Xl.29711	c2orf79	Chromosome 2 open reading frame 79	439	135	-15.8647	1.45432	0	179	174	-16.0843	0.277821	0.079295	1.1765	927
BC123166	Xl.54291	art5	ADP-ribosyltransferase 5	51	43	-18.2428	-0.000778	1	92	48	-17.4935	1.17555	3e-06	1.17633	234
BC130191	Xl.85541	cdca7	Cell division cycle associated 7	640	81	-15.9612	2.73514	0	15	6	-20.3018	1.55888	0.026604	1.17626	742
DC013590	Xl.57948	Unknown	Transcribed locus	47	47	-18.2375	-0.246939	0.470492	19	60	-18.4703	-1.42202	8.2e-05	1.17508	173
CA790828	Xl.46431	rer1	RER1 retention in endoplasmic reticulum 1 homolog	260	101	-16.4518	1.11722	0	168	206	-16.0083	-0.057235	0.756101	1.17445	735
AW200278	Xl.83275	Unknown	Transcribed locus, strongly similar to NP_001085616.1 MGC82632 protein [Xenopus laevis]	51	107	-17.5852	-1.31598	0	10	13	-20.0365	-0.141563	1	1.17442	181
CB561104	Xl.78507	Unknown	Transcribed locus, weakly similar to NP_001089103.1 treacle [Xenopus laevis]	19	39	-19.0254	-1.28441	0.001547	11	14	-19.9143	-0.110975	1	1.17344	83
BC079985	Xl.48697	tada2a	Transcriptional adaptor 2A	210	87	-16.7135	1.02436	0	124	162	-16.4007	-0.148705	0.406985	1.17307	583
BC129692	Xl.74980	LOC100036940	Hypothetical protein LOC100036940	267	453	-15.3501	-1.00961	0	38	40	-18.2628	0.162948	0.734342	1.17256	798
CA982279	Xl.77513	Unknown	Transcribed locus, strongly similar to NP_001006882.1 heat shock 10kDa protein 1 [Xenopus (Silurana) tropicalis]	1164	350	-14.4741	1.48673	0	419	397	-14.8758	0.31476	0.00206	1.17197	2330
CB561549	Xl.84472	Unknown	Transcribed locus, moderately similar to NP_001080952.1 thyroid hormone down-regulated protein (gene 18) [Xenopus laevis]	69	131	-17.2211	-1.17184	0						1.17184	200
BC077624	Xl.75327	slc35b1	Similar to UDP-galactose transporter	124	52	-17.4648	1.00682	1.8e-05	53	70	-17.6191	-0.164414	0.588688	1.17123	299
BC073244	Xl.47404	epas1	Endothelial PAS domain protein 1	122	277	-16.2699	-1.42994	0	324	457	-14.9598	-0.259252	0.014528	1.17069	1180
BX852260	Xl.11052	Unknown	Transcribed locus	49	88	-17.755	-1.09166	1.8e-05	60	67	-17.5612	0.07775	0.859228	1.16941	264
BJ077414	Xl.84110	Unknown	Transcribed locus	159	48	-17.3432	1.48098	0	178	169	-16.1094	0.311802	0.053131	1.16918	554
BC068871	Xl.78682	kctd14	Potassium channel tetramerisation domain containing 14	15	31	-19.3616	-1.29425	0.004534	21	27	-18.9741	-0.125622	0.885433	1.16862	94
BC075158	Xl.7465	rad51l3	RAD51-like 3	142	117	-16.7821	0.032443	0.950374	39	101	-17.5759	-1.13586	1.6e-05	1.1683	399
AW646699	Xl.20679	Unknown	Transcribed locus	28	7	-19.9848	1.75306	0.002935	14	11	-19.9143	0.584872	0.424356	1.16819	60
CB208454	Xl.11967	slurp1l	Secreted LY6/PLAUR domain containing 1-like	306	25	-17.3415	3.36659	0	39	10	-19.2441	2.20042	3e-06	1.16617	380
DC030742	Xl.77318	Unknown	Transcribed locus, moderately similar to NP_001088387.1 A kinase (PRKA) anchor protein 2 [Xenopus laevis]	24	20	-19.3387	0.016096	1	26	68	-18.1538	-1.15007	0.000509	1.16617	138
EE304914	Xl.77340	Unknown	Transcribed locus	53	19	-18.8042	1.23305	0.001093	16	18	-19.4628	0.067023	1	1.16603	106
EG579870	Xl.84118	Unknown	Transcribed locus, strongly similar to NP_001131089.1 chromodomain-helicase-DNA-binding protein 8 [Xenopus (Silurana) tropicalis]	96	39	-17.8569	1.05262	7.7e-05	51	65	-17.7003	-0.112994	0.709323	1.16562	251
CD252942	Xl.26042	Unknown	Transcribed locus	65	152	-17.157	-1.4725	0	113	165	-16.4545	-0.309195	0.080694	1.1633	495
BC073311	Xl.47416	itln2	Intelectin 2	34	12	-19.4559	1.25556	0.006609	19	21	-19.2276	0.092558	0.874629	1.163	86
BC070765	Xl.7452	c1orf55	Chromosome 1 open reading frame 55	705	1356	-13.8588	-1.1906	0	298	358	-15.1962	-0.027699	0.845008	1.1629	2717
DC011321	Xl.14083	Unknown	Transcribed locus	7	28	-19.9848	-2.24694	7e-05	4	10	-20.8868	-1.08498	0.266846	1.16196	49
DR718159	Xl.82088	Unknown	Transcribed locus, strongly similar to NP_001080663.1 secreted frizzled-related protein 2 [Xenopus laevis]	430	123	-15.9468	1.55874	0	19	17	-19.38	0.397413	0.511376	1.16133	589
CD256373	Xl.76560	Unknown	Transcribed locus, strongly similar to NP_001017045.1 KH domain containing, RNA binding, signal transduction associated 1 [Xenopus (Silurana) tropicalis]	342	133	-16.0555	1.11563	0	171	208	-15.9886	-0.045639	0.797087	1.16127	854
CA983216	Xl.54492	polr2h	Polymerase (RNA) II (DNA directed) polypeptide H	209	59	-16.9971	1.57778	0	68	60	-17.5505	0.417521	0.132625	1.16026	396
BC074114	Xl.7203	aldh18a1	Aldehyde dehydrogenase 18 family, member A1	1109	400	-14.4127	1.22425	0	439	494	-14.6845	0.066658	0.512185	1.15759	2442
BC054967	Xl.8196	slc15a2	Solute carrier family 15 (H+/peptide transporter), member 2	353	137	-16.0113	1.11855	0	95	115	-16.8401	-0.038686	0.890012	1.15724	700
BC088952	Xl.50830	tram2	Translocation associated membrane protein 2	212	51	-17.0919	1.80856	0	68	51	-17.6678	0.651986	0.016786	1.15657	382
DC021355	Xl.76771	Unknown	Transcribed locus	13	29	-19.5129	-1.40448	0.005402	5	7	-20.9831	-0.248479	1	1.156	54
BU915431	Xl.52800	Unknown	Transcribed locus	72	61	-17.7418	-0.007751	1	36	95	-17.6778	-1.16298	2.7e-05	1.15523	264
BC073289	Xl.47659	smarca1	SWI/SNF related, matrix associated, actin dependent regulator of chromatin, subfamily a, member 1	107	208	-16.5712	-1.20591	0	122	149	-16.4728	-0.051483	0.855175	1.15443	586
BC084912	Xl.49124	bcl6	B-cell CLL/lymphoma 6	353	682	-14.8535	-1.19704	0	1355	1645	-13.0037	-0.042846	0.431495	1.1542	4035
DT071312	Xl.5795	Unknown	Transcribed locus, strongly similar to NP_001096501.1 mitochondrial ribosomal protein L46 [Xenopus (Silurana) tropicalis]	234	84	-16.6608	1.23111	0	77	86	-17.2012	0.07747	0.75416	1.15364	481
BC108515	Xl.18682	ggt1	Gamma-glutamyltransferase 1	72	18	-18.6222	1.75306	1e-06	36	28	-18.5591	0.599518	0.136032	1.15354	154
BQ736069	Xl.33380	Unknown	Transcribed locus	198	63	-16.9888	1.40514	0	91	90	-17.0479	0.25289	0.298039	1.15225	442
CB558464	Xl.24440	Unknown	Transcribed locus	17	36	-19.1634	-1.3294	0.001496	6	8	-20.7552	-0.178089	1	1.15131	67
BJ092403	Xl.12642	Unknown	Transcribed locus	68	36	-18.1634	0.670599	0.029682	36	12	-19.1703	1.82191	0.000142	1.15131	152
CB565745	Xl.19601	Unknown	Transcribed locus	274	174	-16.0216	0.40815	0.003744	25	10	-19.5648	1.55888	0.003933	1.15073	483
DC022503	Xl.76921	Unknown	Transcribed locus, strongly similar to NP_001080301.1 protein phosphatase, Mg2+/Mn2+ dependent, 1G [Xenopus laevis]	150	35	-17.6131	1.8526	0	65	47	-17.7592	0.704727	0.014087	1.14787	297
BG018935	Xl.8737	Unknown	Transcribed locus	12	7	-20.596	0.530669	0.647606	19	7	-20.0201	1.67752	0.009355	1.14685	45
X88927	Xl.7771	nolc1	Nucleolar and coiled-body phosphoprotein 1	2153	736	-13.4943	1.30163	0	718	760	-14.0189	0.154933	0.042364	1.1467	4367
EG582141	Xl.4425	Unknown	Transcribed locus	42	13	-19.2457	1.44494	0.001496	24	23	-18.9935	0.298349	0.560065	1.14659	102
BC086472	Xl.10894	ptcd1	Pentatricopeptide repeat domain 1	597	237	-15.2369	1.0859	0	207	254	-15.7066	-0.058249	0.708888	1.14415	1295
EB469593	Xl.15404	Unknown	Transcribed locus, strongly similar to NP_001096405.1 sterile alpha motif domain containing 11 [Xenopus (Silurana) tropicalis]	105	79	-17.2831	0.163526	0.459867	84	40	-17.6906	1.30734	2e-06	1.14381	308
U63919	Xl.98	nup93	Nucleoporin 93kDa	993	360	-14.5684	1.21686	0	368	412	-14.9427	0.07401	0.495781	1.14285	2133
BC129582	Xl.16140	LOC100036879	Hypothetical protein LOC100036879	15	35	-19.274	-1.46933	0.000621	23	34	-18.7422	-0.326953	0.504404	1.14238	107
BC128687	Xl.28822	sepp1	Selenoprotein P, plasma, 1	22977	40109	-8.90234	-1.05067	0	31617	34978	-8.52644	0.091201	0	1.14188	129681
BC077305	Xl.75793	trim63	Tripartite motif-containing 63	142	264	-16.195	-1.14159	0						1.14159	406
BC114223	Xl.31899	urgcp	Upregulator of cell proliferation	131	24	-17.9829	2.20152	0	46	26	-18.4357	1.06007	0.002943	1.14145	227
BC057754	Xl.18714	pitrm1	Pitrilysin metallopeptidase 1	1323	478	-14.1569	1.22179	0	789	879	-13.8459	0.08111	0.259597	1.14068	3469
CA787936	Xl.78795	Unknown	Transcribed locus, moderately similar to XP_002936710.1 PREDICTED: telomere-associated protein RIF1-like [Xenopus (Silurana) tropicalis]	83	29	-18.1756	1.27012	3.3e-05	26	28	-18.7938	0.130033	0.891923	1.14009	166
BC097591	Xl.34962	gps2	G protein pathway suppressor 2	222	455	-15.48	-1.28225	0	146	190	-16.1679	-0.143083	0.41182	1.13916	1013
BC129686	Xl.68116	LOC100037207	Hypothetical protein LOC100037207	477	845	-14.4818	-1.0719	0	352	396	-15.0033	0.067023	0.533698	1.13892	2070
CA988616	Xl.11427	Unknown	Transcribed locus	44	36	-18.4774	0.042568	1	27	68	-18.1265	-1.09563	0.00081	1.13819	175
DC029099	Xl.70771	Unknown	Transcribed locus	59	21	-18.6546	1.24339	0.000639	21	23	-19.0898	0.105704	0.880396	1.13768	124
CB206041	Xl.76221	Unknown	Transcribed locus, strongly similar to NP_476443.1 ADP/ATP translocase 2 [Rattus norvegicus]	40	9	-19.5462	1.90506	9.8e-05	13	9	-20.1125	0.767463	0.286279	1.1376	71
BC055966	Xl.23177	gps2	G protein pathway suppressor 2	290	535	-15.1705	-1.13043	0	161	189	-16.1011	0.005623	1	1.13605	1175
BC091726	Xl.52921	adam28	ADAM metallopeptidase domain 28	133	33	-17.7423	1.76395	0	63	48	-17.7666	0.629266	0.029302	1.13468	277
BC084296	Xl.8091	tsr1	TSR1, 20S rRNA accumulation, homolog	1172	388	-14.3948	1.3479	0	430	437	-14.7879	0.213652	0.032228	1.13425	2427
CK799820	Xl.53117	Unknown	Transcribed locus	69	56	-17.8342	0.054231	0.928492	51	127	-17.2172	-1.07931	5e-06	1.13354	303
DC013923	Xl.10242	Unknown	Transcribed locus	138	56	-17.3342	1.05423	2e-06	49	61	-17.775	-0.079079	0.848195	1.13331	304
AB211545	Xl.68431	hes5.2-b	Hairy and enhancer of split 5, gene 2	690	299	-14.9649	0.959512	0	76	21	-18.2276	2.09256	0	1.13305	1086
CA972557	Xl.78031	Unknown	Transcribed locus, strongly similar to NP_001087464.1 dynein, axonemal, light chain 4 [Xenopus laevis]	255	97	-16.495	1.1475	0	66	77	-17.3921	0.014556	1	1.13295	495
BP676990	Xl.78148	Unknown	Transcribed locus, strongly similar to NP_001080820.1 alpha-1-microglobulin/bikunin precursor precursor [Xenopus laevis]	12	12	-20.2071	-0.246939	0.83882	15	46	-18.8325	-1.37972	0.001066	1.13278	85
DT077011	Xl.72620	Unknown	Transcribed locus, strongly similar to NP_001116265.1 chimerin (chimaerin) 1 [Xenopus (Silurana) tropicalis]	91	65	-17.527	0.238488	0.335135	79	36	-17.8109	1.3708	1e-06	1.13232	271
BM260910	Xl.77855	Unknown	Transcribed locus	100	34	-17.9265	1.30945	2e-06	71	74	-17.3681	0.177242	0.506596	1.13221	279
BC060352	Xl.60477	MGC68448	Hypothetical protein MGC68448	9894	3344	-11.3023	1.31804	0	2774	2871	-12.0852	0.187363	1e-06	1.13068	18883
NM_001172066	Xl.85552	sall4b	Zinc finger transcription factor SALL4 b	38	70	-18.1035	-1.12829	0.000107						1.12829	108
BC073557	Xl.15592	lpin3	Lipin 3	112	50	-17.5665	0.91656	0.000183	21	6	-20.0591	2.0443	0.001514	1.12774	189
BC094159	Xl.7388	rcc2	Regulator of chromosome condensation 2	1786	592	-13.7861	1.34612	0	471	477	-14.659	0.218686	0.021063	1.12744	3326
DC008718	Xl.58761	fbp1	Fructose-1,6-bisphosphatase	21	41	-18.9172	-1.21217	0.002228	4	5	-21.3868	-0.08498	1	1.12719	71
BX854901	Xl.54800	Unknown	Transcribed locus	121	47	-17.5554	1.11733	3e-06	59	70	-17.5418	-0.009692	1	1.12703	297
BC043978	Xl.2459	klhdc4	Kelch domain containing 4	2119	595	-13.6592	1.58548	0	715	613	-14.177	0.459004	0	1.12648	4042
BC084773	Xl.10836	tlr5	Toll-like receptor 5	150	119	-16.7303	0.087062	0.669027	59	30	-18.153	1.2127	0.000188	1.12564	358
BC041513	Xl.20206	Unknown	Xenopus laevis, clone IMAGE:4888869, mRNA	99	37	-17.8727	1.17296	1.2e-05	36	41	-18.284	0.049321	1	1.12364	213
EG584017	Xl.78570	Unknown	Transcribed locus, strongly similar to NP_001085970.1 5'-nucleotidase domain-containing protein 3 [Xenopus laevis]	48	38	-18.3757	0.090096	0.828423	120	61	-17.1289	1.2131	0	1.12301	267
EC275842	Xl.56498	Unknown	Transcribed locus	70	122	-17.2621	-1.04839	1e-06	453	507	-14.6431	0.074474	0.457441	1.12287	1152
BU915279	Xl.17460	Unknown	Transcribed locus	52	42	-18.2457	0.061183	0.917923	24	59	-18.3139	-1.06073	0.002642	1.12191	177
DC135308	Xl.47958	Unknown	Transcribed locus	27	7	-20.011	1.70059	0.004551	12	2	-21.2552	2.82191	0.007385	1.12132	48
BC100200	Xl.15353	LOC432271	Hypothetical protein LOC432271	78	168	-16.9533	-1.35385	0	39	54	-18.0276	-0.232537	0.53406	1.12132	339
BC051602	Xl.24741	ppil1	Peptidylprolyl isomerase (cyclophilin)-like 1	2199	788	-13.4298	1.23364	0	602	656	-14.2521	0.113016	0.175413	1.12062	4245
BC042360	Xl.85759	Unknown	Transcribed locus, strongly similar to NP_001072494.1 armadillo repeat containing 4 [Xenopus (Silurana) tropicalis]	353	109	-16.1763	1.4484	0	114	107	-16.7605	0.328371	0.106225	1.12003	683
BC054333	Xl.21817	hes1-a	Hairy and enhancer of split 1	491	175	-15.5967	1.24143	0	48	52	-17.905	0.121471	0.764353	1.11996	766
BC106400	Xl.862	dio3	Deiodinase, iodothyronine, type 3	21	18	-19.511	-0.024546	1	58	32	-18.1187	1.09493	0.000705	1.11947	129
DC019135	Xl.79700	Unknown	Transcribed locus	41	12	-19.3209	1.52565	0.001195	45	40	-18.1408	0.406873	0.23538	1.11878	138
BI478259	Xl.80580	Unknown	Transcribed locus, strongly similar to NP_037025.1 actin, gamma-enteric smooth muscle [Rattus norvegicus]	67	26	-18.4088	1.11871	0.000705						1.11871	93
CB591878	Xl.81307	Unknown	Transcribed locus, moderately similar to NP_001087365.1 ATP synthase, H+ transporting, mitochondrial Fo complex, subunit F2 [Xenopus laevis]	426	168	-15.7286	1.09545	0	213	255	-15.6832	-0.022695	0.889491	1.11815	1062
AW638308	Xl.13193	Unknown	Transcribed locus	43	34	-18.5352	0.091863	0.819893	25	60	-18.2723	-1.02609	0.002985	1.11795	162
BC097554	Xl.24100	gpatch4	G patch domain containing 4	364	134	-16.0052	1.19477	0	172	192	-16.0421	0.078251	0.637181	1.11652	862
BU903609	Xl.24299	Unknown	Transcribed locus, strongly similar to NP_001006382.1 fumarate hydratase, mitochondrial [Gallus gallus]	202	76	-16.839	1.16335	0	50	57	-17.8093	0.047915	0.922685	1.11543	385
BQ735120	Xl.85540	Unknown	Transcribed locus, weakly similar to NP_055780.2 trafficking kinesin-binding protein 1 isoform 2 [Homo sapiens]	57	103	-17.5324	-1.10055	3e-06	30	35	-18.5296	0.014556	1	1.11511	225
BC076814	Xl.48465	abhd5	Abhydrolase domain containing 5	52	89	-17.704	-1.02223	5.1e-05	57	63	-17.6426	0.092558	0.784328	1.11479	261
DC006236	Xl.57597	Unknown	CDNA clone IMAGE:3744149	64	15	-18.8387	1.84617	1e-06	62	44	-17.8409	0.731713	0.011598	1.11446	185
CX133998	Xl.50273	Unknown	Transcribed locus, strongly similar to XP_002942946.1 PREDICTED: BBSome-interacting protein of 10 kDa-like [Xenopus (Silurana) tropicalis]	33	12	-19.4774	1.21249	0.00956	20	22	-19.157	0.099445	0.877614	1.11305	87
BC088903	Xl.24461	f2rl1	Coagulation factor 2 (thrombin) receptor-like 1	55	10	-19.2405	2.21249	1e-06	20	11	-19.657	1.09945	0.070756	1.11305	96
BC046867	Xl.3825	pdia6-b	Protein disulfide isomerase family A, member 6	2735	899	-13.1774	1.35821	0	1160	1153	-13.3722	0.245681	4.5e-05	1.11253	5947
EB729752	Xl.77121	Unknown	Transcribed locus	87	75	-17.4562	-0.032814	0.937409	52	29	-18.2685	1.07941	0.00122	1.11222	243
BU914647	Xl.78854	Unknown	Transcribed locus, strongly similar to XP_862987.1 PREDICTED: similar to protein tyrosine phosphatase, receptor type, F isoform 4 [Canis familiaris]	287	96	-16.4172	1.33301	0	89	90	-17.0639	0.220829	0.369806	1.11218	562
BM191937	Xl.14314	Unknown	Transcribed locus	33	70	-18.2053	-1.33183	7e-06	75	103	-17.0901	-0.220734	0.367114	1.11109	281
DC087999	Xl.62602	Unknown	Transcribed locus	41	47	-18.336	-0.443976	0.165441	13	45	-18.9516	-1.55446	0.00046	1.11049	146
BC126037	Xl.731	sept2-a	Septin 2	2024	768	-13.5081	1.15109	0	391	448	-14.8385	0.040618	0.703641	1.11047	3631
BJ051914	Xl.72798	Unknown	Transcribed locus	62	105	-17.4579	-1.00699	1.4e-05	103	113	-16.7944	0.10327	0.63397	1.11026	383
BC082466	Xl.48884	uts2r	Urotensin 2 receptor	7	6	-21.096	-0.024546	1	45	25	-18.4799	1.08495	0.004065	1.10949	83
EE324775	Xl.59772	asns	Asparagine synthetase (glutamine-hydrolyzing)	278	105	-16.3755	1.15776	0	72	82	-17.284	0.049321	0.871618	1.10844	537
EB469596	Xl.15374	Unknown	Transcribed locus, strongly similar to NP_001086323.1 dual specificity phosphatase 5 [Xenopus laevis]	28	21	-19.1923	0.168099	0.77545	37	18	-18.858	1.27648	0.001842	1.10838	104
CK800632	Xl.81838	Unknown	Transcribed locus	31	9	-19.7301	1.53733	0.003378	8	7	-20.644	0.429593	0.607239	1.10774	55
U41824	Xl.353	mmp13	Matrix metallopeptidase 13 (collagenase 3)	27	13	-19.5644	0.807509	0.108129	16	5	-20.3868	1.91502	0.007197	1.10751	61
CA980898	Xl.53244	Unknown	Transcribed locus	47	18	-18.9299	1.13773	0.00369	52	60	-17.7441	0.030497	1	1.10723	177
BC042289	Xl.7814	eef1g-a	Eukaryotic translation elongation factor 1 gamma	48881	89854	-7.77597	-1.12525	0	10602	12653	-10.0481	-0.018195	0.34415	1.10705	161990
CF548654	Xl.29797	Unknown	Transcribed locus, weakly similar to XP_002941725.1 PREDICTED: retrotransposable element Tf2 155 kDa protein type 3-like [Xenopus (Silurana) tropicalis]	33	37	-18.6652	-0.411998	0.281979	16	54	-18.6703	-1.51794	0.000131	1.10594	140
BC042273	Xl.51023	rsl24d1	Ribosomal L24 domain containing 1	6633	12669	-10.6299	-1.18051	0	1447	1797	-12.8926	-0.075577	0.144164	1.10493	22546
EB739260	Xl.56997	Unknown	Transcribed locus, weakly similar to NP_001082649.1 myosin binding protein H [Xenopus laevis]	32	58	-18.3631	-1.10492	0.000705						1.10492	90
CF286868	Xl.31910	Unknown	Transcribed locus, moderately similar to XP_002935188.1 PREDICTED: endothelin-converting enzyme 2-like [Xenopus (Silurana) tropicalis]	141	59	-17.281	1.00997	4e-06	35	44	-18.2534	-0.0932	0.822144	1.10317	279
BC068855	Xl.54464	dnajc2	DnaJ (Hsp40) homolog, subfamily C, member 2	979	265	-14.7996	1.63838	0	439	357	-14.9188	0.535245	0	1.10313	2040
D78638	Xl.55544	dnmt1	DNA (cytosine-5-)-methyltransferase 1	992	354	-14.5812	1.23965	0	365	391	-14.9863	0.137676	0.202411	1.10198	2102
BQ733340	Xl.57066	Unknown	Transcribed locus, moderately similar to XP_002943244.1 PREDICTED: opioid growth factor receptor-like [Xenopus (Silurana) tropicalis]	174	67	-17.0376	1.12992	0	45	52	-17.9516	0.028362	1	1.10155	338
BU908695	Xl.84770	Unknown	Transcribed locus, moderately similar to NP_033730.2 microtubule-actin cross-linking factor 1 [Mus musculus]	30	10	-19.6777	1.33802	0.009475	21	21	-19.1554	0.236948	0.643969	1.10108	82
DC009363	Xl.82396	Unknown	Transcribed locus	24	5	-20.3387	2.0161	0.003719	8	5	-20.8868	0.91502	0.42395	1.10108	42
DC041244	Xl.81517	Unknown	Transcribed locus	30	10	-19.6777	1.33802	0.009475	1	1	-23.5477	0.236948	1	1.10108	42
BP734584	Xl.79651	Unknown	Transcribed locus	21	2	-21.096	3.14538	0.000121	14	4	-20.644	2.0443	0.007538	1.10108	41
BC142588	Xl.33960	gfm1	G elongation factor, mitochondrial 1	779	265	-14.9644	1.30869	0	449	458	-14.7228	0.208316	0.033522	1.10038	1951
BC073587	Xl.61235	hbp1	HMG-box transcription factor 1	299	731	-14.9232	-1.53666	0	183	292	-15.695	-0.437176	0.001433	1.09949	1505
BC082624	Xl.23456	ncdn	Neurochondrin	374	141	-15.9489	1.1604	0	162	183	-16.1199	0.061098	0.705924	1.09931	860
BC077902	Xl.5967	cyba	Cytochrome b-245, alpha polypeptide	145	44	-17.4724	1.47354	0	55	50	-17.8351	0.374452	0.241432	1.09909	294
BC059984	Xl.1419	irf1	Interferon regulatory factor 1	370	244	-15.5611	0.353705	0.00304	260	112	-16.1329	1.45196	0	1.09826	986
BC068815	Xl.77018	utp14a	UTP14, U3 small nucleolar ribonucleoprotein, homolog A	1146	356	-14.473	1.43972	0	443	412	-14.8089	0.341611	0.000627	1.09811	2357
BC123307	Xl.25802	kdelc2	KDEL (Lys-Asp-Glu-Leu) containing 2	374	153	-15.89	1.04257	0	58	71	-17.5439	-0.054818	0.929614	1.09739	656
BC073406	Xl.6390	dcxr	Dicarbonyl/L-xylulose reductase	439	750	-14.6277	-1.01961	0	154	172	-16.2012	0.07747	0.657282	1.09708	1515
BU908474	Xl.77358	Unknown	Transcribed locus, moderately similar to XP_002935314.1 PREDICTED: transcription elongation regulator 1-like isoform 1 [Xenopus (Silurana) tropicalis]	77	157	-17.0114	-1.27477	0	63	84	-17.3629	-0.178089	0.509502	1.09668	381
BC077853	Xl.50370	MGC80563	MGC80563 protein	471	1065	-14.324	-1.42399	0	165	244	-15.8992	-0.327467	0.025408	1.09653	1945
BC084124	Xl.68788	c1galt1c1	C1GALT1-specific chaperone 1	115	42	-17.6732	1.20623	1e-06	77	84	-17.2182	0.111417	0.692762	1.09482	318
BC129669	Xl.82411	LOC100037204	Hypothetical protein LOC100037204	132	31	-17.7928	1.84326	0	26	4	-20.1975	2.93739	5e-06	1.09413	193
DC050303	Xl.82125	Unknown	Transcribed locus, strongly similar to NP_001079602.1 elongation factor 1-alpha, oocyte form [Xenopus laevis]	178	147	-16.4544	0.029122	0.911415	43	106	-17.4706	-1.06471	3.1e-05	1.09383	474
BX854274	Xl.9307	Unknown	Transcribed locus	96	216	-16.6222	-1.41686	0	59	87	-17.3849	-0.323352	0.211153	1.09351	458
BG348986	Xl.1661	Unknown	Transcribed locus, moderately similar to XP_002931658.1 PREDICTED: KN motif and ankyrin repeat domain-containing protein 4 [Xenopus (Silurana) tropicalis]	39	84	-17.9533	-1.35385	1e-06	68	96	-17.2115	-0.260551	0.272784	1.0933	287
BC087326	Xl.65939	LOC495956	Hypothetical LOC495956	82	33	-18.0911	1.06622	0.00031	10	12	-20.0943	-0.026086	1	1.09231	137
BC077492	Xl.29342	papss1	3'-phosphoadenosine 5'-phosphosulfate synthase 1	312	102	-16.3132	1.36604	0	237	231	-15.6775	0.273943	0.046732	1.0921	882
CB206981	Xl.78890	Unknown	Transcribed locus	26	64	-18.4419	-1.5465	2e-06	26	42	-18.5013	-0.454929	0.221549	1.09157	158
DC057225	Xl.7824	Unknown	Transcribed locus	49	84	-17.7886	-1.02455	8.7e-05	16	18	-19.4628	0.067023	1	1.09157	167
EG570954	Xl.77725	Unknown	Transcribed locus, strongly similar to NP_001088646.1 NODAL modulator 3 [Xenopus laevis]	207	82	-16.7666	1.089	0	72	85	-17.2581	-0.002518	1	1.09151	446
CB562076	Xl.79738	Unknown	Transcribed locus	189	434	-15.6302	-1.44625	0	179	270	-15.7674	-0.356051	0.010392	1.0902	1072
DR714722	Xl.85560	Unknown	Transcribed locus, strongly similar to XP_574109.1 PREDICTED: ribosomal protein 10-like [Rattus norvegicus]	25	6	-20.1777	1.81195	0.005223	7	5	-20.9831	0.722375	0.581055	1.08958	43
CA988078	Xl.10114	Unknown	Transcribed locus	63	51	-17.9673	0.057916	0.925435	22	53	-18.454	-1.03154	0.004626	1.08946	189
CA974088	Xl.77461	Unknown	Transcribed locus	151	56	-17.2692	1.18411	0	117	129	-16.6069	0.096086	0.655466	1.08803	453
EG581953	Xl.18192	Unknown	Transcribed locus, weakly similar to XP_002942115.1 PREDICTED: hypothetical protein LOC100496035 [Xenopus (Silurana) tropicalis]	10	4	-21.1311	1.07499	0.266846	19	5	-20.2628	2.16295	0.001544	1.08796	38
BX844914	Xl.34631	Unknown	Transcribed locus	64	18	-18.7071	1.58314	9e-06	73	61	-17.4874	0.496036	0.057894	1.0871	216
EB470850	Xl.58153	Unknown	Transcribed locus	85	75	-17.473	-0.066367	0.812616	74	43	-17.7299	1.02014	0.000293	1.0865	277
CD098783	Xl.26034	Unknown	Transcribed locus	33	58	-18.3409	-1.06053	0.001111	19	22	-19.194	0.025444	1	1.08597	132
BC166044	Xl.3378	a2m	Alpha-2-macroglobulin	109	74	-17.3033	0.311792	0.180762	67	30	-18.0612	1.39615	7e-06	1.08435	280
BU907173	Xl.50486	Unknown	Transcribed locus	61	18	-18.7418	1.51387	2.9e-05	32	28	-18.644	0.429593	0.305677	1.08428	139
BC146622	Xl.4975	pop5	Processing of precursor 5, ribonuclease P/MRP subunit	312	111	-16.2522	1.24405	0	110	116	-16.7281	0.160327	0.464424	1.08372	649
BC157448	Xl.1597	rsl1d1	Ribosomal L1 domain containing 1	568	170	-15.5125	1.49342	0	221	196	-15.8464	0.410141	0.003852	1.08328	1155
CD301786	Xl.53357	Unknown	Transcribed locus, moderately similar to XP_002944689.1 PREDICTED: coiled-coil domain-containing protein 120-like, partial [Xenopus (Silurana) tropicalis]	13	30	-19.4884	-1.45339	0.003658	19	29	-18.9948	-0.373105	0.470879	1.08028	91
BC072265	Xl.81795	unkl	Unkempt homolog-like	118	211	-16.4902	-1.0854	0	98	116	-16.8114	-0.006323	1	1.07907	543
BP697564	Xl.41488	Unknown	Transcribed locus, moderately similar to XP_002936914.1 PREDICTED: ATP-dependent RNA helicase SUPV3L1, mitochondrial-like [Xenopus (Silurana) tropicalis]	65	21	-18.5848	1.38311	0.000107	22	21	-19.1218	0.304063	0.542384	1.07905	129
EE301394	Xl.12384	Unknown	Transcribed locus, strongly similar to NP_001015507.1 protein VPRBP [Mus musculus]	32	26	-18.9419	0.052621	1	20	48	-18.5943	-1.02609	0.006741	1.07871	126
EG577443	Xl.25384	Unknown	Transcribed locus	64	111	-17.3949	-1.04136	5e-06	47	54	-17.893	0.03665	1	1.07801	276
BC084969	Xl.28936	sspn	Sarcospan (Kras oncogene-associated gene)	109	223	-16.5076	-1.27965	0	90	122	-16.8364	-0.201936	0.335161	1.07772	544
DC111014	Xl.9971	Unknown	Transcribed locus, strongly similar to NP_001120540.1 sphingosine-1-phosphate receptor 5 [Xenopus (Silurana) tropicalis]	343	104	-16.2309	1.47469	0	19	17	-19.38	0.397413	0.511376	1.07727	483
BC045232	Xl.8728	dcaf11	DDB1 and CUL4 associated factor 11	1624	3177	-12.6427	-1.21505	0	1641	2128	-12.6799	-0.137975	0.003642	1.07708	8570
BC081263	Xl.9104	tars	Threonyl-tRNA synthetase	2683	1092	-13.0509	1.04994	0	1175	1411	-13.2172	-0.027109	0.650439	1.07704	6361
AF077839	Xl.296	lmnb2-a	Lamin B2	791	281	-14.9111	1.24617	0	234	245	-15.6442	0.170675	0.216807	1.07549	1551
DC095053	Xl.62566	Unknown	Transcribed locus	101	40	-17.802	1.08934	3.9e-05	36	42	-18.2666	0.014556	1	1.07479	219
CB591033	Xl.84731	Unknown	Transcribed locus, strongly similar to NP_001084144.1 nucleoside diphosphate kinase A2 [Xenopus laevis]	1080	2225	-13.1939	-1.28971	0	212	290	-15.5938	-0.21504	0.106959	1.07467	3807
DC013263	Xl.78954	Unknown	Transcribed locus	130	40	-17.62	1.4535	0	128	116	-16.6187	0.378967	0.04697	1.07453	414
BC082859	Xl.61823	sept2-b	Septin 2	585	214	-15.3252	1.20389	0	144	155	-16.3247	0.130749	0.48776	1.07314	1098
BJ049810	Xl.4473	Unknown	Transcribed locus	13	8	-20.4419	0.453501	0.663624	44	18	-18.733	1.52645	0.000117	1.07295	83
BJ090110	Xl.71869	Unknown	Transcribed locus	56	55	-17.9978	-0.220944	0.447806	18	52	-18.6125	-1.29357	0.000914	1.07262	181
BC088681	Xl.50052	hvcn1	Hydrogen voltage-gated channel 1	198	147	-16.3776	0.182745	0.280168	79	39	-17.7531	1.25533	6e-06	1.07258	463
BC074488	Xl.47333	pdlim3	PDZ and LIM domain 3	390	255	-15.4913	0.366038	0.00177	207	90	-16.4551	1.43858	0	1.07254	942
BC133810	Xl.9259	rexo2	REX2, RNA exonuclease 2 homolog	500	194	-15.5093	1.11893	0	213	243	-15.718	0.046845	0.778529	1.07209	1150
EG585287	Xl.60116	Unknown	Transcribed locus	9	23	-19.9454	-1.60058	0.004551	10	17	-19.843	-0.528586	0.442068	1.07199	59
BC046699	Xl.3439	calr	Calreticulin	7891	3250	-11.486	1.03283	0	2870	3473	-11.9233	-0.038183	0.296387	1.07101	17484
EB731569	Xl.21128	abhd14b	Abhydrolase domain containing 14B	117	212	-16.493	-1.1045	0	63	76	-17.4351	-0.033699	0.932202	1.0708	468
BU913186	Xl.80951	Unknown	Transcribed locus, strongly similar to XP_002935184.1 PREDICTED: arginyl aminopeptidase-like 1 [Xenopus (Silurana) tropicalis]	18	9	-20.1222	0.753061	0.247789	27	9	-19.5853	1.82191	0.000753	1.06885	63
BC073592	Xl.47624	LOC443671	Hypothetical protein LOC443671	10	7	-20.7275	0.267634	1	30	14	-19.1906	1.33648	0.006609	1.06885	61
EE302848	Xl.55386	Unknown	Transcribed locus, weakly similar to XP_002719233.1 PREDICTED: mitogen-activated protein kinase kinase kinase 14 [Oryctolagus cuniculus]	14	7	-20.4848	0.753061	0.38331	27	9	-19.5853	1.82191	0.000753	1.06885	57
BC099366	Xl.81233	Unknown	Transcribed locus, strongly similar to NP_001085598.1 heat shock protein 90kDa alpha (cytosolic), class A member 1, gene 1 [Xenopus laevis]	8	1	-22.2921	2.75306	0.070313	12	1	-21.7552	3.82191	0.001831	1.06885	22
CB180278	Xl.20699	Unknown	Transcribed locus	50	15	-19.0167	1.49003	0.000227	15	3	-20.8018	2.55888	0.004425	1.06885	83
CX135708	Xl.38926	Unknown	Transcribed locus	22	5	-20.4014	1.89057	0.005925	6	4	-21.2552	0.821911	0.753906	1.06865	37
BC097813	Xl.51154	phf15	PHD finger protein 15	158	292	-16.0453	-1.13298	0	266	328	-15.3413	-0.065321	0.621616	1.06766	1044
EE309426	Xl.56290	Unknown	Transcribed locus, moderately similar to NP_001073041.1 zinc finger and AT hook domain containing [Xenopus (Silurana) tropicalis]	15	29	-19.4097	-1.19803	0.00956	3	17	-20.7115	-2.26555	0.004425	1.06752	64
BC084381	Xl.5570	pdia4	Protein disulfide isomerase family A, member 4	5712	1989	-12.0733	1.27501	0	888	906	-13.7388	0.207997	0.002494	1.06702	9495
BC094125	Xl.28856	LOC733211	Hypothetical protein LOC733211	563	182	-15.4697	1.38226	0	354	335	-15.1199	0.316537	0.004268	1.06572	1434
BX846342	Xl.77794	Unknown	Transcribed locus, strongly similar to XP_002932943.1 PREDICTED: hypoxia up-regulated protein 1 [Xenopus (Silurana) tropicalis]	187	56	-17.115	1.4926	0	178	156	-16.1672	0.42728	0.00863	1.06532	577
CB198083	Xl.17747	Unknown	Transcribed locus	148	303	-16.0658	-1.28066	0	252	345	-15.3439	-0.216224	0.077592	1.06444	1048
BC108760	Xl.711	calcoco1-a	Calcium binding and coiled-coil domain 1	663	1185	-14.0003	-1.08475	0	639	764	-14.0992	-0.020808	0.809793	1.06394	3251
DC052740	Xl.67406	Unknown	Transcribed locus	298	533	-15.1535	-1.08576	0	142	170	-16.2682	-0.022695	0.90973	1.06307	1143
BC124848	Xl.29555	rcc1-a	Regulator of chromosome condensation 1	376	144	-15.9299	1.13773	0	84	94	-17.0743	0.074677	0.763774	1.06305	698
BC097721	Xl.77381	romo1	Reactive oxygen species modulator 1	75	28	-18.274	1.17453	0.000131	32	8	-19.5477	2.23695	2.5e-05	1.06242	143
EG584718	Xl.21792	Unknown	Transcribed locus	20	36	-19.0462	-1.09494	0.007508	34	41	-18.3252	-0.033141	1	1.06179	131
CX131507	Xl.83165	rplp1	Ribosomal protein, large, P1	516	101	-15.9574	2.10608	0	77	44	-17.6846	1.0443	0.000132	1.06177	738
AF474372	Xl.17390	dna2	DNA replication helicase 2 homolog	231	90	-16.6203	1.11296	0	73	83	-17.2653	0.051733	0.872441	1.06122	477
EB646446	Xl.76590	Unknown	Transcribed locus, strongly similar to NP_001005064.1 eukaryotic translation initiation factor 4B [Xenopus (Silurana) tropicalis]	2004	3563	-12.4083	-1.07715	0	730	870	-13.9094	-0.016171	0.841243	1.06098	7167
EB470355	Xl.81634	Unknown	Transcribed locus, moderately similar to NP_001087458.1 KIAA1267 [Xenopus laevis]	94	86	-17.3017	-0.118615	0.601969	27	72	-18.0853	-1.17809	0.000219	1.05947	279
BJ092491	Xl.79301	Unknown	Transcribed locus	395	85	-16.2746	1.96938	0	59	37	-18.0017	0.910138	0.004226	1.05924	576
DC019271	Xl.81523	Unknown	Transcribed locus	95	94	-17.2299	-0.231672	0.308505	17	49	-18.6966	-1.2903	0.00109	1.05863	255
CA981073	Xl.76490	Unknown	Transcribed locus, strongly similar to NP_062284.1 serine/threonine-protein phosphatase 2A catalytic subunit alpha isoform [Mus musculus]	185	58	-17.0974	1.42646	0	102	93	-16.9419	0.370215	0.085412	1.05625	438
DC114135	Xl.69828	Unknown	Transcribed locus, strongly similar to NP_001116895.1 neurogenin 1 [Xenopus (Silurana) tropicalis]	190	77	-16.8738	1.05613	0						1.05613	267
BC073582	Xl.47606	MGC82879	MGC82879 protein	153	96	-16.8709	0.425486	0.025447	45	19	-18.6778	1.48087	0.000152	1.05539	313
BP707297	Xl.81673	Unknown	Transcribed locus, strongly similar to NP_001121497.1 myosin IE, gene 1 [Xenopus (Silurana) tropicalis]	83	28	-18.2009	1.32075	1.1e-05	51	50	-17.8896	0.265517	0.42616	1.05523	212
CO382621	Xl.6143	ranbp1	RAN binding protein 1	962	313	-14.6922	1.37294	0	183	173	-16.0726	0.31802	0.044156	1.05492	1631
BC073491	Xl.47648	gpr155	G protein-coupled receptor 155	408	709	-14.7211	-1.04415	0	1088	1273	-13.347	0.010394	0.86901	1.05455	3478
BC099367	Xl.47960	spint2	Serine peptidase inhibitor, Kunitz type, 2	221	179	-16.1563	0.057148	0.725728	55	30	-18.2036	1.11142	0.000732	1.05427	485
AW637088	Xl.71587	Unknown	Transcribed locus, moderately similar to NP_001011063.1 leucine rich repeat containing 20 [Xenopus (Silurana) tropicalis]	210	77	-16.8016	1.20052	0	93	99	-16.9635	0.146751	0.51611	1.05377	479
BU905315	Xl.53270	Unknown	Transcribed locus	42	11	-19.3662	1.68595	0.00041	25	19	-19.1018	0.632877	0.174171	1.05307	97
BC072081	Xl.37647	rrs1	RRS1 ribosome biogenesis regulator homolog	659	173	-15.3927	1.68257	0	267	203	-15.6847	0.632308	3e-06	1.05026	1302
CB941314	Xl.48776	lsm6	LSM6 homolog, U6 small nuclear RNA associated	393	119	-16.0355	1.47663	0	113	99	-16.823	0.427771	0.039573	1.04886	724
CF284689	Xl.54816	fcrg2	ITAM-bearing signaling subunit	100	82	-17.2914	0.039365	0.881876	92	51	-17.4497	1.08808	1.3e-05	1.04872	325
BC082442	Xl.48870	ift20-b	Intraflagellar transport 20 homolog	179	66	-17.028	1.19248	0	75	80	-17.2723	0.143839	0.629998	1.04864	400
EE311970	Xl.70827	Unknown	Transcribed locus	169	57	-17.1752	1.32105	0	123	120	-16.623	0.272572	0.158015	1.04848	469
DC102345	Xl.76427	Unknown	Transcribed locus, strongly similar to NP_001165261.1 NOP10 ribonucleoprotein homolog [Xenopus laevis]	240	83	-16.6511	1.28491	0	75	75	-17.3189	0.236948	0.369161	1.04796	473
BQ737468	Xl.73891	Unknown	Transcribed locus	71	21	-18.5211	1.51049	1.1e-05	55	47	-17.8797	0.463719	0.137099	1.04677	194
BQ733828	Xl.72766	Unknown	Transcribed locus, strongly similar to NP_001005685.1 exocyst complex component 3 [Xenopus (Silurana) tropicalis]	206	84	-16.7527	1.04724	0	136	160	-16.343	0.002483	1	1.04476	586
BC057729	Xl.29864	LOC398719	Hypothetical protein LOC398719	831	228	-15.0263	1.61888	0	445	352	-14.9192	0.575178	0	1.0437	1856
DC000016	Xl.82888	Unknown	Transcribed locus	32	10	-19.6311	1.43113	0.004324	10	9	-20.3018	0.388951	0.647606	1.04218	61
CX134074	Xl.50276	Unknown	Transcribed locus, strongly similar to NP_001084444.1 protein orai-2 [Xenopus laevis]	22	38	-18.9384	-1.03544	0.009853	23	27	-18.9085	0.005623	1	1.04106	110
BJ091895	Xl.72241	Unknown	Transcribed locus	88	18	-18.4774	2.04257	0	17	10	-19.843	1.00248	0.122078	1.04009	133
BC068852	Xl.46579	psme3	Proteaseome 28 subunit, 3	1784	596	-13.7821	1.33479	0	990	951	-13.6254	0.294932	8e-06	1.03986	4321
CB200871	Xl.26204	rps11	Ribosomal protein S11	97	30	-18.0387	1.44608	1e-06	18	16	-19.4628	0.406873	0.607591	1.03921	161
CF285808	Xl.84308	Unknown	Transcribed locus, weakly similar to NP_612409.1 nucleolar MIF4G domain-containing protein 1 [Homo sapiens]	67	57	-17.8426	-0.01374	1	18	44	-18.733	-1.05256	0.009853	1.03882	186
DQ117608	Xl.7646	entpd7	Ectonucleoside triphosphate diphosphohydrolase 7	603	212	-15.3101	1.26116	0	492	497	-14.5979	0.222361	0.016986	1.03879	1804
CA980855	Xl.46073	Unknown	Transcribed locus, strongly similar to XP_002934988.1 PREDICTED: hypothetical protein LOC100495799 isoform 1 [Xenopus (Silurana) tropicalis]	62	18	-18.7301	1.53733	2e-05	12	10	-20.0943	0.499983	0.523467	1.03735	102
EB733540	Xl.50472	Unknown	Transcribed locus, weakly similar to XP_002661973.1 PREDICTED: Nuclear protein 1-like [Danio rerio]	207	432	-15.5679	-1.30834	0	161	229	-15.9627	-0.271339	0.075456	1.037	1029
AW645308	Xl.7518	polr2k-a	Polymerase (RNA) II (DNA directed) polypeptide K, 7.0kDa	157	151	-16.5256	-0.190723	0.278953	25	69	-18.1715	-1.22772	0.000223	1.037	402
BC123270	Xl.60043	hoxb6	Homeobox B6	415	706	-14.7119	-1.0135	0	566	658	-14.2944	0.019663	0.841171	1.03316	2345
EB468645	Xl.78135	Unknown	Transcribed locus, strongly similar to NP_001084772.1 sorting nexin-33 [Xenopus laevis]	25	45	-18.7243	-1.09494	0.002548	39	48	-18.1125	-0.062612	0.914212	1.03232	157
BF426756	Xl.61679	Unknown	Transcribed locus	39	10	-19.4884	1.71653	0.000346	30	22	-18.8646	0.684407	0.126347	1.03213	101
BC057739	Xl.2874	runx1	Runt-related transcription factor 1	143	32	-17.7122	1.91293	0	50	32	-18.2258	0.880805	0.008037	1.03213	257
BC097654	Xl.2815	katnb1	Katanin p80 (WD repeat containing) subunit B 1	900	378	-14.6041	1.0046	0	251	301	-15.4451	-0.025128	0.898227	1.02973	1830
DC101594	Xl.57616	Unknown	Transcribed locus, moderately similar to NP_001072755.1 BRCA1-A complex subunit RAP80 [Xenopus (Silurana) tropicalis]	38	23	-18.9064	0.477427	0.245061	41	17	-18.8252	1.50704	0.000204	1.02961	119
X83975	Xl.85472	glcnac	Alpha-1,3-mannosyl-glycoprotein beta-1,2-N-acetylglucosaminyltransferase	61	18	-18.7418	1.51387	2.9e-05	19	16	-19.4238	0.484876	0.405032	1.029	114
BJ028848	Xl.1370	Unknown	Transcribed locus	51	87	-17.7344	-1.01746	6.1e-05	106	124	-16.7067	0.010672	1	1.02813	368
BQ109594	Xl.7128	Unknown	Transcribed locus	45	17	-19.0025	1.15745	0.004444	13	14	-19.7938	0.130033	1	1.02742	89
DC025675	Xl.24084	Unknown	Transcribed locus	58	24	-18.5706	1.02608	0.003596	39	46	-18.1432	-0.001211	1	1.02729	167
BC075155	Xl.44732	adk	Adenosine kinase	922	381	-14.581	1.02804	0	315	371	-15.1305	0.000881	1	1.02716	1989
BP733930	Xl.54883	Unknown	Transcribed locus	171	65	-17.072	1.14855	0	72	78	-17.3201	0.121471	0.683232	1.02707	386
BC129512	Xl.6185	c18orf21	Chromosome 18 open reading frame 21	296	107	-16.3167	1.22105	0	100	103	-16.8825	0.194304	0.399714	1.02674	606
BG579413	Xl.9010	Unknown	Transcribed locus	90	79	-17.3943	-0.058867	0.87779	66	165	-16.8424	-1.08498	0	1.02611	400
AY116304	Xl.34940	klf15	Kruppel-like factor 15	97	229	-16.5726	-1.48623	0	37	60	-17.9896	-0.460489	0.125346	1.02574	423
BU903756	Xl.52946	Unknown	Transcribed locus	178	47	-17.2769	1.67421	0	302	227	-15.5152	0.648805	0	1.0254	754
CB564977	Xl.76399	Unknown	Transcribed locus	336	60	-16.6425	2.23849	0	120	61	-17.1289	1.2131	0	1.02539	577
BC044329	Xl.78173	hsp47	Heat shock protein 47	335	137	-16.0491	1.04305	0	61	71	-17.5075	0.017939	1	1.02511	604
BU909018	Xl.40684	Unknown	Transcribed locus	15	40	-19.1777	-1.66198	7.3e-05	6	11	-20.5255	-0.637521	0.629059	1.02445	72
BF232502	Xl.77968	Unknown	Transcribed locus	30	25	-19.0167	0.016096	1	27	64	-18.1703	-1.00816	0.00206	1.02426	146
EB469674	Xl.61613	Unknown	Transcribed locus, moderately similar to XP_002932549.1 PREDICTED: receptor activity-modifying protein 2-like [Xenopus (Silurana) tropicalis]	38	31	-18.691	0.046792	1	41	23	-18.6072	1.07094	0.005918	1.02415	133
BC043982	Xl.14056	rangap1-a	Ran GTPase activating protein 1	881	304	-14.7766	1.28813	0	502	492	-14.5907	0.265977	0.003875	1.02216	2179
BC082707	Xl.44603	umps	Uridine monophosphate synthetase	728	261	-15.0243	1.23295	0	233	237	-15.6713	0.212391	0.127876	1.02056	1459
EB732697	Xl.70276	Unknown	Transcribed locus, weakly similar to NP_001089539.1 myeloid zinc finger 1 [Xenopus laevis]	26	44	-18.7122	-1.00593	0.005583	24	28	-18.8516	0.014556	1	1.02049	122
BC125985	Xl.52744	junb	Jun B proto-oncogene	963	542	-14.2953	0.582304	0	1198	465	-14.004	1.60227	0	1.01997	3168
CA987658	Xl.15265	Unknown	Transcribed locus	15	29	-19.4097	-1.19803	0.00956	21	28	-18.9479	-0.178089	0.77545	1.01994	93
CD360578	Xl.71671	Unknown	Transcribed locus, moderately similar to XP_002935004.1 PREDICTED: ankyrin repeat domain-containing protein 26 [Xenopus (Silurana) tropicalis]	31	53	-18.4511	-1.02066	0.002195	39	46	-18.1432	-0.001211	1	1.01945	169
BU905774	Xl.53616	Unknown	Transcribed locus	54	41	-18.2359	0.150397	0.681743	42	22	-18.6218	1.16983	0.002626	1.01944	159
EE302553	Xl.80571	Unknown	Transcribed locus, strongly similar to NP_001080346.1 enolase 3 [Xenopus laevis]	41	70	-18.0487	-1.01867	0.000421						1.01867	111
EB464384	Xl.29319	Unknown	Transcribed locus, strongly similar to XP_002932938.1 PREDICTED: rho GTPase-activating protein 39-like [Xenopus (Silurana) tropicalis]	51	18	-18.8709	1.25556	0.001307	13	13	-19.8473	0.236948	0.845019	1.01861	95
AY293305	Xl.9843	LOC733244	Type I activation TM-receptor XFL2	34	4	-20.2484	2.84052	7e-06	6	2	-21.7552	1.82191	0.289063	1.01861	46
EB735207	Xl.59678	Unknown	Transcribed locus, moderately similar to NP_001080953.1 thyroid hormone down-regulated protein (gene 17) [Xenopus laevis]	92	157	-16.883	-1.018	0						1.018	249
DT080325	Xl.6144	Unknown	Transcribed locus	73	29	-18.2682	1.08491	0.000409	32	36	-18.4628	0.067023	0.903597	1.01788	170
DQ287907	Xl.55983	adam17	ADAM metallopeptidase domain 17	300	122	-16.2123	1.05114	0	218	251	-15.6779	0.033589	0.817248	1.01755	891
BQ734881	Xl.8245	ssr3-a	Signal sequence receptor, gamma (translocon-associated protein gamma)	1571	532	-13.9557	1.31525	0	361	346	-15.0825	0.298175	0.006731	1.01707	2810
CB593099	Xl.29466	MGC80700	MGC80700 protein	990	1931	-13.3589	-1.21079	0	178	240	-15.8564	-0.194209	0.185509	1.01658	3339
BC106507	Xl.55482	ccdc113	Coiled-coil domain containing 113	234	191	-16.0682	0.045997	0.770533	85	48	-17.5505	1.06138	4.1e-05	1.01538	558
BC072311	Xl.61485	rbbp4-b	Retinoblastoma binding protein 4	815	308	-14.8234	1.15693	0	206	220	-15.8138	0.142089	0.331981	1.01484	1549
BP683334	Xl.12245	Unknown	Transcribed locus	106	39	-17.7855	1.19558	7e-06	101	105	-16.8615	0.180914	0.402024	1.01466	351
BC084851	Xl.49516	ifit1	Interferon-induced protein with tetratricopeptide repeats 1	1	1	-23.7921	-0.246939	1	166	469	-15.4235	-1.26146	0	1.01452	637
EE305305	Xl.63587	Unknown	Transcribed locus, moderately similar to XP_002941765.1 PREDICTED: protein MICAL-2-like [Xenopus (Silurana) tropicalis]	1	13	-21.9419	-3.94738	0.000977	1	9	-21.9628	-2.93298	0.039063	1.0144	24
CB558828	Xl.58981	Unknown	Transcribed locus, weakly similar to XP_002719527.1 PREDICTED: testis expressed sequence 2 [Oryctolagus cuniculus]	11	9	-20.4774	0.042568	1	37	21	-18.7468	1.05408	0.008641	1.01152	78
CK803655	Xl.85482	Unknown	Transcribed locus, strongly similar to NP_038636.2 nascent polypeptide-associated complex subunit alpha isoform b [Mus musculus]	16989	28727	-9.36089	-1.00474	0	3756	4408	-11.5573	0.006021	0.859217	1.01077	53880
BC108831	Xl.68862	LOC733435	Hypothetical protein LOC733435	844	296	-14.8268	1.26471	0	635	627	-14.2463	0.255239	0.00177	1.00947	2402
BQ734813	Xl.77357	Unknown	Transcribed locus, strongly similar to NP_036766.1 ribose-phosphate pyrophosphokinase 2 [Rattus norvegicus]	275	490	-15.2721	-1.08029	0	284	352	-15.2431	-0.072736	0.551392	1.00755	1401
BC081267	Xl.48891	maob	Monoamine oxidase B	110	193	-16.6052	-1.05804	0	335	409	-15.0157	-0.050991	0.659364	1.00704	1047
BC074207	Xl.43573	lrwd1	Leucine-rich repeats and WD repeat domain containing 1	419	136	-15.893	1.37641	0	91	83	-17.1063	0.369704	0.11112	1.0067	729
BJ644188	Xl.71191	Unknown	Transcribed locus	10	11	-20.4014	-0.384442	0.663624	11	34	-19.2743	-1.39108	0.003658	1.00664	66
CB941091	Xl.4557	LOC100049137	Chromosome 1 open reading frame 151 homolog	461	787	-14.5577	-1.01854	0	132	157	-16.3782	-0.013278	0.953025	1.00526	1537
BC129056	Xl.76737	fam83d	Family with sequence similarity 83, member D	204	77	-16.8225	1.1587	0	84	89	-17.1137	0.153532	0.54316	1.00517	454
CF521848	Xl.62332	Unknown	Transcribed locus, strongly similar to NP_001017214.1 translocase of outer mitochondrial membrane 7 homolog [Xenopus (Silurana) tropicalis]	1380	2387	-12.9664	-1.03747	0	627	756	-14.1204	-0.032972	0.686169	1.0045	5150
BC077841	Xl.4593	pola2	Polymerase (DNA directed), alpha 2 (70kD subunit)	224	86	-16.6753	1.13415	0	52	56	-17.7938	0.130033	0.699175	1.00412	418
GQ120633	Xl.85714	Unknown	Calcium channel voltage-dependent L type Cav1.1, alpha 1s subunit (CACNA1S)	58	98	-17.5558	-1.00367	2.8e-05						1.00367	156
CD326063	Xl.81429	Unknown	Transcribed locus, weakly similar to XP_002161543.1 PREDICTED: similar to GF20795, partial [Hydra magnipapillata]	93	81	-17.3526	-0.04763	0.879199	52	127	-17.2032	-1.0513	7e-06	1.00367	353
BC060454	Xl.5082	MGC68521	Hypothetical protein MGC68521	2006	1505	-13.0293	0.167619	0.000666	5095	2669	-11.6992	1.16973	0	1.00211	11275
BM172581	Xl.16683	Unknown	Transcribed locus	14	2	-21.3884	2.56042	0.007385	5	2	-21.8868	1.55888	0.453125	1.00154	23
DC040248	Xl.8230	p11f3	P11F3 protein	28	5	-20.2275	2.23849	0.000535	18	9	-19.8778	1.23695	0.052239	1.00154	60
DC078230	Xl.69766	Unknown	Transcribed locus	13	9	-20.3569	0.283576	0.831812	31	15	-19.1172	1.28425	0.004534	1.00068	68

## Sheet: Day 2
				R2					NR2
GenBank/EMBL/DDBJ accession number	Unigene Cluster ID	Gene name	Cluster function (according to Unigene)	Reads- Transected	Reads-Sham	log2Conc	log2FC	p-value	Reads- Transected	Reads-Sham	log2Conc	log2FC	p-value	FC ratio	Total reads
DC070478	Xl.69048	Unknown	Transcribed locus	0	17	-34.6695	-30.6932	3.1e-05	3	0	-35.7141	28.6039	0.25	59.2971	20
BQ735627	Xl.70227	Unknown	Transcribed locus, weakly similar to NP_057279.2 kinesin-like protein KIF20B [Homo sapiens]	13	0	-34.6936	30.6448	0.000122	0	1	-36.6374	-26.7573	1	57.4021	14
BU915797	Xl.51843	Unknown	Transcribed locus, moderately similar to XP_002941495.1 PREDICTED: scavenger receptor class A member 5-like [Xenopus (Silurana) tropicalis]	0	13	-34.863	-30.3062	0.000488	1	0	-36.5066	27.0189	1	57.3251	14
BJ085182	Xl.75507	Unknown	Transcribed locus	1	0	-36.5439	26.9444	1	0	11	-34.9077	-30.2167	0.001953	57.1611	12
AB091341	Xl.25845	fcn3-A	Ficolin-3	0	4	-35.7132	-28.6057	0.125	186	2	-18.8584	6.80077	0	35.4065	192
BC085070	Xl.22225	LOC495485	Hypothetical LOC495485						112	0	-33.1029	33.8263	0	33.8263	112
CB561764	Xl.85211	Unknown	Transcribed locus	16	1	-21.241	4.33864	0.000145	0	4	-35.6374	-28.7573	0.125	33.0959	21
CD325371	Xl.80294	Unknown	Transcribed locus, strongly similar to NP_001089676.1 hypothetical protein LOC734737 [Xenopus laevis]	5	0	-35.3829	29.2663	0.0625	1	15	-21.1745	-3.64528	0.000977	32.9116	21
CD360129	Xl.17501	Unknown	Transcribed locus	1	19	-21.117	-3.90928	0.000145	3	0	-35.7141	28.6039	0.25	32.5131	23
EB735237	Xl.85544	Unknown	Transcribed locus, strongly similar to NP_001091283.1 cell division cycle associated 7 [Xenopus laevis]	24	3	-20.156	3.33865	3e-06	0	5	-35.4764	-29.0792	0.0625	32.4179	32
BU906290	Xl.79587	Unknown	Transcribed locus, strongly similar to NP_001090423.1 E2F transcription factor 7 [Xenopus laevis]	12	1	-21.4485	3.92361	0.001831	0	3	-35.8449	-28.3422	0.25	32.2659	16
BC097587	Xl.82230	LOC432122	Hypothetical protein LOC432122	12	4	-20.4485	1.92361	0.021271	112	0	-33.1029	33.8263	0	31.9026	128
BU904050	Xl.55511	Unknown	Transcribed locus, moderately similar to XP_002944396.1 PREDICTED: hemopexin-like, partial [Xenopus (Silurana) tropicalis]	3	3	-21.656	0.338645	1	30	0	-34.0532	31.9258	0	31.5871	36
BF072087	Xl.55150	Unknown	Transcribed locus	28	15	-18.8839	1.23911	0.00956	0	12	-34.8449	-30.3422	0.000977	31.5814	55
BC078512	Xl.24711	anxa8	Annexin A8	0	31	-34.2361	-31.5599	0						31.5599	31
AB080019	Xl.10868	lgals4	Lectin, galactoside-binding, soluble, 4	4	39	-19.5983	-2.94676	1e-06	3	0	-35.7141	28.6039	0.25	31.5506	46
EB465183	Xl.79687	Unknown	Transcribed locus, strongly similar to NP_001008063.1 myosin IA [Xenopus (Silurana) tropicalis]	16	29	-18.812	-0.519336	0.291215	15	0	-34.5532	30.9258	3.1e-05	31.4451	60
BP677240	Xl.58473	Unknown	Transcribed locus	0	2	-36.2132	-27.6057	0.5	75	7	-18.6099	3.68308	0	31.2888	84
BX846582	Xl.12557	Unknown	Transcribed locus, weakly similar to XP_001175029.1 PREDICTED: similar to tenascin XB isoform 1 variant, partial [Pan troglodytes]	36	46	-17.8943	-0.014992	1	19	0	-34.3826	31.2668	2e-06	31.2818	101
BG233801	Xl.2191	Unknown	Transcribed locus	0	14	-34.8095	-30.4131	0.000244	6	4	-20.8355	0.846577	0.548828	31.2597	24
AW158986	Xl.11810	Unknown	Transcribed locus	0	20	-34.5522	-30.9277	8e-06	11	11	-19.6685	0.261614	0.831812	31.1893	42
CB565088	Xl.81154	Unknown	Transcribed locus, moderately similar to XP_001236690.1 PREDICTED: similar to fast myosin heavy chain HCIII, partial [Gallus gallus]						18	0	-34.4216	31.1888	4e-06	31.1888	18
CD363018	Xl.81435	Unknown	Transcribed locus	0	13	-34.863	-30.3062	0.000488	9	6	-20.2505	0.846577	0.301758	31.1527	28
CB565307	Xl.80397	Unknown	Transcribed locus, strongly similar to NP_001084009.1 myosin light chain, phosphorylatable, fast skeletal muscle [Xenopus laevis]	127	126	-16.258	0.35005	0.059069	21	0	-34.3104	31.4112	0	31.0612	274
BC057715	Xl.18730	pck1	Phosphoenolpyruvate carboxykinase 1 (soluble)	0	2	-36.2132	-27.6057	0.5	18	2	-20.543	3.43154	0.000221	31.0373	22
EB733238	Xl.57074	Unknown	Transcribed locus	2	40	-20.08	-3.98328	0	1	0	-36.5066	27.0189	1	31.0022	43
BC099337	Xl.81375	mmp1	Matrix metallopeptidase 1 (interstitial collagenase)	31	12	-18.9714	1.70788	0.000388	51	0	-33.6704	32.6913	0	30.9834	94
U35410	Xl.21535	klf9-b	Kruppel-like factor 9	0	16	-34.7132	-30.6057	6.1e-05	37	36	-17.9383	0.301143	0.482789	30.9069	89
EE302676	Xl.84415	Unknown	Transcribed locus, strongly similar to NP_034985.2 myosin-4 [Mus musculus]						14	0	-34.6029	30.8263	6.1e-05	30.8263	14
CD811332	Xl.84483	Unknown	Transcribed locus, moderately similar to XP_001231521.1 PREDICTED: similar to Myosin heavy chain, skeletal muscle, adult [Gallus gallus]						13	0	-34.6564	30.7193	0.000122	30.7193	13
BU913259	Xl.77188	Unknown	Transcribed locus, strongly similar to NP_001080788.1 serine/threonine-protein kinase PLK1 [Xenopus laevis]	12	1	-21.4485	3.92361	0.001831	0	1	-36.6374	-26.7573	1	30.6809	14
BC106299	Xl.59644	Unknown	CDNA clone IMAGE:7209500	2	16	-20.741	-2.66135	0.007538	2	0	-36.0066	28.0189	0.5	30.6803	20
DC054627	Xl.64981	Unknown	Transcribed locus	2	16	-20.741	-2.66135	0.007538	2	0	-36.0066	28.0189	0.5	30.6803	20
CA973225	Xl.50459	Unknown	Transcribed locus						0	14	-34.7337	-30.5646	0.000244	30.5646	14
BC088910	Xl.11644	fbxo5-a	F-box protein 5	22	0	-34.3142	31.4038	0	3	2	-21.8355	0.846577	1	30.5572	27
BC123163	Xl.59868	mr1	Major histocompatibility complex, class I-related	38	24	-18.3246	1.00161	0.011141	23	0	-34.2448	31.5425	0	30.5409	85
BJ629407	Xl.31997	Unknown	Transcribed locus	0	12	-34.9207	-30.1907	0.000977	2	2	-22.128	0.261614	1	30.4523	16
EG569980	Xl.47885	Unknown	Transcribed locus	0	11	-34.9835	-30.0652	0.001953	4	4	-21.128	0.261614	1	30.3268	19
BX848252	Xl.77882	Unknown	Transcribed locus, weakly similar to XP_001632920.1 predicted protein [Nematostella vectensis]	1	12	-21.4485	-3.24632	0.006348	1	0	-36.5066	27.0189	1	30.2652	14
BU910450	Xl.7843	Unknown	Transcribed locus, strongly similar to XP_002934785.1 PREDICTED: uncharacterized protein C4orf46 homolog [Xenopus (Silurana) tropicalis]	22	5	-19.8503	2.47615	0.00018	0	2	-36.1374	-27.7573	0.5	30.2334	29
CO389643	Xl.85654	Unknown	Transcribed locus	0	11	-34.9835	-30.0652	0.001953						30.0652	11
CB562349	Xl.80974	Unknown	Transcribed locus	0	17	-34.6695	-30.6932	3.1e-05	7	13	-19.8741	-0.63147	0.503445	30.0617	37
AW782740	Xl.6218	Unknown	Transcribed locus	5	8	-20.58	-0.339427	1	0	11	-34.9077	-30.2167	0.001953	29.8773	24
CB558373	Xl.5029	Unknown	Transcribed locus	1	3	-22.4485	-1.24632	0.625	0	17	-34.5937	-30.8448	3.1e-05	29.5984	21
BP682601	Xl.48499	Unknown	Transcribed locus	0	13	-34.863	-30.3062	0.000488	1	2	-22.628	-0.738386	1	29.5678	16
AJ278067	Xl.53505	irg1	Immunoresponsive gene 1	29	104	-17.4618	-1.50381	0	2	0	-36.0066	28.0189	0.5	29.5227	135
CD254742	Xl.12422	Unknown	Transcribed locus	54	137	-16.8145	-1.0045	1e-05	0	12	-34.8449	-30.3422	0.000977	29.3377	203
EB474231	Xl.26064	Unknown	Transcribed locus, moderately similar to NP_001088587.1 hypothetical protein LOC495470 [Xenopus laevis]	11	0	-34.8142	30.4038	0.000488	8	4	-20.628	1.26161	0.266846	29.1422	23
CV073510	Xl.83664	Unknown	Transcribed locus, strongly similar to NP_001026652.1 histone H2B 8 [Gallus gallus]	0	1	-36.7132	-26.6057	1	14	3	-20.4318	2.48401	0.007538	29.0897	18
BG363987	Xl.57404	Unknown	Transcribed locus	21	6	-19.7524	2.146	0.000912	0	1	-36.6374	-26.7573	1	28.9033	28
BC099243	Xl.28412	mall	Mal, T-cell differentiation protein-like	9	40	-18.9951	-1.81336	0.000346	1	0	-36.5066	27.0189	1	28.8323	50
BG816943	Xl.73582	Unknown	Transcribed locus	2	13	-20.8908	-2.36179	0.012939	0	13	-34.7872	-30.4577	0.000488	28.0959	28
BJ090514	Xl.12767	Unknown	Transcribed locus	0	13	-34.863	-30.3062	0.000488	1	8	-21.628	-2.73839	0.070313	27.5678	22
L49412	Xl.21626	mmp-13	Collagenase 3	1	8	-21.741	-2.66135	0.070313	109	4	-18.7439	5.0298	0	7.69115	122
CF284349	Xl.73506	Unknown	Transcribed locus	91	1	-19.9871	6.84644	0	16	18	-19.043	0.091689	0.864166	6.75475	126
BC048022	Xl.23696	tsga10	Testis specific, 10	41	2	-20.0622	4.6962	0	1	4	-22.128	-1.73839	0.375	6.43458	48
BQ730795	Xl.71462	Unknown	Transcribed locus, moderately similar to NP_001177326.1 cell division cycle associated 2 [Xenopus laevis]	19	1	-21.117	4.58657	1.1e-05	1	4	-22.128	-1.73839	0.375	6.32496	25
BC123188	Xl.25094	serpine1	Serpin peptidase inhibitor, clade E (nexin, plasminogen activator inhibitor type 1), member 1	115	69	-16.764	1.07561	1e-06	263	2	-18.6085	7.30053	0	6.22492	449
BX848489	Xl.9868	Unknown	Transcribed locus	11	1	-21.5113	3.79808	0.003418	1	5	-21.967	-2.06031	0.21875	5.85839	18
BC141762	Xl.76207	LOC100049768	Hypothetical protein LOC100049768	13	22	-19.1611	-0.420347	0.49956	68	2	-19.5842	5.34908	0	5.76942	105
CB984316	Xl.2016	Unknown	Transcribed locus	12	1	-21.4485	3.92361	0.001831	1	4	-22.128	-1.73839	0.375	5.66199	18
AY970827	Xl.1081	myf6-a	Myogenic factor 6 (herculin)	1	21	-21.0448	-4.05367	0.000221	5	2	-21.467	1.58354	0.453125	5.63721	29
AY962466	Xl.14725	cdca5-a	Cell division cycle associated 5	46	7	-19.0755	3.05485	0	1	6	-21.8355	-2.32335	0.125	5.3782	60
CA982922	Xl.4418	Unknown	Transcribed locus, moderately similar to XP_002939343.1 PREDICTED: hypothetical protein LOC100485845 [Xenopus (Silurana) tropicalis]	12	2	-20.9485	2.92361	0.007385	1	6	-21.8355	-2.32335	0.125	5.24695	21
CD256845	Xl.85610	Unknown	Transcribed locus, strongly similar to NP_001108243.1 major histocompatibility complex, class II, DR beta 1 [Xenopus laevis]	2	26	-20.3908	-3.36179	4.9e-05	98	34	-17.2769	1.78886	0	5.15066	160
NM_001172506	Xl.83580	hsp30c	Heat shock protein 30C	10	22	-19.3503	-0.798859	0.215327	51	3	-19.4993	4.34908	0	5.14794	86
DC012481	Xl.33489	Unknown	Transcribed locus, strongly similar to NP_033473.1 tubulin alpha-4A chain [Mus musculus]	5	14	-20.1764	-1.14678	0.167068	13	1	-21.2777	3.96205	0.000977	5.10884	33
EB480620	Xl.81367	Unknown	Transcribed locus, strongly similar to NP_001088847.1 syntrophin, alpha 1 (dystrophin-associated protein A1, 59kDa, acidic component) [Xenopus laevis]	14	1	-21.3373	4.146	0.000519	6	14	-19.9318	-0.960778	0.263176	5.10678	35
BC072161	Xl.81108	MGC80184	Hypothetical protein MGC80184	83	124	-16.5764	-0.240512	0.263738	23	1	-20.8662	4.78518	1e-06	5.02569	231
CK800551	Xl.35327	Unknown	Transcribed locus, moderately similar to XP_001506673.1 PREDICTED: similar to polyserase-IA protein [Ornithorhynchus anatinus]	2	17	-20.6973	-2.74882	0.007538	4	1	-22.128	2.26161	0.375	5.01043	24
BC084928	Xl.77372	kif23	Kinesin family member 23	58	4	-19.312	4.19663	0	3	6	-21.043	-0.738386	0.507813	4.93501	71
BM191235	Xl.75553	Unknown	Transcribed locus	4	2	-21.741	1.33865	0.6875	1	14	-21.2243	-3.54574	0.001831	4.88438	21
BC078115	Xl.80698	hsp70	Heat shock 70kDa protein	109	217	-15.9761	-0.654722	0.000108	2915	188	-13.596	4.21631	0	4.87103	3429
AB432918	Xl.15505	val	Val protein	13	1	-21.3908	4.03909	0.000977	4	8	-20.628	-0.738386	0.548828	4.77747	26
CA787957	Xl.21701	Unknown	Transcribed locus, weakly similar to XP_001366693.1 PREDICTED: hypothetical protein [Monodelphis domestica]	3	19	-20.3246	-2.32432	0.007197	18	4	-20.043	2.43154	0.000855	4.75586	44
BC070531	Xl.27125	MGC78829	Hypothetical protein MGC78829	8135	47982	-8.97094	-2.22163	0	3480	730	-12.4896	2.51473	0	4.73637	60327
EB732440	Xl.70542	Unknown	Transcribed locus	9	2	-21.156	2.50857	0.038574	5	28	-19.5633	-2.22381	0.000535	4.73238	44
BC060331	Xl.5979	MGC68464	Hypothetical protein MGC68464	33	153	-17.0901	-1.87435	0	12	2	-20.8355	2.84658	0.007385	4.72093	200
BC154966	Xl.73334	LOC100127249	Hypothetical protein LOC100127249	1	23	-20.9792	-4.18492	6.6e-05	6	5	-20.6745	0.524649	0.774414	4.70957	35
CD254359	Xl.34701	Unknown	Transcribed locus	1	20	-21.08	-3.98328	7.6e-05	11	8	-19.8982	0.721046	0.359283	4.70433	40
BC054233	Xl.81508	mmp1	Matrix metalloproteinase 1 (interstitial collagenase)	13	10	-19.7298	0.717157	0.404873	71	2	-19.5531	5.41136	0	4.6942	96
DC041244	Xl.81517	Unknown	Transcribed locus	3	8	-20.9485	-1.07639	0.34375	10	1	-21.467	3.58354	0.006348	4.65994	22
BC068675	Xl.23897	cnfn-a	Cornifelin	105	465	-15.4533	-1.8082	0	60	10	-18.5135	2.84658	0	4.65477	640
CF521264	Xl.29824	Unknown	Transcribed locus	13	1	-21.3908	4.03909	0.000977	5	9	-20.382	-0.586382	0.790527	4.62547	28
CB559431	Xl.81219	Unknown	Transcribed locus, strongly similar to NP_001083636.1 peripheral myelin protein 2 [Xenopus laevis]	2	4	-21.741	-0.661355	0.6875	13	1	-21.2777	3.96205	0.000977	4.62341	20
BG439231	Xl.75364	Unknown	Transcribed locus	1	13	-21.3908	-3.36179	0.003418	6	3	-21.043	1.26161	0.507813	4.62341	23
DT060989	Xl.60926	Unknown	Transcribed locus, weakly similar to XP_002935794.1 PREDICTED: hypothetical protein LOC100492496 [Xenopus (Silurana) tropicalis]	3	13	-20.5983	-1.77683	0.076813	12	2	-20.8355	2.84658	0.007385	4.62341	30
EE327307	Xl.81348	Unknown	Transcribed locus, moderately similar to NP_034985.2 myosin-4 [Mus musculus]						20	1	-20.967	4.58354	1.1e-05	4.58354	21
BX849306	Xl.77764	Unknown	Transcribed locus, moderately similar to NP_001167507.1 UDP-N-acetyl-alpha-D-galactosamine:polypeptide N-acetylgalactosaminyltransferase 6 (GalNAc-T6) [Xenopus laevis]	10	1	-21.58	3.66057	0.006348	2	4	-21.628	-0.738386	0.6875	4.39896	17
EE328684	Xl.55653	Unknown	Transcribed locus, moderately similar to XP_002934670.1 PREDICTED: hypothetical protein LOC100490816 [Xenopus (Silurana) tropicalis]	30	41	-18.1088	-0.112016	0.812589	236	15	-17.2332	4.23737	0	4.34938	322
EB737911	Xl.81173	Unknown	Transcribed locus, moderately similar to XP_424041.2 PREDICTED: similar to slow myosin heavy chain 1 [Gallus gallus]						34	2	-20.0842	4.34908	0	4.34908	36
EB469237	Xl.85235	Unknown	Transcribed locus, moderately similar to XP_002666141.1 PREDICTED: hmyosin heavy chain, fast skeletal muscle, partial [Danio rerio]	10	1	-21.58	3.66057	0.006348	9	17	-19.4993	-0.655923	0.32694	4.3165	37
BP728099	Xl.57636	Unknown	Transcribed locus	14	9	-19.7524	0.976075	0.21004	1	12	-21.3355	-3.32335	0.006348	4.29942	36
AY222352	Xl.61272	cdc6	Cell division cycle 6 homolog	90	11	-18.2654	3.37107	0	4	9	-20.543	-0.908311	0.387695	4.27938	114
DC075961	Xl.11204	Unknown	Transcribed locus	6	20	-19.7876	-1.39832	0.043285	24	4	-19.8355	2.84658	1.5e-05	4.2449	54
CB564630	Xl.46874	MGC85281	MGC85281 protein	19	1	-21.117	4.58657	1.1e-05	16	15	-19.1745	0.354724	0.7201	4.23185	51
BC060451	Xl.4788	MGC68535	Hypothetical protein MGC68535	37	144	-17.0513	-1.62183	0	5	1	-21.967	2.58354	0.21875	4.20537	187
BC099356	Xl.25091	des.2	Desmin, gene 2	1	19	-21.117	-3.90928	0.000145	2	2	-22.128	0.261614	1	4.1709	24
BU900201	Xl.72400	Unknown	Transcribed locus	27	4	-19.8636	3.09353	3e-06	2	5	-21.467	-1.06031	0.453125	4.15385	38
BJ622797	Xl.72273	Unknown	Transcribed locus, moderately similar to XP_002941543.1 PREDICTED: AF4/FMR2 family member 1-like [Xenopus (Silurana) tropicalis]	7	13	-19.9871	-0.55444	0.503445	10	1	-21.467	3.58354	0.006348	4.13798	31
BJ062950	Xl.79171	Unknown	Transcribed locus	20	6	-19.7876	2.07561	0.001514	1	5	-21.967	-2.06031	0.21875	4.13593	32
BC088912	Xl.11307	tnfsf11	Tumor necrosis factor (ligand) superfamily, member 11	3	22	-20.2188	-2.53582	0.001544	5	2	-21.467	1.58354	0.453125	4.11937	32
BC160719	Xl.71066	ska3	Spindle and kinetochore associated complex subunit 3	63	3	-19.4599	4.73096	0	9	7	-20.1393	0.624185	0.454498	4.10678	82
U90125	Xl.23106	ncaph	Non-SMC condensin I complex, subunit H	67	11	-18.4782	2.9453	0	3	8	-20.8355	-1.15342	0.34375	4.09873	89
BP738230	Xl.62354	Unknown	Transcribed locus	1	12	-21.4485	-3.24632	0.006348	3	2	-21.8355	0.846577	1	4.0929	18
CB942188	Xl.81349	Unknown	Transcribed locus, strongly similar to NP_001087276.1 MGC85281 protein [Xenopus laevis]	217	7	-17.9566	5.29284	0	132	68	-16.562	1.21855	0	4.0743	424
CF549450	Xl.71935	Unknown	Transcribed locus, strongly similar to NP_001089734.1 keratin 18 [Xenopus laevis]	5	8	-20.58	-0.339427	1	11	1	-21.3982	3.72105	0.003418	4.06047	25
BC074471	Xl.59018	krt10	Keratin 10	13	1	-21.3908	4.03909	0.000977						4.03909	14
DY564301	Xl.80217	Unknown	Transcribed locus	2	17	-20.6973	-2.74882	0.007538	10	5	-20.306	1.26161	0.118469	4.01043	34
BC082695	Xl.49730	slc11a1	Solute carrier family 11 (proton-coupled divalent metal ion transporters), member 1	40	1	-20.58	5.66057	0	37	14	-18.6196	1.66371	0.000128	3.99686	92
BG555205	Xl.85139	Unknown	Transcribed locus, strongly similar to NP_001080911.1 elongation factor 1-alpha, somatic form [Xenopus laevis]	15	2	-20.7876	3.24554	0.000275	1	2	-22.628	-0.738386	1	3.98392	20
BI312473	Xl.18149	Unknown	Transcribed locus	5	8	-20.58	-0.339427	1	1	24	-20.8355	-4.32335	6e-06	3.98392	38
BQ731293	Xl.62454	Unknown	Transcribed locus, strongly similar to NP_001106376.1 periostin, osteoblast specific factor [Xenopus (Silurana) tropicalis]	37	38	-18.0123	0.300171	0.488683	16	1	-21.128	4.26161	0.000145	3.96144	92
BJ056436	Xl.57463	Unknown	Transcribed locus	14	7	-19.9337	1.33865	0.078354	3	22	-20.1058	-2.61286	0.001544	3.9515	46
BC141766	Xl.55631	LOC100049771	Hypothetical protein LOC100049771	440	212	-14.9864	1.39208	0	1570	47	-15.0424	5.32357	0	3.93149	2269
DC029417	Xl.62811	Unknown	Transcribed locus	1	19	-21.117	-3.90928	0.000145						3.90928	20
DC030566	Xl.19802	Unknown	Transcribed locus, strongly similar to NP_001072274.1 K(lysine) acetyltransferase 5 [Xenopus (Silurana) tropicalis]	17	6	-19.9048	1.84115	0.006611	3	15	-20.382	-2.06031	0.030884	3.90146	41
BC056035	Xl.18168	MGC68984	Hypothetical protein MGC68984	2	31	-20.2639	-3.61555	5e-06	1	1	-23.128	0.261614	1	3.87716	35
BC077523	Xl.48357	zfand2a	Zinc finger, AN1-type domain 2A	26	28	-18.4871	0.23173	0.683489	230	16	-17.2052	4.1071	0	3.87537	300
EB467388	Xl.56362	Unknown	Transcribed locus	13	2	-20.8908	3.03909	0.004181	9	19	-19.419	-0.816388	0.184933	3.85547	43
CD256188	Xl.47947	Unknown	Transcribed locus	1	15	-21.2876	-3.56825	0.000977	6	6	-20.543	0.261614	0.774414	3.82986	28
CK805249	Xl.55481	stxbp4	Syntaxin binding protein 4	23	26	-18.629	0.161767	0.77545	1	15	-21.1745	-3.64528	0.000977	3.80704	65
AY095442	Xl.12468	bub1b	Budding uninhibited by benzimidazoles 1 homolog beta	92	6	-18.6867	4.27724	0	7	6	-20.4318	0.484007	0.581055	3.79324	111
BP724727	Xl.77031	Unknown	Transcribed locus	13	2	-20.8908	3.03909	0.004181	1	2	-22.628	-0.738386	1	3.77747	18
DC133334	Xl.69523	Unknown	Transcribed locus, moderately similar to XP_002934738.1 PREDICTED: centromere protein F [Xenopus (Silurana) tropicalis]	13	1	-21.3908	4.03909	0.000977	2	2	-22.128	0.261614	1	3.77747	18
CK800587	Xl.54526	Unknown	Transcribed locus	26	5	-19.7298	2.71716	1.9e-05	6	15	-19.882	-1.06031	0.189247	3.77747	52
BI442461	Xl.18562	Unknown	Transcribed locus, weakly similar to XP_002943218.1 PREDICTED: hypothetical protein LOC100485753 [Xenopus (Silurana) tropicalis]	3	6	-21.156	-0.661355	0.726562	1	26	-20.7777	-4.43882	2e-06	3.77747	36
CB560577	Xl.12169	Unknown	Transcribed locus	2	20	-20.58	-2.98328	0.00149	13	9	-19.6928	0.792129	0.286279	3.77541	44
BC042338	Xl.76765	cmah	Cytidine monophosphate-N-acetylneuraminic acid hydroxylase (CMP-N-acetylneuraminate monooxygenase) pseudogene	15	54	-18.4101	-1.50935	0.000194	4	1	-22.128	2.26161	0.375	3.77097	74
BC142562	Xl.50790	foxn4	Forkhead box N4	42	26	-18.1946	1.03052	0.007621	1	8	-21.628	-2.73839	0.070313	3.76891	77
DC075989	Xl.69603	Unknown	Transcribed locus, weakly similar to XP_002936656.1 PREDICTED: hypothetical protein LOC100491450 [Xenopus (Silurana) tropicalis]	6	4	-20.9485	0.923607	0.34375	129	6	-18.3299	4.68788	0	3.76427	145
CA981475	Xl.81073	Unknown	Transcribed locus	10	13	-19.7298	-0.039867	1	11	1	-21.3982	3.72105	0.003418	3.76091	35
BQ386403	Xl.65489	Unknown	Transcribed locus, weakly similar to XP_001926180.1 PREDICTED: zinc finger protein 79 isoform 1 [Sus scrofa]	10	11	-19.8503	0.201141	1	1	14	-21.2243	-3.54574	0.001831	3.74688	36
BJ081768	Xl.12159	Unknown	Transcribed locus	22	3	-20.2188	3.21311	1e-05	15	26	-18.8243	-0.531935	0.348889	3.74505	66
BC077427	Xl.32165	hist1h2ad	Histone cluster 1, H2ad	13	25	-19.0689	-0.604772	0.324009	22	3	-20.1058	3.13608	1e-05	3.74086	63
CB561747	Xl.41901	Unknown	Transcribed locus	11	20	-19.3503	-0.523852	0.47313	15	2	-20.6745	3.16851	0.001312	3.69236	48
U82541	Xl.285	mmp21	Matrix metallopeptidase 21	4	29	-19.812	-2.51934	0.000192	13	7	-19.8741	1.1547	0.115318	3.67403	53
BC082831	Xl.25391	aen	Apoptosis enhancing nuclease	64	153	-16.6123	-0.918743	1.3e-05	45	8	-18.882	2.75347	0	3.67221	270
L38596	Xl.1056	myl1	Myosin, light chain 1, alkali; skeletal, fast	170	190	-15.7514	0.17818	0.267023	12	1	-21.3355	3.84658	0.001831	3.6684	373
BC054146	Xl.3815	cdk1-b	Cyclin-dependent kinase 1	112	11	-18.1076	3.68657	0	18	21	-18.8468	0.039222	1	3.64735	162
AF283692	Xl.21551	barhl1	BarH-like homeobox 1	1	16	-21.241	-3.66135	0.000519	9	11	-19.8133	-0.027892	1	3.63346	37
BC157718	Xl.65736	cfos-A	C-fos proto-oncogene	31	144	-17.1789	-1.87708	0	324	117	-15.5229	1.7311	0	3.60818	616
BC044704	Xl.21882	MGC53392	Similar to angiopoietin-like factor	1	21	-21.0448	-4.05367	0.000221	11	18	-19.3133	-0.448879	0.458258	3.60479	51
BC082466	Xl.48884	uts2r	Urotensin 2 receptor	1	17	-21.1973	-3.74882	0.000275	24	32	-18.3355	-0.153423	0.787706	3.59539	74
EG566218	Xl.80456	Unknown	Transcribed locus	10	13	-19.7298	-0.039867	1	5	74	-18.8623	-3.62591	0	3.58604	102
BX848320	Xl.9581	Unknown	Transcribed locus, moderately similar to XP_002934953.1 PREDICTED: hypothetical protein LOC100496216 [Xenopus (Silurana) tropicalis]						10	1	-21.467	3.58354	0.006348	3.58354	11
BC084393	Xl.75771	hla-dra	Major histocompatibility complex, class II, DR alpha						50	5	-19.1451	3.58354	0	3.58354	55
BP741772	Xl.33827	Unknown	Transcribed locus	5	25	-19.7581	-1.98328	0.002316	5	2	-21.467	1.58354	0.453125	3.56683	37
EB646517	Xl.60929	Unknown	Transcribed locus, weakly similar to XP_002942667.1 PREDICTED: sushi, von Willebrand factor type A, EGF and pentraxin domain-containing protein 1-like [Xenopus (Silurana) tropicalis]	7	29	-19.4083	-1.71198	0.002935	12	4	-20.3355	1.84658	0.021271	3.55856	52
BC056080	Xl.19863	MGC69070	Hypothetical protein MGC69070	53	11	-18.6473	2.60713	0	238	4	-18.1806	6.15643	0	3.5493	306
BC134824	Xl.30685	LOC100049141	Hypothetical protein LOC100049141	15	14	-19.3839	0.438181	0.458258	13	1	-21.2777	3.96205	0.000977	3.52387	43
BJ049295	Xl.20198	Unknown	Transcribed locus, strongly similar to NP_998278.1 60S ribosomal protein L26 [Danio rerio]	1	12	-21.4485	-3.24632	0.006348	1	1	-23.128	0.261614	1	3.50793	15
CA792561	Xl.21752	Unknown	Transcribed locus	1	12	-21.4485	-3.24632	0.006348	3	3	-21.543	0.261614	1	3.50793	19
EC275264	Xl.11078	Unknown	Transcribed locus	1	12	-21.4485	-3.24632	0.006348	5	5	-20.806	0.261614	1	3.50793	23
CK797364	Xl.81817	Unknown	Transcribed locus, moderately similar to NP_001096342.1 protein phosphatase 1, regulatory (inhibitor) subunit 1B [Xenopus (Silurana) tropicalis]	3	2	-21.9485	0.923607	1	18	1	-21.043	4.43154	4e-05	3.50793	24
EG581001	Xl.85178	Unknown	Transcribed locus, moderately similar to NP_001082655.1 hypothetical protein LOC398628 [Xenopus laevis]						2	27	-20.2505	-3.49327	2.7e-05	3.49327	29
BQ730854	Xl.80734	Unknown	Transcribed locus	1	13	-21.3908	-3.36179	0.003418	10	11	-19.7373	0.124111	1	3.48591	35
BJ085305	Xl.59807	prlh	Prolactin releasing hormone	4	47	-19.4637	-3.21594	0	5	5	-20.806	0.261614	1	3.47756	61
BC129680	Xl.72557	sds	Serine dehydratase	352	1468	-13.7515	-1.72156	0	282	102	-15.722	1.72874	0	3.4503	2204
EE300254	Xl.20475	Unknown	Transcribed locus	33	4	-19.7188	3.38304	0	4	5	-20.967	-0.060314	1	3.44335	46
CD254211	Xl.5427	MGC53066	Hypothetical protein MGC53066	4	24	-19.9485	-2.24632	0.001514	39	21	-18.2891	1.1547	0.004444	3.40102	88
EB645372	Xl.72785	Unknown	Transcribed locus, moderately similar to NP_001080954.1 centromere protein E, 312kDa [Xenopus laevis]	20	1	-21.08	4.66057	6e-06	2	1	-22.628	1.26161	1	3.39896	24
BF231599	Xl.84948	Unknown	Transcribed locus	14	4	-20.3373	2.146	0.007538	7	20	-19.5633	-1.25296	0.075519	3.39896	45
BX853097	Xl.18052	Unknown	Transcribed locus	10	1	-21.58	3.66057	0.006348	4	4	-21.128	0.261614	1	3.39896	19
BP737991	Xl.69878	Unknown	Transcribed locus	25	7	-19.5154	2.17515	0.000324	5	14	-20.0633	-1.22381	0.167068	3.39896	51
EC275969	Xl.2955	Unknown	Transcribed locus	27	23	-18.6018	0.56997	0.202639	13	1	-21.2777	3.96205	0.000977	3.39208	64
CB563784	Xl.74078	Unknown	Transcribed locus	3	22	-20.2188	-2.53582	0.001544	3	2	-21.8355	0.846577	1	3.3824	30
BC141768	Xl.55630	LOC100049773	Hypothetical protein LOC100049773	8	17	-19.6973	-0.748818	0.307456	82	16	-17.9492	2.61917	0	3.36798	123
EB465714	Xl.51291	Unknown	Transcribed locus	1	13	-21.3908	-3.36179	0.003418						3.36179	14
BC076805	Xl.4938	cdc20	Cell division cycle 20 homolog	35	3	-19.8839	3.88296	0	6	5	-20.6745	0.524649	0.774414	3.35832	49
EF029871	Xl.75100	runx2	Runt-related transcription factor 2	5	7	-20.6764	-0.146782	1	23	3	-20.0737	3.20021	6e-06	3.347	38
BJ080731	Xl.34178	Unknown	Transcribed locus	3	28	-20.0448	-2.88375	5.9e-05	8	7	-20.2243	0.45426	0.607239	3.33801	46
BC054332	Xl.12692	Unknown	Transcribed locus, weakly similar to XP_001234164.1 PREDICTED: hypothetical protein [Gallus gallus]	30	8	-19.2876	2.24554	4.2e-05	2	5	-21.467	-1.06031	0.453125	3.30585	45
DT077484	Xl.59513	Unknown	Transcribed locus	28	13	-18.9871	1.44556	0.002887	67	3	-19.3024	4.74274	0	3.29718	111
BC157412	Xl.70068	act2	Actin, alpha sarcomeric/cardiac	28	39	-18.1946	-0.139402	0.807195	22	3	-20.1058	3.13608	1e-05	3.27549	92
BC170158	Xl.85120	LOC779362	Signal transduction regulatory protein SAP-2	2	6	-21.4485	-1.24632	0.453125	17	5	-19.9233	2.02715	0.004344	3.27347	30
DC015120	Xl.78886	Unknown	Transcribed locus, moderately similar to NP_001129236.1 ubiquitin-like with PHD and ring finger domains 1 [Xenopus laevis]	27	6	-19.5711	2.50857	2.2e-05	1	2	-22.628	-0.738386	1	3.24696	36
BC097820	Xl.26533	kif18a	Kinesin family member 18A	78	13	-18.2481	2.92361	0	10	15	-19.5135	-0.323348	0.690038	3.24696	116
AB085630	Xl.21384	cat1	Calcium transporter 1	1	12	-21.4485	-3.24632	0.006348						3.24632	13
BC042218	Xl.4698	kif11-a	Kinesin family member 11	198	25	-17.1044	3.32415	0	16	18	-19.043	0.091689	0.864166	3.23246	257
BJ079200	Xl.1317	Unknown	Transcribed locus	2	21	-20.5448	-3.05367	0.000855	14	15	-19.2708	0.162079	1	3.21575	52
EG575062	Xl.80726	Unknown	Transcribed locus, moderately similar to XP_002940617.1 PREDICTED: hypothetical protein LOC100488852 [Xenopus (Silurana) tropicalis]	19	37	-18.5123	-0.622881	0.177001	15	3	-20.382	2.58354	0.004425	3.20642	74
BC129793	Xl.5080	LOC100036989	Hypothetical protein LOC100036989	30	3	-19.9951	3.66057	0	8	7	-20.2243	0.45426	0.607239	3.20631	48
BC084644	Xl.84615	hla-dqa1	Major histocompatibility complex, class II, DQ alpha 1	15	109	-17.9035	-2.52265	0	278	208	-15.2183	0.680116	0	3.20276	610
BC056840	Xl.534	tf-b	Transferrin	195	28	-17.0337	3.13862	0	8	10	-19.967	-0.060314	1	3.19893	241
BC155957	Xl.15843	LOC100127337	Hypothetical protein LOC100127337	5	58	-19.1511	-3.19741	0						3.19741	63
BC153779	Xl.58583	art1	ADP-ribosyltransferase 1	13	3	-20.5983	2.45412	0.004181	1	2	-22.628	-0.738386	1	3.19251	19
CD256666	Xl.11924	Unknown	Transcribed locus, moderately similar to XP_002939496.1 PREDICTED: hypothetical protein LOC100038197 [Xenopus (Silurana) tropicalis]	65	103	-16.8866	-0.325488	0.186854	36	6	-19.2505	2.84658	0	3.17206	210
BC070545	Xl.12101	igf2-a	Insulin-like growth factor 2 (somatomedin A)	21	55	-18.1542	-1.0504	0.003372	29	8	-19.199	2.11959	0.000116	3.16999	113
BC167488	Xl.4415	LOC495461	Hypothetical LOC495461	19	97	-17.8171	-2.01334	0	381	205	-15.0014	1.15578	0	3.16912	702
EB467445	Xl.57226	Unknown	Transcribed locus	17	2	-20.6973	3.42611	4e-05	9	9	-19.958	0.261614	0.814529	3.16449	37
BC074140	Xl.17188	ncf2	Neutrophil cytosolic factor 2	34	6	-19.4048	2.84115	0	8	12	-19.8355	-0.323348	0.823803	3.16449	60
BJ067910	Xl.13768	Unknown	Transcribed locus, strongly similar to XP_002933277.1 PREDICTED: hypothetical protein LOC100490187 [Xenopus (Silurana) tropicalis]	52	49	-17.5834	0.424375	0.163279	10	1	-21.467	3.58354	0.006348	3.15917	112
BC127426	Xl.12825	Unknown	CDNA clone IMAGE:6865205	47	106	-17.0998	-0.834687	0.000983	37	9	-18.9383	2.30114	3e-06	3.13583	199
BC126007	Xl.1120	chrng	Cholinergic receptor, nicotinic, gamma	49	56	-17.53	0.146	0.696468	80	10	-18.306	3.26161	0	3.11561	195
AW198751	Xl.54975	Unknown	Transcribed locus	19	7	-19.7134	1.77922	0.005925	3	9	-20.7505	-1.32335	0.226563	3.10257	38
BC073697	Xl.6393	cdc45	Cell division cycle 45 homolog (S. cerevisiae)	103	19	-17.7738	2.77722	0	4	6	-20.8355	-0.323348	1	3.10057	132
BC060427	Xl.14246	fmo2	Flavin containing monooxygenase 2 (non-functional)	4	24	-19.9485	-2.24632	0.001514	24	16	-18.8355	0.846577	0.08069	3.09289	68
CO388869	Xl.82171	Unknown	Transcribed locus	12	24	-19.156	-0.661355	0.242985	18	4	-20.043	2.43154	0.000855	3.09289	58
BC129534	Xl.70573	e2f1	E2F transcription factor 1	68	31	-17.7202	1.47191	1e-06	3	11	-20.6058	-1.61285	0.092285	3.08477	113
BU910035	Xl.76301	Unknown	Transcribed locus, strongly similar to NP_001165279.1 high-mobility group nucleosome binding domain 1 [Xenopus laevis]	19	26	-18.7668	-0.113867	0.880396	2	22	-20.3982	-3.19782	0.000488	3.08395	69
BX843868	Xl.14713	Unknown	Transcribed locus, moderately similar to XP_002934738.1 PREDICTED: centromere protein F [Xenopus (Silurana) tropicalis]	24	5	-19.7876	2.60168	5.9e-05	3	5	-21.1745	-0.475351	0.726562	3.07703	37
BX852508	Xl.34875	Unknown	Transcribed locus, weakly similar to XP_002193464.1 PREDICTED: similar to mKIAA0904 protein [Taeniopygia guttata]	10	1	-21.58	3.66057	0.006348	5	4	-20.967	0.583543	1	3.07703	20
BC044682	Xl.6292	ucp2	Uncoupling protein 2 (mitochondrial, proton carrier)	2772	7022	-11.1338	-1.00231	0	2407	685	-12.8015	2.07468	0	3.07699	12886
BC077452	Xl.48287	LOC445861	Hypothetical protein LOC445861	6	8	-20.4485	-0.076393	1	20	3	-20.1745	2.99858	6.6e-05	3.07497	37
BC088906	Xl.2084	upp2	Uridine phosphorylase 2	57	105	-16.9674	-0.542711	0.02607	135	28	-17.1859	2.53107	0	3.07379	325
BC128676	Xl.25126	mmp-9th	Matrix metalloproteinase-9TH	83	3	-19.261	5.12872	0	42	12	-18.6393	2.06897	2e-06	3.05975	140
EB732573	Xl.56908	Unknown	Transcribed locus, weakly similar to XP_002932009.1 PREDICTED: uromodulin-like [Xenopus (Silurana) tropicalis]	2	21	-20.5448	-3.05367	0.000855						3.05367	23
BC081132	Xl.48952	MGC83948	MGC83948 protein	22	4	-20.0113	2.79808	4.9e-05	12	17	-19.2917	-0.240886	0.711071	3.03896	55
BX843583	Xl.20027	Unknown	A.laevis heat shock protein (HSP30) mRNA, 3' end	3	4	-21.4485	-0.076393	1	26	4	-19.7777	2.96205	5e-06	3.03845	37
CB561380	Xl.80015	Unknown	Transcribed locus, strongly similar to NP_001086488.1 coatomer protein complex, subunit alpha [Xenopus laevis]	7	20	-19.6764	-1.17593	0.075519	21	7	-19.5281	1.84658	0.002316	3.0225	55
BC133241	Xl.22175	icam5	Intercellular adhesion molecule 5, telencephalin	7	19	-19.7134	-1.10193	0.107752	22	7	-19.4946	1.91369	0.001431	3.01562	55
EB469596	Xl.15374	Unknown	Transcribed locus, strongly similar to NP_001086323.1 dual specificity phosphatase 5 [Xenopus laevis]	23	41	-18.3004	-0.495345	0.207368	38	8	-19.004	2.50954	1e-06	3.00489	110
BC073714	Xl.6337	ncapd3	Non-SMC condensin II complex, subunit D3	224	32	-16.8373	3.146	0	69	75	-16.9593	0.14132	0.616003	3.00468	400
AF027728	Xl.389	cenpe	Centromere protein E, 312kDa	174	19	-17.3956	3.53366	0	23	19	-18.7422	0.537249	0.279956	2.99641	235
BQ732941	Xl.56006	Unknown	Transcribed locus, moderately similar to XP_002936769.1 PREDICTED: cytoskeleton-associated protein 2-like [Xenopus (Silurana) tropicalis]	15	2	-20.7876	3.24554	0.000275	4	4	-21.128	0.261614	1	2.98392	25
U76752	Xl.1076	ag1	Anterior gradient 1	3	30	-19.9951	-2.98328	3.4e-05						2.98328	33
DR723189	Xl.82387	Unknown	Transcribed locus	1	19	-21.117	-3.90928	0.000145	7	16	-19.7243	-0.931031	0.21004	2.97825	43
BC161713	Xl.18118	LOC100158433	Hypothetical protein LOC100158433	83	14	-18.1498	2.90633	0	8	10	-19.967	-0.060314	1	2.96664	115
CB199933	Xl.81105	LOC446917	Hypothetical protein LOC446917	90	74	-16.8904	0.621045	0.00793	10	1	-21.467	3.58354	0.006348	2.9625	175
EB645019	Xl.16241	Unknown	Transcribed locus, moderately similar to XP_002944160.1 PREDICTED: hypothetical protein LOC100498244 [Xenopus (Silurana) tropicalis]	108	9	-18.2786	3.92361	0	13	8	-19.7777	0.962054	0.189247	2.96155	138
CB563638	Xl.51717	Unknown	Transcribed locus, weakly similar to XP_002192349.1 PREDICTED: similar to Epidermal differentiation-specific protein [Taeniopygia guttata]	22	2	-20.5113	3.79808	2e-06	3	2	-21.8355	0.846577	1	2.9515	29
BC099327	Xl.53975	MGC116521	Hypothetical protein MGC116521	4	13	-20.3908	-1.3618	0.143463	110	44	-17.0076	1.58354	0	2.94534	171
CV121191	Xl.71478	Unknown	Transcribed locus, moderately similar to XP_002934395.1 PREDICTED: hypothetical protein LOC100497213 [Xenopus (Silurana) tropicalis]	10	33	-19.0578	-1.38382	0.007916	22	9	-19.3133	1.55112	0.007	2.93494	74
DC052725	Xl.60567	Unknown	Transcribed locus, weakly similar to XP_002932852.1 PREDICTED: hypothetical protein LOC100486670 [Xenopus (Silurana) tropicalis]	48	24	-18.156	1.33865	0.000256	13	47	-18.5004	-1.59254	0.000204	2.93118	132
EB735650	Xl.82591	Unknown	Transcribed locus	6	10	-20.2876	-0.398321	0.803619	24	5	-19.6745	2.52465	5.9e-05	2.92297	45
CO383450	Xl.82087	Unknown	Transcribed locus, strongly similar to NP_001084864.1 RNA polymerase II subunit A C-terminal domain phosphatase SSU72 [Xenopus laevis]	2	22	-20.5113	-3.12079	0.000488	8	11	-19.8982	-0.197817	1	2.92297	43
BC097556	Xl.51810	btg5	B-cell translocation gene 5	57	46	-17.5628	0.647973	0.029682	197	20	-17.156	3.56174	0	2.91377	320
CB558857	Xl.19432	Unknown	Transcribed locus	38	8	-19.117	2.58657	0	4	6	-20.8355	-0.323348	1	2.90992	56
BC084414	Xl.21139	bhmt	Betaine--homocysteine S-methyltransferase	19	82	-17.9383	-1.77098	0	55	30	-17.7838	1.13608	0.000732	2.90706	186
BC082949	Xl.45011	dlgap5	Discs, large homolog-associated protein 5	126	33	-17.2302	2.27153	0	17	31	-18.6071	-0.605119	0.193413	2.87665	207
BC070627	Xl.14635	MGC81419	Hypothetical protein MGC81419	6	29	-19.5195	-1.93437	0.001319	8	5	-20.467	0.939686	0.266846	2.87406	48
BX851752	Xl.4729	Unknown	Transcribed locus	5	3	-21.2876	1.07561	0.507813	6	25	-19.5135	-1.79728	0.005223	2.87289	39
CA980966	Xl.70371	Unknown	Transcribed locus, moderately similar to XP_002932289.1 PREDICTED: ras and EF-hand domain-containing protein [Xenopus (Silurana) tropicalis]	34	18	-18.6123	1.25618	0.003185	3	11	-20.6058	-1.61285	0.092285	2.86904	66
EG581953	Xl.18192	Unknown	Transcribed locus, weakly similar to XP_002942115.1 PREDICTED: hypothetical protein LOC100496035 [Xenopus (Silurana) tropicalis]	4	4	-21.241	0.338645	1	23	3	-20.0737	3.20021	6e-06	2.86157	34
BC072154	Xl.47677	lrat	Lecithin retinol acyltransferase (phosphatidylcholine--retinol O-acyltransferase)	31	9	-19.1789	2.12292	2.5e-05	2	4	-21.628	-0.738386	0.6875	2.8613	46
EG574959	Xl.82298	Unknown	Transcribed locus, strongly similar to NP_001091350.1 cytochrome P450, family 3, subfamily A, polypeptide 4 [Xenopus laevis]	25	19	-18.7951	0.734574	0.135156	10	1	-21.467	3.58354	0.006348	2.84897	55
BU908026	Xl.76761	Unknown	Transcribed locus	17	3	-20.4048	2.84115	0.000221	5	6	-20.6745	-0.00142	1	2.84257	31
AY279210	Xl.85614	id4-b	Inhibitor of DNA binding 4, dominant negative helix-loop-helix protein	1	17	-21.1973	-3.74882	0.000275	4	9	-20.543	-0.908311	0.387695	2.84051	31
EG585711	Xl.16345	Unknown	Transcribed locus, moderately similar to XP_002943099.1 PREDICTED: hypothetical protein LOC100485802 [Xenopus (Silurana) tropicalis]	25	8	-19.4191	1.9825	0.000821	6	13	-19.9853	-0.853863	0.359283	2.83636	52
AY902238	Xl.14805	nphs1	Nephrosis 1, congenital, Finnish type (nephrin)	27	2	-20.3636	4.09353	0	2	1	-22.628	1.26161	1	2.83192	32
BC084929	Xl.2607	LOC495419	Hypothetical LOC495419	47	5	-19.3027	3.57131	0	7	5	-20.5633	0.747041	0.387695	2.82427	64
DC070045	Xl.29682	Unknown	Transcribed locus	14	43	-18.6242	-1.28026	0.002667	17	7	-19.6806	1.54172	0.022656	2.82199	81
BC082371	Xl.806	hist1h1t	Histone cluster 1, H1t	11	7	-20.1076	0.990722	0.237885	105	9	-18.1859	3.80593	0	2.81521	132
BJ056859	Xl.6332	Unknown	Transcribed locus	20	7	-19.6764	1.85322	0.003719	3	7	-20.9318	-0.960778	0.507813	2.814	37
BC073334	Xl.170	LOC397993	Growth factor Livertine	138	154	-16.0534	0.180383	0.291329	126	19	-17.5154	2.99097	0	2.81058	437
BC073177	Xl.512	kif22	Kinesin family member 22	106	20	-17.7161	2.74464	0	32	40	-17.967	-0.060314	0.906294	2.80495	198
BC071021	Xl.30458	MGC82209	Hypothetical protein MGC82209	332	391	-14.748	0.10266	0.351502	400	64	-15.806	2.90547	0	2.80281	1187
DC093309	Xl.9211	Unknown	Transcribed locus, weakly similar to XP_001918720.1 PREDICTED: hypothetical protein [Danio rerio]	25	18	-18.8341	0.812576	0.096142	8	38	-19.004	-1.98631	0.000106	2.79889	89
DQ646918	Xl.57119	egfr	Epidermal growth factor receptor	36	88	-17.4263	-0.950862	0.000983	24	8	-19.3355	1.84658	0.001319	2.79744	156
BC097896	Xl.71589	Unknown	CDNA clone IMAGE:6325610	19	4	-20.117	2.58657	0.000277	13	18	-19.1928	-0.207871	0.855536	2.79444	54
BC045220	Xl.3564	matn2	Matrilin 2	75	13	-18.2764	2.86702	0	98	111	-16.4234	0.081908	0.728919	2.78512	297
BC100206	Xl.80361	cflar	CASP8 and FADD-like apoptosis regulator	6	28	-19.5448	-1.88375	0.002102	14	9	-19.6393	0.899044	0.21004	2.78279	57
BC041302	Xl.4297	ccnb1	Cyclin B1	70	6	-18.8839	3.88296	0	9	5	-20.382	1.10961	0.179565	2.77335	90
DC042587	Xl.58531	Unknown	Transcribed locus	1	12	-21.4485	-3.24632	0.006348	3	5	-21.1745	-0.475351	0.726562	2.77097	21
BU911267	Xl.8268	Unknown	Transcribed locus, weakly similar to XP_001373796.1 PREDICTED: similar to Cat eye syndrome critical region protein 2 [Monodelphis domestica]	25	15	-18.9656	1.07561	0.027533	12	1	-21.3355	3.84658	0.001831	2.77097	53
EB465151	Xl.56686	Unknown	Transcribed locus	22	8	-19.5113	1.79808	0.003327	17	40	-18.4233	-0.972851	0.022241	2.77093	87
BC159340	Xl.59669	tnfrsf6b	Tumor necrosis factor receptor superfamily, member 6b, decoy	7	5	-20.6764	0.824072	0.387695	20	2	-20.467	3.58354	6.6e-05	2.75947	34
BP695811	Xl.23750	Unknown	Transcribed locus, moderately similar to NP_001129236.1 ubiquitin-like with PHD and ring finger domains 1 [Xenopus laevis]	64	15	-18.2876	2.43175	0	4	6	-20.8355	-0.323348	1	2.7551	89
BC088966	Xl.7459	prim2	Primase, DNA, polypeptide 2 (58kDa)	87	17	-17.9758	2.69413	0	8	10	-19.967	-0.060314	1	2.75444	122
BC041269	Xl.1589	agr3	Anterior gradient 3	6	51	-19.1123	-2.74882	0						2.74882	57
DC016682	Xl.15559	Unknown	Transcribed locus, moderately similar to XP_002936033.1 PREDICTED: GC-rich sequence DNA-binding factor [Xenopus (Silurana) tropicalis]	7	27	-19.4599	-1.60889	0.007	11	6	-20.1058	1.13608	0.143463	2.74497	51
BC123326	Xl.59813	tmem194a-a	Transmembrane protein 194A	33	13	-18.8686	1.6826	0.000346	2	5	-21.467	-1.06031	0.453125	2.74291	53
BU908320	Xl.16815	Unknown	Transcribed locus, strongly similar to NP_001016097.1 Der1-like domain family, member 2 [Xenopus (Silurana) tropicalis]	4	23	-19.9792	-2.18492	0.002494	11	9	-19.8133	0.551121	0.503445	2.73604	47
EC275272	Xl.70752	Unknown	Transcribed locus	28	40	-18.1764	-0.175928	0.716301	3	27	-19.958	-2.90831	0.000104	2.73238	98
BU910999	Xl.80929	Unknown	Transcribed locus, strongly similar to NP_001080141.1 glycine dehydrogenase (decarboxylating) [Xenopus laevis]	2	21	-20.5448	-3.05367	0.000855	2	3	-21.8355	-0.323348	1	2.73032	28
AW199289	Xl.7966	Unknown	Transcribed locus	16	4	-20.241	2.33865	0.00149	14	22	-18.9946	-0.390462	0.49956	2.72911	56
BC108519	Xl.43118	skp2	S-phase kinase-associated protein 2 (p45)	47	20	-18.3027	1.57131	2.9e-05	3	8	-20.8355	-1.15342	0.34375	2.72473	78
BC129727	Xl.17306	tyms	Thymidylate synthetase	192	33	-16.9263	2.87921	0	13	14	-19.3741	0.154699	1	2.72451	252
EB731370	Xl.56862	Unknown	Transcribed locus	8	20	-19.58	-0.983283	0.122078	25	9	-19.2211	1.73555	0.001878	2.71883	62
BC128903	Xl.81792	LOC733414	Hypothetical protein LOC733414	13	45	-18.6449	-1.45277	0.000686	338	169	-15.2271	1.26161	0	2.71438	565
BX853332	Xl.11045	Unknown	Transcribed locus	15	4	-20.2876	2.24554	0.004425	14	23	-18.9625	-0.454593	0.405032	2.70013	56
DC026413	Xl.77821	Unknown	Transcribed locus, strongly similar to NP_001084302.1 similar to phosphoenolpyruvate carboxykinase 2 (mitochondrial) [Xenopus laevis]	28	45	-18.0914	-0.345853	0.409579	17	4	-20.0842	2.34908	0.00149	2.69493	94
EE327322	Xl.54260	Unknown	Transcribed locus, moderately similar to XP_002190581.1 PREDICTED: similar to activation-induced cytidine deaminase [Taeniopygia guttata]	47	61	-17.4983	-0.037504	1	21	4	-19.9318	2.65393	0.000157	2.69144	133
EB732794	Xl.57063	Unknown	Transcribed locus	20	3	-20.2876	3.07561	3.6e-05	23	21	-18.67	0.392859	0.451381	2.68275	67
DC031915	Xl.76241	Unknown	Transcribed locus	7	27	-19.4599	-1.60889	0.007	14	8	-19.7243	1.06897	0.133801	2.67786	56
CB560766	Xl.26185	Unknown	Transcribed locus	28	118	-17.396	-1.73664	0	8	5	-20.467	0.939686	0.266846	2.67633	159
AB075925	Xl.17389	olfm4	Olfactomedin 4	238	383	-15.003	-0.347738	0.003603	25	6	-19.5135	2.32051	0.000113	2.66825	652
BC133781	Xl.6839	dck.1	Deoxycytidine kinase, gene 1	12	3	-20.656	2.33865	0.007385	2	3	-21.8355	-0.323348	1	2.66199	20
CA971552	Xl.16118	birc5.2-a	Baculoviral IAP repeat-containing 5, gene 2	30	5	-19.6266	2.92361	1e-06	6	6	-20.543	0.261614	0.774414	2.66199	47
BC054320	Xl.26522	MGC64596	Hypothetical protein MGC64596	9	20	-19.4951	-0.813358	0.184933	27	9	-19.1656	1.84658	0.000753	2.65993	65
EE330969	Xl.51483	Unknown	Transcribed locus, moderately similar to XP_002942772.1 PREDICTED: hypothetical protein LOC100495825 [Xenopus (Silurana) tropicalis]	6	34	-19.4048	-2.16385	0.000116	27	23	-18.4887	0.49294	0.322236	2.65679	90
BC044047	Xl.76926	carhsp1	Calcium regulated heat stable protein 1, 24kDa	16	38	-18.617	-0.909283	0.036483	39	14	-18.5816	1.73966	5.2e-05	2.64894	107
BC084657	Xl.2700	mfsd10	Major facilitator superfamily domain containing 10	31	123	-17.2927	-1.64967	0	5	3	-21.1745	0.99858	0.726562	2.64825	162
BC108779	Xl.43593	fam64a	Family with sequence similarity 64, member A	168	20	-17.3839	3.40903	0	17	12	-19.2917	0.764115	0.264931	2.64492	217
DR723185	Xl.79064	Unknown	Transcribed locus	11	13	-19.6611	0.097637	1	2	14	-20.7243	-2.54574	0.007385	2.64338	40
BJ639868	Xl.74487	Unknown	Transcribed locus, moderately similar to NP_001086540.1 pleckstrin homology domain containing, family A (phosphoinositide binding specific) member 1 [Xenopus laevis]	11	32	-19.0113	-1.20192	0.01952	43	19	-18.2909	1.43995	0.000337	2.64187	105
BC126057	Xl.76101	nusap1-b	Nucleolar and spindle associated protein 1	290	66	-16.1289	2.47416	0	46	61	-17.4008	-0.145561	0.699175	2.61972	463
EB731992	Xl.747	lgals1	Lectin, galactoside-binding, soluble, 1	117	32	-17.3058	2.20901	0	281	447	-14.6587	-0.40809	0.00022	2.6171	877
BC072365	Xl.47119	tnip2	TNFAIP3 interacting protein 2	34	84	-17.5011	-0.96621	0.000717	68	26	-17.734	1.64864	0	2.61485	212
BC124876	Xl.55367	figf	C-fos induced growth factor (vascular endothelial growth factor D)	13	61	-18.4254	-1.89165	4e-06	11	8	-19.8982	0.721046	0.359283	2.6127	93
BC097586	Xl.25857	LOC398729	CCAAT-enhancer binding protein delta	632	1315	-13.4087	-0.718421	0	713	230	-14.4663	1.89388	0	2.6123	2890
CA791603	Xl.53443	Unknown	Transcribed locus	5	34	-19.5363	-2.42689	4.1e-05	18	19	-18.919	0.183612	0.742829	2.6105	76
CB983826	Xl.79912	Unknown	Transcribed locus	5	13	-20.2298	-1.03987	0.237885	1	15	-21.1745	-3.64528	0.000977	2.60541	34
CD301966	Xl.26246	Unknown	Transcribed locus	3	22	-20.2188	-2.53582	0.001544	14	16	-19.2243	0.068969	1	2.60479	55
CK803973	Xl.46984	Unknown	CDNA clone IMAGE:7207942	23	4	-19.9792	2.86221	2.7e-05	6	6	-20.543	0.261614	0.774414	2.60059	39
AJ304990	Xl.617	ccnb3	Cyclin B3	97	19	-17.8171	2.69063	0	8	9	-20.043	0.091689	1	2.59894	133
BC079689	Xl.10283	fos	FBJ murine osteosarcoma viral oncogene homolog	58	226	-16.4019	-1.62355	0	482	297	-14.5644	0.960185	0	2.58374	1063
M60680	Xl.8917	cdk1-a	Cyclin-dependent kinase 1	107	11	-18.1406	3.62068	0	24	14	-18.9318	1.03922	0.053252	2.58146	156
CX133681	Xl.82331	Unknown	Transcribed locus, strongly similar to NP_001085809.1 ribosomal protein S9 [Xenopus laevis]	60	233	-16.3555	-1.61865	0	13	8	-19.7777	0.962054	0.189247	2.58071	314
CA971790	Xl.56199	Unknown	Transcribed locus	7	33	-19.3151	-1.89839	0.000472	4	3	-21.3355	0.676652	1	2.57505	47
CF342320	Xl.30147	Unknown	Transcribed locus	10	19	-19.4561	-0.587354	0.344928	33	10	-18.9448	1.98408	0.000106	2.57143	72
CA983248	Xl.84463	Unknown	Transcribed locus, strongly similar to NP_001121324.1 protein TRIQK [Xenopus laevis]	32	25	-18.4191	0.694789	0.086949	5	22	-19.7373	-1.87589	0.009355	2.57068	84
BC078625	Xl.26015	leng9	Leukocyte receptor cluster (LRC) member 9	20	26	-18.7298	-0.039867	1	24	5	-19.6745	2.52465	5.9e-05	2.56452	75
BC084257	Xl.3615	LOC495090	Hypothetical LOC495090	30	55	-17.8969	-0.535824	0.123853	17	5	-19.9233	2.02715	0.004344	2.56297	107
CK797712	Xl.15806	Unknown	Transcribed locus, strongly similar to XP_002941368.1 PREDICTED: kinesin-like protein KIF9-like [Xenopus (Silurana) tropicalis]	28	10	-19.1764	1.82407	0.000294	2	4	-21.628	-0.738386	0.6875	2.56246	44
BC072193	Xl.45713	top2a	Topoisomerase (DNA) II alpha 170kDa	1423	123	-14.5324	3.87085	0	120	58	-16.7455	1.31052	0	2.56033	1724
BC129559	Xl.18253	LOC100037177	Hypothetical protein LOC100037177	22	43	-18.2982	-0.628188	0.103422	19	6	-19.7115	1.92458	0.004077	2.55277	90
BQ732506	Xl.73259	Unknown	Transcribed locus, moderately similar to NP_001135511.1 synaptojanin 2 [Xenopus (Silurana) tropicalis]	25	3	-20.1266	3.39754	2e-06	15	10	-19.5135	0.846577	0.229523	2.55096	53
BU899966	Xl.29191	Unknown	Transcribed locus, strongly similar to XP_002941157.1 PREDICTED: superkiller viralicidic activity 2-like 2-like [Xenopus (Silurana) tropicalis]	11	25	-19.1894	-0.84578	0.175465	19	7	-19.6003	1.70219	0.009355	2.54797	62
BJ092403	Xl.12642	Unknown	Transcribed locus	7	39	-19.1946	-2.1394	0.000106	11	10	-19.7373	0.399118	0.663624	2.53852	67
BX845940	Xl.9622	Unknown	Transcribed locus, strongly similar to XP_002935241.1 PREDICTED: LOW QUALITY PROTEIN: kinetochore-associated protein 1 [Xenopus (Silurana) tropicalis]	11	1	-21.5113	3.79808	0.003418	2	1	-22.628	1.26161	1	2.53646	15
BC084288	Xl.41999	mnd1	Meiotic nuclear divisions 1 homolog	33	6	-19.4263	2.79808	1e-06	5	5	-20.806	0.261614	1	2.53646	49
BC043742	Xl.78608	LOC398467	Hypothetical protein LOC398467	121	266	-15.7539	-0.797774	0	89	32	-17.3901	1.73735	0	2.53512	508
BX847884	Xl.78266	Unknown	Transcribed locus, strongly similar to NP_001084711.1 nuclear casein kinase and cyclin-dependent kinase substrate 1 [Xenopus laevis]	12	40	-18.7876	-1.39832	0.002602	29	16	-18.699	1.11959	0.016094	2.51792	97
CD360127	Xl.81482	Unknown	Transcribed locus	18	17	-19.1123	0.421107	0.49956	8	41	-18.9492	-2.09594	2.5e-05	2.51704	84
DC013953	Xl.75372	Unknown	Transcribed locus	24	31	-18.4714	-0.030589	1	2	14	-20.7243	-2.54574	0.007385	2.51515	71
EB733190	Xl.8236	gby	Globin Y	22	116	-17.5823	-2.0599	0	24	21	-18.6393	0.45426	0.371298	2.51416	183
AF287147	Xl.85523	lef1	Lymphoid enhancer-binding factor 1	22	5	-19.8503	2.47615	0.00018	13	16	-19.2777	-0.037946	1	2.51409	56
BC082471	Xl.48872	fgfbp1	Fibroblast growth factor binding protein 1	13	78	-18.2481	-2.24632	0	1	1	-23.128	0.261614	1	2.50793	93
DC072111	Xl.32020	Unknown	Transcribed locus, strongly similar to NP_001085475.1 MGC80163 protein [Xenopus laevis]	1	12	-21.4485	-3.24632	0.006348	1	2	-22.628	-0.738386	1	2.50793	16
CV109022	Xl.77660	Unknown	Transcribed locus, strongly similar to NP_084043.1 40S ribosomal protein S9 [Mus musculus]	86	368	-15.7661	-1.75865	0	14	10	-19.5633	0.747041	0.307456	2.50569	478
BC084922	Xl.14335	LOC495414	Hypothetical LOC495414	43	6	-19.2354	3.17995	0	4	3	-21.3355	0.676652	1	2.50329	56
BC123241	Xl.59906	cycb3	Cyclin B3	121	32	-17.2816	2.25751	0	12	17	-19.2917	-0.240886	0.711071	2.49839	182
CF290592	Xl.3686	Unknown	Transcribed locus	46	153	-16.8505	-1.39518	0	34	19	-18.4603	1.10115	0.009073	2.49633	252
CB941334	Xl.56118	Unknown	Transcribed locus	20	21	-18.8839	0.268256	0.755229	17	3	-20.2917	2.76411	0.000402	2.49586	61
CF520739	Xl.71572	Unknown	Transcribed locus	7	39	-19.1946	-2.1394	0.000106	32	30	-18.1745	0.354724	0.374152	2.49413	108
DC026875	Xl.10679	Unknown	Transcribed locus	38	19	-18.4931	1.33865	0.000862	6	16	-19.8355	-1.15342	0.133801	2.49207	79
CF522156	Xl.29805	Unknown	Transcribed locus	4	21	-20.0448	-2.05367	0.006611	9	8	-20.043	0.431539	0.629059	2.48521	42
EG572041	Xl.16419	Unknown	Transcribed locus	30	9	-19.2026	2.07561	4.2e-05	12	19	-19.2115	-0.401351	0.584665	2.47696	70
AY017419	Xl.757	mdfic	MyoD family inhibitor domain containing	31	26	-18.4137	0.592402	0.18485	14	2	-20.7243	3.06897	0.00235	2.47657	73
EB478388	Xl.22136	Unknown	Transcribed locus	3	21	-20.2524	-2.46871	0.002599	5	6	-20.6745	-0.00142	1	2.46729	35
EG583763	Xl.55668	Unknown	Transcribed locus	1	22	-21.0113	-4.12079	0.000121	9	34	-18.9993	-1.65592	0.000941	2.46486	66
BC094101	Xl.25749	tacc3	Transforming, acidic coiled-coil containing protein 3	153	49	-16.805	1.98132	0	40	67	-17.434	-0.482547	0.098243	2.46387	309
Z17207	Xl.124	aurka	Aurora kinase A	39	6	-19.3058	3.03909	0	5	4	-20.967	0.583543	1	2.45554	54
AF314535	Xl.712	mcm10	Minichromosome maintenance complex component 10	79	19	-17.9652	2.3945	0	4	5	-20.967	-0.060314	1	2.45481	107
DC014630	Xl.80313	Unknown	Transcribed locus, moderately similar to NP_001086299.1 calcyclin binding protein [Xenopus laevis]	5	32	-19.58	-2.33943	0.000117	9	10	-19.882	0.109611	1	2.44904	56
BX849048	Xl.17798	Unknown	Transcribed locus	4	22	-20.0113	-2.12079	0.004077	25	24	-18.5135	0.320508	0.568172	2.4413	75
BC054274	Xl.555	LOC398628	Hypothetical protein LOC398628	36	41	-17.9773	0.151018	0.731009	21	123	-17.4605	-2.28858	0	2.4396	221
BJ076950	Xl.72051	Unknown	Transcribed locus	18	6	-19.8636	1.92361	0.004077	14	24	-18.9318	-0.515993	0.324009	2.4396	62
BC088707	Xl.50086	tnfaip6	Tumor necrosis factor, alpha-induced protein 6	7	4	-20.8373	1.146	0.226563	10	1	-21.467	3.58354	0.006348	2.43754	22
BG162801	Xl.77511	Unknown	Transcribed locus, strongly similar to XP_001053720.1 PREDICTED: similar to heat shock protein 8 [Rattus norvegicus]	14	20	-19.1764	-0.175928	0.864166	16	4	-20.128	2.26161	0.002577	2.43754	54
BC157469	Xl.64643	LOC100137661	Hypothetical protein LOC100137661	18	46	-18.3943	-1.01499	0.015134	134	60	-16.6415	1.42081	0	2.43581	258
BJ091010	Xl.72290	Unknown	Transcribed locus	2	21	-20.5448	-3.05367	0.000855	7	13	-19.8741	-0.63147	0.503445	2.4222	43
DC061428	Xl.2837	Unknown	Transcribed locus, moderately similar to XP_002940500.1 PREDICTED: piggyBac transposable element-derived protein 4-like [Xenopus (Silurana) tropicalis]	38	10	-18.9561	2.26464	1e-06	3	4	-21.3355	-0.153423	1	2.41807	55
BC124996	Xl.16455	nuf2-a	NUF2, NDC80 kinetochore complex component, homolog	91	19	-17.8631	2.59851	0	18	19	-18.919	0.183612	0.742829	2.4149	147
BC093576	Xl.29876	cebpd	CCAAT/enhancer binding protein (C/EBP), delta	458	859	-13.9481	-0.568666	0	422	141	-15.1976	1.84316	0	2.41183	1880
CB564359	Xl.24530	hbg2-b	Hemoglobin, gamma G	111	310	-15.7057	-1.14306	0	301	150	-15.3967	1.26642	0	2.40948	872
EB729253	Xl.17170	Unknown	Transcribed locus, moderately similar to XP_002938447.1 PREDICTED: hypothetical protein LOC100486585 [Xenopus (Silurana) tropicalis]	1	14	-21.3373	-3.46871	0.001831	4	10	-20.467	-1.06031	0.266846	2.4084	29
AW198799	Xl.78979	Unknown	Transcribed locus	4	4	-21.241	0.338645	1	4	20	-19.967	-2.06031	0.006611	2.39896	32
CD099649	Xl.58653	Unknown	Transcribed locus	15	3	-20.4951	2.66057	0.001312	3	3	-21.543	0.261614	1	2.39896	24
BC099292	Xl.53971	LOC733303	Hypothetical protein LOC733303	20	3	-20.2876	3.07561	3.6e-05	4	3	-21.3355	0.676652	1	2.39896	30
BE505180	Xl.30818	Unknown	Transcribed locus	10	7	-20.1764	0.853218	0.332306	8	28	-19.2243	-1.54574	0.005988	2.39896	53
BC068752	Xl.2213	socs3	Suppressor of cytokine signaling 3	190	58	-16.5271	2.05052	0	382	21	-16.6431	4.44673	0	2.39621	651
BC071159	Xl.6913	gpnmb	Glycoprotein (transmembrane) nmb	38	4	-19.617	3.58657	0	21	11	-19.2021	1.1945	0.035082	2.39207	74
BC044016	Xl.13812	tgif1	TGFB-induced factor homeobox 1	123	152	-16.1458	0.033232	0.903684	67	15	-18.1415	2.42081	0	2.38758	357
DC097570	Xl.34628	Unknown	Transcribed locus	33	35	-18.1542	0.253756	0.544612	4	21	-19.9318	-2.1307	0.004077	2.38446	93
BX855304	Xl.19704	Unknown	Transcribed locus	2	1	-22.741	1.33865	1	11	1	-21.3982	3.72105	0.003418	2.3824	15
DC092702	Xl.14529	Unknown	Transcribed locus, weakly similar to NP_001015980.1 zinc finger protein 630 [Xenopus (Silurana) tropicalis]	12	36	-18.8636	-1.24632	0.007943	31	17	-18.6071	1.12835	0.013283	2.37467	96
AW634765	Xl.7749	Unknown	Transcribed locus	29	19	-18.6881	0.948698	0.029305	14	45	-18.4784	-1.42288	0.000862	2.37158	107
BC108531	Xl.2505	vangl1	Vang-like 1 (van gogh)	1	12	-21.4485	-3.24632	0.006348	5	11	-20.2373	-0.875889	0.454498	2.37043	29
CV079516	Xl.19814	Unknown	Transcribed locus, moderately similar to XP_002940646.1 PREDICTED: serine protease inhibitor Kazal-type 2 [Xenopus (Silurana) tropicalis]	30	61	-17.8222	-0.685202	0.033417	67	25	-17.773	1.68385	0	2.36905	183
NM_001092398	Xl.83244	glul-a	Glutamate-ammonia ligase	3933	12021	-10.4937	-1.27321	0	260	146	-15.5219	1.09416	0	2.36737	16360
U76834	Xl.46378	xcdc6	Cdc6-related protein	84	11	-18.3151	3.27153	0	25	16	-18.806	0.905471	0.059584	2.36606	136
CD254490	Xl.9918	Unknown	Transcribed locus, moderately similar to XP_002935875.1 PREDICTED: probable methyltransferase TARBP1-like [Xenopus (Silurana) tropicalis]	32	91	-17.4871	-1.16915	4.5e-05	19	10	-19.343	1.18761	0.042774	2.35676	152
BU916120	Xl.80072	Unknown	Transcribed locus, moderately similar to XP_002937326.1 PREDICTED: eukaryotic translation initiation factor 2-alpha kinase 3 [Xenopus (Silurana) tropicalis]	7	26	-19.4871	-1.55444	0.007	16	11	-19.3982	0.802183	0.247789	2.35662	60
AY062264	Xl.17379	sp5	Sp5 transcription factor	15	4	-20.2876	2.24554	0.004425	17	22	-18.8545	-0.110354	1	2.35589	58
BC080991	Xl.4223	odc1	Ornithine decarboxylase 1	2463	4620	-11.5211	-0.568831	0	993	346	-13.9328	1.78264	0	2.35147	8422
J03166	Xl.21952	ccnb1.2	Cyclin B1	47	13	-18.6135	2.19279	0	6	8	-20.3355	-0.153423	1	2.34622	74
DC014493	Xl.77103	Unknown	Transcribed locus, moderately similar to NP_001081282.1 heterogeneous nuclear ribonucleoproteins A1 homolog [Xenopus laevis]	57	9	-18.7396	3.00161	0	25	19	-18.6821	0.657543	0.174171	2.34407	110
CD361861	Xl.80384	Unknown	Transcribed locus	2	16	-20.741	-2.66135	0.007538	2	3	-21.8355	-0.323348	1	2.33801	23
BU916297	Xl.72658	Unknown	Transcribed locus, moderately similar to NP_001017297.1 alkylated DNA repair protein alkB homolog 8 [Xenopus (Silurana) tropicalis]	17	57	-18.2808	-1.40678	0.000208	19	12	-19.2115	0.924579	0.110184	2.33136	105
BC080388	Xl.51394	emilin2	Elastin microfibril interfacer 2	156	186	-15.8287	0.084888	0.625549	89	20	-17.7291	2.41542	0	2.33053	451
BC044262	Xl.68	dlc	Putative ortholog of delta-like protein C precursor (SwissPro)	338	131	-15.5239	1.7061	0	25	46	-18.0443	-0.618091	0.119609	2.32419	540
BX850028	Xl.6128	Unknown	Transcribed locus	82	33	-17.54	1.6518	0	122	232	-15.7336	-0.665629	2.8e-05	2.31743	469
AY692028	Xl.52917	aldh1a3	Aldehyde dehydrogenase 1 family, member A3	55	79	-17.1984	-0.183776	0.542507	117	32	-17.1928	2.13198	0	2.31575	283
DC084048	Xl.78306	Unknown	Transcribed locus	24	65	-17.9373	-1.09876	0.001169	31	16	-18.6509	1.21581	0.007943	2.31457	136
BC108767	Xl.18912	incenp-b	Inner centromere protein antigens 135/155kDa	110	22	-17.6206	2.66057	0	52	49	-17.4704	0.347344	0.2323	2.31323	233
CD520059	Xl.84249	Unknown	Transcribed locus	110	115	-16.4276	0.274515	0.182297	15	3	-20.382	2.58354	0.004425	2.30903	243
BC128935	Xl.18444	ch25h	Cholesterol 25-hydroxylase	32	37	-18.1363	0.129192	0.809949	63	14	-18.2356	2.43154	0	2.30235	146
DC020168	Xl.32294	Unknown	Transcribed locus	7	26	-19.4871	-1.55444	0.007	7	5	-20.5633	0.747041	0.387695	2.30148	45
DC135308	Xl.47958	Unknown	Transcribed locus	9	10	-19.9951	0.186642	1	14	3	-20.4318	2.48401	0.007538	2.29737	36
BC079802	Xl.9451	cyp2a13	Cytochrome P450, family 2, subfamily A, polypeptide 13	534	370	-14.445	0.867959	0	119	384	-15.3881	-1.42853	0	2.29649	1407
BC072998	Xl.24281	hsp90aa1.1	Heat shock protein 90kDa alpha (cytosolic), class A member 1, gene 1	443	913	-13.9282	-0.704663	0	1352	538	-13.3918	1.59103	0	2.29569	3246
BC078046	Xl.22487	tor1b	Torsin family 1, member B (torsin B)	18	57	-18.2396	-1.32432	0.000371	31	19	-18.5269	0.967883	0.024093	2.2922	125
AB078637	Xl.21674	masp1	Mannan-binding lectin serine peptidase 1 (C4/C2 activating component of Ra-reactive factor)	51	20	-18.2438	1.68914	5e-06	261	474	-14.6696	-0.599223	0	2.28836	806
DC013922	Xl.11720	Unknown	Transcribed locus	11	17	-19.4676	-0.289386	0.701108	20	6	-19.6745	1.99858	0.002494	2.28797	54
BC108525	Xl.6402	MGC130955	Hypothetical protein MGC130955	27	14	-18.9599	1.28618	0.007916	5	12	-20.1745	-1.00142	0.332306	2.2876	58
EB645274	Xl.14971	Unknown	Transcribed locus	23	10	-19.3183	1.54028	0.004551	2	4	-21.628	-0.738386	0.6875	2.27867	39
CB197573	Xl.74036	Unknown	Transcribed locus	10	61	-18.6147	-2.27016	0						2.27016	71
BC084239	Xl.65177	creld2-a	Cysteine-rich with EGF-like domains 2	43	92	-17.2661	-0.758652	0.003905	33	14	-18.7021	1.49865	0.000717	2.25731	182
EB483198	Xl.72867	Unknown	Transcribed locus, moderately similar to XP_002937003.1 PREDICTED: beta-taxilin-like [Xenopus (Silurana) tropicalis]	15	12	-19.4951	0.660573	0.344928	10	36	-18.882	-1.58638	0.00126	2.24695	73
NM_001166441	Xl.56174	krt14	Keratin 14	60	16	-18.2876	2.24554	0						2.24554	76
EB468104	Xl.14772	Unknown	Transcribed locus, strongly similar to NP_001086041.1 myosin IF [Xenopus laevis]	4	2	-21.741	1.33865	0.6875	10	1	-21.467	3.58354	0.006348	2.2449	17
BC123186	Xl.54374	LOC100125664	Hypothetical protein LOC100125664	31	6	-19.4714	2.70788	2e-06	23	20	-18.7052	0.463248	0.360378	2.24463	80
BC088965	Xl.13137	kcnk5	Potassium channel, subfamily K, member 5	112	146	-16.2424	-0.043825	0.851315	111	29	-17.3018	2.19805	0	2.24187	398
BC084773	Xl.10836	tlr5	Toll-like receptor 5	60	98	-16.9802	-0.369174	0.127938	58	19	-18.075	1.87167	0	2.24084	235
BC129708	Xl.3620	LOC100036954	Hypothetical protein LOC100036954	200	356	-15.1812	-0.493232	0.000115	112	40	-17.0633	1.74704	0	2.24027	708
DC014421	Xl.76622	Unknown	Transcribed locus, strongly similar to NP_001080689.1 heterogeneous nuclear ribonucleoprotein A1 [Xenopus laevis]	46	3	-19.6867	4.27724	0	24	7	-19.4318	2.03922	0.000535	2.23802	80
Z85983	Xl.5885	no29	Nucleolar protein NO29	190	365	-15.2002	-0.603252	2e-06	101	39	-17.1562	1.63442	0	2.23768	695
AF244546	Xl.658	tpx2-a	TPX2, microtubule-associated	169	55	-16.6499	1.95816	0	55	80	-17.0763	-0.278954	0.342015	2.23712	359
BX853388	Xl.5296	Unknown	Transcribed locus, strongly similar to NP_001106630.1 superoxide dismutase 3, extracellular [Xenopus (Silurana) tropicalis]	12	25	-19.1266	-0.720249	0.242985	31	13	-18.8006	1.51537	0.00126	2.23562	81
BC072986	Xl.14216	hsd3b7	Hydroxy-delta-5-steroid dehydrogenase, 3 beta- and steroid delta-isomerase 7	46	116	-17.0502	-0.995774	4.3e-05	63	32	-17.6393	1.23889	5.5e-05	2.23467	257
BQ386230	Xl.78724	Unknown	Transcribed locus, moderately similar to XP_002932124.1 PREDICTED: gatC-like protein-like [Xenopus (Silurana) tropicalis]	74	87	-16.9148	0.105155	0.692762	38	9	-18.919	2.33962	2e-06	2.23446	208
BC041209	Xl.4074	rrm2b	Ribonucleotide reductase M2 B (TP53 inducible)	637	65	-15.5722	3.63143	0	44	20	-18.2373	1.39912	0.000422	2.23231	766
BC130118	Xl.50606	nusap1-a	Nucleolar and spindle associated protein 1	80	10	-18.4191	3.33865	0	9	5	-20.382	1.10961	0.179565	2.22903	104
CF519386	Xl.76648	Unknown	Transcribed locus, weakly similar to XP_002932215.1 PREDICTED: complement factor H-like [Xenopus (Silurana) tropicalis]	9	17	-19.6123	-0.578893	0.424356	34	13	-18.734	1.64864	0.000222	2.22753	73
BX854048	Xl.10761	Unknown	Transcribed locus, moderately similar to XP_002942028.1 PREDICTED: retinoic acid receptor responder protein 2-like [Xenopus (Silurana) tropicalis]	12	45	-18.7026	-1.56825	0.000355	407	311	-14.6531	0.649729	0	2.21798	775
BE191945	Xl.30877	Unknown	Transcribed locus	48	235	-16.5103	-1.95291	0	8	8	-20.128	0.261614	0.803619	2.21452	299
BC071042	Xl.76353	cyp2c18	Cytochrome P450, family 2, subfamily C, polypeptide 18	18	26	-18.8058	-0.19187	0.760792	17	108	-17.7068	-2.40581	0	2.21394	169
NM_001172167	Xl.85743	cebpb-a	CCAAT/enhancer binding protein (C/EBP), beta	22	31	-18.5342	-0.15612	0.783846	59	17	-18.1429	2.0568	0	2.21292	129
BC073276	Xl.4042	MGC80644	MGC80644 protein	142	11	-17.9364	4.02896	0	47	16	-18.3507	1.8162	4e-06	2.21276	216
U37374	Xl.349	gene 7	Fos-related antigen-2	136	178	-15.9594	-0.049626	0.820609	149	40	-16.8574	2.15885	0	2.20848	503
BU908383	Xl.21213	Unknown	Transcribed locus	23	7	-19.5755	2.05485	0.000878	3	4	-21.3355	-0.153423	1	2.20827	37
BQ734723	Xl.76410	sdc4-b	Syndecan 4	1000	1123	-13.1915	0.171287	0.006998	745	172	-14.6443	2.37645	0	2.20516	3040
BJ079442	Xl.18748	Unknown	Transcribed locus, moderately similar to NP_001091362.1 hypothetical protein LOC100037204 [Xenopus laevis]	26	6	-19.5983	2.45412	6.6e-05	21	1	-20.9318	4.65393	6e-06	2.19981	54
CA987658	Xl.15265	Unknown	Transcribed locus	6	9	-20.3636	-0.246318	1	4	26	-19.7777	-2.43883	0.000546	2.19251	45
BC129577	Xl.75737	LOC100036876	Hypothetical protein LOC100036876	16	7	-19.8373	1.53129	0.022656	11	1	-21.3982	3.72105	0.003418	2.18976	35
BC127425	Xl.53073	slc1a4	Solute carrier family 1 (glutamate/neutral amino acid transporter), member 4	327	560	-14.4998	-0.437491	1.2e-05	466	166	-15.0083	1.75076	0	2.18825	1519
DC011339	Xl.34847	Unknown	Transcribed locus	5	11	-20.3503	-0.798859	0.454498	2	19	-20.504	-2.98631	0.000402	2.18745	37
BC077497	Xl.7376	rpa3	Replication protein A3, 14kDa	73	31	-17.669	1.57427	0	6	11	-20.1058	-0.612855	0.629059	2.18713	121
BC123190	Xl.21612	kcne3	Potassium voltage-gated channel, Isk-related family, member 3	6	8	-20.4485	-0.076393	1	18	5	-19.882	2.10961	0.002599	2.186	37
EC276673	Xl.51648	Unknown	Transcribed locus	5	24	-19.7876	-1.92439	0.003719	12	12	-19.543	0.261614	0.83882	2.186	53
BX854491	Xl.2318	Unknown	Transcribed locus, weakly similar to XP_002942922.1 PREDICTED: asialoglycoprotein receptor 2-like [Xenopus (Silurana) tropicalis]	23	20	-18.8183	0.540279	0.291215	22	4	-19.8982	2.72105	4.9e-05	2.18077	69
BJ090024	Xl.50529	Unknown	Transcribed locus, strongly similar to NP_001089574.1 protein argonaute-4 [Xenopus laevis]	17	27	-18.8198	-0.32878	0.542384	18	6	-19.7505	1.84658	0.006611	2.17536	68
BC056117	Xl.25386	chst11	Carbohydrate (chondroitin 4) sulfotransferase 11	53	36	-17.7921	0.89664	0.004165	14	2	-20.7243	3.06897	0.00235	2.17233	105
BC053784	Xl.5798	fbp1	Fructose-1,6-bisphosphatase 1	96	112	-16.5448	0.116253	0.578291	57	14	-18.3078	2.28715	0	2.1709	279
BU908072	Xl.12270	Unknown	Transcribed locus	75	29	-17.6976	1.70948	0	40	66	-17.4448	-0.460852	0.118	2.17034	210
BP709317	Xl.14564	Unknown	Transcribed locus, moderately similar to XP_002938777.1 PREDICTED: bromodomain and WD repeat-containing protein 1-like [Xenopus (Silurana) tropicalis]	16	5	-20.08	2.01672	0.004344	3	4	-21.3355	-0.153423	1	2.17014	28
BC077623	Xl.48385	kif18b	Kinesin family member 18B	51	5	-19.2438	3.68914	0	12	5	-20.1745	1.52465	0.049042	2.16449	73
BC060437	Xl.83161	MGC68766	Hypothetical protein MGC68766	28	47	-18.06	-0.408589	0.295413	90	32	-17.382	1.75347	0	2.16206	197
BX854721	Xl.71552	Unknown	Transcribed locus, strongly similar to XP_002932090.1 PREDICTED: type II inositol-3,4-bisphosphate 4-phosphatase-like [Xenopus (Silurana) tropicalis]	46	19	-18.3553	1.61428	2.2e-05	16	28	-18.7243	-0.54574	0.291215	2.16002	109
BX843928	Xl.61866	Unknown	Transcribed locus	22	22	-18.7816	0.338645	0.451381	9	38	-18.919	-1.81639	0.000247	2.15503	91
BC074428	Xl.47506	tnfrsf11b	Tumor necrosis factor receptor superfamily, member 11b	23	9	-19.3943	1.69228	0.004551	37	61	-17.5579	-0.45967	0.154816	2.15195	130
BX848514	Xl.8972	Unknown	Transcribed locus	9	7	-20.2524	0.701215	0.454498	11	36	-18.8133	-1.44888	0.004534	2.15009	63
BX851266	Xl.16746	Unknown	Transcribed locus, moderately similar to XP_002938177.1 PREDICTED: hypothetical protein LOC100497801 [Xenopus (Silurana) tropicalis]	14	4	-20.3373	2.146	0.007538						2.146	18
BC157447	Xl.28453	ddit3	DNA-damage-inducible transcript 3	226	208	-15.4807	0.458384	0.001089	288	57	-16.1266	2.59865	0	2.14026	779
CD326017	Xl.14784	Unknown	Transcribed locus	9	34	-19.1123	-1.57889	0.002887	16	13	-19.2777	0.561175	0.458258	2.14007	72
EB475934	Xl.68517	Unknown	Transcribed locus	16	46	-18.4792	-1.18492	0.004444	29	18	-18.614	0.94967	0.039986	2.13459	109
DC025567	Xl.45035	Unknown	Transcribed locus	9	38	-19.0321	-1.73936	0.000824	12	11	-19.6058	0.387145	0.677639	2.1265	70
CD326024	Xl.71942	Unknown	Transcribed locus	12	8	-19.9485	0.923607	0.263176	16	44	-18.3982	-1.19782	0.003794	2.12142	80
CB564398	Xl.24542	Unknown	Transcribed locus, moderately similar to XP_002942726.1 PREDICTED: hypothetical protein LOC100495238 [Xenopus (Silurana) tropicalis]	8	44	-19.0113	-2.12079	2.4e-05						2.12079	52
EB732905	Xl.57008	Unknown	Transcribed locus	17	86	-17.9841	-2.00016	0	29	32	-18.199	0.119595	0.798153	2.11975	164
X82012	Xl.1232	kif4a	Kinesin family member 4A	229	45	-16.5755	2.686	0	21	17	-18.8881	0.566469	0.255875	2.11953	312
BC061678	Xl.70144	cav1-a	Caveolin 1, caveolae protein, 22kDa	152	231	-15.6912	-0.265177	0.0895	138	46	-16.8119	1.84658	0	2.11175	567
BC130191	Xl.85541	cdca7	Cell division cycle associated 7	184	76	-16.3553	1.61428	0	11	1	-21.3982	3.72105	0.003418	2.10677	272
EB469396	Xl.29201	Unknown	Transcribed locus	21	13	-19.1946	1.03052	0.057613	19	48	-18.2115	-1.07542	0.005918	2.10594	101
EB477998	Xl.84376	Unknown	Transcribed locus	37	34	-18.0925	0.460635	0.235098	8	30	-19.1745	-1.64528	0.002563	2.10591	109
BC041200	Xl.21814	hspa5	Heat shock 70kDa protein 5 (glucose-regulated protein, 78kDa)	2102	5638	-11.4917	-1.08478	0	3469	2050	-11.7471	1.02051	0	2.10529	13259
BC046694	Xl.23524	rdh7	Retinol dehydrogenase 7	81	105	-16.714	-0.035751	0.941259	35	10	-18.9024	2.06897	2.5e-05	2.10472	231
AF549932	Xl.85834	Unknown	Transcribed locus, moderately similar to XP_696369.4 PREDICTED: si:ch211-287c11.1 [Danio rerio]	19	7	-19.7134	1.77922	0.005925	8	12	-19.8355	-0.323348	0.823803	2.10257	46
CD362205	Xl.74184	Unknown	Transcribed locus	20	108	-17.7026	-2.09431	0						2.09431	128
BC108834	Xl.55075	c3	Complement component 3	336	306	-14.9162	0.473575	4e-05	163	33	-16.9314	2.56595	0	2.09237	838
DV034156	Xl.75211	c12orf43	Chromosome 12 open reading frame 43	49	83	-17.2461	-0.421685	0.135656	69	26	-17.7235	1.6697	0	2.09138	227
BC080022	Xl.34672	hgd	Homogentisate 1,2-dioxygenase	538	1726	-13.3287	-1.34311	0	119	85	-16.4759	0.747041	0.000356	2.09015	2468
EB480086	Xl.56423	Unknown	Transcribed locus	13	3	-20.5983	2.45412	0.004181	27	25	-18.4286	0.372646	0.488456	2.08148	68
BC093541	Xl.53423	amdhd1	Amidohydrolase domain containing 1	36	107	-17.2853	-1.2329	4e-06	3	2	-21.8355	0.846577	1	2.07947	148
CB564668	Xl.81293	Unknown	Transcribed locus	12	3	-20.656	2.33865	0.007385	1	1	-23.128	0.261614	1	2.07703	17
BC077621	Xl.71216	cdc45l	CDC45 cell division cycle 45-like (S. cerevisiae)	28	7	-19.4337	2.33865	4.1e-05	4	4	-21.128	0.261614	1	2.07703	43
EB479502	Xl.45263	Unknown	Transcribed locus, strongly similar to XP_002935127.1 PREDICTED: protein C9orf140-like [Xenopus (Silurana) tropicalis]	16	4	-20.241	2.33865	0.00149	3	3	-21.543	0.261614	1	2.07703	26
BC056095	Xl.29451	brrn1	Barren homolog (Drosophila)	163	41	-16.8879	2.32982	0	35	35	-17.9987	0.261614	0.550413	2.06821	274
DT059973	Xl.80093	Unknown	Transcribed locus	18	47	-18.3787	-1.04602	0.011141	44	26	-18.048	1.02061	0.004065	2.06663	135
BC125985	Xl.52744	junb	Jun B proto-oncogene	462	404	-14.486	0.532183	0	1246	247	-14.0122	2.59634	0	2.06415	2359
BG513196	Xl.75301	Unknown	Transcribed locus	16	26	-18.8908	-0.361795	0.532709	19	7	-19.6003	1.70219	0.009355	2.06398	68
AF297867	Xl.696	clspn	Claspin	193	36	-16.8598	2.76118	0	23	17	-18.8224	0.697714	0.15386	2.06346	269
EB481270	Xl.82493	Unknown	Transcribed locus, strongly similar to NP_001082256.1 signal transducer and activator of transcription 1, 91kDa [Xenopus laevis]	19	3	-20.3246	3.00161	6.6e-05	8	5	-20.467	0.939686	0.266846	2.06192	35
BC073461	Xl.47686	MGC80972	MGC80972 protein	192	52	-16.5983	2.22317	0	71	76	-16.9291	0.163434	0.509502	2.05973	391
DC013606	Xl.85169	Unknown	Transcribed locus, strongly similar to NP_001087462.1 MGC86495 protein [Xenopus laevis]	30	79	-17.6357	-1.05825	0.000606	25	15	-18.8526	0.99858	0.038477	2.05682	149
EB464093	Xl.77656	Unknown	Transcribed locus	14	46	-18.5755	-1.37756	0.000862	20	15	-19.0135	0.676652	0.242985	2.05421	95
DC056663	Xl.78370	Unknown	Transcribed locus, strongly similar to NP_064320.1 cysteine-rich PDZ-binding protein [Mus musculus]	32	28	-18.3373	0.53129	0.200031	9	31	-19.0659	-1.52266	0.003378	2.05395	100
DC008718	Xl.58761	fbp1	Fructose-1,6-bisphosphatase	4	21	-20.0448	-2.05367	0.006611						2.05367	25
BU911677	Xl.73862	Unknown	Transcribed locus	54	11	-18.6338	2.6341	0	5	4	-20.967	0.583543	1	2.05056	74
BU905626	Xl.78542	Unknown	Transcribed locus	32	43	-18.0279	-0.08762	0.907561	39	12	-18.6928	1.96205	9e-06	2.04967	126
BX855146	Xl.78679	Unknown	Transcribed locus, moderately similar to XP_414763.1 PREDICTED: similar to MGC11257 protein [Gallus gallus]	148	155	-15.9982	0.271974	0.107559	25	6	-19.5135	2.32051	0.000113	2.04853	334
BX846115	Xl.9531	Unknown	Transcribed locus	23	38	-18.3553	-0.385721	0.366294	29	11	-18.9693	1.66016	0.00145	2.04589	101
CK799862	Xl.3261	Unknown	Transcribed locus, weakly similar to NP_001081854.1 methyl CpG binding protein 2 (Rett syndrome) [Xenopus laevis]	28	16	-18.8373	1.146	0.016094	38	5	-19.343	3.18761	0	2.04161	87
BC077471	Xl.14354	cidec	Cell death-inducing DFFA-like effector c	50	65	-17.4079	-0.039867	0.925435	20	6	-19.6745	1.99858	0.002494	2.03845	141
BC106466	Xl.50659	pipox	Pipecolic acid oxidase	93	155	-16.3334	-0.398321	0.040695	39	15	-18.5318	1.64013	0.000114	2.03845	302
DC024479	Xl.60744	Unknown	Transcribed locus, moderately similar to NP_001120578.1 t-complex 11-like 2 [Xenopus (Silurana) tropicalis]	27	18	-18.7786	0.923607	0.054076	19	49	-18.1966	-1.10517	0.004272	2.02877	113
CB561148	Xl.55382	Unknown	Transcribed locus, weakly similar to XP_002932355.1 PREDICTED: hypothetical protein LOC100494796 [Xenopus (Silurana) tropicalis]	77	46	-17.3458	1.08187	7e-05	29	67	-17.6659	-0.946494	0.002587	2.02836	219
BJ636855	Xl.11502	Unknown	Transcribed locus	51	47	-17.6275	0.456481	0.129293	18	64	-18.043	-1.56846	2.5e-05	2.02494	180
BC056854	Xl.24124	trim72	Tripartite motif-containing 72	42	18	-18.4599	1.56104	8.8e-05	10	1	-21.467	3.58354	0.006348	2.02251	71
AY351903	Xl.48710	asf1a-a	ASF1 anti-silencing function 1 homolog A	42	48	-17.7524	0.146	0.752033	10	44	-18.7373	-1.87589	8.2e-05	2.02189	144
BC106347	Xl.50455	stoml3	Stomatin (EPB72)-like 3	15	77	-18.1542	-2.02125	0						2.02125	92
BC047975	Xl.8266	rrm2.2	Ribonucleotide reductase M2, gene 2	269	35	-16.6406	3.28082	0	18	9	-19.458	1.26161	0.052239	2.01921	331
BC123166	Xl.54291	art5	ADP-ribosyltransferase 5	288	32	-16.656	3.50857	0	164	70	-16.3845	1.48988	0	2.01869	554
BU913598	Xl.78377	Unknown	Transcribed locus, strongly similar to NP_001086442.1 helicase, lymphoid-specific [Xenopus laevis]	61	27	-17.8982	1.51449	4e-06	10	17	-19.4233	-0.50392	0.442068	2.01842	115
BC099344	Xl.9243	amy2a	Amylase, alpha 2A (pancreatic)	0	18	-34.6282	-30.7756	3.1e-05	0	4	-35.6374	-28.7573	0.125	2.01836	22
BC081216	Xl.12067	hes3.3	Hairy and enhancer of split 3, gene 3	107	56	-16.9666	1.27276	0	5	10	-20.306	-0.738386	0.607239	2.01114	178
BC082900	Xl.48513	psmc3ip	PSMC3 interacting protein	90	52	-17.1449	1.13006	8e-06	29	64	-17.699	-0.880405	0.006106	2.01046	235
CN318234	Xl.71363	Unknown	Transcribed locus, moderately similar to NP_060063.2 BMP-2-inducible protein kinase isoform b [Homo sapiens]	18	68	-18.1123	-1.57889	8e-06	27	24	-18.458	0.431539	0.401062	2.01043	137
EG565688	Xl.55998	Unknown	Transcribed locus, strongly similar to XP_002937082.1 PREDICTED: zinc finger and BTB domain-containing protein 40 [Xenopus (Silurana) tropicalis]	15	17	-19.2438	0.158073	0.86005	15	4	-20.1745	2.16851	0.004425	2.01043	51
BC071161	Xl.57737	Unknown	CDNA clone IMAGE:3403842	58	91	-17.0581	-0.311169	0.248126	27	10	-19.0896	1.69457	0.001658	2.00574	186
BQ730583	Xl.12586	Unknown	Transcribed locus	5	23	-19.8183	-1.86299	0.005925	23	25	-18.5443	0.14132	0.885433	2.00431	76
BC129773	Xl.56904	clec3b	C-type lectin domain family 3, member B	5	23	-19.8183	-1.86299	0.005925	23	25	-18.5443	0.14132	0.885433	2.00431	76
BC068686	Xl.10708	tmem51	Transmembrane protein 51	66	27	-17.8414	1.62815	0	9	14	-19.6393	-0.375815	0.677639	2.00397	116
AY297107	Xl.54019	LOC733245	KL	38	20	-18.4561	1.26464	0.001547	2	4	-21.628	-0.738386	0.6875	2.00303	64
BC128666	Xl.49150	LOC100037128	Hypothetical protein LOC100037128	19	73	-18.0221	-1.60325	6e-06	11	10	-19.7373	0.399118	0.663624	2.00237	113
CD101208	Xl.24294	Unknown	Cico01 mRNA, complete sequence	54	273	-16.3172	-1.99923	0	10	12	-19.6745	-0.00142	1	1.99781	349
CB558441	Xl.21104	Unknown	Transcribed locus	18	16	-19.156	0.50857	0.391528	11	37	-18.7935	-1.48841	0.003088	1.99698	82
BC073464	Xl.7330	coq10b	Coenzyme Q10 homolog B	73	62	-17.169	0.574273	0.024876	104	21	-17.5816	2.56974	0	1.99546	260
BG021062	Xl.3146	Unknown	Transcribed locus	8	18	-19.656	-0.83128	0.229523	41	22	-18.2195	1.15973	0.00369	1.99101	89
DT077115	Xl.9207	Unknown	Transcribed locus	35	18	-18.5914	1.298	0.001496	30	58	-17.7455	-0.689476	0.039854	1.98748	141
BC046735	Xl.11537	Unknown	Transcribed locus, moderately similar to NP_001088544.1 kinesin family member 23 [Xenopus laevis]	124	15	-17.8105	3.38595	0	22	10	-19.2373	1.39912	0.013531	1.98683	171
CF282896	Xl.19793	Unknown	Transcribed locus	37	69	-17.582	-0.560426	0.061926	5	35	-19.4024	-2.54574	1.4e-05	1.98531	146
BC075177	Xl.4421	aurka-b	P46XlEg22	50	18	-18.3341	1.81258	2e-06	20	27	-18.5896	-0.171345	0.770867	1.98392	115
DT056584	Xl.82402	Unknown	Transcribed locus	3	6	-21.156	-0.661355	0.726562	2	15	-20.6745	-2.64528	0.004181	1.98392	26
DC018496	Xl.82757	Unknown	Transcribed locus, moderately similar to NP_114026.3 40S ribosomal protein S2 [Rattus norvegicus]	28	15	-18.8839	1.23911	0.00956	2	4	-21.628	-0.738386	0.6875	1.9775	49
BC070795	Xl.3319	kif20b	Kinesin family member 20B	119	41	-17.1148	1.87591	0	28	36	-18.1393	-0.100956	0.900653	1.97687	224
CD099966	Xl.78849	Unknown	Transcribed locus	17	12	-19.4048	0.841145	0.136046	95	250	-15.8601	-1.13431	0	1.97546	374
BX851203	Xl.1315	Unknown	Transcribed locus, moderately similar to XP_002936651.1 PREDICTED: dysbindin-A-like [Xenopus (Silurana) tropicalis]	34	44	-17.9676	-0.033324	1	16	5	-19.967	1.93969	0.007197	1.97301	99
EB730111	Xl.56994	Unknown	Transcribed locus	104	89	-16.6529	0.563351	0.007735	11	35	-18.8336	-1.40824	0.003658	1.97159	239
BU915046	Xl.14173	Unknown	Transcribed locus	10	57	-18.6636	-2.17232	0	29	40	-18.038	-0.202333	0.630456	1.96998	136
BQ734777	Xl.77221	Unknown	Transcribed locus, moderately similar to XP_002940099.1 PREDICTED: complement C3-like [Xenopus (Silurana) tropicalis]	138	171	-15.9778	0.029317	0.909146	40	12	-18.6745	1.99858	6e-06	1.96926	361
BC074414	Xl.32186	tat	Tyrosine aminotransferase	1417	3163	-12.1932	-0.819809	0	720	390	-14.0784	1.14614	0	1.96595	5690
AW159227	Xl.8688	Unknown	Transcribed locus	24	19	-18.8246	0.67568	0.174171	26	76	-17.6538	-1.28587	4.6e-05	1.96155	145
EB644686	Xl.82520	Unknown	Transcribed locus	20	32	-18.58	-0.339427	0.488456	23	9	-19.2812	1.61525	0.004551	1.95468	84
CB561346	Xl.55649	Unknown	Transcribed locus	21	27	-18.6674	-0.023925	1	54	17	-18.2068	1.92904	0	1.95296	119
EF079076	Xl.9494	Unknown	Polymeric immunoglobulin receptor	66	178	-16.4809	-1.09269	0	535	354	-14.3625	0.857404	0	1.9501	1133
DC012586	Xl.9221	Unknown	Transcribed locus, weakly similar to XP_001506647.1 PREDICTED: similar to UTP20, small subunit (SSU) processome component, homolog (yeast) [Ornithorhynchus anatinus]	26	46	-18.129	-0.484477	0.235098	23	10	-19.2052	1.46325	0.009041	1.94773	105
BC077339	Xl.6652	aurkb-a	Aurora kinase B	134	14	-17.8043	3.59738	0	21	8	-19.4318	1.65393	0.005223	1.94345	177
BC043807	Xl.29099	bag3	BCL2-associated athanogene 3	62	58	-17.3349	0.43486	0.120328	371	86	-15.6472	2.37062	0	1.93576	577
EB480153	Xl.81532	Unknown	Transcribed locus	25	58	-17.9901	-0.87548	0.013999	40	23	-18.2052	1.05998	0.008147	1.93546	146
CK797711	Xl.85852	Unknown	Transcribed locus, weakly similar to NP_001016882.1 zinc finger protein 33B [Xenopus (Silurana) tropicalis]	29	12	-19.0195	1.61166	0.000941	10	15	-19.5135	-0.323348	0.690038	1.93501	66
BJ065616	Xl.79214	Unknown	Transcribed locus	5	22	-19.8503	-1.79886	0.009355	11	12	-19.6058	0.136084	1	1.93494	50
CA973553	Xl.13518	Unknown	Transcribed locus	38	21	-18.4209	1.19426	0.00267	26	52	-17.9275	-0.738386	0.03954	1.93264	137
BX842860	Xl.75393	Unknown	Transcribed locus	19	21	-18.9209	0.194255	0.874629	7	28	-19.3206	-1.73839	0.002935	1.93264	75
BG513404	Xl.3382	Unknown	Transcribed locus	10	41	-18.9013	-1.69698	0.00047	48	49	-17.5281	0.231867	0.54261	1.92885	148
CA789593	Xl.71159	Unknown	Transcribed locus, strongly similar to NP_001079537.1 growth arrest and DNA-damage-inducible, alpha [Xenopus laevis]	25	23	-18.6573	0.458939	0.312327	48	11	-18.6058	2.38714	0	1.92821	107
DC014967	Xl.9626	Unknown	Transcribed locus, strongly similar to NP_001120298.1 Ral GTPase activating protein, alpha subunit 2 (catalytic) [Xenopus (Silurana) tropicalis]	6	24	-19.656	-1.66135	0.00813	14	14	-19.3206	0.261614	0.850554	1.92297	58
DC042892	Xl.69156	Unknown	Transcribed locus	6	24	-19.656	-1.66135	0.00813	1	1	-23.128	0.261614	1	1.92297	32
CB201267	Xl.24571	Unknown	Transcribed locus	8	10	-20.08	0.016717	1	16	5	-19.967	1.93969	0.007197	1.92297	39
EG572906	Xl.83941	Unknown	Transcribed locus, weakly similar to XP_001480879.1 PREDICTED: similar to Pro-Pol-dUTPase polyprotein; RNaseH; dUTPase; integrase; protease; reverse transcriptase [Mus musculus]	549	2347	-13.0924	-1.7573	0	214	229	-15.3376	0.163878	0.254145	1.92117	3339
EE330983	Xl.2092	Unknown	Transcribed locus	5	23	-19.8183	-1.86299	0.005925	13	15	-19.3243	0.055164	1	1.91815	56
X64538	Xl.4619	bmp4	Bone morphogenetic protein 4	33	70	-17.6542	-0.746244	0.016506	45	24	-18.0896	1.1685	0.001093	1.91475	172
BU910771	Xl.80925	Unknown	Transcribed locus, moderately similar to NP_001089265.1 arachidonate 12-lipoxygenase, 12R type [Xenopus laevis]	17	81	-18.0273	-1.91374	0						1.91374	98
BX846577	Xl.72026	Unknown	Transcribed locus, moderately similar to XP_002934195.1 PREDICTED: myocilin-like [Xenopus (Silurana) tropicalis]	48	46	-17.6867	0.400045	0.218054	29	7	-19.2953	2.31224	4.1e-05	1.9122	130
BC070771	Xl.47062	racgap1	Rac GTPase activating protein 1	82	24	-17.7697	2.11123	0	23	24	-18.5737	0.200214	0.770867	1.91102	153
BC077555	Xl.17704	duoxa1	Dual oxidase maturation factor 1	254	343	-15.0356	-0.094735	0.43489	44	15	-18.4448	1.81415	1.2e-05	1.90889	656
BG021872	Xl.83922	Unknown	Transcribed locus, strongly similar to NP_998542.1 40S ribosomal protein S11 [Danio rerio]	38	43	-17.9039	0.160308	0.656992	14	4	-20.2243	2.06897	0.007538	1.90866	99
CA987774	Xl.23355	Unknown	Transcribed locus	6	38	-19.3246	-2.32432	1.5e-05	25	40	-18.1451	-0.416457	0.321084	1.90786	109
X54002	Xl.1231	kif11-b	Kinesin family member 11	232	18	-17.2271	4.0267	0	29	8	-19.199	2.11959	0.000116	1.90711	287
CF342346	Xl.51389	Unknown	Transcribed locus	31	31	-18.2868	0.338645	0.374152	9	32	-19.043	-1.56846	0.002221	1.90711	103
BU901624	Xl.16573	Unknown	Transcribed locus, moderately similar to XP_002942607.1 PREDICTED: phosphatidylinositol N-acetylglucosaminyltransferase subunit A [Xenopus (Silurana) tropicalis]	16	18	-19.156	0.16872	0.864166	7	28	-19.3206	-1.73839	0.002935	1.90711	69
NM_001161595	Xl.85723	trpm8-b	Transient receptor potential cation channel, subfamily M, member 8	16	3	-20.4485	2.75368	0.000729	15	10	-19.5135	0.846577	0.229523	1.90711	44
BC070597	Xl.23735	spc24	SPC24, NDC80 kinetochore complex component, homolog	112	40	-17.1764	1.82407	0	26	33	-18.2555	-0.08234	1	1.90641	211
BU913312	Xl.56654	Unknown	Transcribed locus	39	11	-18.8686	2.16462	2e-06	3	3	-21.543	0.261614	1	1.903	56
DC124269	Xl.30278	Unknown	Transcribed locus	17	6	-19.9048	1.84115	0.006611	8	10	-19.967	-0.060314	1	1.90146	41
CD328403	Xl.52959	Unknown	Transcribed locus, moderately similar to XP_002941807.1 PREDICTED: hypothetical protein LOC100496187 [Xenopus (Silurana) tropicalis]	23	39	-18.3365	-0.423195	0.305677	7	42	-19.0281	-2.32335	6e-06	1.90015	111
BQ897466	Xl.77012	Unknown	Transcribed locus, moderately similar to NP_001080205.1 60S ribosomal protein L10a [Xenopus laevis]	7	33	-19.3151	-1.89839	0.000472						1.89839	40
DC075002	Xl.83217	Unknown	Transcribed locus, weakly similar to NP_659481.2 zinc finger protein 501 [Homo sapiens]	14	11	-19.6076	0.686568	0.32694	15	3	-20.382	2.58354	0.004425	1.89698	43
EB734366	Xl.33497	Unknown	Transcribed locus	30	34	-18.2438	0.158073	0.707981	7	28	-19.3206	-1.73839	0.002935	1.89646	99
DC124066	Xl.69457	Unknown	Transcribed locus, strongly similar to NP_001103517.1 prickle homolog 2 [Xenopus (Silurana) tropicalis]	37	127	-17.1419	-1.44059	0	64	56	-17.2243	0.45426	0.101368	1.89485	284
BC072157	Xl.47023	cyp2e1	Cytochrome P450, family 2, subfamily E, polypeptide 1	62	81	-17.094	-0.047009	0.933161	18	6	-19.7505	1.84658	0.006611	1.89359	167
DC063818	Xl.84390	Unknown	Transcribed locus, weakly similar to NP_001095820.1 zinc finger protein 226 [Bos taurus]	35	21	-18.4802	1.07561	0.007508	18	38	-18.419	-0.816388	0.058064	1.892	112
BU900124	Xl.1556	rpl21	Ribosomal protein L21	24	58	-18.0195	-0.934374	0.009683	2	17	-20.5842	-2.82585	0.001312	1.89147	101
S56884	Xl.1086	egr2	Early growth response 2 (Krox-20 homolog)	16	32	-18.741	-0.661355	0.143865	43	22	-18.1851	1.22845	0.001858	1.8898	113
BC078043	Xl.12256	LOC446245	Hypothetical protein LOC446245	339	309	-14.9027	0.472323	3.7e-05	150	35	-16.9489	2.36115	0	1.88883	833
Z27093	Xl.112	mmp11	Matrix metallopeptidase 11 (stromelysin 3)	102	31	-17.4277	2.05687	0	31	33	-18.1287	0.171417	0.707981	1.88546	197
BC054162	Xl.84431	LOC398624	Hypothetical protein LOC398624						7	31	-19.2472	-1.88523	0.000753	1.88523	38
EB482089	Xl.84845	Unknown	Transcribed locus, strongly similar to NP_001079757.1 DNA-binding protein inhibitor ID-3-B [Xenopus laevis]	14	4	-20.3373	2.146	0.007538	4	4	-21.128	0.261614	1	1.88439	26
DC026704	Xl.6371	Unknown	Transcribed locus	9	18	-19.5711	-0.661355	0.32694	2	14	-20.7243	-2.54574	0.007385	1.88438	43
BC084610	Xl.73643	Unknown	CDNA clone IMAGE:5512728	3425	1977	-11.8955	1.13144	0	2551	5150	-11.3044	-0.751895	0	1.88333	13103
AJ557446	Xl.7530	kpna2	Karyopherin alpha-2 subunit like	238	61	-16.3282	2.30273	0	48	43	-17.6223	0.420312	0.208174	1.88241	390
BU911291	Xl.76840	Unknown	Transcribed locus	16	90	-17.9951	-2.15321	0	40	58	-17.538	-0.274438	0.416775	1.87877	204
BC072215	Xl.46852	rad54b	RAD54 homolog B	111	34	-17.3001	2.0456	0	15	16	-19.1745	0.168505	1	1.87709	176
U09768	Xl.756	ash3-A	Achaete-scute homologous protein	29	10	-19.1511	1.8747	0.000182						1.8747	39
CD361191	Xl.67012	Unknown	Transcribed locus	16	20	-19.08	0.016717	1	6	26	-19.4853	-1.85386	0.003327	1.87058	68
CB563003	Xl.52476	Unknown	Transcribed locus	24	10	-19.2876	1.60168	0.002935	9	13	-19.6928	-0.2689	0.831812	1.87058	56
BC077929	Xl.77228	aoc3	Amine oxidase, copper containing 3 (vascular adhesion protein 1)	750	1711	-13.0953	-0.851232	0	191	113	-15.9292	1.01886	0	1.8701	2765
AJ829921	Xl.48321	fgfrl1-a	Fibroblast growth factor receptor-like 1	138	67	-16.6537	1.38108	0	44	74	-17.2935	-0.488407	0.095673	1.86949	323
EB462326	Xl.82400	Unknown	Transcribed locus, weakly similar to NP_001120441.1 hypothetical protein LOC100145530 [Xenopus (Silurana) tropicalis]	10	34	-19.0363	-1.42689	0.005402	51	45	-17.5458	0.442187	0.184286	1.86908	140
BE026574	Xl.10980	Unknown	Transcribed locus	6	13	-20.0983	-0.776832	0.359283	2	15	-20.6745	-2.64528	0.004181	1.86844	36
CD256652	Xl.48571	Unknown	Transcribed locus, moderately similar to XP_002942954.1 PREDICTED: hypothetical protein LOC100497513 [Xenopus (Silurana) tropicalis]	45	88	-17.2654	-0.628934	0.017542	63	32	-17.6393	1.23889	5.5e-05	1.86783	228
CV076821	Xl.81545	Unknown	Transcribed locus, strongly similar to NP_001086299.1 calcyclin binding protein [Xenopus laevis]	46	95	-17.1943	-0.707649	0.008083	41	22	-18.2195	1.15973	0.00369	1.86738	204
DV437774	Xl.54100	Unknown	Transcribed locus	47	17	-18.42	1.80577	3e-06	20	25	-18.6451	-0.060314	1	1.86608	109
AB022088	Xl.1220	cyp1a1	Cytochrome P450, family 1, subfamily A, polypeptide 1	8	53	-18.877	-2.38928	0	11	19	-19.2743	-0.526881	0.458258	1.8624	91
BQ733302	Xl.83503	Unknown	Transcribed locus, moderately similar to XP_002932720.1 PREDICTED: desmoplakin isoform 2 [Xenopus (Silurana) tropicalis]	99	94	-16.649	0.413413	0.060992	11	36	-18.8133	-1.44888	0.004534	1.86229	240
BC080003	Xl.10207	dpyd	Dihydropyrimidine dehydrogenase	271	217	-15.3192	0.659243	1e-06	95	262	-15.8263	-1.20195	0	1.8612	845
BC099253	Xl.66791	LOC446922	Hypothetical protein LOC446922	240	231	-15.3617	0.393787	0.003689	366	92	-15.6083	2.25375	0	1.85996	929
EB729133	Xl.9364	Unknown	Transcribed locus	28	27	-18.4599	0.391112	0.418754	56	185	-16.4586	-1.46241	0	1.85352	296
BX853723	Xl.73520	Unknown	Transcribed locus, moderately similar to XP_002942772.1 PREDICTED: hypothetical protein LOC100495825 [Xenopus (Silurana) tropicalis]	11	54	-18.6338	-1.95681	5e-06	31	40	-17.9899	-0.106117	0.812589	1.85069	136
BC123164	Xl.59867	tjp2	Tight junction protein 2 (zona occludens 2)	193	367	-15.185	-0.588534	4e-06	32	16	-18.628	1.26161	0.003802	1.85015	608
EB479826	Xl.24265	Unknown	Transcribed locus, weakly similar to NP_000543.2 von Willebrand factor preproprotein [Homo sapiens]	14	10	-19.6764	0.824072	0.229523	69	13	-18.2235	2.6697	0	1.84563	106
DC025324	Xl.14954	Unknown	Transcribed locus, moderately similar to XP_002931861.1 PREDICTED: potassium voltage-gated channel subfamily E member 3-like [Xenopus (Silurana) tropicalis]	41	37	-17.9575	0.486744	0.176611	21	5	-19.7708	2.332	0.000311	1.84526	104
BC042271	Xl.21956	fam195a	Family with sequence similarity 195, member A	32	101	-17.4119	-1.31957	3e-06	24	20	-18.6745	0.524649	0.291215	1.84422	177
BC077224	Xl.54788	kif20a	Kinesin family member 20A	135	17	-17.6589	3.328	0	21	9	-19.3468	1.48401	0.010674	1.84399	182
CF549530	Xl.53604	Unknown	Transcribed locus	9	34	-19.1123	-1.57889	0.002887	7	7	-20.3206	0.261614	0.790527	1.84051	57
BC084950	Xl.6441	donson	Downstream neighbor of SON	99	37	-17.3216	1.75855	0	15	19	-19.0506	-0.079422	1	1.83797	170
DC085057	Xl.85860	Unknown	Transcribed locus, moderately similar to NP_001072533.1 zinc finger protein 180 [Xenopus (Silurana) tropicalis]	25	8	-19.4191	1.9825	0.000821	12	13	-19.4853	0.146137	1	1.83636	58
AF067969	Xl.3351	ncapd2	Non-SMC condensin I complex, subunit D2	285	96	-15.8711	1.9085	0	43	49	-17.6075	0.073169	0.917041	1.83533	473
CD519927	Xl.81453	Unknown	Transcribed locus	11	17	-19.4676	-0.289386	0.701108	9	47	-18.7657	-2.12305	9e-06	1.83366	84
EB733582	Xl.32164	Unknown	Transcribed locus	10	41	-18.9013	-1.69698	0.00047	11	12	-19.6058	0.136084	1	1.83306	74
CX132782	Xl.50244	Unknown	Transcribed locus, moderately similar to XP_002932636.1 PREDICTED: coiled-coil domain-containing protein 160 homolog [Xenopus (Silurana) tropicalis]	49	138	-16.8794	-1.15517	1e-06	4	3	-21.3355	0.676652	1	1.83182	194
BU911079	Xl.51866	Unknown	Transcribed locus	4	23	-19.9792	-2.18492	0.002494	15	23	-18.9127	-0.355057	0.627103	1.82986	65
BC077739	Xl.22720	hmmr	Hyaluronan-mediated motility receptor (RHAMM)	102	21	-17.7086	2.61875	0	26	18	-18.6928	0.792129	0.096142	1.82662	167
BC088935	Xl.5507	LOC496339	Hypothetical LOC496339	90	58	-17.0661	0.972517	5.4e-05	58	10	-18.538	2.79767	0	1.82515	216
BU915426	Xl.23292	Unknown	Transcribed locus, moderately similar to XP_002935184.1 PREDICTED: arginyl aminopeptidase-like 1 [Xenopus (Silurana) tropicalis]	37	73	-17.5414	-0.641726	0.026424	51	27	-17.9143	1.17915	0.000639	1.82088	188
BX844843	Xl.54766	Unknown	Transcribed locus	13	36	-18.8058	-1.13084	0.018624	4	37	-19.5232	-2.94784	2e-06	1.817	90
BM179370	Xl.71405	Unknown	Transcribed locus	30	16	-18.7876	1.24554	0.007943	9	16	-19.543	-0.568461	0.424356	1.814	71
BC073613	Xl.5086	f7	Coagulation factor 7 (serum prothrombin conversion accelerator)	102	32	-17.4048	2.01107	0	525	549	-14.0595	0.197126	0.027901	1.81394	1208
U51234	Xl.31224	mcm7-a	Minichromosome maintenance complex component 7	465	120	-15.357	2.29284	0	50	43	-17.5929	0.479206	0.146177	1.81364	678
BC095927	Xl.54026	ripk3	Receptor-interacting serine-threonine kinase 3	29	35	-18.2474	0.067343	0.900653	43	14	-18.5111	1.88052	8e-06	1.81318	121
CA981145	Xl.8029	Unknown	Transcribed locus, moderately similar to XP_002942677.1 PREDICTED: hypothetical protein LOC100496442 [Xenopus (Silurana) tropicalis]	73	41	-17.4673	1.17092	2.3e-05	132	20	-17.4448	2.98408	0	1.81316	266
CB561025	Xl.76363	Unknown	Transcribed locus	83	135	-16.5151	-0.363131	0.075953	75	33	-17.4914	1.44604	1e-06	1.80917	326
BC073681	Xl.47611	chst6	Carbohydrate (N-acetylglucosamine 6-O) sulfotransferase 6	76	36	-17.5321	1.41665	1e-06	21	33	-18.4096	-0.390462	0.410103	1.80711	166
BC100163	Xl.10685	kif15-b	Kinesin family member 15	232	83	-16.1245	1.82159	0	38	45	-17.7581	0.017689	1	1.8039	398
EB483014	Xl.51094	Unknown	Transcribed locus	38	23	-18.3553	1.06301	0.007149	18	36	-18.458	-0.738386	0.098371	1.8014	115
AB458410	Xl.59525	Unknown	Non-coding RNA, up regulated post tail amputation-2, complete sequence	4035	2522	-11.6017	1.01665	0	3346	6910	-10.8966	-0.784634	0	1.80128	16813
CD329841	Xl.81480	Unknown	Transcribed locus, weakly similar to XP_002936919.1 PREDICTED: lysosome-associated membrane glycoprotein 3-like [Xenopus (Silurana) tropicalis]	32	7	-19.3373	2.53129	5e-06	18	13	-19.1928	0.7311	0.215327	1.80019	70
BC141767	Xl.56950	sash3	SAM and SH3 domain containing 3	41	9	-18.9773	2.52627	0	29	21	-18.5028	0.727278	0.11892	1.79899	100
BC077396	Xl.4592	tpx2-b	TPX2, microtubule-associated	165	47	-16.7806	2.15038	0	49	46	-17.5588	0.352762	0.304885	1.79762	307
BC087548	Xl.57138	LOC779026	Hypothetical protein LOC779026	881	648	-13.6796	0.781793	0	209	42	-16.5781	2.57666	0	1.79486	1780
CK799152	Xl.34423	Unknown	Transcribed locus	21	5	-19.8839	2.40903	0.000311	23	18	-18.7812	0.615251	0.211024	1.79378	67
CD302873	Xl.80407	Unknown	Transcribed locus, strongly similar to NP_001088411.1 keratin 5, gene 2 [Xenopus laevis]	33	50	-17.8969	-0.260817	0.439705	70	29	-17.6343	1.53292	1e-06	1.79373	182
BC084607	Xl.58749	LOC495209	Hypothetical LOC495209	25	37	-18.3144	-0.226952	0.608921	25	121	-17.3466	-2.01339	0	1.78644	208
U12646	Xl.1048	LOC397842	Integrin alpha5tr subunit	26	40	-18.2298	-0.282843	0.457021	52	22	-18.048	1.50262	2.2e-05	1.78547	140
BC126014	Xl.4910	cdca7l	Cell division cycle associated 7-like	49	15	-18.4802	2.04646	0	2	2	-22.128	0.261614	1	1.78485	68
BC073467	Xl.29484	MGC80982	MGC80982 protein	433	397	-14.5454	0.463873	5e-06	333	84	-15.7421	2.24867	0	1.7848	1247
DC033053	Xl.78310	Unknown	Transcribed locus	29	35	-18.2474	0.067343	0.900653	21	7	-19.5281	1.84658	0.002316	1.77923	92
BC041315	Xl.17574	cpa6	Carboxypeptidase A6	13	1	-21.3908	4.03909	0.000977	4	1	-22.128	2.26161	0.375	1.77747	19
CB198438	Xl.81162	Unknown	Transcribed locus, strongly similar to XP_001236696.1 PREDICTED: similar to alpha-actinin, partial [Gallus gallus]	18	0	-34.4589	31.1143	2e-06	5	0	-35.3456	29.3408	0.0625	1.77346	23
BC077261	Xl.76047	thbs4	Thrombospondin 4	43	26	-18.1777	1.06447	0.002548	23	45	-18.1203	-0.706677	0.086437	1.77115	137
FJ532285	Xl.57040	LOC100462920	Cell division cycle associated 2	56	26	-17.9871	1.44556	1.5e-05	14	21	-19.0281	-0.323348	0.607591	1.76891	117
BC080032	Xl.48622	MGC82952	MGC82952 protein	232	372	-15.0424	-0.342533	0.004668	47	21	-18.1545	1.42389	0.000166	1.76642	672
CB564106	Xl.72199	Unknown	Transcribed locus	25	26	-18.5689	0.282061	0.575849	17	57	-18.1678	-1.48381	7.6e-05	1.76587	125
BC089198	Xl.58616	zmynd10	Zinc finger, MYND-type containing 10	61	61	-17.3103	0.338645	0.239089	9	29	-19.114	-1.42644	0.007632	1.76509	160
BC073373	Xl.48866	MGC80802	MGC80802 protein	49	16	-18.4337	1.95335	0	77	81	-16.8246	0.188551	0.474106	1.7648	223
BC111544	Xl.20334	foxc2-a	Forkhead box C2 (MFH-1, mesenchyme forkhead 1)	157	248	-15.6166	-0.320931	0.031427	34	15	-18.6308	1.44219	0.000936	1.76312	454
BC153802	Xl.60187	LOC100126651	Hypothetical protein LOC100126651	20	7	-19.6764	1.85322	0.003719	16	18	-19.043	0.091689	0.864166	1.76153	61
CD302069	Xl.58791	Unknown	Transcribed locus	171	337	-15.3338	-0.640107	2e-06	9	57	-18.6266	-2.40135	0	1.76124	574
DC012711	Xl.82541	Unknown	Transcribed locus	13	42	-18.6946	-1.35323	0.00219	21	19	-18.8078	0.406004	0.429591	1.75924	95
BC042222	Xl.9609	slc7a3	Solute carrier family 7 (cationic amino acid transporter, y+ system), member 3	689	1105	-13.4719	-0.342826	1e-06	611	275	-14.4488	1.41335	0	1.75618	2680
CK803819	Xl.49934	LOC496014	Hypothetical LOC496014	32	10	-19.08	2.01672	4.2e-05	1	1	-23.128	0.261614	1	1.7551	44
DC004185	Xl.7472	Unknown	CDNA clone IMAGE:7392245	32	5	-19.58	3.01672	0	14	7	-19.8206	1.26161	0.078354	1.7551	58
BC072166	Xl.56726	trim54	Tripartite motif-containing 54	36	18	-18.5711	1.33865	0.001016	5	8	-20.467	-0.416457	1	1.7551	67
CB560319	Xl.84791	Unknown	Transcribed locus, strongly similar to XP_002667378.1 PREDICTED: myosin, heavy polypeptide 6, cardiac muscle, alpha-like [Danio rerio]	56	21	-18.1412	1.75368	1e-06						1.75368	77
BC082709	Xl.9315	LOC494705	Hypothetical LOC494705	24	16	-18.9485	0.923607	0.059584	16	3	-20.3355	2.67665	0.000729	1.75304	59
BC073479	Xl.104	pitx2-A	Paired-like homeodomain transcription factor 2	8	32	-19.241	-1.66135	0.003378	16	18	-19.043	0.091689	0.864166	1.75304	74
CB565842	Xl.73049	Unknown	Transcribed locus	16	45	-18.4951	-1.15321	0.006218	24	19	-18.7115	0.598649	0.222053	1.75186	104
DC013930	Xl.23989	Unknown	Transcribed locus	44	46	-17.7495	0.274515	0.460792	9	30	-19.0896	-1.47535	0.005098	1.74987	129
BC124886	Xl.60871	hspbp1	HSPA (heat shock 70kDa) binding protein, cytoplasmic cochaperone 1	113	215	-15.9568	-0.589369	0.000429	274	147	-15.4791	1.15997	0	1.74934	749
DC071284	Xl.61695	Unknown	Transcribed locus	20	66	-18.0578	-1.38382	0.000107	59	55	-17.296	0.362898	0.22323	1.74672	200
BU906111	Xl.15960	Unknown	Transcribed locus	240	716	-14.5457	-1.23828	0	140	118	-16.122	0.508254	0.006148	1.74653	1214
BC079721	Xl.64496	xkr5	XK, Kell blood group complex subunit-related family, member 5	149	27	-17.254	2.80293	0	40	23	-18.2052	1.05998	0.008147	1.74294	239
BC129632	Xl.52961	LOC100036907	Hypothetical protein LOC100036907	12	24	-19.156	-0.661355	0.242985	104	59	-16.8364	1.07941	5e-06	1.74077	199
AF062387	Xl.448	LOC398090	TAP2 protein	32	51	-17.9048	-0.33378	0.320293	75	34	-17.4698	1.40297	1e-06	1.73675	192
BU910240	Xl.70874	Unknown	Transcribed locus	11	55	-18.6206	-1.98328	3e-06	7	10	-20.0633	-0.252959	1	1.73032	83
BC087330	Xl.49986	pnpla4	Patatin-like phospholipase domain containing 4	7	34	-19.2936	-1.94146	0.000294	18	25	-18.7211	-0.212317	0.760792	1.72915	84
EB645007	Xl.56919	Unknown	Transcribed locus, moderately similar to NP_001026510.1 hypothetical protein LOC425499 [Gallus gallus]	24	6	-19.656	2.33865	0.000192	14	11	-19.4946	0.609538	0.424356	1.72911	55
BP684433	Xl.43105	Unknown	Transcribed locus	10	14	-19.6764	-0.146782	1	5	22	-19.7373	-1.87589	0.009355	1.72911	51
BC072338	Xl.47385	arhgap19	Rho GTPase activating protein 19	153	77	-16.4789	1.32925	0	43	68	-17.3711	-0.399584	0.179671	1.72883	341
BC077960	Xl.7409	prtfdc1	Phosphoribosyl transferase domain containing 1	210	289	-15.2964	-0.122035	0.368704	33	13	-18.7555	1.60557	0.000346	1.7276	545
DV034121	Xl.46951	Unknown	Transcribed locus	14	40	-18.6764	-1.17593	0.007787	33	27	-18.2283	0.551121	0.155002	1.72705	114
AW159142	Xl.79071	Unknown	Transcribed locus	20	105	-17.7229	-2.05367	0	186	280	-15.2937	-0.32851	0.017562	1.72516	591
BJ072032	Xl.63704	Unknown	Transcribed locus, strongly similar to XP_002934009.1 PREDICTED: striated muscle-specific serine/threonine-protein kinase-like [Xenopus (Silurana) tropicalis]	13	14	-19.4871	0.23173	0.701108	8	27	-19.2505	-1.49327	0.009041	1.725	62
EB471087	Xl.82522	Unknown	Transcribed locus	54	92	-17.1018	-0.43003	0.094083	45	22	-18.1523	1.29404	0.000636	1.72407	213
BC070725	Xl.55773	ndc80	NDC80 homolog, kinetochore complex component	122	45	-17.0297	1.77753	0	39	45	-17.7393	0.055164	0.913202	1.72236	251
BC054214	Xl.26512	socs3	Suppressor of cytokine signaling 3	98	31	-17.4566	1.99916	0	242	22	-16.9388	3.72105	0	1.72189	393
BC095919	Xl.22488	mcm8	Minichromosome maintenance complex component 8	175	84	-16.3192	1.39754	0	78	117	-16.5501	-0.323348	0.149783	1.72089	454
AF029404	Xl.239	prss8	Protease, serine, 8	6	25	-19.6266	-1.72025	0.005223						1.72025	31
BC073696	Xl.11258	ect2	Epithelial cell transforming 2	77	28	-17.7039	1.79808	0	15	17	-19.1308	0.081042	1	1.71703	137
BJ092491	Xl.79301	Unknown	Transcribed locus	57	167	-16.6327	-1.21217	0	39	33	-17.9631	0.502623	0.194505	1.71479	296
EB738712	Xl.3373	Unknown	Transcribed locus, moderately similar to XP_002933247.1 PREDICTED: daple-like protein-like [Xenopus (Silurana) tropicalis]	26	13	-19.0406	1.33865	0.006427	9	14	-19.6393	-0.375815	0.677639	1.71446	62
CD256997	Xl.80810	Unknown	Transcribed locus, strongly similar to NP_001089536.1 hypothetical protein LOC734591 [Xenopus laevis]	58	30	-17.8586	1.28974	7.7e-05	43	69	-17.3606	-0.420645	0.152338	1.71038	200
CF284922	Xl.18850	Unknown	Transcribed locus, weakly similar to XP_002935464.1 PREDICTED: CD97 antigen-like [Xenopus (Silurana) tropicalis]	67	65	-17.1968	0.382366	0.138668	64	18	-18.043	2.09169	0	1.70932	214
CD360130	Xl.26108	Unknown	Transcribed locus, moderately similar to XP_002933349.1 PREDICTED: ankyrin repeat and MYND domain-containing protein 2-like [Xenopus (Silurana) tropicalis]	48	26	-18.0983	1.22317	0.00045	49	82	-17.1418	-0.481228	0.077849	1.7044	205
DC012850	Xl.7656	Unknown	Transcribed locus	37	14	-18.7326	1.74074	8.2e-05	6	7	-20.4318	0.039222	1	1.70152	64
EU917071	Xl.84879	neurog3	Neurogenin 3	77	30	-17.6542	1.69854	0						1.69854	107
DQ096886	Xl.70686	Unknown	Rexp102 mRNA, complete sequence	340	292	-14.9414	0.558211	1e-06	50	132	-16.7838	-1.13892	1e-06	1.69714	814
BP705963	Xl.32624	Unknown	Transcribed locus, strongly similar to NP_001072515.1 DEAH (Asp-Glu-Ala-His) box polypeptide 35 [Xenopus (Silurana) tropicalis]	12	12	-19.656	0.338645	0.83882	14	43	-18.5111	-1.35729	0.001842	1.69594	81
U55069	Xl.85442	hspa5b	Heat shock 70 kDa protein 5b	29	41	-18.1332	-0.160926	0.720203	29	12	-18.9065	1.53463	0.002887	1.69556	111
AB458411	Xl.85152	Unknown	Non-coding RNA, up regulated post tail amputation-3, complete sequence	749	462	-14.0407	1.03572	0	406	768	-14.0028	-0.658012	0	1.69373	2385
EE300641	Xl.59753	Unknown	Transcribed locus	4	25	-19.9191	-2.30521	0.000912	6	11	-20.1058	-0.612855	0.629059	1.69236	46
BC084302	Xl.46164	rtkn2	Rhotekin 2	197	44	-16.7003	2.50127	0	38	26	-18.1538	0.809102	0.032766	1.69216	305
BU913455	Xl.14778	Unknown	Transcribed locus	24	27	-18.5711	0.16872	0.779768	9	31	-19.0659	-1.52266	0.003378	1.69138	91
BQ733425	Xl.79442	Unknown	Transcribed locus, moderately similar to NP_001121226.1 TRM1 tRNA methyltransferase 1 homolog [Xenopus laevis]	34	20	-18.5363	1.10418	0.006456	5	9	-20.382	-0.586382	0.790527	1.69056	68
BC166044	Xl.3378	a2m	Alpha-2-macroglobulin	38	30	-18.1636	0.679682	0.068119	56	13	-18.3741	2.36853	0	1.68885	137
BC099028	Xl.82354	LOC734159	Hypothetical protein LOC734159	22	9	-19.4263	1.62815	0.007	8	10	-19.967	-0.060314	1	1.68847	49
CA791107	Xl.71464	Unknown	Transcribed locus, moderately similar to XP_002934280.1 PREDICTED: MICAL-like protein 1 [Xenopus (Silurana) tropicalis]	19	54	-18.2396	-1.16831	0.00182	31	26	-18.3006	0.515371	0.237047	1.68369	130
BC084633	Xl.3253	LOC495222	Hypothetical LOC495222	54	209	-16.5099	-1.61383	0	7	8	-20.2243	0.068969	1	1.6828	278
EB470917	Xl.79012	Unknown	Transcribed locus	124	225	-15.857	-0.52094	0.001165	278	149	-15.4589	1.16139	0	1.68233	776
EB471337	Xl.56228	Unknown	Transcribed locus	6	25	-19.6266	-1.72025	0.005223	13	16	-19.2777	-0.037946	1	1.6823	60
BX849030	Xl.9838	Unknown	Transcribed locus	95	412	-15.6128	-1.778	0	39	50	-17.6633	-0.09684	0.832258	1.68116	596
DC063781	Xl.48576	Unknown	Transcribed locus, moderately similar to NP_001016100.1 hypothetical protein LOC548854 [Xenopus (Silurana) tropicalis]	212	307	-15.246	-0.195529	0.133241	91	39	-17.2314	1.48401	0	1.67954	649
EG576044	Xl.85351	Unknown	Transcribed locus	79	294	-15.9893	-1.55725	0	39	43	-17.7721	0.120752	0.740653	1.678	455
BJ080997	Xl.17356	Unknown	Transcribed locus	15	22	-19.0578	-0.213896	0.742829	9	40	-18.882	-1.89039	9.8e-05	1.67649	86
AY986490	Xl.83891	acta2	Actin, alpha 2, smooth muscle, aorta	26	7	-19.4871	2.23173	0.000195	81	66	-16.9358	0.55707	0.026125	1.67466	180
AJ919279	Xl.52911	lox	Lysyl oxidase	246	411	-14.9283	-0.401835	0.000531	147	73	-16.4332	1.27146	0	1.6733	877
BX844560	Xl.67754	Unknown	Transcribed locus, strongly similar to NP_001008117.2 probable sodium-coupled neutral amino acid transporter 6 [Xenopus (Silurana) tropicalis]	34	49	-17.8899	-0.188602	0.581114	28	12	-18.9318	1.48401	0.004324	1.67261	123
BC059320	Xl.225	hhex	Hematopoietically expressed homeobox	22	7	-19.6076	1.99072	0.001431	25	24	-18.5135	0.320508	0.568172	1.67021	78
BX854274	Xl.9307	Unknown	Transcribed locus	32	14	-18.8373	1.53129	0.001089	25	33	-18.2838	-0.138924	0.791366	1.67021	104
BC133232	Xl.22252	LOC414515	Hypothetical LOC414515	114	52	-16.9743	1.4711	0	8	11	-19.8982	-0.197817	1	1.66891	185
CX133820	Xl.15831	c19orf40	Chromosome 19 open reading frame 40	125	67	-16.7251	1.23834	0	26	42	-18.0816	-0.430263	0.27499	1.6686	260
EB739286	Xl.48530	btg2	BTG family, member 2	47	45	-17.7178	0.401381	0.251322	77	22	-17.7648	2.06897	0	1.66759	191
U68724	Xl.424	epx	Eosinophil peroxidase	293	97	-15.8437	1.93349	0	537	535	-14.0619	0.266998	0.002757	1.66649	1462
BC056091	Xl.85526	gk	Glycerol kinase	39	115	-17.1756	-1.22144	2e-06	42	37	-17.8271	0.444478	0.218518	1.66592	233
CK797923	Xl.83822	Unknown	CDNA clone IMAGE:8642610	158	139	-16.0296	0.523485	0.002087	57	15	-18.2581	2.18761	0	1.66413	369
BC084325	Xl.4855	ect2	Epithelial cell transforming sequence 2 oncogene	24	8	-19.4485	1.92361	0.001319	2	2	-22.128	0.261614	1	1.66199	36
EB466294	Xl.56035	Unknown	Transcribed locus, weakly similar to NP_780335.1 zinc finger, CCHC domain containing 3 [Mus musculus]	12	48	-18.656	-1.66135	0.0001	15	18	-19.0896	-0.00142	1	1.65993	93
BU905543	Xl.58381	Unknown	Transcribed locus, moderately similar to NP_001082151.1 XNop56 protein [Xenopus laevis]	106	164	-16.1983	-0.290987	0.111399	28	13	-18.8741	1.36853	0.007916	1.65952	311
BC078091	Xl.52666	pof1b	Premature ovarian failure, 1B	53	79	-17.2252	-0.237215	0.382354	38	17	-18.4603	1.42208	0.000686	1.65929	187
AF217544	Xl.8949	adc	Arginine decarboxylase	449	737	-14.073	-0.376304	1.5e-05	1792	883	-12.8311	1.2827	0	1.659	3861
CD253596	Xl.8117	Unknown	Transcribed locus	100	167	-16.2272	-0.401203	0.035835	350	176	-15.1726	1.25339	0	1.6546	793
EB471084	Xl.82521	Unknown	Transcribed locus	15	58	-18.3586	-1.61244	3.9e-05	6	7	-20.4318	0.039222	1	1.65167	86
BU906971	Xl.79636	Unknown	Transcribed locus, moderately similar to XP_002935603.1 PREDICTED: hypothetical protein LOC100380100 [Xenopus (Silurana) tropicalis]	27	8	-19.3636	2.09353	0.000191	17	15	-19.1308	0.442187	0.48685	1.65135	67
CD254132	Xl.21693	Unknown	Transcribed locus, strongly similar to NP_001124420.1 acyl-CoA synthetase long-chain family member 3 [Xenopus laevis]	16	51	-18.4048	-1.33378	0.00109	28	27	-18.3468	0.314082	0.504404	1.64786	122
BC077779	Xl.76065	MGC80118	Hypothetical protein MGC80118	29	38	-18.1881	-0.051302	1	9	35	-18.9784	-1.69774	0.000941	1.64644	111
BC130104	Xl.70450	c1orf228	Chromosome 1 open reading frame 228	82	77	-16.9288	0.42941	0.080709	14	39	-18.5816	-1.21643	0.007787	1.64584	212
BJ053782	Xl.15485	Unknown	Transcribed locus	10	44	-18.8503	-1.79886	0.000128	3	4	-21.3355	-0.153423	1	1.64544	61
CA790541	Xl.55702	Unknown	Transcribed locus, strongly similar to XP_002933893.1 PREDICTED: nucleolar protein 9 [Xenopus (Silurana) tropicalis]	70	58	-17.2474	0.609947	0.021703	22	54	-18.0208	-1.03384	0.005228	1.64379	204
BG811538	Xl.17783	Unknown	Transcribed locus	2	16	-20.741	-2.66135	0.007538	7	17	-19.6806	-1.01849	0.15159	1.64286	42
BJ047918	Xl.73486	Unknown	Transcribed locus	6	28	-19.5448	-1.88375	0.002102	12	17	-19.2917	-0.240886	0.711071	1.64286	63
BI313657	Xl.11270	Unknown	Transcribed locus	5	23	-19.8183	-1.86299	0.005925	25	35	-18.2414	-0.223812	0.602923	1.63918	88
BC044329	Xl.78173	hsp47	Heat shock protein 47	143	215	-15.787	-0.249677	0.123114	59	27	-17.8092	1.38937	2.4e-05	1.63905	444
U44049	Xl.385	mcm4-a	Minichromosome maintenance complex component 4	239	79	-16.1387	1.93573	0	40	39	-17.8243	0.29814	0.368188	1.63759	397
BX855528	Xl.77972	Unknown	Transcribed locus, strongly similar to NP_001072328.1 bicaudal D-related protein 1 [Xenopus (Silurana) tropicalis]	16	49	-18.4337	-1.27607	0.002228	15	14	-19.2708	0.36115	0.711071	1.63722	94
BJ067576	Xl.72155	Unknown	Transcribed locus	55	180	-16.6044	-1.37185	0	11	11	-19.6685	0.261614	0.831812	1.63346	257
CF546836	Xl.31914	Unknown	Transcribed locus	98	96	-16.6412	0.368392	0.098426	16	46	-18.3662	-1.26195	0.001868	1.63034	256
EB729156	Xl.56883	Unknown	Transcribed locus, strongly similar to XP_002936939.1 PREDICTED: DDB1- and CUL4-associated factor 4-like [Xenopus (Silurana) tropicalis]	37	59	-17.695	-0.334545	0.304885	43	21	-18.2187	1.29556	0.00109	1.63011	160
FJ492185	Xl.85429	LOC100301971	Ionotropic glutamate receptor subunit NR3A	11	12	-19.7188	0.213114	1	10	32	-18.967	-1.41646	0.004324	1.62957	65
BJ043638	Xl.80198	Unknown	Transcribed locus	33	50	-17.8969	-0.260817	0.439705	28	13	-18.8741	1.36853	0.007916	1.62935	124
BC108829	Xl.24428	cd74	CD74 molecule, major histocompatibility complex, class II invariant chain	264	769	-14.4254	-1.2038	0	2503	2237	-11.9196	0.423707	0	1.62751	5773
DC120942	Xl.59162	Unknown	Transcribed locus, moderately similar to NP_001120171.1 methylenetetrahydrofolate dehydrogenase (NADP+ dependent) 1-like [Xenopus (Silurana) tropicalis]	44	59	-17.57	-0.084566	0.843898	51	21	-18.0956	1.54172	1.7e-05	1.62629	175
BC094478	Xl.15054	fbln1	Fibulin 1	670	1281	-13.3855	-0.596393	0	487	286	-14.5841	1.02952	0	1.62591	2724
BC077934	Xl.26217	cyp2d6	Cytochrome P450, family 2, subfamily D, polypeptide 6	33	19	-18.5948	1.13511	0.007787	19	32	-18.504	-0.490458	0.322236	1.62557	103
BC084895	Xl.84966	Unknown	CDNA clone IMAGE:3398112	1412	5506	-11.7958	-1.62462	0	728	873	-13.4891	-0.000429	1	1.62419	8519
BC076749	Xl.71297	stc1	Stanniocalcin 1	44	59	-17.57	-0.084566	0.843898	431	178	-15.0143	1.53743	0	1.62199	712
EU290603	Xl.8808	ptgfr	Prostaglandin F receptor (FP)	27	29	-18.4346	0.235551	0.68888	15	47	-18.3972	-1.38608	0.00073	1.62164	118
BC129752	Xl.75023	LOC100036976	Hypothetical protein LOC100036976	9	35	-19.0914	-1.62071	0.001914						1.62071	44
BC084848	Xl.49127	LOC495380	Hypothetical LOC495380	29	8	-19.312	2.19663	7e-05	71	57	-17.1366	0.578472	0.034187	1.61815	165
BQ387014	Xl.73006	Unknown	Transcribed locus, strongly similar to XP_002932962.1 PREDICTED: serine/threonine-protein kinase SIK2 [Xenopus (Silurana) tropicalis]	5	34	-19.5363	-2.42689	4.1e-05	10	21	-19.2708	-0.808775	0.200488	1.61812	70
CK796811	Xl.6869	mrps25	Mitochondrial ribosomal protein S25	53	28	-17.9734	1.25921	0.000222	28	43	-18.0111	-0.357295	0.402963	1.6165	152
CB560924	Xl.70215	Unknown	Transcribed locus	46	22	-18.2495	1.40278	0.000166	18	25	-18.7211	-0.212317	0.760792	1.61509	111
BC133790	Xl.71033	LOC100049113	Hypothetical protein LOC100049113	13	14	-19.4871	0.23173	0.701108	27	9	-19.1656	1.84658	0.000753	1.61485	63
EB645496	Xl.50321	Unknown	Transcribed locus	25	32	-18.4191	-0.017499	1	7	26	-19.3741	-1.63147	0.007	1.61397	90
BP706536	Xl.40387	Unknown	Transcribed locus, moderately similar to XP_002939162.1 PREDICTED: uncharacterized protein C19orf39 [Xenopus (Silurana) tropicalis]	13	3	-20.5983	2.45412	0.004181	3	2	-21.8355	0.846577	1	1.60755	21
CD326990	Xl.18314	Unknown	Transcribed locus	26	30	-18.4373	0.132194	0.893853	21	70	-17.8672	-1.47535	1.6e-05	1.60755	147
CK796659	Xl.14106	Unknown	Transcribed locus	18	27	-18.7786	-0.246318	0.651588	30	14	-18.7708	1.36115	0.003658	1.60747	89
BC108466	Xl.35415	e2f8	E2F transcription factor 8	64	7	-18.8373	3.53129	0	19	6	-19.7115	1.92458	0.004077	1.60671	96
BC072138	Xl.1255	nr4a1	Nuclear receptor subfamily 4, group A, member 1	52	167	-16.6989	-1.34462	0	105	105	-16.4137	0.261614	0.18969	1.60623	429
CB561949	Xl.24649	Unknown	Transcribed locus, moderately similar to XP_002940200.1 PREDICTED: probable G-protein coupled receptor 179-like [Xenopus (Silurana) tropicalis]	13	40	-18.7298	-1.28284	0.004601	24	23	-18.5737	0.323015	0.560065	1.60586	100
DY551875	Xl.34159	Unknown	Transcribed locus	19	61	-18.1517	-1.34417	0.000217	15	15	-19.2211	0.261614	0.855536	1.60578	110
EE319375	Xl.59612	Unknown	Transcribed locus	11	14	-19.6076	-0.009278	1	9	33	-19.0208	-1.61285	0.00145	1.60358	67
DC090796	Xl.77771	Unknown	Transcribed locus, strongly similar to NP_001079935.1 membrane-associated tyrosine- and threonine-specific cdc2-inhibitory kinase [Xenopus laevis]	16	5	-20.08	2.01672	0.004344	10	9	-19.882	0.413618	0.647606	1.6031	40
EC275759	Xl.81564	Unknown	Transcribed locus	2	2	-22.241	0.338645	1	16	5	-19.967	1.93969	0.007197	1.60104	25
BC085029	Xl.941	LOC495464	Hypothetical LOC495464	23	23	-18.7174	0.338645	0.461391	48	138	-16.7812	-1.26195	0	1.60059	232
BP678283	Xl.48481	cks1b-b	CDC28 protein kinase regulatory subunit 1B	23	6	-19.6867	2.27724	0.000325	8	6	-20.3355	0.676652	0.42395	1.60059	43
CO383743	Xl.47250	Unknown	Transcribed locus, moderately similar to XP_002934880.1 PREDICTED: hypothetical protein LOC100491328 [Xenopus (Silurana) tropicalis]	41	46	-17.8004	0.172635	0.668285	37	13	-18.673	1.77063	5.7e-05	1.59799	137
BC043855	Xl.48005	ccne2	Cyclin E2	63	26	-17.9021	1.61549	1e-06	38	45	-17.7581	0.017689	1	1.5978	172
BC110964	Xl.2357	pecam1	Platelet/endothelial cell adhesion molecule	96	146	-16.3536	-0.266217	0.195667	149	71	-16.4435	1.33104	0	1.59725	462
BC044046	Xl.79095	gadd45a	Growth arrest and DNA-damage-inducible, alpha	25	28	-18.5154	0.175146	0.783846	37	13	-18.673	1.77063	5.7e-05	1.59548	103
BG438904	Xl.77127	Unknown	Transcribed locus, moderately similar to NP_001086481.1 MGC83421 protein [Xenopus laevis]	16	68	-18.1973	-1.74882	2e-06	9	12	-19.7505	-0.153423	1	1.59539	105
BC073190	Xl.45429	shcbp1-a	SHC SH2-domain binding protein 1	111	45	-17.0979	1.64121	0	25	29	-18.377	0.04749	1	1.59372	210
BC073610	Xl.8139	fbl	Fibrillarin	581	768	-13.8573	-0.063923	0.427898	289	120	-15.5871	1.52965	0	1.59357	1758
BC079820	Xl.85804	LOC446274	Hypothetical protein LOC446274	10	43	-18.8669	-1.76569	0.000198	17	23	-18.8224	-0.174485	0.874629	1.59121	93
BC124560	Xl.46771	mki67	Antigen identified by monoclonal antibody Ki-67	326	145	-15.4767	1.50746	0	175	222	-15.5051	-0.08159	0.614912	1.58905	868
CV116459	Xl.3190	cks1b-a	CDC28 protein kinase regulatory subunit 1B	57	18	-18.2396	2.00161	0	30	27	-18.2971	0.413618	0.289244	1.58799	132
CN324621	Xl.81857	Unknown	Transcribed locus, strongly similar to NP_001079927.1 ferritin light chain, oocyte isoform [Xenopus laevis]	183	252	-15.4945	-0.122935	0.385949	145	63	-16.5494	1.46424	0	1.58718	643
AJ635202	Xl.45565	MGC81231	Hypothetical protein MGC81231	248	112	-15.8602	1.48549	0	21	3	-20.1393	3.06897	3.6e-05	1.58348	384
[truncated: 454 more rows]

## Sheet: Day 6
				R6					NR6
[truncated: 3,856 more rows]
