# Supplementary material for: Genome-wide expression profile of the response to spinal cord injury in Xenopus laevis reveals extensive differences between regenerative and non-regenerative stages
Source: Neural Dev. 2014 May 22;9:12. doi: 10.1186/1749-8104-9-12 (PMC4046850; doi:10.1186/1749-8104-9-12)
Supplement: Additional file 3 — Transcripts that show a different response to spinal cord injury in R- and NR- and stages. Transcripts that respond differently in regenerative and non-regenerative stages with an FC ratio ≥ 2 or ≤ 0.5 are shown, ordered by descending FC ratio. Total reads: sum of all reads detected in sham and transected samples for each specific day in regenerative and non-regenerative stages. log2Conc, absolute transcript abundance in a log2-scale; log2FC, fold change in a log2-scale. NA refers to transcripts that were not detected in the sample. R1, R2, R6: regenerative stage at 1, 2, and 6 days post-operation (respectively). NR1, NR2, NR6: non-regenerative stage at 1, 2, and 6 days post-operation (respectively). [file 1749-8104-9-12-S3.xlsx]

## Sheet: Filename
Additional file 4 – Gene ontology enrichment analysis for differentially expressed transcripts 1 day after injury

## Sheet: R1-upregulated
GO-ID	Term	FDR	P-Value	#Test	TestSeqs (gene name)	TestSeqs
GO:0009987	cellular process	6.2083e-12	5.6611e-14	310	lig1, ppp5c, mcm2, mcm5-a, mcm4-a, cenpe, exo1, fen1-b, rbbp4-a, e2f3, clspn, MGC68601, sept2-a, itga3-a, mcm4-b, pole2, ssb-a, Unknown, LOC495419, katnb1, runx1, Unknown, manf, eif4g1, ncapd2, calr, haus8, pdia6-b, MGC53048, cpsf2, MGC114939, mcm7-b, rrm2b, cdk2, haus6, ldhc, ect2, cdca7l, pop5, pcid2, Unknown, pdia4, ranbp1, cdc45, donson, mad2l1, mcm6.2-a, LOC398222, mcm6.2-b, aldh18a1, rpa3, …	gnl|UG|Xl_S21696658, gnl|UG|Xl_S15685103, gnl|UG|Xl_S40833169, gnl|UG|Xl_S20755788, gnl|UG|Xl_S20337392, gnl|UG|Xl_S21938769, gnl|UG|Xl_S35763994, gnl|UG|Xl_S13590803, gnl|UG|Xl_S13590802, gnl|UG|Xl_S36163382, gnl|UG|Xl_S13823574, gnl|UG|Xl_S14833130, gnl|UG|Xl_S21004682, gnl|UG|Xl_S35168860, gnl|UG|Xl_S19874719, gnl|UG|Xl_S13620484, gnl|UG|Xl_S32404964, gnl|UG|Xl_S16907176, gnl|UG|Xl_S20756055, …
GO:0008152	metabolic process	3.30282e-12	2.81385e-14	220	lig1, ppp5c, mcm2, mcm5-a, mcm4-a, exo1, fen1-b, rbbp4-a, e2f3, clspn, MGC68601, mcm4-b, pole2, ssb-a, LOC495419, runx1, Unknown, eif4g1, calr, pdia6-b, cpsf2, MGC80644, mcm7-b, rrm2b, ldhc, pop5, pcid2, pdia4, cdc45, mad2l1, mcm6.2-a, LOC398222, mcm6.2-b, aldh18a1, rpa3, prim2, hsp90b1, dhfr, ybx2-b, Unknown, nolc1, isyna1-a, ruvbl1, rrm2.2, Unknown, tars, Unknown, farsb, Unknown, MGC84594, fbxo…	gnl|UG|Xl_S21696658, gnl|UG|Xl_S15685103, gnl|UG|Xl_S40833169, gnl|UG|Xl_S20755788, gnl|UG|Xl_S20337392, gnl|UG|Xl_S35763994, gnl|UG|Xl_S13590803, gnl|UG|Xl_S13590802, gnl|UG|Xl_S36163382, gnl|UG|Xl_S13823574, gnl|UG|Xl_S19874719, gnl|UG|Xl_S13620484, gnl|UG|Xl_S32404964, gnl|UG|Xl_S16907176, gnl|UG|Xl_S20756055, gnl|UG|Xl_S36163374, gnl|UG|Xl_S35751883, gnl|UG|Xl_S21561454, gnl|UG|Xl_S15687167, …
GO:0044238	primary metabolic process	2.72274e-12	2.23211e-14	205	lig1, ppp5c, mcm2, mcm5-a, mcm4-a, exo1, fen1-b, rbbp4-a, e2f3, clspn, MGC68601, mcm4-b, pole2, ssb-a, LOC495419, runx1, Unknown, eif4g1, calr, cpsf2, MGC80644, mcm7-b, rrm2b, ldhc, pop5, pcid2, cdc45, mad2l1, mcm6.2-a, LOC398222, mcm6.2-b, aldh18a1, rpa3, prim2, hsp90b1, dhfr, ybx2-b, Unknown, nolc1, isyna1-a, ruvbl1, rrm2.2, Unknown, tars, Unknown, farsb, Unknown, fbxo5-a, brca1, Unknown, Unkno…	gnl|UG|Xl_S21696658, gnl|UG|Xl_S15685103, gnl|UG|Xl_S40833169, gnl|UG|Xl_S20755788, gnl|UG|Xl_S20337392, gnl|UG|Xl_S35763994, gnl|UG|Xl_S13590803, gnl|UG|Xl_S13590802, gnl|UG|Xl_S36163382, gnl|UG|Xl_S13823574, gnl|UG|Xl_S19874719, gnl|UG|Xl_S13620484, gnl|UG|Xl_S32404964, gnl|UG|Xl_S16907176, gnl|UG|Xl_S20756055, gnl|UG|Xl_S36163374, gnl|UG|Xl_S35751883, gnl|UG|Xl_S21561454, gnl|UG|Xl_S15687167, …
GO:0044237	cellular metabolic process	1.41724e-11	1.34411e-13	202	lig1, ppp5c, mcm2, mcm5-a, mcm4-a, exo1, fen1-b, rbbp4-a, e2f3, clspn, MGC68601, mcm4-b, pole2, ssb-a, LOC495419, runx1, eif4g1, calr, cpsf2, mcm7-b, rrm2b, ldhc, pop5, pcid2, cdc45, mad2l1, mcm6.2-a, LOC398222, mcm6.2-b, aldh18a1, rpa3, prim2, hsp90b1, dhfr, ybx2-b, Unknown, nolc1, isyna1-a, ruvbl1, rrm2.2, Unknown, tars, Unknown, farsb, Unknown, fbxo5-a, Unknown, brca1, Unknown, Unknown, Unknow…	gnl|UG|Xl_S21696658, gnl|UG|Xl_S15685103, gnl|UG|Xl_S40833169, gnl|UG|Xl_S20755788, gnl|UG|Xl_S20337392, gnl|UG|Xl_S35763994, gnl|UG|Xl_S13590803, gnl|UG|Xl_S13590802, gnl|UG|Xl_S36163382, gnl|UG|Xl_S13823574, gnl|UG|Xl_S19874719, gnl|UG|Xl_S13620484, gnl|UG|Xl_S32404964, gnl|UG|Xl_S16907176, gnl|UG|Xl_S20756055, gnl|UG|Xl_S36163374, gnl|UG|Xl_S35751883, gnl|UG|Xl_S21561454, gnl|UG|Xl_S15687167, …
GO:0043170	macromolecule metabolic process	5.58422e-14	2.87245e-16	176	lig1, ppp5c, mcm2, mcm5-a, mcm4-a, exo1, fen1-b, rbbp4-a, e2f3, clspn, MGC68601, mcm4-b, pole2, ssb-a, LOC495419, runx1, eif4g1, calr, cpsf2, MGC80644, mcm7-b, pop5, pcid2, cdc45, mad2l1, mcm6.2-a, LOC398222, mcm6.2-b, rpa3, prim2, hsp90b1, ybx2-b, Unknown, nolc1, ruvbl1, Unknown, tars, Unknown, farsb, Unknown, fbxo5-a, brca1, Unknown, Unknown, ufm1, mcm3, Unknown, Unknown, eif4g3, baz1b, Unknown…	gnl|UG|Xl_S15685103, gnl|UG|Xl_S40833169, gnl|UG|Xl_S20755788, gnl|UG|Xl_S20337392, gnl|UG|Xl_S35763994, gnl|UG|Xl_S13590803, gnl|UG|Xl_S13590802, gnl|UG|Xl_S19874719, gnl|UG|Xl_S13620484, gnl|UG|Xl_S32404964, gnl|UG|Xl_S16907176, gnl|UG|Xl_S20756055, gnl|UG|Xl_S36163374, gnl|UG|Xl_S35751883, gnl|UG|Xl_S21561454, gnl|UG|Xl_S15687167, gnl|UG|Xl_S26161523, gnl|UG|Xl_S13684601, gnl|UG|Xl_S13750748, …
GO:0044260	cellular macromolecule metabolic process	1.78369e-13	9.74852e-16	170	lig1, ppp5c, mcm2, mcm5-a, mcm4-a, exo1, fen1-b, rbbp4-a, e2f3, clspn, MGC68601, mcm4-b, pole2, ssb-a, LOC495419, runx1, eif4g1, calr, cpsf2, mcm7-b, pop5, pcid2, cdc45, mad2l1, mcm6.2-a, LOC398222, mcm6.2-b, rpa3, prim2, hsp90b1, ybx2-b, Unknown, nolc1, ruvbl1, Unknown, tars, Unknown, farsb, Unknown, fbxo5-a, brca1, Unknown, Unknown, ufm1, mcm3, Unknown, Unknown, eif4g3, baz1b, Unknown, e2f7, MG…	gnl|UG|Xl_S15685103, gnl|UG|Xl_S40833169, gnl|UG|Xl_S20755788, gnl|UG|Xl_S20337392, gnl|UG|Xl_S35763994, gnl|UG|Xl_S13590803, gnl|UG|Xl_S13590802, gnl|UG|Xl_S19874719, gnl|UG|Xl_S13620484, gnl|UG|Xl_S32404964, gnl|UG|Xl_S16907176, gnl|UG|Xl_S20756055, gnl|UG|Xl_S36163374, gnl|UG|Xl_S35751883, gnl|UG|Xl_S21561454, gnl|UG|Xl_S15687167, gnl|UG|Xl_S13684601, gnl|UG|Xl_S13750748, gnl|UG|Xl_S19656565, …
GO:0006807	nitrogen compound metabolic process	5.23691e-15	2.27289e-17	160	lig1, mcm2, mcm5-a, mcm4-a, exo1, fen1-b, rbbp4-a, e2f3, clspn, mcm4-b, pole2, ssb-a, runx1, eif4g1, cpsf2, MGC80644, mcm7-b, rrm2b, pop5, pcid2, cdc45, mcm6.2-a, LOC398222, mcm6.2-b, aldh18a1, rpa3, prim2, dhfr, ybx2-b, Unknown, nolc1, ruvbl1, rrm2.2, Unknown, tars, Unknown, farsb, Unknown, brca1, Unknown, mcm3, Unknown, Unknown, eif4g3, baz1b, Unknown, e2f7, MGC78792, tyms, dna2, nme5, Unknown,…	gnl|UG|Xl_S21696658, gnl|UG|Xl_S15685103, gnl|UG|Xl_S40833169, gnl|UG|Xl_S20337392, gnl|UG|Xl_S13590803, gnl|UG|Xl_S13590802, gnl|UG|Xl_S36163382, gnl|UG|Xl_S19874719, gnl|UG|Xl_S13620484, gnl|UG|Xl_S16907176, gnl|UG|Xl_S20756055, gnl|UG|Xl_S36163374, gnl|UG|Xl_S35751883, gnl|UG|Xl_S21561454, gnl|UG|Xl_S15687167, gnl|UG|Xl_S13684601, gnl|UG|Xl_S13750748, gnl|UG|Xl_S19656565, gnl|UG|Xl_S13591026, …
GO:0034641	cellular nitrogen compound metabolic process	4.64487e-14	2.3146e-16	156	lig1, mcm2, mcm5-a, mcm4-a, exo1, fen1-b, rbbp4-a, e2f3, clspn, mcm4-b, pole2, ssb-a, runx1, eif4g1, cpsf2, mcm7-b, rrm2b, pop5, pcid2, cdc45, mcm6.2-a, LOC398222, mcm6.2-b, aldh18a1, rpa3, prim2, dhfr, ybx2-b, Unknown, nolc1, ruvbl1, rrm2.2, Unknown, tars, Unknown, farsb, Unknown, brca1, Unknown, mcm3, Unknown, Unknown, eif4g3, baz1b, Unknown, e2f7, MGC78792, tyms, dna2, nme5, Unknown, ezh2-a, U…	gnl|UG|Xl_S21696658, gnl|UG|Xl_S15685103, gnl|UG|Xl_S40833169, gnl|UG|Xl_S20337392, gnl|UG|Xl_S13590803, gnl|UG|Xl_S13590802, gnl|UG|Xl_S36163382, gnl|UG|Xl_S19874719, gnl|UG|Xl_S13620484, gnl|UG|Xl_S16907176, gnl|UG|Xl_S20756055, gnl|UG|Xl_S36163374, gnl|UG|Xl_S35751883, gnl|UG|Xl_S21561454, gnl|UG|Xl_S15687167, gnl|UG|Xl_S13684601, gnl|UG|Xl_S13750748, gnl|UG|Xl_S19656565, gnl|UG|Xl_S13591026, …
GO:0065007	biological regulation	5.27866e-06	1.34067e-07	153	mcm2, mcm5-a, mcm4-a, rbbp4-a, clspn, MGC68601, itga3-a, mcm4-b, LOC495419, runx1, Unknown, manf, pdia6-b, MGC53048, MGC114939, mcm7-b, ect2, cdca7l, f7, pcid2, pdia4, mad2l1, mcm6.2-a, LOC398222, mcm6.2-b, rpa3, Unknown, ybx2-b, nolc1, ruvbl1, Unknown, Unknown, rbl1, Unknown, MGC84594, fbxo5-a, Unknown, rangap1-a, mcm3, Unknown, Unknown, sfrp2, baz1b, dna2, Unknown, ezh2-a, sln35-A, Unknown, Unk…	gnl|UG|Xl_S40833169, gnl|UG|Xl_S20337392, gnl|UG|Xl_S19874719, gnl|UG|Xl_S32404964, gnl|UG|Xl_S16907176, gnl|UG|Xl_S36163374, gnl|UG|Xl_S20756053, gnl|UG|Xl_S21561454, gnl|UG|Xl_S19874704, gnl|UG|Xl_S13824591, gnl|UG|Xl_S13828468, gnl|UG|Xl_S13687359, gnl|UG|Xl_S13591026, gnl|UG|Xl_S22300586, gnl|UG|Xl_S18081543, gnl|UG|Xl_S13721864, gnl|UG|Xl_S31692115, gnl|UG|Xl_S25665623, gnl|UG|Xl_S32651873, …
GO:0050789	regulation of biological process	1.56492e-05	4.60346e-07	146	mcm2, mcm5-a, mcm4-a, rbbp4-a, clspn, MGC68601, itga3-a, mcm4-b, LOC495419, runx1, Unknown, manf, pdia6-b, MGC53048, MGC114939, mcm7-b, ect2, cdca7l, pcid2, pdia4, mad2l1, mcm6.2-a, LOC398222, mcm6.2-b, rpa3, Unknown, ybx2-b, nolc1, ruvbl1, Unknown, Unknown, rbl1, Unknown, MGC84594, fbxo5-a, Unknown, rangap1-a, mcm3, Unknown, Unknown, sfrp2, baz1b, dna2, Unknown, ezh2-a, sln35-A, Unknown, Unknown…	gnl|UG|Xl_S40833169, gnl|UG|Xl_S20337392, gnl|UG|Xl_S19874719, gnl|UG|Xl_S32404964, gnl|UG|Xl_S16907176, gnl|UG|Xl_S36163374, gnl|UG|Xl_S20756053, gnl|UG|Xl_S21561454, gnl|UG|Xl_S19874704, gnl|UG|Xl_S13824591, gnl|UG|Xl_S13828468, gnl|UG|Xl_S13687359, gnl|UG|Xl_S13591026, gnl|UG|Xl_S22300586, gnl|UG|Xl_S18081543, gnl|UG|Xl_S13721864, gnl|UG|Xl_S31692115, gnl|UG|Xl_S25665623, gnl|UG|Xl_S32651873, …
GO:0006139	nucleobase, nucleoside, nucleotide and nucleic acid metabolic process	5.00136e-13	3.37658e-15	143	lig1, mcm2, mcm5-a, mcm4-a, exo1, fen1-b, rbbp4-a, e2f3, clspn, mcm4-b, pole2, ssb-a, runx1, eif4g1, cpsf2, mcm7-b, rrm2b, pop5, pcid2, cdc45, mcm6.2-a, LOC398222, mcm6.2-b, rpa3, prim2, dhfr, ybx2-b, Unknown, nolc1, ruvbl1, rrm2.2, Unknown, tars, Unknown, farsb, Unknown, brca1, Unknown, mcm3, Unknown, Unknown, eif4g3, baz1b, Unknown, e2f7, MGC78792, tyms, dna2, nme5, Unknown, ezh2-a, Unknown, Un…	gnl|UG|Xl_S21696658, gnl|UG|Xl_S15685103, gnl|UG|Xl_S40833169, gnl|UG|Xl_S20337392, gnl|UG|Xl_S13590803, gnl|UG|Xl_S13590802, gnl|UG|Xl_S36163382, gnl|UG|Xl_S19874719, gnl|UG|Xl_S13620484, gnl|UG|Xl_S16907176, gnl|UG|Xl_S20756055, gnl|UG|Xl_S36163374, gnl|UG|Xl_S35751883, gnl|UG|Xl_S21561454, gnl|UG|Xl_S15687167, gnl|UG|Xl_S13684601, gnl|UG|Xl_S13750748, gnl|UG|Xl_S19656565, gnl|UG|Xl_S13591026, …
GO:0050794	regulation of cellular process	8.79715e-05	3.29486e-06	139	mcm2, mcm5-a, mcm4-a, rbbp4-a, clspn, MGC68601, itga3-a, mcm4-b, LOC495419, runx1, manf, pdia6-b, MGC53048, MGC114939, mcm7-b, ect2, cdca7l, pcid2, pdia4, mad2l1, mcm6.2-a, LOC398222, mcm6.2-b, rpa3, Unknown, ybx2-b, nolc1, ruvbl1, Unknown, Unknown, rbl1, Unknown, MGC84594, fbxo5-a, Unknown, rangap1-a, mcm3, Unknown, Unknown, sfrp2, baz1b, dna2, Unknown, ezh2-a, sln35-A, Unknown, Unknown, itga2, …	gnl|UG|Xl_S40833169, gnl|UG|Xl_S20337392, gnl|UG|Xl_S19874719, gnl|UG|Xl_S32404964, gnl|UG|Xl_S16907176, gnl|UG|Xl_S36163374, gnl|UG|Xl_S20756053, gnl|UG|Xl_S21561454, gnl|UG|Xl_S19874704, gnl|UG|Xl_S13824591, gnl|UG|Xl_S13687359, gnl|UG|Xl_S13591026, gnl|UG|Xl_S22300586, gnl|UG|Xl_S18081543, gnl|UG|Xl_S13721864, gnl|UG|Xl_S31692115, gnl|UG|Xl_S25665623, gnl|UG|Xl_S32651873, gnl|UG|Xl_S30141587, …
GO:0090304	nucleic acid metabolic process	2.62293e-10	2.65624e-12	123	lig1, mcm2, mcm5-a, mcm4-a, exo1, fen1-b, rbbp4-a, e2f3, clspn, mcm4-b, pole2, ssb-a, runx1, eif4g1, cpsf2, mcm7-b, pop5, pcid2, cdc45, mcm6.2-a, LOC398222, mcm6.2-b, rpa3, prim2, ybx2-b, nolc1, ruvbl1, Unknown, tars, Unknown, farsb, Unknown, brca1, Unknown, mcm3, Unknown, Unknown, eif4g3, baz1b, Unknown, e2f7, MGC78792, dna2, Unknown, ezh2-a, Unknown, Unknown, hes1-a, prmt1-a, rps25, Unknown, ma…	gnl|UG|Xl_S15685103, gnl|UG|Xl_S40833169, gnl|UG|Xl_S20337392, gnl|UG|Xl_S13590803, gnl|UG|Xl_S13590802, gnl|UG|Xl_S19874719, gnl|UG|Xl_S13620484, gnl|UG|Xl_S16907176, gnl|UG|Xl_S20756055, gnl|UG|Xl_S36163374, gnl|UG|Xl_S35751883, gnl|UG|Xl_S21561454, gnl|UG|Xl_S15687167, gnl|UG|Xl_S13684601, gnl|UG|Xl_S13750748, gnl|UG|Xl_S19656565, gnl|UG|Xl_S13591026, gnl|UG|Xl_S32651873, gnl|UG|Xl_S30141587, …
GO:0009058	biosynthetic process	1.01809e-08	1.35833e-10	123	mcm2, mcm5-a, mcm4-a, rbbp4-a, e2f3, mcm4-b, pole2, runx1, mcm7-b, pcid2, cdc45, mcm6.2-a, LOC398222, mcm6.2-b, aldh18a1, rpa3, prim2, dhfr, ybx2-b, Unknown, nolc1, isyna1-a, ruvbl1, tars, Unknown, farsb, Unknown, Unknown, Unknown, Unknown, mcm3, Unknown, baz1b, Unknown, e2f7, tyms, dna2, nme5, ezh2-a, Unknown, Unknown, Unknown, hes1-a, prmt1-a, rps25, Unknown, mars, isyna1-b, mcm7-a, Unknown, Un…	gnl|UG|Xl_S21696658, gnl|UG|Xl_S15685103, gnl|UG|Xl_S40833169, gnl|UG|Xl_S20337392, gnl|UG|Xl_S35763994, gnl|UG|Xl_S36163382, gnl|UG|Xl_S19874719, gnl|UG|Xl_S13620484, gnl|UG|Xl_S16907176, gnl|UG|Xl_S36163374, gnl|UG|Xl_S35751883, gnl|UG|Xl_S21561454, gnl|UG|Xl_S15687167, gnl|UG|Xl_S13750748, gnl|UG|Xl_S19580155, gnl|UG|Xl_S35732970, gnl|UG|Xl_S30141587, gnl|UG|Xl_S22300578, gnl|UG|Xl_S14221687, …
GO:0044249	cellular biosynthetic process	5.72388e-09	7.1767e-11	119	mcm2, mcm5-a, mcm4-a, rbbp4-a, e2f3, mcm4-b, pole2, runx1, mcm7-b, pcid2, cdc45, mcm6.2-a, LOC398222, mcm6.2-b, aldh18a1, rpa3, prim2, dhfr, ybx2-b, Unknown, nolc1, isyna1-a, ruvbl1, tars, Unknown, farsb, Unknown, Unknown, Unknown, Unknown, mcm3, Unknown, baz1b, Unknown, e2f7, tyms, dna2, nme5, ezh2-a, Unknown, Unknown, Unknown, hes1-a, prmt1-a, rps25, Unknown, mars, isyna1-b, mcm7-a, Unknown, Un…	gnl|UG|Xl_S21696658, gnl|UG|Xl_S15685103, gnl|UG|Xl_S40833169, gnl|UG|Xl_S20337392, gnl|UG|Xl_S35763994, gnl|UG|Xl_S36163382, gnl|UG|Xl_S19874719, gnl|UG|Xl_S13620484, gnl|UG|Xl_S16907176, gnl|UG|Xl_S36163374, gnl|UG|Xl_S35751883, gnl|UG|Xl_S21561454, gnl|UG|Xl_S15687167, gnl|UG|Xl_S13750748, gnl|UG|Xl_S19580155, gnl|UG|Xl_S35732970, gnl|UG|Xl_S30141587, gnl|UG|Xl_S22300578, gnl|UG|Xl_S14221687, …
GO:0050896	response to stimulus	1.3378e-06	2.70957e-08	114	lig1, epx, exo1, fen1-b, clspn, itga3-a, manf, MGC53048, MGC114939, ect2, LOC100036989, f7, LOC398222, rpa3, Unknown, hsp90b1, nolc1, ruvbl1, Unknown, Unknown, Unknown, csf3r, Unknown, brca1, rangap1-a, Unknown, Unknown, sfrp2, baz1b, Unknown, dna2, Unknown, sln35-A, Unknown, Unknown, itga2, hes1-a, fgl2, f2rl1, fcn1-a, Unknown, Unknown, Unknown, gpx7, Unknown, Unknown, dtl-b, pcna, Unknown, Unkn…	gnl|UG|Xl_S40833169, gnl|UG|Xl_S35763994, gnl|UG|Xl_S13590803, gnl|UG|Xl_S13823574, gnl|UG|Xl_S32404964, gnl|UG|Xl_S36163374, gnl|UG|Xl_S35751883, gnl|UG|Xl_S20756053, gnl|UG|Xl_S13684601, gnl|UG|Xl_S13824591, gnl|UG|Xl_S13687359, gnl|UG|Xl_S13591026, gnl|UG|Xl_S22300586, gnl|UG|Xl_S13721864, gnl|UG|Xl_S31692115, gnl|UG|Xl_S25665623, gnl|UG|Xl_S32651873, gnl|UG|Xl_S30141587, gnl|UG|Xl_S14222007, …
GO:0009059	macromolecule biosynthetic process	3.69722e-10	3.86303e-12	105	mcm2, mcm5-a, mcm4-a, rbbp4-a, e2f3, mcm4-b, pole2, runx1, mcm7-b, pcid2, cdc45, mcm6.2-a, LOC398222, mcm6.2-b, rpa3, prim2, ybx2-b, Unknown, nolc1, ruvbl1, tars, Unknown, farsb, Unknown, Unknown, Unknown, mcm3, Unknown, baz1b, Unknown, e2f7, dna2, ezh2-a, Unknown, Unknown, Unknown, hes1-a, prmt1-a, rps25, Unknown, mars, mcm7-a, Unknown, Unknown, gfm1, Unknown, dtl-b, pcna, Unknown, cbp20-x, Unkn…	gnl|UG|Xl_S15685103, gnl|UG|Xl_S40833169, gnl|UG|Xl_S20337392, gnl|UG|Xl_S35763994, gnl|UG|Xl_S19874719, gnl|UG|Xl_S13620484, gnl|UG|Xl_S16907176, gnl|UG|Xl_S36163374, gnl|UG|Xl_S35751883, gnl|UG|Xl_S21561454, gnl|UG|Xl_S15687167, gnl|UG|Xl_S13750748, gnl|UG|Xl_S19580155, gnl|UG|Xl_S35732970, gnl|UG|Xl_S30141587, gnl|UG|Xl_S35754257, gnl|UG|Xl_S15622767, gnl|UG|Xl_S35752534, gnl|UG|Xl_S16188837, …
GO:0034645	cellular macromolecule biosynthetic process	1.31183e-09	1.41284e-11	103	mcm2, mcm5-a, mcm4-a, rbbp4-a, e2f3, mcm4-b, pole2, runx1, mcm7-b, pcid2, cdc45, mcm6.2-a, LOC398222, mcm6.2-b, rpa3, prim2, ybx2-b, Unknown, nolc1, ruvbl1, tars, Unknown, farsb, Unknown, Unknown, Unknown, mcm3, Unknown, baz1b, Unknown, e2f7, dna2, ezh2-a, Unknown, Unknown, Unknown, hes1-a, prmt1-a, rps25, Unknown, mars, mcm7-a, Unknown, Unknown, gfm1, Unknown, dtl-b, pcna, Unknown, cbp20-x, Unkn…	gnl|UG|Xl_S15685103, gnl|UG|Xl_S40833169, gnl|UG|Xl_S20337392, gnl|UG|Xl_S35763994, gnl|UG|Xl_S19874719, gnl|UG|Xl_S13620484, gnl|UG|Xl_S16907176, gnl|UG|Xl_S36163374, gnl|UG|Xl_S35751883, gnl|UG|Xl_S21561454, gnl|UG|Xl_S15687167, gnl|UG|Xl_S13750748, gnl|UG|Xl_S19580155, gnl|UG|Xl_S35732970, gnl|UG|Xl_S30141587, gnl|UG|Xl_S35754257, gnl|UG|Xl_S15622767, gnl|UG|Xl_S35752534, gnl|UG|Xl_S16188837, …
GO:0071840	cellular component organization or biogenesis	8.43276e-18	2.84662e-20	101	rbbp4-a, sept2-a, Unknown, katnb1, Unknown, ncapd2, haus8, cdk2, haus6, Unknown, mad2l1, LOC398222, rpa3, rcc2, Unknown, nolc1, tsr1, Unknown, smarca5, Unknown, fbxo5-a, ncapg2, timm8b-b, dna2, Unknown, ncaph, prmt1-a, ncdn, Unknown, tsga10, rps25, brrn1, rcc1-a, Unknown, Unknown, Unknown, gfm1, Unknown, rrs1, Unknown, lrwd1, Unknown, Unknown, Unknown, rrs1, lsm6, ift20-b, rpa3, cdc42ep2, Unknown…	gnl|UG|Xl_S20337392, gnl|UG|Xl_S21938769, gnl|UG|Xl_S14833130, gnl|UG|Xl_S35168860, gnl|UG|Xl_S13620484, gnl|UG|Xl_S35338048, gnl|UG|Xl_S36163374, gnl|UG|Xl_S21735667, gnl|UG|Xl_S19656565, gnl|UG|Xl_S13828468, gnl|UG|Xl_S24572596, gnl|UG|Xl_S13721864, gnl|UG|Xl_S32651873, gnl|UG|Xl_S30141587, gnl|UG|Xl_S35754257, gnl|UG|Xl_S35752534, gnl|UG|Xl_S16552323, gnl|UG|Xl_S13831364, gnl|UG|Xl_S35607594, …
GO:0071841	cellular component organization or biogenesis at cellular level	8.47977e-21	2.58987e-23	95	rbbp4-a, sept2-a, Unknown, katnb1, Unknown, ncapd2, haus8, cdk2, haus6, Unknown, mad2l1, LOC398222, rpa3, rcc2, nolc1, tsr1, Unknown, smarca5, Unknown, fbxo5-a, ncapg2, timm8b-b, dna2, ncaph, prmt1-a, ncdn, tsga10, rps25, brrn1, rcc1-a, Unknown, Unknown, Unknown, gfm1, Unknown, rrs1, Unknown, lrwd1, Unknown, Unknown, Unknown, rrs1, lsm6, ift20-b, rpa3, cdc42ep2, Unknown, Unknown, Unknown, chaf1a,…	gnl|UG|Xl_S20337392, gnl|UG|Xl_S21938769, gnl|UG|Xl_S14833130, gnl|UG|Xl_S35168860, gnl|UG|Xl_S13620484, gnl|UG|Xl_S35338048, gnl|UG|Xl_S36163374, gnl|UG|Xl_S21735667, gnl|UG|Xl_S19656565, gnl|UG|Xl_S13828468, gnl|UG|Xl_S24572596, gnl|UG|Xl_S13721864, gnl|UG|Xl_S32651873, gnl|UG|Xl_S30141587, gnl|UG|Xl_S35754257, gnl|UG|Xl_S35752534, gnl|UG|Xl_S16552323, gnl|UG|Xl_S13831364, gnl|UG|Xl_S35607594, …
GO:0010467	gene expression	0.000197968	8.43299e-06	92	rbbp4-a, e2f3, ssb-a, runx1, cpsf2, pop5, pcid2, LOC398222, ybx2-b, nolc1, ruvbl1, Unknown, tars, Unknown, farsb, Unknown, Unknown, Unknown, baz1b, Unknown, e2f7, ezh2-a, Unknown, Unknown, Unknown, hes1-a, prmt1-a, rps25, Unknown, mars, Unknown, Unknown, Unknown, gfm1, Unknown, naa38, cbp20-x, Unknown, Unknown, suv39h1, ezh2-b, MGC80972, tada2a, lsm6, brf1, chaf1a, polr2h, Unknown, Unknown, Unkno…	gnl|UG|Xl_S15685103, gnl|UG|Xl_S40833169, gnl|UG|Xl_S20337392, gnl|UG|Xl_S13590802, gnl|UG|Xl_S19874719, gnl|UG|Xl_S13620484, gnl|UG|Xl_S16907176, gnl|UG|Xl_S35751883, gnl|UG|Xl_S21561454, gnl|UG|Xl_S15687167, gnl|UG|Xl_S13750748, gnl|UG|Xl_S19656565, gnl|UG|Xl_S32651873, gnl|UG|Xl_S30141587, gnl|UG|Xl_S35754257, gnl|UG|Xl_S15622767, gnl|UG|Xl_S35752534, gnl|UG|Xl_S16188837, gnl|UG|Xl_S14215204, …
GO:0016070	RNA metabolic process	0.000290945	1.26742e-05	89	rbbp4-a, e2f3, ssb-a, runx1, eif4g1, cpsf2, pop5, pcid2, LOC398222, prim2, ybx2-b, nolc1, ruvbl1, Unknown, tars, Unknown, farsb, Unknown, Unknown, Unknown, eif4g3, baz1b, Unknown, e2f7, MGC78792, dna2, ezh2-a, Unknown, Unknown, hes1-a, prmt1-a, rps25, Unknown, mars, Unknown, Unknown, naa38, cbp20-x, Unknown, Unknown, suv39h1, ezh2-b, MGC80972, tada2a, lsm6, brf1, chaf1a, polr2h, Unknown, Unknown,…	gnl|UG|Xl_S15685103, gnl|UG|Xl_S40833169, gnl|UG|Xl_S20337392, gnl|UG|Xl_S13590802, gnl|UG|Xl_S19874719, gnl|UG|Xl_S13620484, gnl|UG|Xl_S16907176, gnl|UG|Xl_S20756055, gnl|UG|Xl_S35751883, gnl|UG|Xl_S21561454, gnl|UG|Xl_S15687167, gnl|UG|Xl_S13750748, gnl|UG|Xl_S19656565, gnl|UG|Xl_S32651873, gnl|UG|Xl_S30141587, gnl|UG|Xl_S35754257, gnl|UG|Xl_S15622767, gnl|UG|Xl_S35752534, gnl|UG|Xl_S16188837, …
GO:0016043	cellular component organization	2.04855e-13	1.25132e-15	87	rbbp4-a, sept2-a, Unknown, katnb1, Unknown, ncapd2, haus8, cdk2, haus6, Unknown, mad2l1, LOC398222, rpa3, rcc2, Unknown, nolc1, tsr1, Unknown, smarca5, Unknown, fbxo5-a, ncapg2, timm8b-b, dna2, Unknown, ncaph, prmt1-a, ncdn, Unknown, tsga10, rps25, brrn1, rcc1-a, Unknown, Unknown, Unknown, gfm1, Unknown, Unknown, lrwd1, Unknown, ift20-b, rpa3, cdc42ep2, Unknown, Unknown, Unknown, chaf1a, Unknown,…	gnl|UG|Xl_S20337392, gnl|UG|Xl_S21938769, gnl|UG|Xl_S14833130, gnl|UG|Xl_S35168860, gnl|UG|Xl_S13620484, gnl|UG|Xl_S35338048, gnl|UG|Xl_S36163374, gnl|UG|Xl_S21735667, gnl|UG|Xl_S13828468, gnl|UG|Xl_S24572596, gnl|UG|Xl_S13721864, gnl|UG|Xl_S30141587, gnl|UG|Xl_S35754257, gnl|UG|Xl_S35752534, gnl|UG|Xl_S16552323, gnl|UG|Xl_S13831364, gnl|UG|Xl_S35607594, gnl|UG|Xl_S35779112, gnl|UG|Xl_S13763442, …
GO:0051716	cellular response to stimulus	0.00122795	6.19797e-05	87	lig1, exo1, fen1-b, clspn, itga3-a, manf, MGC53048, MGC114939, ect2, LOC398222, rpa3, Unknown, ruvbl1, Unknown, Unknown, Unknown, brca1, rangap1-a, Unknown, Unknown, sfrp2, baz1b, dna2, Unknown, sln35-A, Unknown, itga2, hes1-a, fgl2, fcn1-a, Unknown, Unknown, Unknown, dtl-b, pcna, itln2, MGC83659, racgap1.2, rpa3, cdc42ep2, Unknown, lep, chaf1a, Unknown, Unknown, adam17, fancd2, Unknown, Unknown,…	gnl|UG|Xl_S40833169, gnl|UG|Xl_S13590803, gnl|UG|Xl_S36163374, gnl|UG|Xl_S20756053, gnl|UG|Xl_S13684601, gnl|UG|Xl_S13824591, gnl|UG|Xl_S13687359, gnl|UG|Xl_S13591026, gnl|UG|Xl_S22300586, gnl|UG|Xl_S13721864, gnl|UG|Xl_S31692115, gnl|UG|Xl_S25665623, gnl|UG|Xl_S32651873, gnl|UG|Xl_S30141587, gnl|UG|Xl_S13590298, gnl|UG|Xl_S14232343, gnl|UG|Xl_S35752534, gnl|UG|Xl_S13621488, gnl|UG|Xl_S17990068, …
GO:0071842	cellular component organization at cellular level	1.87667e-15	7.54168e-18	81	rbbp4-a, sept2-a, Unknown, katnb1, Unknown, ncapd2, haus8, cdk2, haus6, Unknown, mad2l1, LOC398222, rpa3, rcc2, nolc1, tsr1, Unknown, smarca5, Unknown, fbxo5-a, ncapg2, timm8b-b, dna2, ncaph, prmt1-a, ncdn, tsga10, rps25, brrn1, rcc1-a, Unknown, Unknown, Unknown, gfm1, Unknown, Unknown, lrwd1, Unknown, ift20-b, rpa3, cdc42ep2, Unknown, Unknown, Unknown, chaf1a, Unknown, Unknown, Unknown, rbbp4-b,…	gnl|UG|Xl_S20337392, gnl|UG|Xl_S21938769, gnl|UG|Xl_S14833130, gnl|UG|Xl_S35168860, gnl|UG|Xl_S13620484, gnl|UG|Xl_S35338048, gnl|UG|Xl_S36163374, gnl|UG|Xl_S21735667, gnl|UG|Xl_S13828468, gnl|UG|Xl_S24572596, gnl|UG|Xl_S13721864, gnl|UG|Xl_S30141587, gnl|UG|Xl_S35754257, gnl|UG|Xl_S35752534, gnl|UG|Xl_S16552323, gnl|UG|Xl_S13831364, gnl|UG|Xl_S35607594, gnl|UG|Xl_S35779112, gnl|UG|Xl_S13763442, …
GO:0007049	cell cycle	4.23266e-24	1.22469e-26	76	lig1, mcm2, mcm5-a, mcm4-a, rbbp4-a, clspn, MGC68601, sept2-a, mcm4-b, Unknown, LOC495419, katnb1, Unknown, ncapd2, haus8, mcm7-b, cdk2, haus6, pcid2, cdc45, donson, mad2l1, mcm6.2-a, LOC398222, mcm6.2-b, rpa3, rcc2, nolc1, rbl1, fbxo5-a, ncapg2, mcm3, ncaph, Unknown, brrn1, rcc1-a, mcm7-a, Unknown, dtl-b, lrwd1, chtf18, suv39h1, MGC80972, rpa3, Unknown, chaf1a, fancd2, rbbp4-b, sept2-b, mcm5-b, …	gnl|UG|Xl_S20337392, gnl|UG|Xl_S21938769, gnl|UG|Xl_S35168860, gnl|UG|Xl_S19874719, gnl|UG|Xl_S35338048, gnl|UG|Xl_S36163374, gnl|UG|Xl_S19874704, gnl|UG|Xl_S13824591, gnl|UG|Xl_S13828468, gnl|UG|Xl_S13591026, gnl|UG|Xl_S24572596, gnl|UG|Xl_S13721864, gnl|UG|Xl_S30141587, gnl|UG|Xl_S13590298, gnl|UG|Xl_S16552323, gnl|UG|Xl_S13621488, gnl|UG|Xl_S14215204, gnl|UG|Xl_S23233569, gnl|UG|Xl_S35607594, …
GO:0019538	protein metabolic process	3.95097e-08	5.90645e-10	76	ppp5c, MGC68601, LOC495419, calr, mad2l1, hsp90b1, ybx2-b, tars, farsb, fbxo5-a, ufm1, Unknown, Unknown, prmt1-a, rps25, ppil1, mars, Unknown, gfm1, Unknown, dtl-b, Unknown, cbp20-x, dnajc10, LOC495182, Unknown, Unknown, MGC68448, Unknown, Unknown, farsa-b, Unknown, mars, Unknown, Unknown, dnajb11, Unknown, Unknown, Unknown, Unknown, vars, Unknown, Unknown, Unknown, Unknown, timm50, Unknown, dtl-…	gnl|UG|Xl_S15685103, gnl|UG|Xl_S20755788, gnl|UG|Xl_S35763994, gnl|UG|Xl_S13620484, gnl|UG|Xl_S32404964, gnl|UG|Xl_S18081543, gnl|UG|Xl_S13721864, gnl|UG|Xl_S14222007, gnl|UG|Xl_S35754257, gnl|UG|Xl_S15622767, gnl|UG|Xl_S16188837, gnl|UG|Xl_S13621488, gnl|UG|Xl_S13600513, gnl|UG|Xl_S35779112, gnl|UG|Xl_S14232321, gnl|UG|Xl_S16907123, gnl|UG|Xl_S35728546, gnl|UG|Xl_S19615149, gnl|UG|Xl_S14926202, …
GO:0044281	small molecule metabolic process	1.45528e-12	1.05269e-14	75	mcm2, mcm5-a, mcm4-a, mcm4-b, pdia6-b, rrm2b, ldhc, pdia4, aldh18a1, dhfr, Unknown, isyna1-a, rrm2.2, tars, farsb, Unknown, MGC84594, Unknown, Unknown, tyms, nme5, Unknown, Unknown, Unknown, Unknown, Unknown, mars, pdia6-a, isyna1-b, mcm7-a, umps, adk, dnajc10, ebpl, nme4-b, Unknown, gstp1, psph, asns, MGC80057, Unknown, farsa-b, mcm5-b, Unknown, Unknown, mars, Unknown, Unknown, Unknown, LOC10003…	gnl|UG|Xl_S21696658, gnl|UG|Xl_S15685103, gnl|UG|Xl_S36163382, gnl|UG|Xl_S35751883, gnl|UG|Xl_S13721864, gnl|UG|Xl_S35732970, gnl|UG|Xl_S22300578, gnl|UG|Xl_S14221687, gnl|UG|Xl_S15622767, gnl|UG|Xl_S16188837, gnl|UG|Xl_S13621488, gnl|UG|Xl_S13600513, gnl|UG|Xl_S16907123, gnl|UG|Xl_S13679054, gnl|UG|Xl_S35847800, gnl|UG|Xl_S17058403, gnl|UG|Xl_S22245784, gnl|UG|Xl_S19615149, gnl|UG|Xl_S35869045, …
GO:0019222	regulation of metabolic process	9.47952e-05	3.61139e-06	74	mcm2, mcm5-a, mcm4-a, rbbp4-a, MGC68601, mcm4-b, LOC495419, runx1, mcm7-b, pcid2, mad2l1, mcm6.2-a, LOC398222, mcm6.2-b, ybx2-b, nolc1, ruvbl1, Unknown, fbxo5-a, mcm3, Unknown, baz1b, dna2, ezh2-a, Unknown, Unknown, hes1-a, prmt1-a, Unknown, LOC733211, mcm7-a, Unknown, Unknown, Unknown, cbp20-x, suv39h1, ezh2-b, tada2a, brf1, chaf1a, Unknown, Unknown, Unknown, rbbp4-b, Unknown, mcm5-b, Unknown, U…	gnl|UG|Xl_S40833169, gnl|UG|Xl_S20337392, gnl|UG|Xl_S19874719, gnl|UG|Xl_S16907176, gnl|UG|Xl_S36163374, gnl|UG|Xl_S21561454, gnl|UG|Xl_S18081543, gnl|UG|Xl_S30141587, gnl|UG|Xl_S14222007, gnl|UG|Xl_S35752534, gnl|UG|Xl_S13621488, gnl|UG|Xl_S14215204, gnl|UG|Xl_S23233569, gnl|UG|Xl_S13600513, gnl|UG|Xl_S25080944, gnl|UG|Xl_S24572605, gnl|UG|Xl_S26653041, gnl|UG|Xl_S13763442, gnl|UG|Xl_S35847800, …
GO:0044267	cellular protein metabolic process	7.29859e-08	1.14975e-09	72	ppp5c, MGC68601, LOC495419, calr, mad2l1, hsp90b1, ybx2-b, tars, farsb, fbxo5-a, ufm1, Unknown, Unknown, prmt1-a, rps25, ppil1, mars, gfm1, Unknown, dtl-b, Unknown, cbp20-x, dnajc10, LOC495182, Unknown, Unknown, MGC68448, Unknown, Unknown, farsa-b, Unknown, mars, Unknown, Unknown, dnajb11, Unknown, Unknown, Unknown, Unknown, vars, Unknown, Unknown, Unknown, Unknown, timm50, Unknown, dtl-a, Unknow…	gnl|UG|Xl_S15685103, gnl|UG|Xl_S20755788, gnl|UG|Xl_S35763994, gnl|UG|Xl_S13620484, gnl|UG|Xl_S32404964, gnl|UG|Xl_S18081543, gnl|UG|Xl_S14222007, gnl|UG|Xl_S35754257, gnl|UG|Xl_S15622767, gnl|UG|Xl_S16188837, gnl|UG|Xl_S13621488, gnl|UG|Xl_S13600513, gnl|UG|Xl_S35779112, gnl|UG|Xl_S14232321, gnl|UG|Xl_S16907123, gnl|UG|Xl_S19615149, gnl|UG|Xl_S14926202, gnl|UG|Xl_S19874575, gnl|UG|Xl_S13818037, …
GO:0060255	regulation of macromolecule metabolic process	3.40688e-05	1.10624e-06	72	mcm2, mcm5-a, mcm4-a, rbbp4-a, MGC68601, mcm4-b, LOC495419, runx1, mcm7-b, pcid2, mad2l1, mcm6.2-a, LOC398222, mcm6.2-b, ybx2-b, nolc1, ruvbl1, Unknown, fbxo5-a, mcm3, Unknown, baz1b, dna2, ezh2-a, Unknown, Unknown, hes1-a, prmt1-a, Unknown, mcm7-a, Unknown, Unknown, Unknown, cbp20-x, suv39h1, ezh2-b, tada2a, brf1, chaf1a, Unknown, Unknown, Unknown, rbbp4-b, Unknown, mcm5-b, Unknown, Unknown, Unk…	gnl|UG|Xl_S40833169, gnl|UG|Xl_S20337392, gnl|UG|Xl_S19874719, gnl|UG|Xl_S16907176, gnl|UG|Xl_S36163374, gnl|UG|Xl_S21561454, gnl|UG|Xl_S18081543, gnl|UG|Xl_S30141587, gnl|UG|Xl_S35752534, gnl|UG|Xl_S13621488, gnl|UG|Xl_S14215204, gnl|UG|Xl_S23233569, gnl|UG|Xl_S13600513, gnl|UG|Xl_S25080944, gnl|UG|Xl_S26653041, gnl|UG|Xl_S13763442, gnl|UG|Xl_S35847800, gnl|UG|Xl_S17058403, gnl|UG|Xl_S13817361, …
GO:0080090	regulation of primary metabolic process	0.000437249	1.96801e-05	68	mcm2, mcm5-a, mcm4-a, rbbp4-a, MGC68601, mcm4-b, LOC495419, runx1, mcm7-b, pcid2, mad2l1, mcm6.2-a, LOC398222, mcm6.2-b, ybx2-b, nolc1, ruvbl1, Unknown, fbxo5-a, mcm3, Unknown, baz1b, dna2, ezh2-a, Unknown, Unknown, hes1-a, prmt1-a, mcm7-a, Unknown, Unknown, Unknown, cbp20-x, suv39h1, ezh2-b, tada2a, brf1, chaf1a, Unknown, Unknown, Unknown, rbbp4-b, Unknown, mcm5-b, Unknown, Unknown, Unknown, LOC…	gnl|UG|Xl_S40833169, gnl|UG|Xl_S20337392, gnl|UG|Xl_S19874719, gnl|UG|Xl_S16907176, gnl|UG|Xl_S36163374, gnl|UG|Xl_S21561454, gnl|UG|Xl_S18081543, gnl|UG|Xl_S30141587, gnl|UG|Xl_S35752534, gnl|UG|Xl_S13621488, gnl|UG|Xl_S14215204, gnl|UG|Xl_S23233569, gnl|UG|Xl_S13600513, gnl|UG|Xl_S25080944, gnl|UG|Xl_S26653041, gnl|UG|Xl_S13763442, gnl|UG|Xl_S35847800, gnl|UG|Xl_S17058403, gnl|UG|Xl_S13817361, …
GO:0031323	regulation of cellular metabolic process	0.00062838	2.92927e-05	68	mcm2, mcm5-a, mcm4-a, rbbp4-a, MGC68601, mcm4-b, LOC495419, runx1, mcm7-b, pcid2, mad2l1, mcm6.2-a, LOC398222, mcm6.2-b, ybx2-b, nolc1, ruvbl1, Unknown, fbxo5-a, mcm3, Unknown, baz1b, dna2, ezh2-a, Unknown, Unknown, hes1-a, prmt1-a, mcm7-a, Unknown, Unknown, Unknown, cbp20-x, suv39h1, ezh2-b, tada2a, brf1, chaf1a, Unknown, Unknown, Unknown, rbbp4-b, Unknown, mcm5-b, Unknown, Unknown, Unknown, LOC…	gnl|UG|Xl_S40833169, gnl|UG|Xl_S20337392, gnl|UG|Xl_S19874719, gnl|UG|Xl_S16907176, gnl|UG|Xl_S36163374, gnl|UG|Xl_S21561454, gnl|UG|Xl_S18081543, gnl|UG|Xl_S30141587, gnl|UG|Xl_S35752534, gnl|UG|Xl_S13621488, gnl|UG|Xl_S14215204, gnl|UG|Xl_S23233569, gnl|UG|Xl_S13600513, gnl|UG|Xl_S25080944, gnl|UG|Xl_S26653041, gnl|UG|Xl_S13763442, gnl|UG|Xl_S35847800, gnl|UG|Xl_S17058403, gnl|UG|Xl_S13817361, …
GO:0006996	organelle organization	5.54138e-12	4.89915e-14	64	rbbp4-a, sept2-a, Unknown, katnb1, Unknown, ncapd2, haus8, cdk2, haus6, Unknown, mad2l1, LOC398222, rpa3, rcc2, nolc1, tsr1, Unknown, smarca5, Unknown, fbxo5-a, ncapg2, timm8b-b, dna2, ncaph, prmt1-a, rps25, brrn1, rcc1-a, Unknown, Unknown, Unknown, gfm1, Unknown, Unknown, lrwd1, Unknown, rpa3, Unknown, Unknown, chaf1a, Unknown, Unknown, Unknown, rbbp4-b, sept2-b, Unknown, Unknown, Unknown, LOC10…	gnl|UG|Xl_S20337392, gnl|UG|Xl_S21938769, gnl|UG|Xl_S35168860, gnl|UG|Xl_S35338048, gnl|UG|Xl_S36163374, gnl|UG|Xl_S13828468, gnl|UG|Xl_S24572596, gnl|UG|Xl_S13721864, gnl|UG|Xl_S30141587, gnl|UG|Xl_S35752534, gnl|UG|Xl_S16552323, gnl|UG|Xl_S35607594, gnl|UG|Xl_S13763442, gnl|UG|Xl_S35847800, gnl|UG|Xl_S35370939, gnl|UG|Xl_S29750587, gnl|UG|Xl_S13817361, gnl|UG|Xl_S18079988, gnl|UG|Xl_S19874575, …
GO:0006950	response to stress	1.43032e-17	5.05819e-20	62	lig1, epx, exo1, fen1-b, clspn, manf, f7, LOC398222, rpa3, Unknown, hsp90b1, nolc1, ruvbl1, Unknown, Unknown, brca1, baz1b, Unknown, dna2, Unknown, Unknown, f2rl1, Unknown, Unknown, gpx7, dtl-b, pcna, Unknown, Unknown, rpa3, Unknown, chaf1a, fancd2, Unknown, Unknown, MGC68448, Unknown, c6orf167, LOC100036853, cdca5-b, Unknown, Unknown, Unknown, Unknown, Unknown, Unknown, dtl-a, Unknown, chaf1b, U…	gnl|UG|Xl_S40833169, gnl|UG|Xl_S35763994, gnl|UG|Xl_S13590803, gnl|UG|Xl_S32404964, gnl|UG|Xl_S36163374, gnl|UG|Xl_S35751883, gnl|UG|Xl_S13684601, gnl|UG|Xl_S13591026, gnl|UG|Xl_S30141587, gnl|UG|Xl_S14222007, gnl|UG|Xl_S13590298, gnl|UG|Xl_S13621488, gnl|UG|Xl_S13600513, gnl|UG|Xl_S13831357, gnl|UG|Xl_S22612911, gnl|UG|Xl_S13590677, gnl|UG|Xl_S25049798, gnl|UG|Xl_S13763442, gnl|UG|Xl_S16624823, …
GO:0032501	multicellular organismal process	1.27281e-07	2.10736e-09	59	f7, pcid2, Unknown, Unknown, Unknown, Unknown, nme5, hes1-a, prmt1-a, ncdn, Unknown, rps25, Unknown, f2rl1, Unknown, Unknown, Unknown, Unknown, tnfrsf12a, Unknown, LOC495380, Unknown, Unknown, Unknown, Unknown, Unknown, Unknown, Unknown, Unknown, Unknown, Unknown, Unknown, Unknown, Unknown, Unknown, Unknown, Unknown, Unknown, Unknown, Unknown, Unknown, Unknown, Unknown, mmp1, Unknown, Unknown, Un…	gnl|UG|Xl_S21696658, gnl|UG|Xl_S13620484, gnl|UG|Xl_S26161523, gnl|UG|Xl_S13824591, gnl|UG|Xl_S19580155, gnl|UG|Xl_S13721864, gnl|UG|Xl_S22300575, gnl|UG|Xl_S35754257, gnl|UG|Xl_S15622767, gnl|UG|Xl_S23233569, gnl|UG|Xl_S35779112, gnl|UG|Xl_S35847800, gnl|UG|Xl_S13817361, gnl|UG|Xl_S35869045, gnl|UG|Xl_S17854055, gnl|UG|Xl_S19656908, gnl|UG|Xl_S32409012, gnl|UG|Xl_S25814075, gnl|UG|Xl_S14231574, …
GO:0010556	regulation of macromolecule biosynthetic process	0.00335785	0.00022454	56	mcm2, mcm5-a, mcm4-a, rbbp4-a, mcm4-b, runx1, mcm7-b, pcid2, mcm6.2-a, LOC398222, mcm6.2-b, ybx2-b, nolc1, ruvbl1, Unknown, mcm3, Unknown, baz1b, dna2, ezh2-a, Unknown, Unknown, hes1-a, prmt1-a, mcm7-a, Unknown, Unknown, Unknown, cbp20-x, suv39h1, ezh2-b, tada2a, brf1, chaf1a, Unknown, Unknown, Unknown, rbbp4-b, mcm5-b, Unknown, Unknown, Unknown, Unknown, Unknown, Unknown, Unknown, Unknown, Unkno…	gnl|UG|Xl_S40833169, gnl|UG|Xl_S20337392, gnl|UG|Xl_S19874719, gnl|UG|Xl_S16907176, gnl|UG|Xl_S21561454, gnl|UG|Xl_S30141587, gnl|UG|Xl_S35752534, gnl|UG|Xl_S14215204, gnl|UG|Xl_S23233569, gnl|UG|Xl_S13600513, gnl|UG|Xl_S25080944, gnl|UG|Xl_S26653041, gnl|UG|Xl_S13763442, gnl|UG|Xl_S35847800, gnl|UG|Xl_S17058403, gnl|UG|Xl_S13817361, gnl|UG|Xl_S14926202, gnl|UG|Xl_S13589855, gnl|UG|Xl_S19656908, …
GO:0009889	regulation of biosynthetic process	0.00399011	0.000270668	56	mcm2, mcm5-a, mcm4-a, rbbp4-a, mcm4-b, runx1, mcm7-b, pcid2, mcm6.2-a, LOC398222, mcm6.2-b, ybx2-b, nolc1, ruvbl1, Unknown, mcm3, Unknown, baz1b, dna2, ezh2-a, Unknown, Unknown, hes1-a, prmt1-a, mcm7-a, Unknown, Unknown, Unknown, cbp20-x, suv39h1, ezh2-b, tada2a, brf1, chaf1a, Unknown, Unknown, Unknown, rbbp4-b, mcm5-b, Unknown, Unknown, Unknown, Unknown, Unknown, Unknown, Unknown, Unknown, Unkno…	gnl|UG|Xl_S40833169, gnl|UG|Xl_S20337392, gnl|UG|Xl_S19874719, gnl|UG|Xl_S16907176, gnl|UG|Xl_S21561454, gnl|UG|Xl_S30141587, gnl|UG|Xl_S35752534, gnl|UG|Xl_S14215204, gnl|UG|Xl_S23233569, gnl|UG|Xl_S13600513, gnl|UG|Xl_S25080944, gnl|UG|Xl_S26653041, gnl|UG|Xl_S13763442, gnl|UG|Xl_S35847800, gnl|UG|Xl_S17058403, gnl|UG|Xl_S13817361, gnl|UG|Xl_S14926202, gnl|UG|Xl_S13589855, gnl|UG|Xl_S19656908, …
GO:2000112	regulation of cellular macromolecule biosynthetic process	0.00861526	0.000656427	54	mcm2, mcm5-a, mcm4-a, rbbp4-a, mcm4-b, runx1, mcm7-b, pcid2, mcm6.2-a, LOC398222, mcm6.2-b, ybx2-b, nolc1, ruvbl1, Unknown, mcm3, Unknown, baz1b, dna2, ezh2-a, Unknown, Unknown, hes1-a, prmt1-a, mcm7-a, Unknown, Unknown, Unknown, cbp20-x, suv39h1, ezh2-b, tada2a, brf1, chaf1a, Unknown, Unknown, Unknown, rbbp4-b, mcm5-b, Unknown, Unknown, Unknown, Unknown, Unknown, Unknown, Unknown, Unknown, Unkno…	gnl|UG|Xl_S40833169, gnl|UG|Xl_S20337392, gnl|UG|Xl_S19874719, gnl|UG|Xl_S16907176, gnl|UG|Xl_S21561454, gnl|UG|Xl_S30141587, gnl|UG|Xl_S35752534, gnl|UG|Xl_S14215204, gnl|UG|Xl_S23233569, gnl|UG|Xl_S13600513, gnl|UG|Xl_S25080944, gnl|UG|Xl_S26653041, gnl|UG|Xl_S13763442, gnl|UG|Xl_S35847800, gnl|UG|Xl_S17058403, gnl|UG|Xl_S13817361, gnl|UG|Xl_S14926202, gnl|UG|Xl_S13589855, gnl|UG|Xl_S32409012, …
GO:0051171	regulation of nitrogen compound metabolic process	0.00875283	0.000679572	54	mcm2, mcm5-a, mcm4-a, rbbp4-a, mcm4-b, runx1, mcm7-b, pcid2, mcm6.2-a, LOC398222, mcm6.2-b, ybx2-b, nolc1, ruvbl1, Unknown, mcm3, Unknown, baz1b, dna2, ezh2-a, Unknown, hes1-a, prmt1-a, mcm7-a, Unknown, Unknown, suv39h1, ezh2-b, tada2a, brf1, chaf1a, Unknown, Unknown, Unknown, rbbp4-b, mcm5-b, Unknown, Unknown, LOC100036853, Unknown, Unknown, Unknown, Unknown, Unknown, Unknown, Unknown, Unknown, …	gnl|UG|Xl_S40833169, gnl|UG|Xl_S20337392, gnl|UG|Xl_S19874719, gnl|UG|Xl_S16907176, gnl|UG|Xl_S36163374, gnl|UG|Xl_S21561454, gnl|UG|Xl_S30141587, gnl|UG|Xl_S35752534, gnl|UG|Xl_S13621488, gnl|UG|Xl_S14215204, gnl|UG|Xl_S23233569, gnl|UG|Xl_S25080944, gnl|UG|Xl_S26653041, gnl|UG|Xl_S13763442, gnl|UG|Xl_S35847800, gnl|UG|Xl_S17058403, gnl|UG|Xl_S13817361, gnl|UG|Xl_S13589855, gnl|UG|Xl_S32409012, …
GO:0031326	regulation of cellular biosynthetic process	0.00966429	0.000753445	54	mcm2, mcm5-a, mcm4-a, rbbp4-a, mcm4-b, runx1, mcm7-b, pcid2, mcm6.2-a, LOC398222, mcm6.2-b, ybx2-b, nolc1, ruvbl1, Unknown, mcm3, Unknown, baz1b, dna2, ezh2-a, Unknown, Unknown, hes1-a, prmt1-a, mcm7-a, Unknown, Unknown, Unknown, cbp20-x, suv39h1, ezh2-b, tada2a, brf1, chaf1a, Unknown, Unknown, Unknown, rbbp4-b, mcm5-b, Unknown, Unknown, Unknown, Unknown, Unknown, Unknown, Unknown, Unknown, Unkno…	gnl|UG|Xl_S40833169, gnl|UG|Xl_S20337392, gnl|UG|Xl_S19874719, gnl|UG|Xl_S16907176, gnl|UG|Xl_S21561454, gnl|UG|Xl_S30141587, gnl|UG|Xl_S35752534, gnl|UG|Xl_S14215204, gnl|UG|Xl_S23233569, gnl|UG|Xl_S13600513, gnl|UG|Xl_S25080944, gnl|UG|Xl_S26653041, gnl|UG|Xl_S13763442, gnl|UG|Xl_S35847800, gnl|UG|Xl_S17058403, gnl|UG|Xl_S13817361, gnl|UG|Xl_S14926202, gnl|UG|Xl_S13589855, gnl|UG|Xl_S32409012, …
GO:0032502	developmental process	2.14232e-05	6.47414e-07	52	pcid2, Unknown, Unknown, Unknown, Unknown, Unknown, nme5, hes1-a, prmt1-a, ncdn, Unknown, rps25, Unknown, Unknown, Unknown, Unknown, tnfrsf12a, Unknown, suv39h1, LOC495380, Unknown, Unknown, Unknown, Unknown, Unknown, Unknown, Unknown, Unknown, Unknown, Unknown, Unknown, Unknown, Unknown, Unknown, Unknown, Unknown, Unknown, Unknown, Unknown, Unknown, Unknown, Unknown, Unknown, Unknown, Unknown, U…	gnl|UG|Xl_S21696658, gnl|UG|Xl_S19874719, gnl|UG|Xl_S13620484, gnl|UG|Xl_S13824591, gnl|UG|Xl_S19580155, gnl|UG|Xl_S13721864, gnl|UG|Xl_S22300575, gnl|UG|Xl_S35754257, gnl|UG|Xl_S15622767, gnl|UG|Xl_S23233569, gnl|UG|Xl_S35779112, gnl|UG|Xl_S35847800, gnl|UG|Xl_S13817361, gnl|UG|Xl_S35869045, gnl|UG|Xl_S17854055, gnl|UG|Xl_S19656908, gnl|UG|Xl_S13809517, gnl|UG|Xl_S19577533, gnl|UG|Xl_S14231574, …
GO:0019219	regulation of nucleobase, nucleoside, nucleotide and nucleic acid metabolic process	0.0201517	0.0018464	52	mcm2, mcm5-a, mcm4-a, rbbp4-a, mcm4-b, runx1, mcm7-b, pcid2, mcm6.2-a, LOC398222, mcm6.2-b, ybx2-b, nolc1, ruvbl1, Unknown, mcm3, Unknown, baz1b, dna2, ezh2-a, Unknown, hes1-a, prmt1-a, mcm7-a, Unknown, Unknown, suv39h1, ezh2-b, tada2a, brf1, chaf1a, Unknown, Unknown, Unknown, rbbp4-b, mcm5-b, Unknown, Unknown, LOC100036853, Unknown, Unknown, Unknown, Unknown, Unknown, Unknown, Unknown, Unknown, …	gnl|UG|Xl_S40833169, gnl|UG|Xl_S20337392, gnl|UG|Xl_S19874719, gnl|UG|Xl_S16907176, gnl|UG|Xl_S36163374, gnl|UG|Xl_S21561454, gnl|UG|Xl_S30141587, gnl|UG|Xl_S35752534, gnl|UG|Xl_S14215204, gnl|UG|Xl_S23233569, gnl|UG|Xl_S25080944, gnl|UG|Xl_S26653041, gnl|UG|Xl_S13763442, gnl|UG|Xl_S35847800, gnl|UG|Xl_S17058403, gnl|UG|Xl_S13817361, gnl|UG|Xl_S13589855, gnl|UG|Xl_S32409012, gnl|UG|Xl_S41666904, …
GO:0044085	cellular component biogenesis	4.43554e-13	2.92328e-15	51	rbbp4-a, Unknown, haus8, LOC398222, rpa3, nolc1, tsr1, Unknown, Unknown, Unknown, tsga10, rps25, Unknown, Unknown, rrs1, Unknown, Unknown, Unknown, rrs1, lsm6, rpa3, Unknown, Unknown, chaf1a, Unknown, rbbp4-b, Unknown, LOC100036853, Unknown, Unknown, Unknown, utp14a, Unknown, Unknown, Unknown, Unknown, Unknown, Unknown, Unknown, Unknown, Unknown, Unknown, tuba3c, Unknown, Unknown, Unknown, Unknow…	gnl|UG|Xl_S20337392, gnl|UG|Xl_S14833130, gnl|UG|Xl_S36163374, gnl|UG|Xl_S19656565, gnl|UG|Xl_S32651873, gnl|UG|Xl_S30141587, gnl|UG|Xl_S35754257, gnl|UG|Xl_S13831364, gnl|UG|Xl_S35779112, gnl|UG|Xl_S35847800, gnl|UG|Xl_S35370939, gnl|UG|Xl_S18079988, gnl|UG|Xl_S35758451, gnl|UG|Xl_S14924037, gnl|UG|Xl_S25814075, gnl|UG|Xl_S22300489, gnl|UG|Xl_S19577533, gnl|UG|Xl_S14231574, gnl|UG|Xl_S35762775, …
GO:0048519	negative regulation of biological process	1.36198e-10	1.35738e-12	50	clspn, MGC114939, pcid2, mad2l1, rpa3, Unknown, Unknown, fbxo5-a, Unknown, sfrp2, Unknown, hes1-a, prmt1-a, Unknown, Unknown, Unknown, dtl-b, cbp20-x, Unknown, Unknown, rpa3, Unknown, Unknown, fancd2, Unknown, Unknown, Unknown, LOC100036853, Unknown, Unknown, Unknown, Unknown, Unknown, Unknown, Unknown, Unknown, dtl-a, Unknown, Unknown, Unknown, Unknown, Unknown, Unknown, MGC115738, Unknown, Unkn…	gnl|UG|Xl_S32404964, gnl|UG|Xl_S36163374, gnl|UG|Xl_S13591026, gnl|UG|Xl_S25665623, gnl|UG|Xl_S35752534, gnl|UG|Xl_S13621488, gnl|UG|Xl_S23233569, gnl|UG|Xl_S13600513, gnl|UG|Xl_S25049798, gnl|UG|Xl_S35847800, gnl|UG|Xl_S13817361, gnl|UG|Xl_S19656908, gnl|UG|Xl_S22300489, gnl|UG|Xl_S14231574, gnl|UG|Xl_S16181717, gnl|UG|Xl_S14232596, gnl|UG|Xl_S13807332, gnl|UG|Xl_S15688104, gnl|UG|Xl_S19563650, …
GO:0022402	cell cycle process	9.14065e-15	4.26103e-17	48	clspn, MGC68601, sept2-a, Unknown, katnb1, Unknown, ncapd2, haus8, cdk2, haus6, mad2l1, rpa3, rcc2, nolc1, fbxo5-a, ncapg2, ncaph, Unknown, brrn1, rcc1-a, Unknown, dtl-b, lrwd1, MGC80972, rpa3, sept2-b, Unknown, Unknown, Unknown, Unknown, LOC100036853, cdca5-b, Unknown, Unknown, fam83d, c13orf34, Unknown, Unknown, Unknown, Unknown, dtl-a, Unknown, Unknown, Unknown, Unknown, MGC115738, Unknown, Un…	gnl|UG|Xl_S21938769, gnl|UG|Xl_S35168860, gnl|UG|Xl_S35338048, gnl|UG|Xl_S36163374, gnl|UG|Xl_S13828468, gnl|UG|Xl_S13591026, gnl|UG|Xl_S24572596, gnl|UG|Xl_S13721864, gnl|UG|Xl_S16552323, gnl|UG|Xl_S13621488, gnl|UG|Xl_S14215204, gnl|UG|Xl_S35607594, gnl|UG|Xl_S35370939, gnl|UG|Xl_S29750587, gnl|UG|Xl_S18079988, gnl|UG|Xl_S14926202, gnl|UG|Xl_S35869045, gnl|UG|Xl_S13590658, gnl|UG|Xl_S25080913, …
GO:0048523	negative regulation of cellular process	2.33072e-09	2.5936e-11	46	clspn, MGC114939, pcid2, mad2l1, rpa3, Unknown, Unknown, fbxo5-a, Unknown, sfrp2, Unknown, hes1-a, prmt1-a, Unknown, Unknown, Unknown, dtl-b, Unknown, rpa3, Unknown, Unknown, fancd2, Unknown, Unknown, Unknown, LOC100036853, Unknown, Unknown, Unknown, Unknown, Unknown, Unknown, Unknown, Unknown, dtl-a, Unknown, Unknown, Unknown, Unknown, Unknown, Unknown, MGC115738, Unknown, Unknown, Unknown, Unkn…	gnl|UG|Xl_S32404964, gnl|UG|Xl_S36163374, gnl|UG|Xl_S13591026, gnl|UG|Xl_S25665623, gnl|UG|Xl_S35752534, gnl|UG|Xl_S13621488, gnl|UG|Xl_S23233569, gnl|UG|Xl_S13600513, gnl|UG|Xl_S25049798, gnl|UG|Xl_S35847800, gnl|UG|Xl_S13817361, gnl|UG|Xl_S19656908, gnl|UG|Xl_S22300489, gnl|UG|Xl_S14231574, gnl|UG|Xl_S16181717, gnl|UG|Xl_S14232596, gnl|UG|Xl_S13807332, gnl|UG|Xl_S15688104, gnl|UG|Xl_S13815943, …
GO:0043412	macromolecule modification	3.77815e-06	9.07817e-08	46	ppp5c, MGC68601, LOC495419, mad2l1, fbxo5-a, ufm1, Unknown, Unknown, Unknown, prmt1-a, Unknown, Unknown, dtl-b, Unknown, LOC495182, Unknown, Unknown, Unknown, Unknown, Unknown, LOC100036795, Unknown, Unknown, Unknown, Unknown, Unknown, Unknown, timm50, dtl-a, Unknown, Unknown, Unknown, Unknown, Unknown, Unknown, Unknown, Unknown, Unknown, Unknown, Unknown, Unknown, Unknown, Unknown, Unknown, glcn…	gnl|UG|Xl_S20755788, gnl|UG|Xl_S35763994, gnl|UG|Xl_S32404964, gnl|UG|Xl_S13621488, gnl|UG|Xl_S13600513, gnl|UG|Xl_S14926202, gnl|UG|Xl_S19874575, gnl|UG|Xl_S13818037, gnl|UG|Xl_S19656908, gnl|UG|Xl_S32409012, gnl|UG|Xl_S32414773, gnl|UG|Xl_S14232596, gnl|UG|Xl_S35807778, gnl|UG|Xl_S22245680, gnl|UG|Xl_S25080790, gnl|UG|Xl_S43309342, gnl|UG|Xl_S13819804, gnl|UG|Xl_S35768299, gnl|UG|Xl_S22332451, …
GO:0006259	DNA metabolic process	4.06282e-14	1.95924e-16	45	lig1, mcm2, mcm5-a, mcm4-a, exo1, fen1-b, clspn, mcm4-b, pole2, mcm7-b, cdc45, mcm6.2-a, LOC398222, mcm6.2-b, rpa3, prim2, ruvbl1, brca1, Unknown, mcm3, dna2, Unknown, Unknown, Unknown, mcm7-a, dtl-b, pcna, top2a, MGC80972, rpa3, rts, chaf1a, fancd2, Unknown, mcm5-b, c6orf167, LOC100036853, cdca5-b, LOC100036795, dtl-a, Unknown, chaf1b, Unknown, MGC115738, Unknown	gnl|UG|Xl_S13590803, gnl|UG|Xl_S36163374, gnl|UG|Xl_S13684601, gnl|UG|Xl_S13591026, gnl|UG|Xl_S30141587, gnl|UG|Xl_S13590298, gnl|UG|Xl_S25049798, gnl|UG|Xl_S26653041, gnl|UG|Xl_S13763442, gnl|UG|Xl_S17058403, gnl|UG|Xl_S13589855, gnl|UG|Xl_S22300489, gnl|UG|Xl_S20337300, gnl|UG|Xl_S13589830, gnl|UG|Xl_S22245748, gnl|UG|Xl_S13590627, gnl|UG|Xl_S13590624, gnl|UG|Xl_S13590623, gnl|UG|Xl_S13590622, …
GO:0048856	anatomical structure development	3.98229e-05	1.36349e-06	45	pcid2, Unknown, Unknown, Unknown, Unknown, hes1-a, prmt1-a, ncdn, Unknown, rps25, Unknown, Unknown, Unknown, Unknown, tnfrsf12a, LOC495380, Unknown, Unknown, Unknown, Unknown, Unknown, Unknown, Unknown, Unknown, Unknown, Unknown, Unknown, Unknown, Unknown, Unknown, Unknown, Unknown, Unknown, Unknown, Unknown, Unknown, Unknown, Unknown, Unknown, Unknown, Unknown, Unknown, Unknown, Unknown, srpk2-b	gnl|UG|Xl_S13620484, gnl|UG|Xl_S13824591, gnl|UG|Xl_S19580155, gnl|UG|Xl_S13721864, gnl|UG|Xl_S22300575, gnl|UG|Xl_S35754257, gnl|UG|Xl_S15622767, gnl|UG|Xl_S23233569, gnl|UG|Xl_S35779112, gnl|UG|Xl_S35847800, gnl|UG|Xl_S35869045, gnl|UG|Xl_S17854055, gnl|UG|Xl_S19656908, gnl|UG|Xl_S13809517, gnl|UG|Xl_S16181717, gnl|UG|Xl_S21929324, gnl|UG|Xl_S13782999, gnl|UG|Xl_S14963205, gnl|UG|Xl_S13819804, …
GO:0007275	multicellular organismal development	5.29969e-05	1.89123e-06	43	pcid2, Unknown, Unknown, Unknown, hes1-a, prmt1-a, ncdn, Unknown, rps25, Unknown, Unknown, Unknown, tnfrsf12a, LOC495380, Unknown, Unknown, Unknown, Unknown, Unknown, Unknown, Unknown, Unknown, Unknown, Unknown, Unknown, Unknown, Unknown, Unknown, Unknown, Unknown, Unknown, Unknown, Unknown, Unknown, Unknown, Unknown, Unknown, Unknown, Unknown, Unknown, Unknown, Unknown, srpk2-b	gnl|UG|Xl_S13620484, gnl|UG|Xl_S19580155, gnl|UG|Xl_S13721864, gnl|UG|Xl_S22300575, gnl|UG|Xl_S35754257, gnl|UG|Xl_S15622767, gnl|UG|Xl_S23233569, gnl|UG|Xl_S35779112, gnl|UG|Xl_S35847800, gnl|UG|Xl_S13817361, gnl|UG|Xl_S35869045, gnl|UG|Xl_S17854055, gnl|UG|Xl_S19656908, gnl|UG|Xl_S16181717, gnl|UG|Xl_S21929324, gnl|UG|Xl_S13782999, gnl|UG|Xl_S14963205, gnl|UG|Xl_S13819804, gnl|UG|Xl_S14221130, …
GO:0048731	system development	1.44716e-06	3.00086e-08	41	pcid2, Unknown, Unknown, Unknown, hes1-a, prmt1-a, ncdn, Unknown, rps25, Unknown, Unknown, Unknown, tnfrsf12a, LOC495380, Unknown, Unknown, Unknown, Unknown, Unknown, Unknown, Unknown, Unknown, Unknown, Unknown, Unknown, Unknown, Unknown, Unknown, Unknown, Unknown, Unknown, Unknown, Unknown, Unknown, Unknown, Unknown, Unknown, Unknown, Unknown, Unknown, srpk2-b	gnl|UG|Xl_S13620484, gnl|UG|Xl_S19580155, gnl|UG|Xl_S13721864, gnl|UG|Xl_S22300575, gnl|UG|Xl_S35754257, gnl|UG|Xl_S15622767, gnl|UG|Xl_S23233569, gnl|UG|Xl_S35779112, gnl|UG|Xl_S35847800, gnl|UG|Xl_S35869045, gnl|UG|Xl_S17854055, gnl|UG|Xl_S19656908, gnl|UG|Xl_S16181717, gnl|UG|Xl_S21929324, gnl|UG|Xl_S13782999, gnl|UG|Xl_S14963205, gnl|UG|Xl_S13819804, gnl|UG|Xl_S14221130, gnl|UG|Xl_S35785045, …
GO:0022403	cell cycle phase	1.8973e-12	1.4376e-14	40	MGC68601, sept2-a, Unknown, katnb1, Unknown, ncapd2, haus8, cdk2, haus6, mad2l1, rpa3, rcc2, nolc1, fbxo5-a, ncapg2, ncaph, Unknown, brrn1, rcc1-a, Unknown, lrwd1, MGC80972, rpa3, sept2-b, Unknown, Unknown, Unknown, LOC100036853, cdca5-b, Unknown, Unknown, fam83d, c13orf34, Unknown, Unknown, Unknown, Unknown, Unknown, Unknown, Unknown	gnl|UG|Xl_S21938769, gnl|UG|Xl_S35168860, gnl|UG|Xl_S35338048, gnl|UG|Xl_S36163374, gnl|UG|Xl_S13828468, gnl|UG|Xl_S24572596, gnl|UG|Xl_S13721864, gnl|UG|Xl_S16552323, gnl|UG|Xl_S13621488, gnl|UG|Xl_S14215204, gnl|UG|Xl_S35607594, gnl|UG|Xl_S35370939, gnl|UG|Xl_S29750587, gnl|UG|Xl_S18079988, gnl|UG|Xl_S14926202, gnl|UG|Xl_S13590658, gnl|UG|Xl_S25080913, gnl|UG|Xl_S22300489, gnl|UG|Xl_S14218717, …
GO:0006464	protein modification process	0.000177324	7.49656e-06	39	ppp5c, MGC68601, LOC495419, mad2l1, fbxo5-a, ufm1, Unknown, prmt1-a, Unknown, dtl-b, LOC495182, Unknown, Unknown, Unknown, Unknown, Unknown, Unknown, Unknown, Unknown, Unknown, Unknown, timm50, dtl-a, Unknown, Unknown, Unknown, Unknown, Unknown, Unknown, Unknown, Unknown, Unknown, Unknown, Unknown, Unknown, Unknown, Unknown, glcnac, srpk2-b	gnl|UG|Xl_S20755788, gnl|UG|Xl_S35763994, gnl|UG|Xl_S32404964, gnl|UG|Xl_S13621488, gnl|UG|Xl_S13600513, gnl|UG|Xl_S14926202, gnl|UG|Xl_S19874575, gnl|UG|Xl_S13818037, gnl|UG|Xl_S19656908, gnl|UG|Xl_S32409012, gnl|UG|Xl_S32414773, gnl|UG|Xl_S14232596, gnl|UG|Xl_S22245680, gnl|UG|Xl_S25080790, gnl|UG|Xl_S13819804, gnl|UG|Xl_S22332451, gnl|UG|Xl_S14221130, gnl|UG|Xl_S18086257, gnl|UG|Xl_S32406857, …
GO:0009056	catabolic process	0.0014044	7.20147e-05	39	mcm2, mcm5-a, mcm4-a, mcm4-b, MGC80644, ldhc, mad2l1, rpa3, Unknown, fbxo5-a, dna2, Unknown, mcm7-a, dtl-b, cbp20-x, lsm6, rpa3, Unknown, Unknown, mcm5-b, Unknown, Unknown, LOC100036853, Unknown, Unknown, Unknown, Unknown, Unknown, dtl-a, Unknown, Unknown, Unknown, Unknown, Unknown, Unknown, Unknown, Unknown, Unknown, Unknown	gnl|UG|Xl_S36163374, gnl|UG|Xl_S18081543, gnl|UG|Xl_S13721864, gnl|UG|Xl_S14221687, gnl|UG|Xl_S13621488, gnl|UG|Xl_S13763442, gnl|UG|Xl_S35847800, gnl|UG|Xl_S17058403, gnl|UG|Xl_S14926202, gnl|UG|Xl_S13589855, gnl|UG|Xl_S20755668, gnl|UG|Xl_S22300489, gnl|UG|Xl_S19577533, gnl|UG|Xl_S13589830, gnl|UG|Xl_S13590624, gnl|UG|Xl_S35762775, gnl|UG|Xl_S13590623, gnl|UG|Xl_S13590622, gnl|UG|Xl_S15218480, …
GO:0048518	positive regulation of biological process	1.14889e-05	3.1026e-07	38	runx1, cdca7l, pcid2, mad2l1, nolc1, Unknown, Unknown, Unknown, Unknown, dna2, Unknown, prmt1-a, Unknown, Unknown, cbp20-x, brf1, Unknown, Unknown, Unknown, Unknown, Unknown, Unknown, Unknown, Unknown, Unknown, Unknown, Unknown, Unknown, Unknown, Unknown, Unknown, Unknown, Unknown, Unknown, Unknown, Unknown, Unknown, srpk2-b	gnl|UG|Xl_S16907176, gnl|UG|Xl_S18081543, gnl|UG|Xl_S35752534, gnl|UG|Xl_S13621488, gnl|UG|Xl_S14215204, gnl|UG|Xl_S23233569, gnl|UG|Xl_S13763442, gnl|UG|Xl_S35847800, gnl|UG|Xl_S13817361, gnl|UG|Xl_S14926202, gnl|UG|Xl_S32409012, gnl|UG|Xl_S35762775, gnl|UG|Xl_S32414773, gnl|UG|Xl_S14232596, gnl|UG|Xl_S19563650, gnl|UG|Xl_S13815943, gnl|UG|Xl_S13819804, gnl|UG|Xl_S13818328, gnl|UG|Xl_S13816965, …
GO:0000278	mitotic cell cycle	2.9242e-11	2.82032e-13	36	MGC68601, sept2-a, Unknown, katnb1, Unknown, ncapd2, haus8, cdk2, pcid2, mad2l1, rpa3, rcc2, nolc1, fbxo5-a, ncapg2, ncaph, brrn1, rcc1-a, Unknown, lrwd1, rpa3, sept2-b, Unknown, Unknown, Unknown, LOC100036853, cdca5-b, Unknown, fam83d, c13orf34, Unknown, Unknown, Unknown, Unknown, Unknown, Unknown	gnl|UG|Xl_S21938769, gnl|UG|Xl_S35168860, gnl|UG|Xl_S35338048, gnl|UG|Xl_S36163374, gnl|UG|Xl_S13828468, gnl|UG|Xl_S24572596, gnl|UG|Xl_S16552323, gnl|UG|Xl_S13621488, gnl|UG|Xl_S14215204, gnl|UG|Xl_S23233569, gnl|UG|Xl_S35370939, gnl|UG|Xl_S29750587, gnl|UG|Xl_S18079988, gnl|UG|Xl_S14926202, gnl|UG|Xl_S13590658, gnl|UG|Xl_S25080913, gnl|UG|Xl_S22300489, gnl|UG|Xl_S14218717, gnl|UG|Xl_S35794448, …
GO:0048522	positive regulation of cellular process	4.75925e-05	1.67542e-06	35	runx1, cdca7l, pcid2, nolc1, Unknown, Unknown, Unknown, dna2, Unknown, prmt1-a, Unknown, Unknown, brf1, Unknown, Unknown, Unknown, Unknown, Unknown, Unknown, Unknown, Unknown, Unknown, Unknown, Unknown, Unknown, Unknown, Unknown, Unknown, Unknown, Unknown, Unknown, Unknown, Unknown, Unknown, srpk2-b	gnl|UG|Xl_S16907176, gnl|UG|Xl_S18081543, gnl|UG|Xl_S35752534, gnl|UG|Xl_S13621488, gnl|UG|Xl_S14215204, gnl|UG|Xl_S23233569, gnl|UG|Xl_S13763442, gnl|UG|Xl_S35847800, gnl|UG|Xl_S13817361, gnl|UG|Xl_S14926202, gnl|UG|Xl_S32409012, gnl|UG|Xl_S35762775, gnl|UG|Xl_S32414773, gnl|UG|Xl_S13815943, gnl|UG|Xl_S13819804, gnl|UG|Xl_S13818328, gnl|UG|Xl_S13810175, gnl|UG|Xl_S14221130, gnl|UG|Xl_S18086257, …
GO:0044248	cellular catabolic process	9.50459e-05	3.64886e-06	35	mcm2, mcm5-a, mcm4-a, mcm4-b, mad2l1, rpa3, Unknown, fbxo5-a, dna2, Unknown, mcm7-a, dtl-b, cbp20-x, lsm6, rpa3, Unknown, Unknown, mcm5-b, Unknown, Unknown, LOC100036853, Unknown, Unknown, Unknown, Unknown, Unknown, dtl-a, Unknown, Unknown, Unknown, Unknown, Unknown, Unknown, Unknown, Unknown	gnl|UG|Xl_S36163374, gnl|UG|Xl_S18081543, gnl|UG|Xl_S13721864, gnl|UG|Xl_S13621488, gnl|UG|Xl_S13763442, gnl|UG|Xl_S35847800, gnl|UG|Xl_S17058403, gnl|UG|Xl_S14926202, gnl|UG|Xl_S13589855, gnl|UG|Xl_S22300489, gnl|UG|Xl_S19577533, gnl|UG|Xl_S13589830, gnl|UG|Xl_S13590624, gnl|UG|Xl_S35762775, gnl|UG|Xl_S13590623, gnl|UG|Xl_S13590622, gnl|UG|Xl_S15218480, gnl|UG|Xl_S14232596, gnl|UG|Xl_S19563650, …
GO:0009308	amine metabolic process	1.21642e-08	1.64249e-10	33	MGC80644, aldh18a1, dhfr, Unknown, tars, farsb, Unknown, Unknown, mars, gstp1, psph, asns, farsa-b, Unknown, Unknown, mars, Unknown, Unknown, Unknown, Unknown, Unknown, Unknown, vars, Unknown, Unknown, timm50, Unknown, Unknown, Unknown, Unknown, Unknown, Unknown, srpk2-b	gnl|UG|Xl_S15685103, gnl|UG|Xl_S19580155, gnl|UG|Xl_S35732970, gnl|UG|Xl_S22300578, gnl|UG|Xl_S14221687, gnl|UG|Xl_S15622767, gnl|UG|Xl_S16188837, gnl|UG|Xl_S13621488, gnl|UG|Xl_S13600513, gnl|UG|Xl_S14221660, gnl|UG|Xl_S16907123, gnl|UG|Xl_S19615149, gnl|UG|Xl_S35869045, gnl|UG|Xl_S19874575, gnl|UG|Xl_S19656908, gnl|UG|Xl_S20755668, gnl|UG|Xl_S22300502, gnl|UG|Xl_S21731633, gnl|UG|Xl_S20966877, …
GO:0033554	cellular response to stress	3.98021e-08	6.01414e-10	33	lig1, exo1, fen1-b, clspn, LOC398222, rpa3, ruvbl1, Unknown, brca1, baz1b, dna2, Unknown, dtl-b, pcna, rpa3, Unknown, chaf1a, fancd2, c6orf167, LOC100036853, cdca5-b, Unknown, Unknown, dtl-a, Unknown, chaf1b, Unknown, Unknown, Unknown, Unknown, MGC115738, Unknown, Unknown	gnl|UG|Xl_S40833169, gnl|UG|Xl_S13590803, gnl|UG|Xl_S36163374, gnl|UG|Xl_S13684601, gnl|UG|Xl_S13591026, gnl|UG|Xl_S30141587, gnl|UG|Xl_S13590298, gnl|UG|Xl_S13621488, gnl|UG|Xl_S13600513, gnl|UG|Xl_S25049798, gnl|UG|Xl_S13763442, gnl|UG|Xl_S19656908, gnl|UG|Xl_S22300489, gnl|UG|Xl_S19577533, gnl|UG|Xl_S22245748, gnl|UG|Xl_S35139458, gnl|UG|Xl_S20966890, gnl|UG|Xl_S25080790, gnl|UG|Xl_S13819804, …
GO:0022607	cellular component assembly	3.6346e-06	8.35473e-08	33	rbbp4-a, Unknown, haus8, LOC398222, rpa3, tsr1, Unknown, Unknown, Unknown, tsga10, rps25, Unknown, Unknown, Unknown, rpa3, Unknown, Unknown, chaf1a, rbbp4-b, Unknown, LOC100036853, Unknown, Unknown, Unknown, Unknown, Unknown, Unknown, Unknown, tuba3c, Unknown, Unknown, Unknown, srpk2-b	gnl|UG|Xl_S20337392, gnl|UG|Xl_S14833130, gnl|UG|Xl_S36163374, gnl|UG|Xl_S30141587, gnl|UG|Xl_S13831364, gnl|UG|Xl_S35847800, gnl|UG|Xl_S35370939, gnl|UG|Xl_S18079988, gnl|UG|Xl_S22300489, gnl|UG|Xl_S19577533, gnl|UG|Xl_S14231574, gnl|UG|Xl_S35762775, gnl|UG|Xl_S32828767, gnl|UG|Xl_S13782999, gnl|UG|Xl_S13815943, gnl|UG|Xl_S22245686, gnl|UG|Xl_S16990868, gnl|UG|Xl_S17001342, gnl|UG|Xl_S34872024, …
GO:0042180	cellular ketone metabolic process	3.46105e-06	7.84454e-08	32	aldh18a1, dhfr, tars, farsb, Unknown, Unknown, Unknown, Unknown, mars, gstp1, psph, asns, farsa-b, Unknown, Unknown, mars, Unknown, Unknown, Unknown, Unknown, Unknown, vars, Unknown, Unknown, timm50, Unknown, Unknown, Unknown, Unknown, Unknown, Unknown, srpk2-b	gnl|UG|Xl_S15685103, gnl|UG|Xl_S22300578, gnl|UG|Xl_S14221687, gnl|UG|Xl_S15622767, gnl|UG|Xl_S16188837, gnl|UG|Xl_S13621488, gnl|UG|Xl_S13600513, gnl|UG|Xl_S16907123, gnl|UG|Xl_S13679054, gnl|UG|Xl_S19615149, gnl|UG|Xl_S35869045, gnl|UG|Xl_S19874575, gnl|UG|Xl_S19656908, gnl|UG|Xl_S22300502, gnl|UG|Xl_S21731633, gnl|UG|Xl_S20966877, gnl|UG|Xl_S14221130, gnl|UG|Xl_S14220443, gnl|UG|Xl_S15220660, …
GO:0065008	regulation of biological quality	3.62543e-05	1.21283e-06	32	pdia6-b, f7, pdia4, rpa3, Unknown, Unknown, Unknown, MGC84594, f2rl1, pdia6-a, Unknown, Unknown, Unknown, Unknown, dnajc10, rpa3, Unknown, LOC100036853, Unknown, Unknown, Unknown, Unknown, Unknown, Unknown, Unknown, Unknown, Unknown, Unknown, Unknown, Unknown, Unknown, Unknown	gnl|UG|Xl_S32404964, gnl|UG|Xl_S36163374, gnl|UG|Xl_S13721864, gnl|UG|Xl_S14223390, gnl|UG|Xl_S35847800, gnl|UG|Xl_S22245784, gnl|UG|Xl_S14224849, gnl|UG|Xl_S13822812, gnl|UG|Xl_S22300489, gnl|UG|Xl_S14231574, gnl|UG|Xl_S14215870, gnl|UG|Xl_S13807332, gnl|UG|Xl_S13782999, gnl|UG|Xl_S14742710, gnl|UG|Xl_S16990868, gnl|UG|Xl_S13820166, gnl|UG|Xl_S13810175, gnl|UG|Xl_S18086257, gnl|UG|Xl_S21312935, …
GO:0055086	nucleobase, nucleoside and nucleotide metabolic process	2.23119e-07	3.8376e-09	31	mcm2, mcm5-a, mcm4-a, mcm4-b, rrm2b, dhfr, Unknown, rrm2.2, Unknown, Unknown, tyms, nme5, Unknown, mcm7-a, umps, adk, nme4-b, Unknown, mcm5-b, Unknown, Unknown, Unknown, Unknown, Unknown, Unknown, Unknown, Unknown, Unknown, Unknown, Unknown, Unknown	gnl|UG|Xl_S21696658, gnl|UG|Xl_S36163382, gnl|UG|Xl_S35751883, gnl|UG|Xl_S13721864, gnl|UG|Xl_S35732970, gnl|UG|Xl_S22300578, gnl|UG|Xl_S14221687, gnl|UG|Xl_S35847800, gnl|UG|Xl_S17058403, gnl|UG|Xl_S13589855, gnl|UG|Xl_S19577533, gnl|UG|Xl_S13589830, gnl|UG|Xl_S13590624, gnl|UG|Xl_S35762775, gnl|UG|Xl_S13590623, gnl|UG|Xl_S13590622, gnl|UG|Xl_S14810223, gnl|UG|Xl_S13782999, gnl|UG|Xl_S21929305, …
GO:0071844	cellular component assembly at cellular level	1.8445e-06	4.09165e-08	31	rbbp4-a, Unknown, haus8, LOC398222, rpa3, tsr1, Unknown, Unknown, tsga10, rps25, Unknown, Unknown, Unknown, rpa3, Unknown, Unknown, chaf1a, rbbp4-b, Unknown, LOC100036853, Unknown, Unknown, Unknown, Unknown, Unknown, Unknown, tuba3c, Unknown, Unknown, Unknown, srpk2-b	gnl|UG|Xl_S20337392, gnl|UG|Xl_S14833130, gnl|UG|Xl_S36163374, gnl|UG|Xl_S30141587, gnl|UG|Xl_S13831364, gnl|UG|Xl_S35847800, gnl|UG|Xl_S35370939, gnl|UG|Xl_S18079988, gnl|UG|Xl_S22300489, gnl|UG|Xl_S19577533, gnl|UG|Xl_S14231574, gnl|UG|Xl_S35762775, gnl|UG|Xl_S32828767, gnl|UG|Xl_S13782999, gnl|UG|Xl_S13815943, gnl|UG|Xl_S22245686, gnl|UG|Xl_S16990868, gnl|UG|Xl_S17001342, gnl|UG|Xl_S34872024, …
GO:0019752	carboxylic acid metabolic process	4.4415e-06	1.12091e-07	31	aldh18a1, dhfr, tars, farsb, Unknown, Unknown, Unknown, mars, gstp1, psph, asns, farsa-b, Unknown, Unknown, mars, Unknown, Unknown, Unknown, Unknown, Unknown, vars, Unknown, Unknown, timm50, Unknown, Unknown, Unknown, Unknown, Unknown, Unknown, srpk2-b	gnl|UG|Xl_S15685103, gnl|UG|Xl_S22300578, gnl|UG|Xl_S14221687, gnl|UG|Xl_S15622767, gnl|UG|Xl_S16188837, gnl|UG|Xl_S13621488, gnl|UG|Xl_S13600513, gnl|UG|Xl_S16907123, gnl|UG|Xl_S19615149, gnl|UG|Xl_S35869045, gnl|UG|Xl_S19874575, gnl|UG|Xl_S19656908, gnl|UG|Xl_S22300502, gnl|UG|Xl_S21731633, gnl|UG|Xl_S20966877, gnl|UG|Xl_S14221130, gnl|UG|Xl_S14220443, gnl|UG|Xl_S15220660, gnl|UG|Xl_S21107563, …
GO:0006082	organic acid metabolic process	4.4415e-06	1.12091e-07	31	aldh18a1, dhfr, tars, farsb, Unknown, Unknown, Unknown, mars, gstp1, psph, asns, farsa-b, Unknown, Unknown, mars, Unknown, Unknown, Unknown, Unknown, Unknown, vars, Unknown, Unknown, timm50, Unknown, Unknown, Unknown, Unknown, Unknown, Unknown, srpk2-b	gnl|UG|Xl_S15685103, gnl|UG|Xl_S22300578, gnl|UG|Xl_S14221687, gnl|UG|Xl_S15622767, gnl|UG|Xl_S16188837, gnl|UG|Xl_S13621488, gnl|UG|Xl_S13600513, gnl|UG|Xl_S16907123, gnl|UG|Xl_S19615149, gnl|UG|Xl_S35869045, gnl|UG|Xl_S19874575, gnl|UG|Xl_S19656908, gnl|UG|Xl_S22300502, gnl|UG|Xl_S21731633, gnl|UG|Xl_S20966877, gnl|UG|Xl_S14221130, gnl|UG|Xl_S14220443, gnl|UG|Xl_S15220660, gnl|UG|Xl_S21107563, …
GO:0043436	oxoacid metabolic process	4.4415e-06	1.12091e-07	31	aldh18a1, dhfr, tars, farsb, Unknown, Unknown, Unknown, mars, gstp1, psph, asns, farsa-b, Unknown, Unknown, mars, Unknown, Unknown, Unknown, Unknown, Unknown, vars, Unknown, Unknown, timm50, Unknown, Unknown, Unknown, Unknown, Unknown, Unknown, srpk2-b	gnl|UG|Xl_S15685103, gnl|UG|Xl_S22300578, gnl|UG|Xl_S14221687, gnl|UG|Xl_S15622767, gnl|UG|Xl_S16188837, gnl|UG|Xl_S13621488, gnl|UG|Xl_S13600513, gnl|UG|Xl_S16907123, gnl|UG|Xl_S19615149, gnl|UG|Xl_S35869045, gnl|UG|Xl_S19874575, gnl|UG|Xl_S19656908, gnl|UG|Xl_S22300502, gnl|UG|Xl_S21731633, gnl|UG|Xl_S20966877, gnl|UG|Xl_S14221130, gnl|UG|Xl_S14220443, gnl|UG|Xl_S15220660, gnl|UG|Xl_S21107563, …
GO:0048513	organ development	6.0483e-06	1.54586e-07	31	pcid2, Unknown, hes1-a, prmt1-a, Unknown, rps25, Unknown, Unknown, Unknown, LOC495380, Unknown, Unknown, Unknown, Unknown, Unknown, Unknown, Unknown, Unknown, Unknown, Unknown, Unknown, Unknown, Unknown, Unknown, Unknown, Unknown, Unknown, Unknown, Unknown, Unknown, Unknown	gnl|UG|Xl_S13620484, gnl|UG|Xl_S19580155, gnl|UG|Xl_S13721864, gnl|UG|Xl_S22300575, gnl|UG|Xl_S35754257, gnl|UG|Xl_S23233569, gnl|UG|Xl_S35779112, gnl|UG|Xl_S35847800, gnl|UG|Xl_S19656908, gnl|UG|Xl_S16181717, gnl|UG|Xl_S13782999, gnl|UG|Xl_S14963205, gnl|UG|Xl_S13819804, gnl|UG|Xl_S35785045, gnl|UG|Xl_S14220443, gnl|UG|Xl_S13831565, gnl|UG|Xl_S34317975, gnl|UG|Xl_S14742616, gnl|UG|Xl_S35862982, …
GO:0046483	heterocycle metabolic process	2.65015e-05	8.30701e-07	30	mcm2, mcm5-a, mcm4-a, mcm4-b, aldh18a1, Unknown, Unknown, tyms, nme5, Unknown, Unknown, mcm7-a, umps, adk, nme4-b, Unknown, mcm5-b, Unknown, Unknown, Unknown, Unknown, Unknown, Unknown, Unknown, Unknown, Unknown, Unknown, Unknown, Unknown, Unknown	gnl|UG|Xl_S21696658, gnl|UG|Xl_S36163382, gnl|UG|Xl_S35751883, gnl|UG|Xl_S13721864, gnl|UG|Xl_S14221687, gnl|UG|Xl_S13600513, gnl|UG|Xl_S35847800, gnl|UG|Xl_S17058403, gnl|UG|Xl_S19615149, gnl|UG|Xl_S13589855, gnl|UG|Xl_S19577533, gnl|UG|Xl_S13589830, gnl|UG|Xl_S13590624, gnl|UG|Xl_S35762775, gnl|UG|Xl_S13590623, gnl|UG|Xl_S13590622, gnl|UG|Xl_S13782999, gnl|UG|Xl_S21929305, gnl|UG|Xl_S13815943, …
GO:0048869	cellular developmental process	0.00725316	0.000537487	30	pcid2, Unknown, Unknown, Unknown, nme5, prmt1-a, ncdn, Unknown, Unknown, tnfrsf12a, Unknown, suv39h1, Unknown, Unknown, Unknown, Unknown, Unknown, Unknown, Unknown, Unknown, Unknown, Unknown, Unknown, Unknown, Unknown, Unknown, Unknown, Unknown, Unknown, srpk2-b	gnl|UG|Xl_S21696658, gnl|UG|Xl_S19874719, gnl|UG|Xl_S13824591, gnl|UG|Xl_S13721864, gnl|UG|Xl_S23233569, gnl|UG|Xl_S35869045, gnl|UG|Xl_S17854055, gnl|UG|Xl_S19656908, gnl|UG|Xl_S13809517, gnl|UG|Xl_S14231574, gnl|UG|Xl_S21929324, gnl|UG|Xl_S13782999, gnl|UG|Xl_S16990868, gnl|UG|Xl_S13818328, gnl|UG|Xl_S14221130, gnl|UG|Xl_S35785045, gnl|UG|Xl_S13831565, gnl|UG|Xl_S34317975, gnl|UG|Xl_S35862982, …
GO:0042221	response to chemical stimulus	6.11134e-13	4.32244e-15	29	epx, manf, Unknown, Unknown, Unknown, Unknown, Unknown, gpx7, Unknown, Unknown, Unknown, Unknown, Unknown, Unknown, Unknown, Unknown, Unknown, Unknown, Unknown, Unknown, Unknown, Unknown, Unknown, Unknown, Unknown, Unknown, Unknown, Unknown, Unknown	gnl|UG|Xl_S35763994, gnl|UG|Xl_S13823574, gnl|UG|Xl_S32404964, gnl|UG|Xl_S13721864, gnl|UG|Xl_S14222007, gnl|UG|Xl_S13831357, gnl|UG|Xl_S22612911, gnl|UG|Xl_S13590677, gnl|UG|Xl_S35847800, gnl|UG|Xl_S19656908, gnl|UG|Xl_S32409012, gnl|UG|Xl_S13822812, gnl|UG|Xl_S13809517, gnl|UG|Xl_S19577533, gnl|UG|Xl_S14215870, gnl|UG|Xl_S32414773, gnl|UG|Xl_S14964195, gnl|UG|Xl_S18086257, gnl|UG|Xl_S13820539, …
GO:0006520	cellular amino acid metabolic process	1.1903e-07	1.95163e-09	29	aldh18a1, dhfr, tars, farsb, Unknown, Unknown, mars, gstp1, psph, asns, farsa-b, Unknown, mars, Unknown, Unknown, Unknown, Unknown, Unknown, vars, Unknown, Unknown, timm50, Unknown, Unknown, Unknown, Unknown, Unknown, Unknown, srpk2-b	gnl|UG|Xl_S15685103, gnl|UG|Xl_S22300578, gnl|UG|Xl_S14221687, gnl|UG|Xl_S15622767, gnl|UG|Xl_S16188837, gnl|UG|Xl_S13621488, gnl|UG|Xl_S13600513, gnl|UG|Xl_S16907123, gnl|UG|Xl_S19615149, gnl|UG|Xl_S35869045, gnl|UG|Xl_S19874575, gnl|UG|Xl_S19656908, gnl|UG|Xl_S22300502, gnl|UG|Xl_S21731633, gnl|UG|Xl_S20966877, gnl|UG|Xl_S14221130, gnl|UG|Xl_S14220443, gnl|UG|Xl_S15220660, gnl|UG|Xl_S21107563, …
GO:0044106	cellular amine metabolic process	3.07044e-07	5.40635e-09	29	aldh18a1, dhfr, tars, farsb, Unknown, Unknown, mars, gstp1, psph, asns, farsa-b, Unknown, mars, Unknown, Unknown, Unknown, Unknown, Unknown, vars, Unknown, Unknown, timm50, Unknown, Unknown, Unknown, Unknown, Unknown, Unknown, srpk2-b	gnl|UG|Xl_S15685103, gnl|UG|Xl_S22300578, gnl|UG|Xl_S14221687, gnl|UG|Xl_S15622767, gnl|UG|Xl_S16188837, gnl|UG|Xl_S13621488, gnl|UG|Xl_S13600513, gnl|UG|Xl_S16907123, gnl|UG|Xl_S19615149, gnl|UG|Xl_S35869045, gnl|UG|Xl_S19874575, gnl|UG|Xl_S19656908, gnl|UG|Xl_S22300502, gnl|UG|Xl_S21731633, gnl|UG|Xl_S20966877, gnl|UG|Xl_S14221130, gnl|UG|Xl_S14220443, gnl|UG|Xl_S15220660, gnl|UG|Xl_S21107563, …
GO:0030154	cell differentiation	0.00276843	0.000178896	29	pcid2, Unknown, Unknown, Unknown, nme5, prmt1-a, ncdn, Unknown, Unknown, tnfrsf12a, Unknown, suv39h1, Unknown, Unknown, Unknown, Unknown, Unknown, Unknown, Unknown, Unknown, Unknown, Unknown, Unknown, Unknown, Unknown, Unknown, Unknown, Unknown, srpk2-b	gnl|UG|Xl_S21696658, gnl|UG|Xl_S19874719, gnl|UG|Xl_S13824591, gnl|UG|Xl_S13721864, gnl|UG|Xl_S23233569, gnl|UG|Xl_S35869045, gnl|UG|Xl_S17854055, gnl|UG|Xl_S19656908, gnl|UG|Xl_S13809517, gnl|UG|Xl_S14231574, gnl|UG|Xl_S21929324, gnl|UG|Xl_S13782999, gnl|UG|Xl_S16990868, gnl|UG|Xl_S13818328, gnl|UG|Xl_S14221130, gnl|UG|Xl_S35785045, gnl|UG|Xl_S13831565, gnl|UG|Xl_S34317975, gnl|UG|Xl_S35862982, …
GO:0000279	M phase	1.76341e-06	3.74168e-08	28	sept2-a, Unknown, katnb1, Unknown, ncapd2, haus8, cdk2, haus6, mad2l1, rcc2, nolc1, fbxo5-a, ncapg2, ncaph, Unknown, brrn1, rcc1-a, sept2-b, Unknown, Unknown, Unknown, cdca5-b, Unknown, fam83d, c13orf34, Unknown, Unknown, Unknown	gnl|UG|Xl_S21938769, gnl|UG|Xl_S35168860, gnl|UG|Xl_S35338048, gnl|UG|Xl_S13828468, gnl|UG|Xl_S24572596, gnl|UG|Xl_S13721864, gnl|UG|Xl_S16552323, gnl|UG|Xl_S35607594, gnl|UG|Xl_S35370939, gnl|UG|Xl_S29750587, gnl|UG|Xl_S18079988, gnl|UG|Xl_S13590658, gnl|UG|Xl_S25080913, gnl|UG|Xl_S14218717, gnl|UG|Xl_S35794448, gnl|UG|Xl_S22245748, gnl|UG|Xl_S14232596, gnl|UG|Xl_S13590619, gnl|UG|Xl_S14964195, …
GO:0006753	nucleoside phosphate metabolic process	2.00923e-06	4.52166e-08	27	mcm2, mcm5-a, mcm4-a, mcm4-b, rrm2b, dhfr, Unknown, rrm2.2, Unknown, tyms, nme5, mcm7-a, umps, nme4-b, Unknown, mcm5-b, Unknown, Unknown, Unknown, Unknown, Unknown, Unknown, Unknown, Unknown, Unknown, Unknown, Unknown	gnl|UG|Xl_S21696658, gnl|UG|Xl_S36163382, gnl|UG|Xl_S13721864, gnl|UG|Xl_S35732970, gnl|UG|Xl_S22300578, gnl|UG|Xl_S14221687, gnl|UG|Xl_S35847800, gnl|UG|Xl_S17058403, gnl|UG|Xl_S13589855, gnl|UG|Xl_S19577533, gnl|UG|Xl_S13589830, gnl|UG|Xl_S13590624, gnl|UG|Xl_S35762775, gnl|UG|Xl_S13590623, gnl|UG|Xl_S13590622, gnl|UG|Xl_S14810223, gnl|UG|Xl_S13782999, gnl|UG|Xl_S21929305, gnl|UG|Xl_S13815943, …
GO:0009117	nucleotide metabolic process	2.00923e-06	4.52166e-08	27	mcm2, mcm5-a, mcm4-a, mcm4-b, rrm2b, dhfr, Unknown, rrm2.2, Unknown, tyms, nme5, mcm7-a, umps, nme4-b, Unknown, mcm5-b, Unknown, Unknown, Unknown, Unknown, Unknown, Unknown, Unknown, Unknown, Unknown, Unknown, Unknown	gnl|UG|Xl_S21696658, gnl|UG|Xl_S36163382, gnl|UG|Xl_S13721864, gnl|UG|Xl_S35732970, gnl|UG|Xl_S22300578, gnl|UG|Xl_S14221687, gnl|UG|Xl_S35847800, gnl|UG|Xl_S17058403, gnl|UG|Xl_S13589855, gnl|UG|Xl_S19577533, gnl|UG|Xl_S13589830, gnl|UG|Xl_S13590624, gnl|UG|Xl_S35762775, gnl|UG|Xl_S13590623, gnl|UG|Xl_S13590622, gnl|UG|Xl_S14810223, gnl|UG|Xl_S13782999, gnl|UG|Xl_S21929305, gnl|UG|Xl_S13815943, …
GO:0043933	macromolecular complex subunit organization	3.10477e-05	9.88177e-07	27	Unknown, rpa3, tsr1, Unknown, Unknown, rps25, Unknown, Unknown, Unknown, Unknown, rpa3, Unknown, Unknown, LOC100036853, Unknown, Unknown, Unknown, Unknown, Unknown, Unknown, tuba3c, Unknown, Unknown, Unknown, Unknown, Unknown, srpk2-b	gnl|UG|Xl_S13620484, gnl|UG|Xl_S36163374, gnl|UG|Xl_S35754257, gnl|UG|Xl_S13831364, gnl|UG|Xl_S35779112, gnl|UG|Xl_S35370939, gnl|UG|Xl_S18079988, gnl|UG|Xl_S22300489, gnl|UG|Xl_S19577533, gnl|UG|Xl_S14231574, gnl|UG|Xl_S35762775, gnl|UG|Xl_S22245686, gnl|UG|Xl_S14963205, gnl|UG|Xl_S13819804, gnl|UG|Xl_S16990868, gnl|UG|Xl_S13810175, gnl|UG|Xl_S14221130, gnl|UG|Xl_S13618758, gnl|UG|Xl_S14742616, …
GO:0051301	cell division	8.07915e-05	3.01296e-06	27	lig1, MGC68601, sept2-a, LOC495419, katnb1, ncapd2, haus8, cdk2, donson, mad2l1, rcc2, fbxo5-a, ncapg2, ncaph, brrn1, rcc1-a, xcdc6, LOC100462920, sept2-b, cdca5-b, fam83d, c13orf34, Unknown, Unknown, Unknown, Unknown, Unknown	gnl|UG|Xl_S21938769, gnl|UG|Xl_S35168860, gnl|UG|Xl_S35338048, gnl|UG|Xl_S24572596, gnl|UG|Xl_S13721864, gnl|UG|Xl_S13590298, gnl|UG|Xl_S16552323, gnl|UG|Xl_S29750587, gnl|UG|Xl_S13590661, gnl|UG|Xl_S55309406, gnl|UG|Xl_S13590658, gnl|UG|Xl_S25080913, gnl|UG|Xl_S14218717, gnl|UG|Xl_S22245748, gnl|UG|Xl_S22332532, gnl|UG|Xl_S14232596, gnl|UG|Xl_S13590619, gnl|UG|Xl_S17001342, gnl|UG|Xl_S34872024, …
GO:0051726	regulation of cell cycle	2.15413e-07	3.67043e-09	26	clspn, MGC68601, LOC495419, pcid2, mad2l1, rpa3, rbl1, fbxo5-a, dtl-b, MGC80972, rpa3, Unknown, LOC100036853, cdca5-b, Unknown, Unknown, c13orf34, Unknown, Unknown, Unknown, dtl-a, Unknown, Unknown, MGC115738, Unknown, srpk2-b	gnl|UG|Xl_S36163374, gnl|UG|Xl_S19874704, gnl|UG|Xl_S13591026, gnl|UG|Xl_S13621488, gnl|UG|Xl_S23233569, gnl|UG|Xl_S22300489, gnl|UG|Xl_S22245748, gnl|UG|Xl_S14232596, gnl|UG|Xl_S15688104, gnl|UG|Xl_S20755626, gnl|UG|Xl_S13815943, gnl|UG|Xl_S25080790, gnl|UG|Xl_S22332451, gnl|UG|Xl_S14221130, gnl|UG|Xl_S20755531, gnl|UG|Xl_S21057503, gnl|UG|Xl_S34317975, gnl|UG|Xl_S22811523, gnl|UG|Xl_S19608156, …
GO:0006396	RNA processing	0.00379551	0.000256748	26	ssb-a, cpsf2, pop5, nolc1, Unknown, Unknown, Unknown, Unknown, naa38, cbp20-x, Unknown, Unknown, MGC80972, lsm6, Unknown, Unknown, Unknown, Unknown, utp14a, Unknown, Unknown, Unknown, Unknown, Unknown, Unknown, srpk2-b	gnl|UG|Xl_S13590802, gnl|UG|Xl_S19656565, gnl|UG|Xl_S32651873, gnl|UG|Xl_S15622767, gnl|UG|Xl_S38800872, gnl|UG|Xl_S35758451, gnl|UG|Xl_S15218480, gnl|UG|Xl_S15688104, gnl|UG|Xl_S19563650, gnl|UG|Xl_S20755626, gnl|UG|Xl_S35807778, gnl|UG|Xl_S18977420, gnl|UG|Xl_S14963205, gnl|UG|Xl_S35768299, gnl|UG|Xl_S13818328, gnl|UG|Xl_S14221130, gnl|UG|Xl_S18974151, gnl|UG|Xl_S13590071, gnl|UG|Xl_S13590103, …
GO:0051641	cellular localization	0.0320905	0.00378111	26	Unknown, Unknown, ranbp1, nolc1, ssr3-a, Unknown, timm8b-b, Unknown, Unknown, cbp20-x, lrwd1, LOC100126652, Unknown, MGC80972, Unknown, Unknown, Unknown, cdca5-b, Unknown, Unknown, Unknown, Unknown, Unknown, Unknown, Unknown, Unknown	gnl|UG|Xl_S21004682, gnl|UG|Xl_S13828468, gnl|UG|Xl_S14224849, gnl|UG|Xl_S14231574, gnl|UG|Xl_S22245748, gnl|UG|Xl_S13807332, gnl|UG|Xl_S15688104, gnl|UG|Xl_S19563650, gnl|UG|Xl_S20755626, gnl|UG|Xl_S13815943, gnl|UG|Xl_S16990868, gnl|UG|Xl_S13820166, gnl|UG|Xl_S40833699, gnl|UG|Xl_S13810175, gnl|UG|Xl_S34317975, gnl|UG|Xl_S13590103, gnl|UG|Xl_S20966393, gnl|UG|Xl_S35731264, gnl|UG|Xl_S13804379, …
GO:0022613	ribonucleoprotein complex biogenesis	2.16197e-12	1.73764e-14	25	Unknown, nolc1, tsr1, rps25, rrs1, Unknown, Unknown, rrs1, lsm6, Unknown, Unknown, Unknown, Unknown, utp14a, Unknown, Unknown, Unknown, Unknown, Unknown, Unknown, Unknown, Unknown, Unknown, Unknown, srpk2-b	gnl|UG|Xl_S19656565, gnl|UG|Xl_S32651873, gnl|UG|Xl_S35754257, gnl|UG|Xl_S35779112, gnl|UG|Xl_S35370939, gnl|UG|Xl_S18079988, gnl|UG|Xl_S35758451, gnl|UG|Xl_S14924037, gnl|UG|Xl_S25814075, gnl|UG|Xl_S15218480, gnl|UG|Xl_S35807778, gnl|UG|Xl_S14963178, gnl|UG|Xl_S22245686, gnl|UG|Xl_S20337229, gnl|UG|Xl_S14963205, gnl|UG|Xl_S35768299, gnl|UG|Xl_S14221130, gnl|UG|Xl_S22246313, gnl|UG|Xl_S35807310, …
GO:0071843	cellular component biogenesis at cellular level	2.93472e-12	2.45307e-14	25	Unknown, nolc1, tsr1, rps25, rrs1, Unknown, Unknown, rrs1, lsm6, Unknown, Unknown, Unknown, Unknown, utp14a, Unknown, Unknown, Unknown, Unknown, Unknown, Unknown, Unknown, Unknown, Unknown, Unknown, srpk2-b	gnl|UG|Xl_S19656565, gnl|UG|Xl_S32651873, gnl|UG|Xl_S35754257, gnl|UG|Xl_S35779112, gnl|UG|Xl_S35370939, gnl|UG|Xl_S18079988, gnl|UG|Xl_S35758451, gnl|UG|Xl_S14924037, gnl|UG|Xl_S25814075, gnl|UG|Xl_S15218480, gnl|UG|Xl_S35807778, gnl|UG|Xl_S14963178, gnl|UG|Xl_S22245686, gnl|UG|Xl_S20337229, gnl|UG|Xl_S14963205, gnl|UG|Xl_S35768299, gnl|UG|Xl_S14221130, gnl|UG|Xl_S22246313, gnl|UG|Xl_S35807310, …
GO:0006412	translation	3.63142e-08	5.31199e-10	25	ybx2-b, tars, farsb, Unknown, Unknown, rps25, mars, gfm1, Unknown, cbp20-x, farsa-b, mars, Unknown, Unknown, vars, Unknown, Unknown, Unknown, Unknown, rplp1, Unknown, Unknown, Unknown, Unknown, Unknown	gnl|UG|Xl_S15685103, gnl|UG|Xl_S13620484, gnl|UG|Xl_S35754257, gnl|UG|Xl_S15622767, gnl|UG|Xl_S16188837, gnl|UG|Xl_S13600513, gnl|UG|Xl_S35779112, gnl|UG|Xl_S16907123, gnl|UG|Xl_S19615149, gnl|UG|Xl_S14926202, gnl|UG|Xl_S41666904, gnl|UG|Xl_S38754613, gnl|UG|Xl_S35762775, gnl|UG|Xl_S22300502, gnl|UG|Xl_S19563650, gnl|UG|Xl_S14963178, gnl|UG|Xl_S14963205, gnl|UG|Xl_S21731633, gnl|UG|Xl_S13618758, …
GO:0008219	cell death	1.55203e-05	4.54057e-07	25	pcid2, mad2l1, Unknown, tnfrsf12a, Unknown, fancd2, Unknown, Unknown, Unknown, Unknown, Unknown, Unknown, Unknown, Unknown, timm50, Unknown, Unknown, Unknown, Unknown, Unknown, Unknown, Unknown, Unknown, Unknown, srpk2-b	gnl|UG|Xl_S32404964, gnl|UG|Xl_S14222007, gnl|UG|Xl_S13621488, gnl|UG|Xl_S23233569, gnl|UG|Xl_S25049798, gnl|UG|Xl_S13817361, gnl|UG|Xl_S35728546, gnl|UG|Xl_S17854055, gnl|UG|Xl_S19874575, gnl|UG|Xl_S19656908, gnl|UG|Xl_S32409012, gnl|UG|Xl_S35807842, gnl|UG|Xl_S35762775, gnl|UG|Xl_S32414773, gnl|UG|Xl_S14232596, gnl|UG|Xl_S13807332, gnl|UG|Xl_S13782999, gnl|UG|Xl_S13818328, gnl|UG|Xl_S14221130, …
GO:0016265	death	1.55203e-05	4.54057e-07	25	pcid2, mad2l1, Unknown, tnfrsf12a, Unknown, fancd2, Unknown, Unknown, Unknown, Unknown, Unknown, Unknown, Unknown, Unknown, timm50, Unknown, Unknown, Unknown, Unknown, Unknown, Unknown, Unknown, Unknown, Unknown, srpk2-b	gnl|UG|Xl_S32404964, gnl|UG|Xl_S14222007, gnl|UG|Xl_S13621488, gnl|UG|Xl_S23233569, gnl|UG|Xl_S25049798, gnl|UG|Xl_S13817361, gnl|UG|Xl_S35728546, gnl|UG|Xl_S17854055, gnl|UG|Xl_S19874575, gnl|UG|Xl_S19656908, gnl|UG|Xl_S32409012, gnl|UG|Xl_S35807842, gnl|UG|Xl_S35762775, gnl|UG|Xl_S32414773, gnl|UG|Xl_S14232596, gnl|UG|Xl_S13807332, gnl|UG|Xl_S13782999, gnl|UG|Xl_S13818328, gnl|UG|Xl_S14221130, …
GO:0006974	response to DNA damage stimulus	1.93241e-05	5.77766e-07	25	lig1, exo1, fen1-b, clspn, LOC398222, rpa3, ruvbl1, brca1, baz1b, dna2, dtl-b, pcna, rpa3, chaf1a, fancd2, c6orf167, LOC100036853, cdca5-b, Unknown, Unknown, dtl-a, Unknown, chaf1b, Unknown, MGC115738	gnl|UG|Xl_S40833169, gnl|UG|Xl_S13590803, gnl|UG|Xl_S36163374, gnl|UG|Xl_S13684601, gnl|UG|Xl_S13591026, gnl|UG|Xl_S30141587, gnl|UG|Xl_S13590298, gnl|UG|Xl_S13621488, gnl|UG|Xl_S25049798, gnl|UG|Xl_S13763442, gnl|UG|Xl_S22300489, gnl|UG|Xl_S22245748, gnl|UG|Xl_S35139458, gnl|UG|Xl_S20966890, gnl|UG|Xl_S25080790, gnl|UG|Xl_S13819804, gnl|UG|Xl_S17006649, gnl|UG|Xl_S20755531, gnl|UG|Xl_S42160902, …
GO:0034621	cellular macromolecular complex subunit organization	3.48477e-05	1.1594e-06	25	Unknown, rpa3, tsr1, Unknown, rps25, Unknown, Unknown, Unknown, Unknown, rpa3, Unknown, Unknown, LOC100036853, Unknown, Unknown, Unknown, Unknown, Unknown, tuba3c, Unknown, Unknown, Unknown, Unknown, Unknown, srpk2-b	gnl|UG|Xl_S13620484, gnl|UG|Xl_S36163374, gnl|UG|Xl_S35754257, gnl|UG|Xl_S13831364, gnl|UG|Xl_S35779112, gnl|UG|Xl_S35370939, gnl|UG|Xl_S18079988, gnl|UG|Xl_S22300489, gnl|UG|Xl_S19577533, gnl|UG|Xl_S14231574, gnl|UG|Xl_S35762775, gnl|UG|Xl_S22245686, gnl|UG|Xl_S14963205, gnl|UG|Xl_S13819804, gnl|UG|Xl_S16990868, gnl|UG|Xl_S13810175, gnl|UG|Xl_S14221130, gnl|UG|Xl_S13618758, gnl|UG|Xl_S13612342, …
GO:0051246	regulation of protein metabolic process	2.59775e-05	8.101e-07	24	MGC68601, LOC495419, mad2l1, ybx2-b, fbxo5-a, Unknown, prmt1-a, Unknown, cbp20-x, Unknown, Unknown, Unknown, Unknown, Unknown, Unknown, Unknown, Unknown, Unknown, Unknown, Unknown, Unknown, Unknown, Unknown, Unknown	gnl|UG|Xl_S18081543, gnl|UG|Xl_S13621488, gnl|UG|Xl_S13600513, gnl|UG|Xl_S14926202, gnl|UG|Xl_S19656908, gnl|UG|Xl_S41666904, gnl|UG|Xl_S35762775, gnl|UG|Xl_S14232596, gnl|UG|Xl_S19563650, gnl|UG|Xl_S22332451, gnl|UG|Xl_S13810175, gnl|UG|Xl_S18086257, gnl|UG|Xl_S13831565, gnl|UG|Xl_S13618758, gnl|UG|Xl_S34317975, gnl|UG|Xl_S22811523, gnl|UG|Xl_S25815378, gnl|UG|Xl_S17527712, gnl|UG|Xl_S14220801, …
GO:0006915	apoptosis	3.48477e-05	1.159e-06	24	pcid2, mad2l1, Unknown, Unknown, fancd2, Unknown, Unknown, Unknown, Unknown, Unknown, Unknown, Unknown, Unknown, timm50, Unknown, Unknown, Unknown, Unknown, Unknown, Unknown, Unknown, Unknown, Unknown, srpk2-b	gnl|UG|Xl_S32404964, gnl|UG|Xl_S14222007, gnl|UG|Xl_S13621488, gnl|UG|Xl_S23233569, gnl|UG|Xl_S25049798, gnl|UG|Xl_S13817361, gnl|UG|Xl_S35728546, gnl|UG|Xl_S19874575, gnl|UG|Xl_S19656908, gnl|UG|Xl_S32409012, gnl|UG|Xl_S35807842, gnl|UG|Xl_S35762775, gnl|UG|Xl_S32414773, gnl|UG|Xl_S14232596, gnl|UG|Xl_S13807332, gnl|UG|Xl_S13782999, gnl|UG|Xl_S13818328, gnl|UG|Xl_S14221130, gnl|UG|Xl_S34317975, …
GO:0012501	programmed cell death	3.48477e-05	1.159e-06	24	pcid2, mad2l1, Unknown, Unknown, fancd2, Unknown, Unknown, Unknown, Unknown, Unknown, Unknown, Unknown, Unknown, timm50, Unknown, Unknown, Unknown, Unknown, Unknown, Unknown, Unknown, Unknown, Unknown, srpk2-b	gnl|UG|Xl_S32404964, gnl|UG|Xl_S14222007, gnl|UG|Xl_S13621488, gnl|UG|Xl_S23233569, gnl|UG|Xl_S25049798, gnl|UG|Xl_S13817361, gnl|UG|Xl_S35728546, gnl|UG|Xl_S19874575, gnl|UG|Xl_S19656908, gnl|UG|Xl_S32409012, gnl|UG|Xl_S35807842, gnl|UG|Xl_S35762775, gnl|UG|Xl_S32414773, gnl|UG|Xl_S14232596, gnl|UG|Xl_S13807332, gnl|UG|Xl_S13782999, gnl|UG|Xl_S13818328, gnl|UG|Xl_S14221130, gnl|UG|Xl_S34317975, …
GO:0006796	phosphate metabolic process	0.000300988	1.32084e-05	24	ppp5c, MGC68601, LOC495419, Unknown, Unknown, Unknown, Unknown, Unknown, Unknown, Unknown, Unknown, timm50, Unknown, Unknown, Unknown, Unknown, Unknown, Unknown, Unknown, Unknown, Unknown, Unknown, Unknown, srpk2-b	gnl|UG|Xl_S20755788, gnl|UG|Xl_S14221687, gnl|UG|Xl_S13600513, gnl|UG|Xl_S13679054, gnl|UG|Xl_S14926202, gnl|UG|Xl_S19874575, gnl|UG|Xl_S19656908, gnl|UG|Xl_S32409012, gnl|UG|Xl_S32414773, gnl|UG|Xl_S13819804, gnl|UG|Xl_S14216907, gnl|UG|Xl_S22332451, gnl|UG|Xl_S14221130, gnl|UG|Xl_S35785045, gnl|UG|Xl_S13782140, gnl|UG|Xl_S34317975, gnl|UG|Xl_S25815378, gnl|UG|Xl_S19608156, gnl|UG|Xl_S17527712, …
GO:0006793	phosphorus metabolic process	0.000300988	1.32084e-05	24	ppp5c, MGC68601, LOC495419, Unknown, Unknown, Unknown, Unknown, Unknown, Unknown, Unknown, Unknown, timm50, Unknown, Unknown, Unknown, Unknown, Unknown, Unknown, Unknown, Unknown, Unknown, Unknown, Unknown, srpk2-b	gnl|UG|Xl_S20755788, gnl|UG|Xl_S14221687, gnl|UG|Xl_S13600513, gnl|UG|Xl_S13679054, gnl|UG|Xl_S14926202, gnl|UG|Xl_S19874575, gnl|UG|Xl_S19656908, gnl|UG|Xl_S32409012, gnl|UG|Xl_S32414773, gnl|UG|Xl_S13819804, gnl|UG|Xl_S14216907, gnl|UG|Xl_S22332451, gnl|UG|Xl_S14221130, gnl|UG|Xl_S35785045, gnl|UG|Xl_S13782140, gnl|UG|Xl_S34317975, gnl|UG|Xl_S25815378, gnl|UG|Xl_S19608156, gnl|UG|Xl_S17527712, …
GO:0051649	establishment of localization in cell	0.0235045	0.00274678	24	Unknown, Unknown, ranbp1, nolc1, ssr3-a, Unknown, timm8b-b, Unknown, Unknown, cbp20-x, LOC100126652, Unknown, MGC80972, Unknown, Unknown, Unknown, Unknown, Unknown, Unknown, Unknown, Unknown, Unknown, Unknown, Unknown	gnl|UG|Xl_S21004682, gnl|UG|Xl_S13828468, gnl|UG|Xl_S14224849, gnl|UG|Xl_S14231574, gnl|UG|Xl_S13807332, gnl|UG|Xl_S15688104, gnl|UG|Xl_S19563650, gnl|UG|Xl_S20755626, gnl|UG|Xl_S13815943, gnl|UG|Xl_S16990868, gnl|UG|Xl_S13820166, gnl|UG|Xl_S40833699, gnl|UG|Xl_S13810175, gnl|UG|Xl_S34317975, gnl|UG|Xl_S13590103, gnl|UG|Xl_S35731264, gnl|UG|Xl_S13804379, gnl|UG|Xl_S14222875, gnl|UG|Xl_S13803326, …
GO:0072521	purine-containing compound metabolic process	7.81995e-06	2.03638e-07	23	mcm2, mcm5-a, mcm4-a, mcm4-b, Unknown, Unknown, nme5, mcm7-a, adk, nme4-b, Unknown, mcm5-b, Unknown, Unknown, Unknown, Unknown, Unknown, Unknown, Unknown, Unknown, Unknown, Unknown, Unknown	gnl|UG|Xl_S21696658, gnl|UG|Xl_S35751883, gnl|UG|Xl_S13721864, gnl|UG|Xl_S35847800, gnl|UG|Xl_S17058403, gnl|UG|Xl_S13589855, gnl|UG|Xl_S19577533, gnl|UG|Xl_S13589830, gnl|UG|Xl_S13590624, gnl|UG|Xl_S35762775, gnl|UG|Xl_S13590623, gnl|UG|Xl_S13590622, gnl|UG|Xl_S13782999, gnl|UG|Xl_S13815943, gnl|UG|Xl_S35779007, gnl|UG|Xl_S22512023, gnl|UG|Xl_S13810175, gnl|UG|Xl_S35785045, gnl|UG|Xl_S21057481, …
GO:0051276	chromosome organization	2.24186e-05	6.84704e-07	23	rbbp4-a, ncapd2, mad2l1, LOC398222, rpa3, smarca5, ncapg2, ncaph, prmt1-a, brrn1, Unknown, Unknown, lrwd1, rpa3, chaf1a, Unknown, Unknown, rbbp4-b, Unknown, LOC100036853, cdca5-b, Unknown, Unknown	gnl|UG|Xl_S20337392, gnl|UG|Xl_S36163374, gnl|UG|Xl_S30141587, gnl|UG|Xl_S35752534, gnl|UG|Xl_S16552323, gnl|UG|Xl_S29750587, gnl|UG|Xl_S13817361, gnl|UG|Xl_S13590658, gnl|UG|Xl_S22300489, gnl|UG|Xl_S22245748, gnl|UG|Xl_S14232596, gnl|UG|Xl_S13590619, gnl|UG|Xl_S13819804, gnl|UG|Xl_S14220443, gnl|UG|Xl_S13831565, gnl|UG|Xl_S21107561, gnl|UG|Xl_S13591146, gnl|UG|Xl_S20966393, gnl|UG|Xl_S16626343, …
GO:0032268	regulation of cellular protein metabolic process	4.14181e-05	1.44474e-06	23	MGC68601, LOC495419, mad2l1, ybx2-b, fbxo5-a, Unknown, prmt1-a, Unknown, cbp20-x, Unknown, Unknown, Unknown, Unknown, Unknown, Unknown, Unknown, Unknown, Unknown, Unknown, Unknown, Unknown, Unknown, Unknown	gnl|UG|Xl_S18081543, gnl|UG|Xl_S13621488, gnl|UG|Xl_S13600513, gnl|UG|Xl_S14926202, gnl|UG|Xl_S19656908, gnl|UG|Xl_S41666904, gnl|UG|Xl_S35762775, gnl|UG|Xl_S14232596, gnl|UG|Xl_S19563650, gnl|UG|Xl_S22332451, gnl|UG|Xl_S18086257, gnl|UG|Xl_S13831565, gnl|UG|Xl_S13618758, gnl|UG|Xl_S34317975, gnl|UG|Xl_S22811523, gnl|UG|Xl_S25815378, gnl|UG|Xl_S17527712, gnl|UG|Xl_S14220801, gnl|UG|Xl_S35767948, …
GO:0065009	regulation of molecular function	9.50459e-05	3.6515e-06	23	MGC68601, LOC495419, pcid2, mad2l1, Unknown, fbxo5-a, LOC733211, rts, Unknown, Unknown, Unknown, Unknown, Unknown, Unknown, Unknown, Unknown, Unknown, Unknown, Unknown, Unknown, Unknown, Unknown, Unknown	gnl|UG|Xl_S18081543, gnl|UG|Xl_S14222007, gnl|UG|Xl_S13621488, gnl|UG|Xl_S23233569, gnl|UG|Xl_S24572605, gnl|UG|Xl_S35847800, gnl|UG|Xl_S14926202, gnl|UG|Xl_S19656908, gnl|UG|Xl_S32409012, gnl|UG|Xl_S32414773, gnl|UG|Xl_S14232596, gnl|UG|Xl_S43309333, gnl|UG|Xl_S22332451, gnl|UG|Xl_S13810175, gnl|UG|Xl_S34317975, gnl|UG|Xl_S22811523, gnl|UG|Xl_S25815378, gnl|UG|Xl_S17527712, gnl|UG|Xl_S14220801, …
GO:0010604	positive regulation of macromolecule metabolic process	0.000424165	1.9023e-05	23	runx1, pcid2, nolc1, Unknown, Unknown, dna2, Unknown, prmt1-a, Unknown, Unknown, brf1, Unknown, Unknown, Unknown, Unknown, Unknown, Unknown, Unknown, Unknown, Unknown, Unknown, Unknown, srpk2-b	gnl|UG|Xl_S16907176, gnl|UG|Xl_S18081543, gnl|UG|Xl_S35752534, gnl|UG|Xl_S13621488, gnl|UG|Xl_S14215204, gnl|UG|Xl_S23233569, gnl|UG|Xl_S13763442, gnl|UG|Xl_S35847800, gnl|UG|Xl_S13817361, gnl|UG|Xl_S14926202, gnl|UG|Xl_S13819804, gnl|UG|Xl_S13818328, gnl|UG|Xl_S14221130, gnl|UG|Xl_S18086257, gnl|UG|Xl_S13831565, gnl|UG|Xl_S34317975, gnl|UG|Xl_S25815378, gnl|UG|Xl_S13590103, gnl|UG|Xl_S13809294, …
GO:0009893	positive regulation of metabolic process	0.000648587	3.0339e-05	23	runx1, pcid2, nolc1, Unknown, Unknown, dna2, Unknown, prmt1-a, Unknown, Unknown, brf1, Unknown, Unknown, Unknown, Unknown, Unknown, Unknown, Unknown, Unknown, Unknown, Unknown, Unknown, srpk2-b	gnl|UG|Xl_S16907176, gnl|UG|Xl_S18081543, gnl|UG|Xl_S35752534, gnl|UG|Xl_S13621488, gnl|UG|Xl_S14215204, gnl|UG|Xl_S23233569, gnl|UG|Xl_S13763442, gnl|UG|Xl_S35847800, gnl|UG|Xl_S13817361, gnl|UG|Xl_S14926202, gnl|UG|Xl_S13819804, gnl|UG|Xl_S13818328, gnl|UG|Xl_S14221130, gnl|UG|Xl_S18086257, gnl|UG|Xl_S13831565, gnl|UG|Xl_S34317975, gnl|UG|Xl_S25815378, gnl|UG|Xl_S13590103, gnl|UG|Xl_S13809294, …
GO:0042254	ribosome biogenesis	1.19856e-11	1.11744e-13	22	nolc1, tsr1, rps25, rrs1, Unknown, Unknown, rrs1, lsm6, Unknown, Unknown, Unknown, utp14a, Unknown, Unknown, Unknown, Unknown, Unknown, Unknown, Unknown, Unknown, Unknown, Unknown	gnl|UG|Xl_S19656565, gnl|UG|Xl_S32651873, gnl|UG|Xl_S35754257, gnl|UG|Xl_S35779112, gnl|UG|Xl_S35758451, gnl|UG|Xl_S14924037, gnl|UG|Xl_S25814075, gnl|UG|Xl_S15218480, gnl|UG|Xl_S35807778, gnl|UG|Xl_S14963178, gnl|UG|Xl_S22245686, gnl|UG|Xl_S20337229, gnl|UG|Xl_S14963205, gnl|UG|Xl_S35768299, gnl|UG|Xl_S22246313, gnl|UG|Xl_S35807310, gnl|UG|Xl_S13590103, gnl|UG|Xl_S14924646, gnl|UG|Xl_S13612342, …
GO:0050790	regulation of catalytic activity	1.0356e-05	2.73009e-07	22	MGC68601, LOC495419, pcid2, mad2l1, Unknown, fbxo5-a, LOC733211, Unknown, Unknown, Unknown, Unknown, Unknown, Unknown, Unknown, Unknown, Unknown, Unknown, Unknown, Unknown, Unknown, Unknown, Unknown	gnl|UG|Xl_S18081543, gnl|UG|Xl_S14222007, gnl|UG|Xl_S13621488, gnl|UG|Xl_S23233569, gnl|UG|Xl_S24572605, gnl|UG|Xl_S35847800, gnl|UG|Xl_S14926202, gnl|UG|Xl_S19656908, gnl|UG|Xl_S32409012, gnl|UG|Xl_S32414773, gnl|UG|Xl_S14232596, gnl|UG|Xl_S22332451, gnl|UG|Xl_S13810175, gnl|UG|Xl_S34317975, gnl|UG|Xl_S22811523, gnl|UG|Xl_S25815378, gnl|UG|Xl_S17527712, gnl|UG|Xl_S14220801, gnl|UG|Xl_S35767948, …
GO:0000087	M phase of mitotic cell cycle	0.000118843	4.62305e-06	22	sept2-a, katnb1, Unknown, ncapd2, haus8, cdk2, mad2l1, rcc2, nolc1, fbxo5-a, ncapg2, ncaph, brrn1, rcc1-a, sept2-b, Unknown, Unknown, cdca5-b, fam83d, c13orf34, Unknown, Unknown	gnl|UG|Xl_S21938769, gnl|UG|Xl_S35168860, gnl|UG|Xl_S35338048, gnl|UG|Xl_S13828468, gnl|UG|Xl_S24572596, gnl|UG|Xl_S16552323, gnl|UG|Xl_S29750587, gnl|UG|Xl_S13590658, gnl|UG|Xl_S25080913, gnl|UG|Xl_S14218717, gnl|UG|Xl_S35794448, gnl|UG|Xl_S22245748, gnl|UG|Xl_S14232596, gnl|UG|Xl_S13590619, gnl|UG|Xl_S34872024, gnl|UG|Xl_S36163496, gnl|UG|Xl_S21057503, gnl|UG|Xl_S34317975, gnl|UG|Xl_S22811523, …
GO:0031325	positive regulation of cellular metabolic process	0.00156224	8.13641e-05	22	runx1, pcid2, nolc1, Unknown, Unknown, dna2, Unknown, prmt1-a, Unknown, Unknown, brf1, Unknown, Unknown, Unknown, Unknown, Unknown, Unknown, Unknown, Unknown, Unknown, Unknown, Unknown	gnl|UG|Xl_S16907176, gnl|UG|Xl_S18081543, gnl|UG|Xl_S35752534, gnl|UG|Xl_S13621488, gnl|UG|Xl_S14215204, gnl|UG|Xl_S23233569, gnl|UG|Xl_S13763442, gnl|UG|Xl_S35847800, gnl|UG|Xl_S13817361, gnl|UG|Xl_S14926202, gnl|UG|Xl_S13819804, gnl|UG|Xl_S13818328, gnl|UG|Xl_S18086257, gnl|UG|Xl_S13831565, gnl|UG|Xl_S34317975, gnl|UG|Xl_S25815378, gnl|UG|Xl_S13590103, gnl|UG|Xl_S13809294, gnl|UG|Xl_S13803324, …
GO:0006260	DNA replication	5.30135e-15	2.38608e-17	21	mcm2, mcm5-a, mcm4-a, mcm4-b, pole2, mcm7-b, cdc45, mcm6.2-a, mcm6.2-b, rpa3, prim2, Unknown, mcm3, dna2, mcm7-a, MGC80972, rpa3, rts, mcm5-b, c6orf167, LOC100036853	gnl|UG|Xl_S36163374, gnl|UG|Xl_S26653041, gnl|UG|Xl_S13763442, gnl|UG|Xl_S17058403, gnl|UG|Xl_S13589855, gnl|UG|Xl_S22300489, gnl|UG|Xl_S13589830, gnl|UG|Xl_S13590627, gnl|UG|Xl_S13590624, gnl|UG|Xl_S13590623, gnl|UG|Xl_S13590622, gnl|UG|Xl_S20755626, gnl|UG|Xl_S13719856, gnl|UG|Xl_S13589769, gnl|UG|Xl_S13831231, gnl|UG|Xl_S43309333, gnl|UG|Xl_S22811540, gnl|UG|Xl_S20755899, gnl|UG|Xl_S42160902, …
GO:0065003	macromolecular complex assembly	0.00238539	0.00015146	21	Unknown, rpa3, tsr1, Unknown, Unknown, rps25, Unknown, Unknown, Unknown, rpa3, Unknown, Unknown, LOC100036853, Unknown, Unknown, Unknown, Unknown, tuba3c, Unknown, Unknown, srpk2-b	gnl|UG|Xl_S36163374, gnl|UG|Xl_S13831364, gnl|UG|Xl_S35370939, gnl|UG|Xl_S18079988, gnl|UG|Xl_S22300489, gnl|UG|Xl_S19577533, gnl|UG|Xl_S14231574, gnl|UG|Xl_S35762775, gnl|UG|Xl_S22245686, gnl|UG|Xl_S16990868, gnl|UG|Xl_S13810175, gnl|UG|Xl_S14221130, gnl|UG|Xl_S14742616, gnl|UG|Xl_S14220801, gnl|UG|Xl_S13612342, gnl|UG|Xl_S21383334, gnl|UG|Xl_S13820846, gnl|UG|Xl_S19595934, gnl|UG|Xl_S35752193, …
GO:0009653	anatomical structure morphogenesis	0.0363362	0.00443908	21	Unknown, Unknown, prmt1-a, Unknown, tnfrsf12a, Unknown, Unknown, Unknown, Unknown, Unknown, Unknown, Unknown, Unknown, Unknown, Unknown, Unknown, Unknown, Unknown, Unknown, Unknown, srpk2-b	gnl|UG|Xl_S19580155, gnl|UG|Xl_S13721864, gnl|UG|Xl_S15622767, gnl|UG|Xl_S35847800, gnl|UG|Xl_S17854055, gnl|UG|Xl_S19656908, gnl|UG|Xl_S13782999, gnl|UG|Xl_S13819804, gnl|UG|Xl_S14221130, gnl|UG|Xl_S25820070, gnl|UG|Xl_S14220443, gnl|UG|Xl_S13831565, gnl|UG|Xl_S34317975, gnl|UG|Xl_S35862982, gnl|UG|Xl_S25815378, gnl|UG|Xl_S14220801, gnl|UG|Xl_S19591670, gnl|UG|Xl_S35859230, gnl|UG|Xl_S19603170, …
GO:0006261	DNA-dependent DNA replication	1.70208e-15	6.56644e-18	20	mcm2, mcm5-a, mcm4-a, mcm4-b, pole2, mcm7-b, cdc45, mcm6.2-a, mcm6.2-b, rpa3, prim2, mcm3, dna2, mcm7-a, MGC80972, rpa3, rts, mcm5-b, c6orf167, LOC100036853	gnl|UG|Xl_S36163374, gnl|UG|Xl_S26653041, gnl|UG|Xl_S13763442, gnl|UG|Xl_S17058403, gnl|UG|Xl_S13589855, gnl|UG|Xl_S22300489, gnl|UG|Xl_S13589830, gnl|UG|Xl_S13590627, gnl|UG|Xl_S13590624, gnl|UG|Xl_S13590623, gnl|UG|Xl_S13590622, gnl|UG|Xl_S20755626, gnl|UG|Xl_S13589769, gnl|UG|Xl_S13831231, gnl|UG|Xl_S43309333, gnl|UG|Xl_S22811540, gnl|UG|Xl_S20755899, gnl|UG|Xl_S42160902, gnl|UG|Xl_S13831495, …
GO:0042981	regulation of apoptosis	1.10698e-05	2.97165e-07	20	pcid2, mad2l1, Unknown, fancd2, Unknown, Unknown, Unknown, Unknown, Unknown, Unknown, Unknown, Unknown, Unknown, Unknown, Unknown, Unknown, Unknown, Unknown, Unknown, srpk2-b	gnl|UG|Xl_S32404964, gnl|UG|Xl_S14222007, gnl|UG|Xl_S13621488, gnl|UG|Xl_S23233569, gnl|UG|Xl_S25049798, gnl|UG|Xl_S13817361, gnl|UG|Xl_S35728546, gnl|UG|Xl_S19656908, gnl|UG|Xl_S32409012, gnl|UG|Xl_S35762775, gnl|UG|Xl_S32414773, gnl|UG|Xl_S14232596, gnl|UG|Xl_S13807332, gnl|UG|Xl_S14221130, gnl|UG|Xl_S34317975, gnl|UG|Xl_S25815378, gnl|UG|Xl_S14220801, gnl|UG|Xl_S35773257, gnl|UG|Xl_S18078718, …
GO:0010941	regulation of cell death	1.10698e-05	2.97165e-07	20	pcid2, mad2l1, Unknown, fancd2, Unknown, Unknown, Unknown, Unknown, Unknown, Unknown, Unknown, Unknown, Unknown, Unknown, Unknown, Unknown, Unknown, Unknown, Unknown, srpk2-b	gnl|UG|Xl_S32404964, gnl|UG|Xl_S14222007, gnl|UG|Xl_S13621488, gnl|UG|Xl_S23233569, gnl|UG|Xl_S25049798, gnl|UG|Xl_S13817361, gnl|UG|Xl_S35728546, gnl|UG|Xl_S19656908, gnl|UG|Xl_S32409012, gnl|UG|Xl_S35762775, gnl|UG|Xl_S32414773, gnl|UG|Xl_S14232596, gnl|UG|Xl_S13807332, gnl|UG|Xl_S14221130, gnl|UG|Xl_S34317975, gnl|UG|Xl_S25815378, gnl|UG|Xl_S14220801, gnl|UG|Xl_S35773257, gnl|UG|Xl_S18078718, …
GO:0043067	regulation of programmed cell death	1.10698e-05	2.97165e-07	20	pcid2, mad2l1, Unknown, fancd2, Unknown, Unknown, Unknown, Unknown, Unknown, Unknown, Unknown, Unknown, Unknown, Unknown, Unknown, Unknown, Unknown, Unknown, Unknown, srpk2-b	gnl|UG|Xl_S32404964, gnl|UG|Xl_S14222007, gnl|UG|Xl_S13621488, gnl|UG|Xl_S23233569, gnl|UG|Xl_S25049798, gnl|UG|Xl_S13817361, gnl|UG|Xl_S35728546, gnl|UG|Xl_S19656908, gnl|UG|Xl_S32409012, gnl|UG|Xl_S35762775, gnl|UG|Xl_S32414773, gnl|UG|Xl_S14232596, gnl|UG|Xl_S13807332, gnl|UG|Xl_S14221130, gnl|UG|Xl_S34317975, gnl|UG|Xl_S25815378, gnl|UG|Xl_S14220801, gnl|UG|Xl_S35773257, gnl|UG|Xl_S18078718, …
GO:0034660	ncRNA metabolic process	1.25323e-05	3.4851e-07	20	pop5, nolc1, tars, farsb, Unknown, Unknown, mars, Unknown, Unknown, lsm6, Unknown, farsa-b, mars, Unknown, Unknown, utp14a, Unknown, vars, Unknown, Unknown	gnl|UG|Xl_S15685103, gnl|UG|Xl_S19656565, gnl|UG|Xl_S32651873, gnl|UG|Xl_S15622767, gnl|UG|Xl_S16188837, gnl|UG|Xl_S38800872, gnl|UG|Xl_S16907123, gnl|UG|Xl_S19615149, gnl|UG|Xl_S35758451, gnl|UG|Xl_S22300502, gnl|UG|Xl_S15218480, gnl|UG|Xl_S35807778, gnl|UG|Xl_S21731633, gnl|UG|Xl_S35768299, gnl|UG|Xl_S21383355, gnl|UG|Xl_S13590103, gnl|UG|Xl_S13809294, gnl|UG|Xl_S13612342, gnl|UG|Xl_S16552398, …
GO:0009259	ribonucleotide metabolic process	1.4335e-05	4.0786e-07	20	mcm2, mcm5-a, mcm4-a, mcm4-b, Unknown, nme5, mcm7-a, umps, nme4-b, Unknown, mcm5-b, Unknown, Unknown, Unknown, Unknown, Unknown, Unknown, Unknown, Unknown, Unknown	gnl|UG|Xl_S21696658, gnl|UG|Xl_S13721864, gnl|UG|Xl_S35847800, gnl|UG|Xl_S17058403, gnl|UG|Xl_S13589855, gnl|UG|Xl_S19577533, gnl|UG|Xl_S13589830, gnl|UG|Xl_S13590624, gnl|UG|Xl_S35762775, gnl|UG|Xl_S13590623, gnl|UG|Xl_S13590622, gnl|UG|Xl_S13782999, gnl|UG|Xl_S21929305, gnl|UG|Xl_S13815943, gnl|UG|Xl_S35779007, gnl|UG|Xl_S22512023, gnl|UG|Xl_S35785045, gnl|UG|Xl_S14962374, gnl|UG|Xl_S13803324, …
GO:0006163	purine nucleotide metabolic process	3.48477e-05	1.15954e-06	20	mcm2, mcm5-a, mcm4-a, mcm4-b, Unknown, nme5, mcm7-a, nme4-b, Unknown, mcm5-b, Unknown, Unknown, Unknown, Unknown, Unknown, Unknown, Unknown, Unknown, Unknown, Unknown	gnl|UG|Xl_S21696658, gnl|UG|Xl_S13721864, gnl|UG|Xl_S35847800, gnl|UG|Xl_S17058403, gnl|UG|Xl_S13589855, gnl|UG|Xl_S19577533, gnl|UG|Xl_S13589830, gnl|UG|Xl_S13590624, gnl|UG|Xl_S35762775, gnl|UG|Xl_S13590623, gnl|UG|Xl_S13590622, gnl|UG|Xl_S13782999, gnl|UG|Xl_S13815943, gnl|UG|Xl_S35779007, gnl|UG|Xl_S22512023, gnl|UG|Xl_S13810175, gnl|UG|Xl_S35785045, gnl|UG|Xl_S14962374, gnl|UG|Xl_S13803324, …
GO:0016310	phosphorylation	0.000241084	1.03471e-05	20	MGC68601, LOC495419, Unknown, Unknown, Unknown, Unknown, Unknown, Unknown, Unknown, Unknown, Unknown, Unknown, Unknown, Unknown, Unknown, Unknown, Unknown, Unknown, Unknown, srpk2-b	gnl|UG|Xl_S13600513, gnl|UG|Xl_S13679054, gnl|UG|Xl_S14926202, gnl|UG|Xl_S19656908, gnl|UG|Xl_S32409012, gnl|UG|Xl_S32414773, gnl|UG|Xl_S13819804, gnl|UG|Xl_S14216907, gnl|UG|Xl_S22332451, gnl|UG|Xl_S14221130, gnl|UG|Xl_S35785045, gnl|UG|Xl_S13782140, gnl|UG|Xl_S34317975, gnl|UG|Xl_S25815378, gnl|UG|Xl_S19608156, gnl|UG|Xl_S17527712, gnl|UG|Xl_S14220801, gnl|UG|Xl_S35767948, gnl|UG|Xl_S27398766, …
GO:0007067	mitosis	0.000407263	1.81995e-05	20	sept2-a, katnb1, Unknown, ncapd2, haus8, cdk2, mad2l1, rcc2, nolc1, fbxo5-a, ncapg2, ncaph, brrn1, rcc1-a, sept2-b, cdca5-b, fam83d, c13orf34, Unknown, Unknown	gnl|UG|Xl_S21938769, gnl|UG|Xl_S35168860, gnl|UG|Xl_S35338048, gnl|UG|Xl_S13828468, gnl|UG|Xl_S24572596, gnl|UG|Xl_S16552323, gnl|UG|Xl_S29750587, gnl|UG|Xl_S13590658, gnl|UG|Xl_S25080913, gnl|UG|Xl_S14218717, gnl|UG|Xl_S22245748, gnl|UG|Xl_S14232596, gnl|UG|Xl_S13590619, gnl|UG|Xl_S34872024, gnl|UG|Xl_S36163496, gnl|UG|Xl_S21057503, gnl|UG|Xl_S34317975, gnl|UG|Xl_S22811523, gnl|UG|Xl_S13590103, …
GO:0000280	nuclear division	0.000407263	1.81995e-05	20	sept2-a, katnb1, Unknown, ncapd2, haus8, cdk2, mad2l1, rcc2, nolc1, fbxo5-a, ncapg2, ncaph, brrn1, rcc1-a, sept2-b, cdca5-b, fam83d, c13orf34, Unknown, Unknown	gnl|UG|Xl_S21938769, gnl|UG|Xl_S35168860, gnl|UG|Xl_S35338048, gnl|UG|Xl_S13828468, gnl|UG|Xl_S24572596, gnl|UG|Xl_S16552323, gnl|UG|Xl_S29750587, gnl|UG|Xl_S13590658, gnl|UG|Xl_S25080913, gnl|UG|Xl_S14218717, gnl|UG|Xl_S22245748, gnl|UG|Xl_S14232596, gnl|UG|Xl_S13590619, gnl|UG|Xl_S34872024, gnl|UG|Xl_S36163496, gnl|UG|Xl_S21057503, gnl|UG|Xl_S34317975, gnl|UG|Xl_S22811523, gnl|UG|Xl_S13590103, …
GO:0006281	DNA repair	0.000495322	2.26124e-05	20	lig1, exo1, fen1-b, clspn, LOC398222, rpa3, ruvbl1, brca1, dna2, dtl-b, pcna, rpa3, chaf1a, fancd2, c6orf167, LOC100036853, cdca5-b, dtl-a, Unknown, MGC115738	gnl|UG|Xl_S13590803, gnl|UG|Xl_S36163374, gnl|UG|Xl_S13684601, gnl|UG|Xl_S13591026, gnl|UG|Xl_S30141587, gnl|UG|Xl_S13590298, gnl|UG|Xl_S25049798, gnl|UG|Xl_S13763442, gnl|UG|Xl_S22300489, gnl|UG|Xl_S22245748, gnl|UG|Xl_S20966890, gnl|UG|Xl_S25080790, gnl|UG|Xl_S13819804, gnl|UG|Xl_S17006649, gnl|UG|Xl_S20755531, gnl|UG|Xl_S42160902, gnl|UG|Xl_S13591146, gnl|UG|Xl_S25080724, gnl|UG|Xl_S21383334, …
GO:0044282	small molecule catabolic process	0.000603982	2.79612e-05	20	mcm2, mcm5-a, mcm4-a, mcm4-b, ldhc, Unknown, mcm7-a, Unknown, mcm5-b, Unknown, Unknown, Unknown, Unknown, Unknown, Unknown, Unknown, Unknown, Unknown, Unknown, Unknown	gnl|UG|Xl_S13721864, gnl|UG|Xl_S14221687, gnl|UG|Xl_S35847800, gnl|UG|Xl_S17058403, gnl|UG|Xl_S13589855, gnl|UG|Xl_S19577533, gnl|UG|Xl_S13589830, gnl|UG|Xl_S13590624, gnl|UG|Xl_S35762775, gnl|UG|Xl_S13590623, gnl|UG|Xl_S13590622, gnl|UG|Xl_S13782999, gnl|UG|Xl_S13815943, gnl|UG|Xl_S35779007, gnl|UG|Xl_S14220443, gnl|UG|Xl_S35767948, gnl|UG|Xl_S14962374, gnl|UG|Xl_S13803324, gnl|UG|Xl_S27398766, …
GO:0048285	organelle fission	0.000661272	3.10387e-05	20	sept2-a, katnb1, Unknown, ncapd2, haus8, cdk2, mad2l1, rcc2, nolc1, fbxo5-a, ncapg2, ncaph, brrn1, rcc1-a, sept2-b, cdca5-b, fam83d, c13orf34, Unknown, Unknown	gnl|UG|Xl_S21938769, gnl|UG|Xl_S35168860, gnl|UG|Xl_S35338048, gnl|UG|Xl_S13828468, gnl|UG|Xl_S24572596, gnl|UG|Xl_S16552323, gnl|UG|Xl_S29750587, gnl|UG|Xl_S13590658, gnl|UG|Xl_S25080913, gnl|UG|Xl_S14218717, gnl|UG|Xl_S22245748, gnl|UG|Xl_S14232596, gnl|UG|Xl_S13590619, gnl|UG|Xl_S34872024, gnl|UG|Xl_S36163496, gnl|UG|Xl_S21057503, gnl|UG|Xl_S34317975, gnl|UG|Xl_S22811523, gnl|UG|Xl_S13590103, …
GO:0010605	negative regulation of macromolecule metabolic process	0.00585254	0.00041488	20	mad2l1, fbxo5-a, Unknown, hes1-a, cbp20-x, Unknown, Unknown, Unknown, Unknown, Unknown, Unknown, Unknown, Unknown, Unknown, Unknown, Unknown, Unknown, Unknown, Unknown, Unknown	gnl|UG|Xl_S13621488, gnl|UG|Xl_S13600513, gnl|UG|Xl_S19656908, gnl|UG|Xl_S16181717, gnl|UG|Xl_S14232596, gnl|UG|Xl_S15688104, gnl|UG|Xl_S19563650, gnl|UG|Xl_S14963205, gnl|UG|Xl_S13810175, gnl|UG|Xl_S14220443, gnl|UG|Xl_S34317975, gnl|UG|Xl_S22811523, gnl|UG|Xl_S25815378, gnl|UG|Xl_S16626343, gnl|UG|Xl_S14220801, gnl|UG|Xl_S13612342, gnl|UG|Xl_S35773257, gnl|UG|Xl_S13820846, gnl|UG|Xl_S13621986, …
GO:0009892	negative regulation of metabolic process	0.00705558	0.000520577	20	mad2l1, fbxo5-a, Unknown, hes1-a, cbp20-x, Unknown, Unknown, Unknown, Unknown, Unknown, Unknown, Unknown, Unknown, Unknown, Unknown, Unknown, Unknown, Unknown, Unknown, Unknown	gnl|UG|Xl_S13621488, gnl|UG|Xl_S13600513, gnl|UG|Xl_S19656908, gnl|UG|Xl_S16181717, gnl|UG|Xl_S14232596, gnl|UG|Xl_S15688104, gnl|UG|Xl_S19563650, gnl|UG|Xl_S14963205, gnl|UG|Xl_S13810175, gnl|UG|Xl_S14220443, gnl|UG|Xl_S34317975, gnl|UG|Xl_S22811523, gnl|UG|Xl_S25815378, gnl|UG|Xl_S16626343, gnl|UG|Xl_S14220801, gnl|UG|Xl_S13612342, gnl|UG|Xl_S35773257, gnl|UG|Xl_S13820846, gnl|UG|Xl_S13621986, …
GO:0023051	regulation of signaling process	0.0432204	0.00530094	20	MGC114939, ect2, Unknown, Unknown, sfrp2, Unknown, Unknown, Unknown, Unknown, Unknown, Unknown, Unknown, Unknown, Unknown, Unknown, Unknown, Unknown, Unknown, Unknown, Unknown	gnl|UG|Xl_S25665623, gnl|UG|Xl_S35752534, gnl|UG|Xl_S35847800, gnl|UG|Xl_S13817361, gnl|UG|Xl_S14224849, gnl|UG|Xl_S19656908, gnl|UG|Xl_S32409012, gnl|UG|Xl_S35370463, gnl|UG|Xl_S32414773, gnl|UG|Xl_S22245727, gnl|UG|Xl_S13815943, gnl|UG|Xl_S13831236, gnl|UG|Xl_S13810175, gnl|UG|Xl_S34317975, gnl|UG|Xl_S25815378, gnl|UG|Xl_S14220801, gnl|UG|Xl_S13809310, gnl|UG|Xl_S27398766, gnl|UG|Xl_S13621986, …
GO:0009144	purine nucleoside triphosphate metabolic process	3.77815e-06	9.17057e-08	19	mcm2, mcm5-a, mcm4-a, mcm4-b, Unknown, nme5, mcm7-a, nme4-b, Unknown, mcm5-b, Unknown, Unknown, Unknown, Unknown, Unknown, Unknown, Unknown, Unknown, Unknown	gnl|UG|Xl_S21696658, gnl|UG|Xl_S13721864, gnl|UG|Xl_S35847800, gnl|UG|Xl_S17058403, gnl|UG|Xl_S13589855, gnl|UG|Xl_S19577533, gnl|UG|Xl_S13589830, gnl|UG|Xl_S13590624, gnl|UG|Xl_S35762775, gnl|UG|Xl_S13590623, gnl|UG|Xl_S13590622, gnl|UG|Xl_S13782999, gnl|UG|Xl_S13815943, gnl|UG|Xl_S35779007, gnl|UG|Xl_S22512023, gnl|UG|Xl_S35785045, gnl|UG|Xl_S14962374, gnl|UG|Xl_S13803324, gnl|UG|Xl_S27398766
GO:0009205	purine ribonucleoside triphosphate metabolic process	3.77815e-06	9.17057e-08	19	mcm2, mcm5-a, mcm4-a, mcm4-b, Unknown, nme5, mcm7-a, nme4-b, Unknown, mcm5-b, Unknown, Unknown, Unknown, Unknown, Unknown, Unknown, Unknown, Unknown, Unknown	gnl|UG|Xl_S21696658, gnl|UG|Xl_S13721864, gnl|UG|Xl_S35847800, gnl|UG|Xl_S17058403, gnl|UG|Xl_S13589855, gnl|UG|Xl_S19577533, gnl|UG|Xl_S13589830, gnl|UG|Xl_S13590624, gnl|UG|Xl_S35762775, gnl|UG|Xl_S13590623, gnl|UG|Xl_S13590622, gnl|UG|Xl_S13782999, gnl|UG|Xl_S13815943, gnl|UG|Xl_S35779007, gnl|UG|Xl_S22512023, gnl|UG|Xl_S35785045, gnl|UG|Xl_S14962374, gnl|UG|Xl_S13803324, gnl|UG|Xl_S27398766
GO:0009199	ribonucleoside triphosphate metabolic process	3.77815e-06	9.17057e-08	19	mcm2, mcm5-a, mcm4-a, mcm4-b, Unknown, nme5, mcm7-a, nme4-b, Unknown, mcm5-b, Unknown, Unknown, Unknown, Unknown, Unknown, Unknown, Unknown, Unknown, Unknown	gnl|UG|Xl_S21696658, gnl|UG|Xl_S13721864, gnl|UG|Xl_S35847800, gnl|UG|Xl_S17058403, gnl|UG|Xl_S13589855, gnl|UG|Xl_S19577533, gnl|UG|Xl_S13589830, gnl|UG|Xl_S13590624, gnl|UG|Xl_S35762775, gnl|UG|Xl_S13590623, gnl|UG|Xl_S13590622, gnl|UG|Xl_S13782999, gnl|UG|Xl_S13815943, gnl|UG|Xl_S35779007, gnl|UG|Xl_S22512023, gnl|UG|Xl_S35785045, gnl|UG|Xl_S14962374, gnl|UG|Xl_S13803324, gnl|UG|Xl_S27398766
GO:0009141	nucleoside triphosphate metabolic process	4.4415e-06	1.10528e-07	19	mcm2, mcm5-a, mcm4-a, mcm4-b, Unknown, nme5, mcm7-a, nme4-b, Unknown, mcm5-b, Unknown, Unknown, Unknown, Unknown, Unknown, Unknown, Unknown, Unknown, Unknown	gnl|UG|Xl_S21696658, gnl|UG|Xl_S13721864, gnl|UG|Xl_S35847800, gnl|UG|Xl_S17058403, gnl|UG|Xl_S13589855, gnl|UG|Xl_S19577533, gnl|UG|Xl_S13589830, gnl|UG|Xl_S13590624, gnl|UG|Xl_S35762775, gnl|UG|Xl_S13590623, gnl|UG|Xl_S13590622, gnl|UG|Xl_S13782999, gnl|UG|Xl_S13815943, gnl|UG|Xl_S35779007, gnl|UG|Xl_S22512023, gnl|UG|Xl_S35785045, gnl|UG|Xl_S14962374, gnl|UG|Xl_S13803324, gnl|UG|Xl_S27398766
GO:0009150	purine ribonucleotide metabolic process	2.68539e-05	8.46065e-07	19	mcm2, mcm5-a, mcm4-a, mcm4-b, Unknown, nme5, mcm7-a, nme4-b, Unknown, mcm5-b, Unknown, Unknown, Unknown, Unknown, Unknown, Unknown, Unknown, Unknown, Unknown	gnl|UG|Xl_S21696658, gnl|UG|Xl_S13721864, gnl|UG|Xl_S35847800, gnl|UG|Xl_S17058403, gnl|UG|Xl_S13589855, gnl|UG|Xl_S19577533, gnl|UG|Xl_S13589830, gnl|UG|Xl_S13590624, gnl|UG|Xl_S35762775, gnl|UG|Xl_S13590623, gnl|UG|Xl_S13590622, gnl|UG|Xl_S13782999, gnl|UG|Xl_S13815943, gnl|UG|Xl_S35779007, gnl|UG|Xl_S22512023, gnl|UG|Xl_S35785045, gnl|UG|Xl_S14962374, gnl|UG|Xl_S13803324, gnl|UG|Xl_S27398766
GO:0034622	cellular macromolecular complex assembly	0.00169802	8.99824e-05	19	Unknown, rpa3, tsr1, Unknown, rps25, Unknown, Unknown, Unknown, rpa3, Unknown, Unknown, LOC100036853, Unknown, Unknown, Unknown, tuba3c, Unknown, Unknown, srpk2-b	gnl|UG|Xl_S36163374, gnl|UG|Xl_S13831364, gnl|UG|Xl_S35370939, gnl|UG|Xl_S18079988, gnl|UG|Xl_S22300489, gnl|UG|Xl_S19577533, gnl|UG|Xl_S14231574, gnl|UG|Xl_S35762775, gnl|UG|Xl_S22245686, gnl|UG|Xl_S16990868, gnl|UG|Xl_S13810175, gnl|UG|Xl_S14221130, gnl|UG|Xl_S13612342, gnl|UG|Xl_S21383334, gnl|UG|Xl_S13820846, gnl|UG|Xl_S19595934, gnl|UG|Xl_S35752193, gnl|UG|Xl_S13681046, gnl|UG|Xl_S14925242
GO:0010033	response to organic substance	2.83135e-09	3.23141e-11	18	manf, Unknown, Unknown, Unknown, Unknown, Unknown, Unknown, Unknown, Unknown, Unknown, Unknown, Unknown, Unknown, Unknown, Unknown, Unknown, Unknown, Unknown	gnl|UG|Xl_S35763994, gnl|UG|Xl_S14222007, gnl|UG|Xl_S13831357, gnl|UG|Xl_S19656908, gnl|UG|Xl_S32409012, gnl|UG|Xl_S13809517, gnl|UG|Xl_S19577533, gnl|UG|Xl_S32414773, gnl|UG|Xl_S14964195, gnl|UG|Xl_S18086257, gnl|UG|Xl_S34317975, gnl|UG|Xl_S14220801, gnl|UG|Xl_S35767948, gnl|UG|Xl_S13809310, gnl|UG|Xl_S13820457, gnl|UG|Xl_S13621986, gnl|UG|Xl_S13778454, gnl|UG|Xl_S13681046
GO:0008283	cell proliferation	9.59099e-08	1.54171e-09	18	manf, cdca7l, nolc1, Unknown, Unknown, Unknown, Unknown, Unknown, Unknown, Unknown, timm50, Unknown, Unknown, Unknown, Unknown, Unknown, Unknown, srpk2-b	gnl|UG|Xl_S32651873, gnl|UG|Xl_S13600513, gnl|UG|Xl_S13831357, gnl|UG|Xl_S35847800, gnl|UG|Xl_S19874575, gnl|UG|Xl_S19656908, gnl|UG|Xl_S32409012, gnl|UG|Xl_S32414773, gnl|UG|Xl_S15688104, gnl|UG|Xl_S13818328, gnl|UG|Xl_S14221130, gnl|UG|Xl_S34317975, gnl|UG|Xl_S15220249, gnl|UG|Xl_S25815378, gnl|UG|Xl_S13590103, gnl|UG|Xl_S13820846, gnl|UG|Xl_S13621986, gnl|UG|Xl_S35338077
GO:0010564	regulation of cell cycle process	1.57951e-07	2.66594e-09	18	clspn, MGC68601, pcid2, mad2l1, rpa3, fbxo5-a, dtl-b, MGC80972, rpa3, Unknown, LOC100036853, cdca5-b, c13orf34, Unknown, Unknown, dtl-a, Unknown, MGC115738	gnl|UG|Xl_S36163374, gnl|UG|Xl_S13591026, gnl|UG|Xl_S13621488, gnl|UG|Xl_S23233569, gnl|UG|Xl_S22300489, gnl|UG|Xl_S22245748, gnl|UG|Xl_S14232596, gnl|UG|Xl_S20755626, gnl|UG|Xl_S25080790, gnl|UG|Xl_S20755531, gnl|UG|Xl_S21057503, gnl|UG|Xl_S34317975, gnl|UG|Xl_S22811523, gnl|UG|Xl_S17527712, gnl|UG|Xl_S25080724, gnl|UG|Xl_S21383334, gnl|UG|Xl_S35773257, gnl|UG|Xl_S35859230
GO:0071103	DNA conformation change	9.86399e-07	1.93443e-08	18	mcm2, mcm5-a, mcm4-a, rbbp4-a, mcm4-b, ncapd2, LOC398222, ncapg2, ncaph, brrn1, Unknown, mcm7-a, Unknown, top2a, chaf1a, rbbp4-b, mcm5-b, Unknown	gnl|UG|Xl_S20337392, gnl|UG|Xl_S19601417, gnl|UG|Xl_S30141587, gnl|UG|Xl_S16552323, gnl|UG|Xl_S17058403, gnl|UG|Xl_S29750587, gnl|UG|Xl_S13589855, gnl|UG|Xl_S13590658, gnl|UG|Xl_S20337300, gnl|UG|Xl_S13589830, gnl|UG|Xl_S13590624, gnl|UG|Xl_S13590623, gnl|UG|Xl_S13590622, gnl|UG|Xl_S13590619, gnl|UG|Xl_S13591146, gnl|UG|Xl_S13820846, gnl|UG|Xl_S19595934, gnl|UG|Xl_S13590814
GO:0042592	homeostatic process	0.000321226	1.41482e-05	18	pdia6-b, pdia4, rpa3, Unknown, Unknown, MGC84594, pdia6-a, Unknown, dnajc10, rpa3, Unknown, LOC100036853, Unknown, Unknown, Unknown, Unknown, Unknown, Unknown	gnl|UG|Xl_S32404964, gnl|UG|Xl_S36163374, gnl|UG|Xl_S14223390, gnl|UG|Xl_S35847800, gnl|UG|Xl_S22245784, gnl|UG|Xl_S13822812, gnl|UG|Xl_S22300489, gnl|UG|Xl_S14215870, gnl|UG|Xl_S13807332, gnl|UG|Xl_S14742710, gnl|UG|Xl_S18086257, gnl|UG|Xl_S21312935, gnl|UG|Xl_S19874771, gnl|UG|Xl_S13612342, gnl|UG|Xl_S21383334, gnl|UG|Xl_S19595934, gnl|UG|Xl_S21107510, gnl|UG|Xl_S35752193
GO:0051128	regulation of cellular component organization	0.000753207	3.66857e-05	18	pcid2, mad2l1, Unknown, Unknown, fbxo5-a, prmt1-a, Unknown, Unknown, Unknown, cdc42ep2, Unknown, cdca5-b, Unknown, c13orf34, Unknown, Unknown, Unknown, Unknown	gnl|UG|Xl_S13721864, gnl|UG|Xl_S23233569, gnl|UG|Xl_S35847800, gnl|UG|Xl_S14231574, gnl|UG|Xl_S22245748, gnl|UG|Xl_S14232596, gnl|UG|Xl_S13815943, gnl|UG|Xl_S16990868, gnl|UG|Xl_S43236087, gnl|UG|Xl_S13831565, gnl|UG|Xl_S13618758, gnl|UG|Xl_S21057503, gnl|UG|Xl_S34317975, gnl|UG|Xl_S22811523, gnl|UG|Xl_S25815378, gnl|UG|Xl_S14220801, gnl|UG|Xl_S13809310, gnl|UG|Xl_S13681046
GO:0010628	positive regulation of gene expression	0.00268016	0.000172761	18	runx1, pcid2, nolc1, Unknown, Unknown, Unknown, prmt1-a, Unknown, Unknown, brf1, Unknown, Unknown, Unknown, Unknown, Unknown, Unknown, Unknown, srpk2-b	gnl|UG|Xl_S16907176, gnl|UG|Xl_S35752534, gnl|UG|Xl_S14215204, gnl|UG|Xl_S23233569, gnl|UG|Xl_S35847800, gnl|UG|Xl_S13817361, gnl|UG|Xl_S13819804, gnl|UG|Xl_S13818328, gnl|UG|Xl_S14221130, gnl|UG|Xl_S18086257, gnl|UG|Xl_S13831565, gnl|UG|Xl_S34317975, gnl|UG|Xl_S25815378, gnl|UG|Xl_S13590103, gnl|UG|Xl_S13809294, gnl|UG|Xl_S13803324, gnl|UG|Xl_S35859230, gnl|UG|Xl_S21938788
GO:0002376	immune system process	0.00472223	0.000325645	18	pcid2, Unknown, Unknown, prmt1-a, Unknown, Unknown, Unknown, Unknown, Unknown, Unknown, timm50, Unknown, Unknown, Unknown, Unknown, Unknown, Unknown, srpk2-b	gnl|UG|Xl_S35763994, gnl|UG|Xl_S35751883, gnl|UG|Xl_S13721864, gnl|UG|Xl_S23233569, gnl|UG|Xl_S13726730, gnl|UG|Xl_S19874575, gnl|UG|Xl_S32409012, gnl|UG|Xl_S35762775, gnl|UG|Xl_S32414773, gnl|UG|Xl_S14221130, gnl|UG|Xl_S35785045, gnl|UG|Xl_S13831565, gnl|UG|Xl_S25815378, gnl|UG|Xl_S13612342, gnl|UG|Xl_S13809310, gnl|UG|Xl_S19591670, gnl|UG|Xl_S13820846, gnl|UG|Xl_S19595934
GO:0044283	small molecule biosynthetic process	0.0419885	0.0051431	18	aldh18a1, dhfr, isyna1-a, Unknown, tyms, nme5, Unknown, isyna1-b, umps, adk, nme4-b, psph, asns, Unknown, Unknown, Unknown, Unknown, Unknown	gnl|UG|Xl_S21696658, gnl|UG|Xl_S15685103, gnl|UG|Xl_S36163382, gnl|UG|Xl_S22300578, gnl|UG|Xl_S14221687, gnl|UG|Xl_S35847800, gnl|UG|Xl_S35869045, gnl|UG|Xl_S21929305, gnl|UG|Xl_S22512023, gnl|UG|Xl_S20966877, gnl|UG|Xl_S13810175, gnl|UG|Xl_S35785045, gnl|UG|Xl_S21057481, gnl|UG|Xl_S21107563, gnl|UG|Xl_S21312880, gnl|UG|Xl_S14232525, gnl|UG|Xl_S13820457, gnl|UG|Xl_S34324714
GO:0009057	macromolecule catabolic process	0.0465288	0.00575908	18	MGC80644, mad2l1, rpa3, fbxo5-a, dna2, dtl-b, cbp20-x, lsm6, rpa3, Unknown, Unknown, LOC100036853, Unknown, Unknown, Unknown, dtl-a, Unknown, Unknown	gnl|UG|Xl_S36163374, gnl|UG|Xl_S18081543, gnl|UG|Xl_S13621488, gnl|UG|Xl_S13763442, gnl|UG|Xl_S14926202, gnl|UG|Xl_S20755668, gnl|UG|Xl_S22300489, gnl|UG|Xl_S19577533, gnl|UG|Xl_S15218480, gnl|UG|Xl_S14232596, gnl|UG|Xl_S19563650, gnl|UG|Xl_S25080790, gnl|UG|Xl_S13810175, gnl|UG|Xl_S20755531, gnl|UG|Xl_S22811523, gnl|UG|Xl_S14220801, gnl|UG|Xl_S21383334, gnl|UG|Xl_S35773257
GO:0032879	regulation of localization	1.61083e-08	2.27862e-10	17	Unknown, nolc1, Unknown, Unknown, Unknown, cbp20-x, Unknown, Unknown, cdca5-b, Unknown, Unknown, c13orf34, Unknown, Unknown, Unknown, Unknown, Unknown	gnl|UG|Xl_S13828468, gnl|UG|Xl_S35847800, gnl|UG|Xl_S14224849, gnl|UG|Xl_S14231574, gnl|UG|Xl_S14215870, gnl|UG|Xl_S22245748, gnl|UG|Xl_S15688104, gnl|UG|Xl_S19563650, gnl|UG|Xl_S13815943, gnl|UG|Xl_S16990868, gnl|UG|Xl_S13810175, gnl|UG|Xl_S21057503, gnl|UG|Xl_S34317975, gnl|UG|Xl_S25815378, gnl|UG|Xl_S13590103, gnl|UG|Xl_S13809310, gnl|UG|Xl_S13681046
GO:0045786	negative regulation of cell cycle	3.66235e-07	6.77013e-09	17	clspn, pcid2, mad2l1, rpa3, fbxo5-a, dtl-b, rpa3, LOC100036853, Unknown, Unknown, Unknown, Unknown, dtl-a, Unknown, Unknown, MGC115738, Unknown	gnl|UG|Xl_S36163374, gnl|UG|Xl_S13591026, gnl|UG|Xl_S13621488, gnl|UG|Xl_S23233569, gnl|UG|Xl_S22300489, gnl|UG|Xl_S14232596, gnl|UG|Xl_S15688104, gnl|UG|Xl_S13815943, gnl|UG|Xl_S25080790, gnl|UG|Xl_S20755531, gnl|UG|Xl_S34317975, gnl|UG|Xl_S22811523, gnl|UG|Xl_S19608156, gnl|UG|Xl_S25080724, gnl|UG|Xl_S35767948, gnl|UG|Xl_S21383334, gnl|UG|Xl_S35773257
GO:0022414	reproductive process	1.21166e-06	2.43461e-08	17	nme5, rps25, Unknown, Unknown, Unknown, Unknown, Unknown, Unknown, Unknown, Unknown, Unknown, Unknown, Unknown, Unknown, Unknown, Unknown, srpk2-b	gnl|UG|Xl_S21696658, gnl|UG|Xl_S13620484, gnl|UG|Xl_S13824591, gnl|UG|Xl_S35754257, gnl|UG|Xl_S35779112, gnl|UG|Xl_S25814075, gnl|UG|Xl_S14963205, gnl|UG|Xl_S35768299, gnl|UG|Xl_S16990868, gnl|UG|Xl_S14221130, gnl|UG|Xl_S34317975, gnl|UG|Xl_S25815378, gnl|UG|Xl_S35767948, gnl|UG|Xl_S13612342, gnl|UG|Xl_S13803324, gnl|UG|Xl_S35752193, gnl|UG|Xl_S14925242
GO:0000003	reproduction	1.4815e-06	3.09588e-08	17	nme5, rps25, Unknown, Unknown, Unknown, Unknown, Unknown, Unknown, Unknown, Unknown, Unknown, Unknown, Unknown, Unknown, Unknown, Unknown, srpk2-b	gnl|UG|Xl_S21696658, gnl|UG|Xl_S13620484, gnl|UG|Xl_S13824591, gnl|UG|Xl_S35754257, gnl|UG|Xl_S35779112, gnl|UG|Xl_S25814075, gnl|UG|Xl_S14963205, gnl|UG|Xl_S35768299, gnl|UG|Xl_S16990868, gnl|UG|Xl_S14221130, gnl|UG|Xl_S34317975, gnl|UG|Xl_S25815378, gnl|UG|Xl_S35767948, gnl|UG|Xl_S13612342, gnl|UG|Xl_S13803324, gnl|UG|Xl_S35752193, gnl|UG|Xl_S14925242
GO:0031399	regulation of protein modification process	4.01035e-05	1.38582e-06	17	MGC68601, LOC495419, mad2l1, fbxo5-a, Unknown, prmt1-a, Unknown, Unknown, Unknown, Unknown, Unknown, Unknown, Unknown, Unknown, Unknown, Unknown, Unknown	gnl|UG|Xl_S13621488, gnl|UG|Xl_S13600513, gnl|UG|Xl_S14926202, gnl|UG|Xl_S19656908, gnl|UG|Xl_S14232596, gnl|UG|Xl_S22332451, gnl|UG|Xl_S18086257, gnl|UG|Xl_S13831565, gnl|UG|Xl_S34317975, gnl|UG|Xl_S22811523, gnl|UG|Xl_S25815378, gnl|UG|Xl_S17527712, gnl|UG|Xl_S14220801, gnl|UG|Xl_S35767948, gnl|UG|Xl_S35773257, gnl|UG|Xl_S27398766, gnl|UG|Xl_S13621986
GO:0071822	protein complex subunit organization	0.00239947	0.000152739	17	Unknown, Unknown, rps25, Unknown, Unknown, Unknown, Unknown, Unknown, Unknown, Unknown, Unknown, tuba3c, Unknown, Unknown, Unknown, Unknown, Unknown	gnl|UG|Xl_S13620484, gnl|UG|Xl_S35754257, gnl|UG|Xl_S13831364, gnl|UG|Xl_S35779112, gnl|UG|Xl_S19577533, gnl|UG|Xl_S14231574, gnl|UG|Xl_S35762775, gnl|UG|Xl_S14963205, gnl|UG|Xl_S16990868, gnl|UG|Xl_S13810175, gnl|UG|Xl_S13618758, gnl|UG|Xl_S14742616, gnl|UG|Xl_S14220801, gnl|UG|Xl_S13612342, gnl|UG|Xl_S35752193, gnl|UG|Xl_S13681046, gnl|UG|Xl_S14925242
GO:0010557	positive regulation of macromolecule biosynthetic process	0.0106285	0.000845703	17	runx1, pcid2, nolc1, Unknown, Unknown, dna2, Unknown, prmt1-a, Unknown, Unknown, brf1, Unknown, Unknown, Unknown, Unknown, Unknown, Unknown	gnl|UG|Xl_S16907176, gnl|UG|Xl_S35752534, gnl|UG|Xl_S14215204, gnl|UG|Xl_S23233569, gnl|UG|Xl_S13763442, gnl|UG|Xl_S35847800, gnl|UG|Xl_S13817361, gnl|UG|Xl_S13819804, gnl|UG|Xl_S13818328, gnl|UG|Xl_S13831565, gnl|UG|Xl_S34317975, gnl|UG|Xl_S25815378, gnl|UG|Xl_S13590103, gnl|UG|Xl_S13809294, gnl|UG|Xl_S13803324, gnl|UG|Xl_S35859230, gnl|UG|Xl_S21938788
GO:0009891	positive regulation of biosynthetic process	0.0141714	0.00124834	17	runx1, pcid2, nolc1, Unknown, Unknown, dna2, Unknown, prmt1-a, Unknown, Unknown, brf1, Unknown, Unknown, Unknown, Unknown, Unknown, Unknown	gnl|UG|Xl_S16907176, gnl|UG|Xl_S35752534, gnl|UG|Xl_S14215204, gnl|UG|Xl_S23233569, gnl|UG|Xl_S13763442, gnl|UG|Xl_S35847800, gnl|UG|Xl_S13817361, gnl|UG|Xl_S13819804, gnl|UG|Xl_S13818328, gnl|UG|Xl_S13831565, gnl|UG|Xl_S34317975, gnl|UG|Xl_S25815378, gnl|UG|Xl_S13590103, gnl|UG|Xl_S13809294, gnl|UG|Xl_S13803324, gnl|UG|Xl_S35859230, gnl|UG|Xl_S21938788
GO:0031328	positive regulation of cellular biosynthetic process	0.0141714	0.00124834	17	runx1, pcid2, nolc1, Unknown, Unknown, dna2, Unknown, prmt1-a, Unknown, Unknown, brf1, Unknown, Unknown, Unknown, Unknown, Unknown, Unknown	gnl|UG|Xl_S16907176, gnl|UG|Xl_S35752534, gnl|UG|Xl_S14215204, gnl|UG|Xl_S23233569, gnl|UG|Xl_S13763442, gnl|UG|Xl_S35847800, gnl|UG|Xl_S13817361, gnl|UG|Xl_S13819804, gnl|UG|Xl_S13818328, gnl|UG|Xl_S13831565, gnl|UG|Xl_S34317975, gnl|UG|Xl_S25815378, gnl|UG|Xl_S13590103, gnl|UG|Xl_S13809294, gnl|UG|Xl_S13803324, gnl|UG|Xl_S35859230, gnl|UG|Xl_S21938788
GO:0051173	positive regulation of nitrogen compound metabolic process	0.0141714	0.00124834	17	runx1, pcid2, nolc1, Unknown, Unknown, dna2, Unknown, prmt1-a, Unknown, Unknown, brf1, Unknown, Unknown, Unknown, Unknown, Unknown, Unknown	gnl|UG|Xl_S16907176, gnl|UG|Xl_S35752534, gnl|UG|Xl_S14215204, gnl|UG|Xl_S23233569, gnl|UG|Xl_S13763442, gnl|UG|Xl_S35847800, gnl|UG|Xl_S13817361, gnl|UG|Xl_S13819804, gnl|UG|Xl_S13818328, gnl|UG|Xl_S13831565, gnl|UG|Xl_S34317975, gnl|UG|Xl_S25815378, gnl|UG|Xl_S13590103, gnl|UG|Xl_S13809294, gnl|UG|Xl_S13803324, gnl|UG|Xl_S35859230, gnl|UG|Xl_S21938788
GO:0045935	positive regulation of nucleobase, nucleoside, nucleotide and nucleic acid metabolic process	0.0141714	0.00124834	17	runx1, pcid2, nolc1, Unknown, Unknown, dna2, Unknown, prmt1-a, Unknown, Unknown, brf1, Unknown, Unknown, Unknown, Unknown, Unknown, Unknown	gnl|UG|Xl_S16907176, gnl|UG|Xl_S35752534, gnl|UG|Xl_S14215204, gnl|UG|Xl_S23233569, gnl|UG|Xl_S13763442, gnl|UG|Xl_S35847800, gnl|UG|Xl_S13817361, gnl|UG|Xl_S13819804, gnl|UG|Xl_S13818328, gnl|UG|Xl_S13831565, gnl|UG|Xl_S34317975, gnl|UG|Xl_S25815378, gnl|UG|Xl_S13590103, gnl|UG|Xl_S13809294, gnl|UG|Xl_S13803324, gnl|UG|Xl_S35859230, gnl|UG|Xl_S21938788
GO:0006366	transcription from RNA polymerase II promoter	0.0334329	0.0040199	17	Unknown, Unknown, Unknown, hes1-a, Unknown, Unknown, MGC80972, Unknown, Unknown, Unknown, Unknown, Unknown, Unknown, Unknown, Unknown, Unknown, Unknown	gnl|UG|Xl_S35752534, gnl|UG|Xl_S14215204, gnl|UG|Xl_S35847800, gnl|UG|Xl_S13817361, gnl|UG|Xl_S32409012, gnl|UG|Xl_S16181717, gnl|UG|Xl_S32414773, gnl|UG|Xl_S20755626, gnl|UG|Xl_S13818328, gnl|UG|Xl_S14220443, gnl|UG|Xl_S34317975, gnl|UG|Xl_S25815378, gnl|UG|Xl_S13809294, gnl|UG|Xl_S16626343, gnl|UG|Xl_S13612342, gnl|UG|Xl_S35859230, gnl|UG|Xl_S13778454
GO:0009143	nucleoside triphosphate catabolic process	4.00407e-09	4.95601e-11	16	mcm2, mcm5-a, mcm4-a, mcm4-b, Unknown, mcm7-a, Unknown, mcm5-b, Unknown, Unknown, Unknown, Unknown, Unknown, Unknown, Unknown, Unknown	gnl|UG|Xl_S13721864, gnl|UG|Xl_S35847800, gnl|UG|Xl_S17058403, gnl|UG|Xl_S13589855, gnl|UG|Xl_S19577533, gnl|UG|Xl_S13589830, gnl|UG|Xl_S13590624, gnl|UG|Xl_S35762775, gnl|UG|Xl_S13590623, gnl|UG|Xl_S13590622, gnl|UG|Xl_S13782999, gnl|UG|Xl_S13815943, gnl|UG|Xl_S35779007, gnl|UG|Xl_S14962374, gnl|UG|Xl_S13803324, gnl|UG|Xl_S27398766
GO:0009146	purine nucleoside triphosphate catabolic process	4.00407e-09	4.95601e-11	16	mcm2, mcm5-a, mcm4-a, mcm4-b, Unknown, mcm7-a, Unknown, mcm5-b, Unknown, Unknown, Unknown, Unknown, Unknown, Unknown, Unknown, Unknown	gnl|UG|Xl_S13721864, gnl|UG|Xl_S35847800, gnl|UG|Xl_S17058403, gnl|UG|Xl_S13589855, gnl|UG|Xl_S19577533, gnl|UG|Xl_S13589830, gnl|UG|Xl_S13590624, gnl|UG|Xl_S35762775, gnl|UG|Xl_S13590623, gnl|UG|Xl_S13590622, gnl|UG|Xl_S13782999, gnl|UG|Xl_S13815943, gnl|UG|Xl_S35779007, gnl|UG|Xl_S14962374, gnl|UG|Xl_S13803324, gnl|UG|Xl_S27398766
GO:0009207	purine ribonucleoside triphosphate catabolic process	4.00407e-09	4.95601e-11	16	mcm2, mcm5-a, mcm4-a, mcm4-b, Unknown, mcm7-a, Unknown, mcm5-b, Unknown, Unknown, Unknown, Unknown, Unknown, Unknown, Unknown, Unknown	gnl|UG|Xl_S13721864, gnl|UG|Xl_S35847800, gnl|UG|Xl_S17058403, gnl|UG|Xl_S13589855, gnl|UG|Xl_S19577533, gnl|UG|Xl_S13589830, gnl|UG|Xl_S13590624, gnl|UG|Xl_S35762775, gnl|UG|Xl_S13590623, gnl|UG|Xl_S13590622, gnl|UG|Xl_S13782999, gnl|UG|Xl_S13815943, gnl|UG|Xl_S35779007, gnl|UG|Xl_S14962374, gnl|UG|Xl_S13803324, gnl|UG|Xl_S27398766
GO:0009154	purine ribonucleotide catabolic process	4.00407e-09	4.95601e-11	16	mcm2, mcm5-a, mcm4-a, mcm4-b, Unknown, mcm7-a, Unknown, mcm5-b, Unknown, Unknown, Unknown, Unknown, Unknown, Unknown, Unknown, Unknown	gnl|UG|Xl_S13721864, gnl|UG|Xl_S35847800, gnl|UG|Xl_S17058403, gnl|UG|Xl_S13589855, gnl|UG|Xl_S19577533, gnl|UG|Xl_S13589830, gnl|UG|Xl_S13590624, gnl|UG|Xl_S35762775, gnl|UG|Xl_S13590623, gnl|UG|Xl_S13590622, gnl|UG|Xl_S13782999, gnl|UG|Xl_S13815943, gnl|UG|Xl_S35779007, gnl|UG|Xl_S14962374, gnl|UG|Xl_S13803324, gnl|UG|Xl_S27398766
GO:0009203	ribonucleoside triphosphate catabolic process	4.00407e-09	4.95601e-11	16	mcm2, mcm5-a, mcm4-a, mcm4-b, Unknown, mcm7-a, Unknown, mcm5-b, Unknown, Unknown, Unknown, Unknown, Unknown, Unknown, Unknown, Unknown	gnl|UG|Xl_S13721864, gnl|UG|Xl_S35847800, gnl|UG|Xl_S17058403, gnl|UG|Xl_S13589855, gnl|UG|Xl_S19577533, gnl|UG|Xl_S13589830, gnl|UG|Xl_S13590624, gnl|UG|Xl_S35762775, gnl|UG|Xl_S13590623, gnl|UG|Xl_S13590622, gnl|UG|Xl_S13782999, gnl|UG|Xl_S13815943, gnl|UG|Xl_S35779007, gnl|UG|Xl_S14962374, gnl|UG|Xl_S13803324, gnl|UG|Xl_S27398766
GO:0009261	ribonucleotide catabolic process	4.00407e-09	4.95601e-11	16	mcm2, mcm5-a, mcm4-a, mcm4-b, Unknown, mcm7-a, Unknown, mcm5-b, Unknown, Unknown, Unknown, Unknown, Unknown, Unknown, Unknown, Unknown	gnl|UG|Xl_S13721864, gnl|UG|Xl_S35847800, gnl|UG|Xl_S17058403, gnl|UG|Xl_S13589855, gnl|UG|Xl_S19577533, gnl|UG|Xl_S13589830, gnl|UG|Xl_S13590624, gnl|UG|Xl_S35762775, gnl|UG|Xl_S13590623, gnl|UG|Xl_S13590622, gnl|UG|Xl_S13782999, gnl|UG|Xl_S13815943, gnl|UG|Xl_S35779007, gnl|UG|Xl_S14962374, gnl|UG|Xl_S13803324, gnl|UG|Xl_S27398766
GO:0006195	purine nucleotide catabolic process	6.01246e-09	7.63517e-11	16	mcm2, mcm5-a, mcm4-a, mcm4-b, Unknown, mcm7-a, Unknown, mcm5-b, Unknown, Unknown, Unknown, Unknown, Unknown, Unknown, Unknown, Unknown	gnl|UG|Xl_S13721864, gnl|UG|Xl_S35847800, gnl|UG|Xl_S17058403, gnl|UG|Xl_S13589855, gnl|UG|Xl_S19577533, gnl|UG|Xl_S13589830, gnl|UG|Xl_S13590624, gnl|UG|Xl_S35762775, gnl|UG|Xl_S13590623, gnl|UG|Xl_S13590622, gnl|UG|Xl_S13782999, gnl|UG|Xl_S13815943, gnl|UG|Xl_S35779007, gnl|UG|Xl_S14962374, gnl|UG|Xl_S13803324, gnl|UG|Xl_S27398766
GO:0072523	purine-containing compound catabolic process	1.272e-08	1.73799e-10	16	mcm2, mcm5-a, mcm4-a, mcm4-b, Unknown, mcm7-a, Unknown, mcm5-b, Unknown, Unknown, Unknown, Unknown, Unknown, Unknown, Unknown, Unknown	gnl|UG|Xl_S13721864, gnl|UG|Xl_S35847800, gnl|UG|Xl_S17058403, gnl|UG|Xl_S13589855, gnl|UG|Xl_S19577533, gnl|UG|Xl_S13589830, gnl|UG|Xl_S13590624, gnl|UG|Xl_S35762775, gnl|UG|Xl_S13590623, gnl|UG|Xl_S13590622, gnl|UG|Xl_S13782999, gnl|UG|Xl_S13815943, gnl|UG|Xl_S35779007, gnl|UG|Xl_S14962374, gnl|UG|Xl_S13803324, gnl|UG|Xl_S27398766
GO:0009166	nucleotide catabolic process	2.59988e-08	3.76128e-10	16	mcm2, mcm5-a, mcm4-a, mcm4-b, Unknown, mcm7-a, Unknown, mcm5-b, Unknown, Unknown, Unknown, Unknown, Unknown, Unknown, Unknown, Unknown	gnl|UG|Xl_S13721864, gnl|UG|Xl_S35847800, gnl|UG|Xl_S17058403, gnl|UG|Xl_S13589855, gnl|UG|Xl_S19577533, gnl|UG|Xl_S13589830, gnl|UG|Xl_S13590624, gnl|UG|Xl_S35762775, gnl|UG|Xl_S13590623, gnl|UG|Xl_S13590622, gnl|UG|Xl_S13782999, gnl|UG|Xl_S13815943, gnl|UG|Xl_S35779007, gnl|UG|Xl_S14962374, gnl|UG|Xl_S13803324, gnl|UG|Xl_S27398766
GO:0034656	nucleobase, nucleoside and nucleotide catabolic process	3.07044e-07	5.47852e-09	16	mcm2, mcm5-a, mcm4-a, mcm4-b, Unknown, mcm7-a, Unknown, mcm5-b, Unknown, Unknown, Unknown, Unknown, Unknown, Unknown, Unknown, Unknown	gnl|UG|Xl_S13721864, gnl|UG|Xl_S35847800, gnl|UG|Xl_S17058403, gnl|UG|Xl_S13589855, gnl|UG|Xl_S19577533, gnl|UG|Xl_S13589830, gnl|UG|Xl_S13590624, gnl|UG|Xl_S35762775, gnl|UG|Xl_S13590623, gnl|UG|Xl_S13590622, gnl|UG|Xl_S13782999, gnl|UG|Xl_S13815943, gnl|UG|Xl_S35779007, gnl|UG|Xl_S14962374, gnl|UG|Xl_S13803324, gnl|UG|Xl_S27398766
GO:0034655	nucleobase, nucleoside, nucleotide and nucleic acid catabolic process	3.07044e-07	5.47852e-09	16	mcm2, mcm5-a, mcm4-a, mcm4-b, Unknown, mcm7-a, Unknown, mcm5-b, Unknown, Unknown, Unknown, Unknown, Unknown, Unknown, Unknown, Unknown	gnl|UG|Xl_S13721864, gnl|UG|Xl_S35847800, gnl|UG|Xl_S17058403, gnl|UG|Xl_S13589855, gnl|UG|Xl_S19577533, gnl|UG|Xl_S13589830, gnl|UG|Xl_S13590624, gnl|UG|Xl_S35762775, gnl|UG|Xl_S13590623, gnl|UG|Xl_S13590622, gnl|UG|Xl_S13782999, gnl|UG|Xl_S13815943, gnl|UG|Xl_S35779007, gnl|UG|Xl_S14962374, gnl|UG|Xl_S13803324, gnl|UG|Xl_S27398766
GO:0044270	cellular nitrogen compound catabolic process	1.76889e-06	3.78175e-08	16	mcm2, mcm5-a, mcm4-a, mcm4-b, Unknown, mcm7-a, Unknown, mcm5-b, Unknown, Unknown, Unknown, Unknown, Unknown, Unknown, Unknown, Unknown	gnl|UG|Xl_S13721864, gnl|UG|Xl_S35847800, gnl|UG|Xl_S17058403, gnl|UG|Xl_S13589855, gnl|UG|Xl_S19577533, gnl|UG|Xl_S13589830, gnl|UG|Xl_S13590624, gnl|UG|Xl_S35762775, gnl|UG|Xl_S13590623, gnl|UG|Xl_S13590622, gnl|UG|Xl_S13782999, gnl|UG|Xl_S13815943, gnl|UG|Xl_S35779007, gnl|UG|Xl_S14962374, gnl|UG|Xl_S13803324, gnl|UG|Xl_S27398766
GO:0046700	heterocycle catabolic process	3.46307e-06	7.90478e-08	16	mcm2, mcm5-a, mcm4-a, mcm4-b, Unknown, mcm7-a, Unknown, mcm5-b, Unknown, Unknown, Unknown, Unknown, Unknown, Unknown, Unknown, Unknown	gnl|UG|Xl_S13721864, gnl|UG|Xl_S35847800, gnl|UG|Xl_S17058403, gnl|UG|Xl_S13589855, gnl|UG|Xl_S19577533, gnl|UG|Xl_S13589830, gnl|UG|Xl_S13590624, gnl|UG|Xl_S35762775, gnl|UG|Xl_S13590623, gnl|UG|Xl_S13590622, gnl|UG|Xl_S13782999, gnl|UG|Xl_S13815943, gnl|UG|Xl_S35779007, gnl|UG|Xl_S14962374, gnl|UG|Xl_S13803324, gnl|UG|Xl_S27398766
GO:0006468	protein amino acid phosphorylation	0.00171145	9.24363e-05	16	MGC68601, LOC495419, Unknown, Unknown, Unknown, Unknown, Unknown, Unknown, Unknown, Unknown, Unknown, Unknown, Unknown, Unknown, Unknown, srpk2-b	gnl|UG|Xl_S13600513, gnl|UG|Xl_S19656908, gnl|UG|Xl_S32409012, gnl|UG|Xl_S32414773, gnl|UG|Xl_S13819804, gnl|UG|Xl_S22332451, gnl|UG|Xl_S14221130, gnl|UG|Xl_S13782140, gnl|UG|Xl_S34317975, gnl|UG|Xl_S25815378, gnl|UG|Xl_S19608156, gnl|UG|Xl_S17527712, gnl|UG|Xl_S14220801, gnl|UG|Xl_S35767948, gnl|UG|Xl_S27398766, gnl|UG|Xl_S13621986
GO:0045893	positive regulation of transcription, DNA-dependent	0.0141095	0.0012241	16	runx1, pcid2, nolc1, Unknown, Unknown, Unknown, prmt1-a, Unknown, Unknown, brf1, Unknown, Unknown, Unknown, Unknown, Unknown, Unknown	gnl|UG|Xl_S16907176, gnl|UG|Xl_S35752534, gnl|UG|Xl_S14215204, gnl|UG|Xl_S23233569, gnl|UG|Xl_S35847800, gnl|UG|Xl_S13817361, gnl|UG|Xl_S13819804, gnl|UG|Xl_S13818328, gnl|UG|Xl_S13831565, gnl|UG|Xl_S34317975, gnl|UG|Xl_S25815378, gnl|UG|Xl_S13590103, gnl|UG|Xl_S13809294, gnl|UG|Xl_S13803324, gnl|UG|Xl_S35859230, gnl|UG|Xl_S21938788
GO:0051254	positive regulation of RNA metabolic process	0.019722	0.00180386	16	runx1, pcid2, nolc1, Unknown, Unknown, Unknown, prmt1-a, Unknown, Unknown, brf1, Unknown, Unknown, Unknown, Unknown, Unknown, Unknown	gnl|UG|Xl_S16907176, gnl|UG|Xl_S35752534, gnl|UG|Xl_S14215204, gnl|UG|Xl_S23233569, gnl|UG|Xl_S35847800, gnl|UG|Xl_S13817361, gnl|UG|Xl_S13819804, gnl|UG|Xl_S13818328, gnl|UG|Xl_S13831565, gnl|UG|Xl_S34317975, gnl|UG|Xl_S25815378, gnl|UG|Xl_S13590103, gnl|UG|Xl_S13809294, gnl|UG|Xl_S13803324, gnl|UG|Xl_S35859230, gnl|UG|Xl_S21938788
GO:0016032	viral reproduction	2.07683e-13	1.30198e-15	15	Unknown, rps25, Unknown, Unknown, Unknown, Unknown, Unknown, Unknown, Unknown, Unknown, Unknown, Unknown, Unknown, Unknown, srpk2-b	gnl|UG|Xl_S13620484, gnl|UG|Xl_S13828468, gnl|UG|Xl_S35754257, gnl|UG|Xl_S13621488, gnl|UG|Xl_S35779112, gnl|UG|Xl_S14224849, gnl|UG|Xl_S14926202, gnl|UG|Xl_S14963205, gnl|UG|Xl_S35768299, gnl|UG|Xl_S14221130, gnl|UG|Xl_S13612342, gnl|UG|Xl_S13803324, gnl|UG|Xl_S35773257, gnl|UG|Xl_S35752193, gnl|UG|Xl_S14925242
GO:0051325	interphase	9.84672e-09	1.29791e-10	14	MGC68601, Unknown, rpa3, Unknown, lrwd1, MGC80972, rpa3, Unknown, LOC100036853, Unknown, Unknown, Unknown, Unknown, Unknown	gnl|UG|Xl_S36163374, gnl|UG|Xl_S13621488, gnl|UG|Xl_S14215204, gnl|UG|Xl_S35370939, gnl|UG|Xl_S18079988, gnl|UG|Xl_S14926202, gnl|UG|Xl_S22300489, gnl|UG|Xl_S35762775, gnl|UG|Xl_S15688104, gnl|UG|Xl_S20755626, gnl|UG|Xl_S20966393, gnl|UG|Xl_S17527712, gnl|UG|Xl_S21383334, gnl|UG|Xl_S35773257
GO:0046034	ATP metabolic process	1.16707e-05	3.17048e-07	14	mcm2, mcm5-a, mcm4-a, mcm4-b, mcm7-a, Unknown, mcm5-b, Unknown, Unknown, Unknown, Unknown, Unknown, Unknown, Unknown	gnl|UG|Xl_S13721864, gnl|UG|Xl_S17058403, gnl|UG|Xl_S13589855, gnl|UG|Xl_S19577533, gnl|UG|Xl_S13589830, gnl|UG|Xl_S13590624, gnl|UG|Xl_S13590623, gnl|UG|Xl_S13590622, gnl|UG|Xl_S13782999, gnl|UG|Xl_S13815943, gnl|UG|Xl_S35779007, gnl|UG|Xl_S35785045, gnl|UG|Xl_S14962374, gnl|UG|Xl_S13803324
GO:0010646	regulation of cell communication	0.0074908	0.000556301	14	MGC114939, Unknown, sfrp2, Unknown, Unknown, Unknown, Unknown, Unknown, Unknown, Unknown, Unknown, Unknown, Unknown, Unknown	gnl|UG|Xl_S25665623, gnl|UG|Xl_S35752534, gnl|UG|Xl_S13817361, gnl|UG|Xl_S14224849, gnl|UG|Xl_S19656908, gnl|UG|Xl_S13815943, gnl|UG|Xl_S13831236, gnl|UG|Xl_S13810175, gnl|UG|Xl_S34317975, gnl|UG|Xl_S25815378, gnl|UG|Xl_S14220801, gnl|UG|Xl_S13809310, gnl|UG|Xl_S13621986, gnl|UG|Xl_S13681046
GO:0006325	chromatin organization	0.0124183	0.000998095	14	rbbp4-a, LOC398222, smarca5, prmt1-a, Unknown, Unknown, lrwd1, chaf1a, Unknown, Unknown, rbbp4-b, Unknown, Unknown, Unknown	gnl|UG|Xl_S20337392, gnl|UG|Xl_S30141587, gnl|UG|Xl_S35752534, gnl|UG|Xl_S13817361, gnl|UG|Xl_S13819804, gnl|UG|Xl_S14220443, gnl|UG|Xl_S13831565, gnl|UG|Xl_S21107561, gnl|UG|Xl_S13591146, gnl|UG|Xl_S20966393, gnl|UG|Xl_S16626343, gnl|UG|Xl_S13820846, gnl|UG|Xl_S19595934, gnl|UG|Xl_S13590814
GO:0048468	cell development	0.0133015	0.00109474	14	Unknown, Unknown, ncdn, Unknown, Unknown, Unknown, Unknown, Unknown, Unknown, Unknown, Unknown, Unknown, Unknown, Unknown	gnl|UG|Xl_S13824591, gnl|UG|Xl_S13721864, gnl|UG|Xl_S35869045, gnl|UG|Xl_S19656908, gnl|UG|Xl_S13809517, gnl|UG|Xl_S21929324, gnl|UG|Xl_S13782999, gnl|UG|Xl_S16990868, gnl|UG|Xl_S34317975, gnl|UG|Xl_S35862982, gnl|UG|Xl_S25815378, gnl|UG|Xl_S14220801, gnl|UG|Xl_S13809310, gnl|UG|Xl_S13681046
GO:0006200	ATP catabolic process	2.04855e-13	1.24166e-15	13	mcm2, mcm5-a, mcm4-a, mcm4-b, mcm7-a, Unknown, mcm5-b, Unknown, Unknown, Unknown, Unknown, Unknown, Unknown	gnl|UG|Xl_S13721864, gnl|UG|Xl_S17058403, gnl|UG|Xl_S13589855, gnl|UG|Xl_S19577533, gnl|UG|Xl_S13589830, gnl|UG|Xl_S13590624, gnl|UG|Xl_S13590623, gnl|UG|Xl_S13590622, gnl|UG|Xl_S13782999, gnl|UG|Xl_S13815943, gnl|UG|Xl_S35779007, gnl|UG|Xl_S14962374, gnl|UG|Xl_S13803324
GO:0051329	interphase of mitotic cell cycle	4.53012e-08	6.99071e-10	13	MGC68601, Unknown, rpa3, Unknown, lrwd1, rpa3, Unknown, LOC100036853, Unknown, Unknown, Unknown, Unknown, Unknown	gnl|UG|Xl_S36163374, gnl|UG|Xl_S13621488, gnl|UG|Xl_S14215204, gnl|UG|Xl_S35370939, gnl|UG|Xl_S18079988, gnl|UG|Xl_S14926202, gnl|UG|Xl_S22300489, gnl|UG|Xl_S35762775, gnl|UG|Xl_S15688104, gnl|UG|Xl_S20966393, gnl|UG|Xl_S17527712, gnl|UG|Xl_S21383334, gnl|UG|Xl_S35773257
GO:0044093	positive regulation of molecular function	4.75925e-05	1.67025e-06	13	Unknown, LOC733211, rts, Unknown, Unknown, Unknown, Unknown, Unknown, Unknown, Unknown, Unknown, Unknown, Unknown	gnl|UG|Xl_S14222007, gnl|UG|Xl_S13621488, gnl|UG|Xl_S24572605, gnl|UG|Xl_S35847800, gnl|UG|Xl_S14926202, gnl|UG|Xl_S32409012, gnl|UG|Xl_S32414773, gnl|UG|Xl_S43309333, gnl|UG|Xl_S25815378, gnl|UG|Xl_S14220801, gnl|UG|Xl_S35767948, gnl|UG|Xl_S35773257, gnl|UG|Xl_S27398766
GO:0007050	cell cycle arrest	5.703e-05	2.09932e-06	13	clspn, rpa3, dtl-b, rpa3, LOC100036853, Unknown, Unknown, Unknown, Unknown, dtl-a, Unknown, MGC115738, Unknown	gnl|UG|Xl_S36163374, gnl|UG|Xl_S13591026, gnl|UG|Xl_S13621488, gnl|UG|Xl_S22300489, gnl|UG|Xl_S15688104, gnl|UG|Xl_S13815943, gnl|UG|Xl_S25080790, gnl|UG|Xl_S20755531, gnl|UG|Xl_S19608156, gnl|UG|Xl_S25080724, gnl|UG|Xl_S35767948, gnl|UG|Xl_S21383334, gnl|UG|Xl_S35773257
GO:0006270	DNA replication initiation	8.94559e-10	9.49058e-12	12	mcm2, mcm5-a, mcm4-a, mcm4-b, mcm7-b, cdc45, mcm6.2-a, mcm6.2-b, mcm3, mcm7-a, rts, mcm5-b	gnl|UG|Xl_S26653041, gnl|UG|Xl_S17058403, gnl|UG|Xl_S13589855, gnl|UG|Xl_S13589830, gnl|UG|Xl_S13590627, gnl|UG|Xl_S13590624, gnl|UG|Xl_S13590623, gnl|UG|Xl_S13590622, gnl|UG|Xl_S13831231, gnl|UG|Xl_S43309333, gnl|UG|Xl_S20755899, gnl|UG|Xl_S13831495
GO:0009725	response to hormone stimulus	1.50975e-08	2.11137e-10	12	Unknown, Unknown, Unknown, Unknown, Unknown, Unknown, Unknown, Unknown, Unknown, Unknown, Unknown, Unknown	gnl|UG|Xl_S19656908, gnl|UG|Xl_S32409012, gnl|UG|Xl_S19577533, gnl|UG|Xl_S32414773, gnl|UG|Xl_S14964195, gnl|UG|Xl_S18086257, gnl|UG|Xl_S34317975, gnl|UG|Xl_S35767948, gnl|UG|Xl_S13809310, gnl|UG|Xl_S13820457, gnl|UG|Xl_S13778454, gnl|UG|Xl_S13681046
GO:0006414	translational elongation	1.50975e-08	2.11137e-10	12	rps25, gfm1, Unknown, Unknown, Unknown, Unknown, rplp1, Unknown, Unknown, Unknown, Unknown, Unknown	gnl|UG|Xl_S13620484, gnl|UG|Xl_S35754257, gnl|UG|Xl_S35779112, gnl|UG|Xl_S14926202, gnl|UG|Xl_S38754613, gnl|UG|Xl_S35762775, gnl|UG|Xl_S14963178, gnl|UG|Xl_S14963205, gnl|UG|Xl_S13612342, gnl|UG|Xl_S22526130, gnl|UG|Xl_S35752193, gnl|UG|Xl_S14925242
GO:0043086	negative regulation of catalytic activity	4.74247e-08	7.39462e-10	12	pcid2, mad2l1, Unknown, fbxo5-a, Unknown, Unknown, Unknown, Unknown, Unknown, Unknown, Unknown, Unknown	gnl|UG|Xl_S13621488, gnl|UG|Xl_S23233569, gnl|UG|Xl_S35847800, gnl|UG|Xl_S19656908, gnl|UG|Xl_S14232596, gnl|UG|Xl_S13810175, gnl|UG|Xl_S34317975, gnl|UG|Xl_S22811523, gnl|UG|Xl_S25815378, gnl|UG|Xl_S14220801, gnl|UG|Xl_S35773257, gnl|UG|Xl_S13621986
GO:0009719	response to endogenous stimulus	5.17531e-07	9.73335e-09	12	Unknown, Unknown, Unknown, Unknown, Unknown, Unknown, Unknown, Unknown, Unknown, Unknown, Unknown, Unknown	gnl|UG|Xl_S19656908, gnl|UG|Xl_S32409012, gnl|UG|Xl_S19577533, gnl|UG|Xl_S32414773, gnl|UG|Xl_S14964195, gnl|UG|Xl_S18086257, gnl|UG|Xl_S34317975, gnl|UG|Xl_S35767948, gnl|UG|Xl_S13809310, gnl|UG|Xl_S13820457, gnl|UG|Xl_S13778454, gnl|UG|Xl_S13681046
GO:0051052	regulation of DNA metabolic process	1.16096e-06	2.31409e-08	12	mcm2, mcm5-a, mcm4-a, mcm4-b, mcm7-b, mcm6.2-a, mcm6.2-b, mcm3, dna2, mcm7-a, mcm5-b, LOC100036853	gnl|UG|Xl_S36163374, gnl|UG|Xl_S26653041, gnl|UG|Xl_S13763442, gnl|UG|Xl_S17058403, gnl|UG|Xl_S13589855, gnl|UG|Xl_S13589830, gnl|UG|Xl_S13590627, gnl|UG|Xl_S13590624, gnl|UG|Xl_S13590623, gnl|UG|Xl_S13590622, gnl|UG|Xl_S13831231, gnl|UG|Xl_S13831495
GO:0044092	negative regulation of molecular function	1.39297e-05	3.94089e-07	12	pcid2, mad2l1, Unknown, fbxo5-a, Unknown, Unknown, Unknown, Unknown, Unknown, Unknown, Unknown, Unknown	gnl|UG|Xl_S13621488, gnl|UG|Xl_S23233569, gnl|UG|Xl_S35847800, gnl|UG|Xl_S19656908, gnl|UG|Xl_S14232596, gnl|UG|Xl_S13810175, gnl|UG|Xl_S34317975, gnl|UG|Xl_S22811523, gnl|UG|Xl_S25815378, gnl|UG|Xl_S14220801, gnl|UG|Xl_S35773257, gnl|UG|Xl_S13621986
GO:0043085	positive regulation of catalytic activity	1.78882e-05	5.31768e-07	12	Unknown, LOC733211, Unknown, Unknown, Unknown, Unknown, Unknown, Unknown, Unknown, Unknown, Unknown, Unknown	gnl|UG|Xl_S14222007, gnl|UG|Xl_S13621488, gnl|UG|Xl_S24572605, gnl|UG|Xl_S35847800, gnl|UG|Xl_S14926202, gnl|UG|Xl_S32409012, gnl|UG|Xl_S32414773, gnl|UG|Xl_S25815378, gnl|UG|Xl_S14220801, gnl|UG|Xl_S35767948, gnl|UG|Xl_S35773257, gnl|UG|Xl_S27398766
GO:0042127	regulation of cell proliferation	5.6618e-05	2.07505e-06	12	cdca7l, nolc1, Unknown, Unknown, Unknown, Unknown, Unknown, Unknown, Unknown, Unknown, Unknown, srpk2-b	gnl|UG|Xl_S13600513, gnl|UG|Xl_S35847800, gnl|UG|Xl_S19656908, gnl|UG|Xl_S32409012, gnl|UG|Xl_S32414773, gnl|UG|Xl_S14221130, gnl|UG|Xl_S34317975, gnl|UG|Xl_S15220249, gnl|UG|Xl_S25815378, gnl|UG|Xl_S13590103, gnl|UG|Xl_S13621986, gnl|UG|Xl_S35338077
GO:0072358	cardiovascular system development	5.6618e-05	2.07505e-06	12	Unknown, Unknown, Unknown, Unknown, Unknown, Unknown, Unknown, Unknown, Unknown, Unknown, Unknown, srpk2-b	gnl|UG|Xl_S19580155, gnl|UG|Xl_S13721864, gnl|UG|Xl_S15622767, gnl|UG|Xl_S35847800, gnl|UG|Xl_S13782999, gnl|UG|Xl_S13819804, gnl|UG|Xl_S14221130, gnl|UG|Xl_S14220443, gnl|UG|Xl_S34317975, gnl|UG|Xl_S35862982, gnl|UG|Xl_S25815378, gnl|UG|Xl_S19591670
GO:0072359	circulatory system development	5.6618e-05	2.07505e-06	12	Unknown, Unknown, Unknown, Unknown, Unknown, Unknown, Unknown, Unknown, Unknown, Unknown, Unknown, srpk2-b	gnl|UG|Xl_S19580155, gnl|UG|Xl_S13721864, gnl|UG|Xl_S15622767, gnl|UG|Xl_S35847800, gnl|UG|Xl_S13782999, gnl|UG|Xl_S13819804, gnl|UG|Xl_S14221130, gnl|UG|Xl_S14220443, gnl|UG|Xl_S34317975, gnl|UG|Xl_S35862982, gnl|UG|Xl_S25815378, gnl|UG|Xl_S19591670
GO:0016568	chromatin modification	0.00127157	6.45903e-05	12	rbbp4-a, smarca5, prmt1-a, Unknown, Unknown, lrwd1, Unknown, Unknown, rbbp4-b, Unknown, Unknown, Unknown	gnl|UG|Xl_S20337392, gnl|UG|Xl_S35752534, gnl|UG|Xl_S13817361, gnl|UG|Xl_S13819804, gnl|UG|Xl_S14220443, gnl|UG|Xl_S13831565, gnl|UG|Xl_S21107561, gnl|UG|Xl_S20966393, gnl|UG|Xl_S16626343, gnl|UG|Xl_S13820846, gnl|UG|Xl_S19595934, gnl|UG|Xl_S13590814
GO:0034470	ncRNA processing	0.00190299	0.0001037	12	pop5, nolc1, Unknown, Unknown, Unknown, lsm6, Unknown, Unknown, utp14a, Unknown, Unknown, Unknown	gnl|UG|Xl_S19656565, gnl|UG|Xl_S32651873, gnl|UG|Xl_S15622767, gnl|UG|Xl_S38800872, gnl|UG|Xl_S35758451, gnl|UG|Xl_S15218480, gnl|UG|Xl_S35807778, gnl|UG|Xl_S35768299, gnl|UG|Xl_S13590103, gnl|UG|Xl_S13809294, gnl|UG|Xl_S13612342, gnl|UG|Xl_S35752193
GO:0006399	tRNA metabolic process	0.00364916	0.000245194	12	pop5, tars, farsb, Unknown, Unknown, mars, lsm6, farsa-b, mars, Unknown, vars, Unknown	gnl|UG|Xl_S15685103, gnl|UG|Xl_S15622767, gnl|UG|Xl_S16188837, gnl|UG|Xl_S38800872, gnl|UG|Xl_S16907123, gnl|UG|Xl_S19615149, gnl|UG|Xl_S22300502, gnl|UG|Xl_S15218480, gnl|UG|Xl_S21731633, gnl|UG|Xl_S21383355, gnl|UG|Xl_S13809294, gnl|UG|Xl_S16552398
GO:0019725	cellular homeostasis	0.00870565	0.000664714	12	pdia6-b, pdia4, Unknown, Unknown, MGC84594, pdia6-a, dnajc10, Unknown, Unknown, Unknown, Unknown, Unknown	gnl|UG|Xl_S32404964, gnl|UG|Xl_S14223390, gnl|UG|Xl_S35847800, gnl|UG|Xl_S22245784, gnl|UG|Xl_S13822812, gnl|UG|Xl_S14215870, gnl|UG|Xl_S13807332, gnl|UG|Xl_S14742710, gnl|UG|Xl_S18086257, gnl|UG|Xl_S21312935, gnl|UG|Xl_S19874771, gnl|UG|Xl_S21107510
GO:0006275	regulation of DNA replication	3.92223e-08	5.80043e-10	11	mcm2, mcm5-a, mcm4-a, mcm4-b, mcm7-b, mcm6.2-a, mcm6.2-b, mcm3, dna2, mcm7-a, mcm5-b	gnl|UG|Xl_S26653041, gnl|UG|Xl_S13763442, gnl|UG|Xl_S17058403, gnl|UG|Xl_S13589855, gnl|UG|Xl_S13589830, gnl|UG|Xl_S13590627, gnl|UG|Xl_S13590624, gnl|UG|Xl_S13590623, gnl|UG|Xl_S13590622, gnl|UG|Xl_S13831231, gnl|UG|Xl_S13831495
GO:0043066	negative regulation of apoptosis	2.31218e-05	7.17331e-07	11	pcid2, mad2l1, Unknown, fancd2, Unknown, Unknown, Unknown, Unknown, Unknown, Unknown, Unknown	gnl|UG|Xl_S32404964, gnl|UG|Xl_S23233569, gnl|UG|Xl_S25049798, gnl|UG|Xl_S13817361, gnl|UG|Xl_S19656908, gnl|UG|Xl_S14232596, gnl|UG|Xl_S13807332, gnl|UG|Xl_S34317975, gnl|UG|Xl_S25815378, gnl|UG|Xl_S14220801, gnl|UG|Xl_S13621986
GO:0060548	negative regulation of cell death	2.31218e-05	7.17331e-07	11	pcid2, mad2l1, Unknown, fancd2, Unknown, Unknown, Unknown, Unknown, Unknown, Unknown, Unknown	gnl|UG|Xl_S32404964, gnl|UG|Xl_S23233569, gnl|UG|Xl_S25049798, gnl|UG|Xl_S13817361, gnl|UG|Xl_S19656908, gnl|UG|Xl_S14232596, gnl|UG|Xl_S13807332, gnl|UG|Xl_S34317975, gnl|UG|Xl_S25815378, gnl|UG|Xl_S14220801, gnl|UG|Xl_S13621986
GO:0043069	negative regulation of programmed cell death	2.31218e-05	7.17331e-07	11	pcid2, mad2l1, Unknown, fancd2, Unknown, Unknown, Unknown, Unknown, Unknown, Unknown, Unknown	gnl|UG|Xl_S32404964, gnl|UG|Xl_S23233569, gnl|UG|Xl_S25049798, gnl|UG|Xl_S13817361, gnl|UG|Xl_S19656908, gnl|UG|Xl_S14232596, gnl|UG|Xl_S13807332, gnl|UG|Xl_S34317975, gnl|UG|Xl_S25815378, gnl|UG|Xl_S14220801, gnl|UG|Xl_S13621986
GO:0000075	cell cycle checkpoint	5.06733e-05	1.80016e-06	11	clspn, pcid2, mad2l1, rpa3, dtl-b, rpa3, LOC100036853, Unknown, Unknown, dtl-a, MGC115738	gnl|UG|Xl_S36163374, gnl|UG|Xl_S13591026, gnl|UG|Xl_S13621488, gnl|UG|Xl_S23233569, gnl|UG|Xl_S22300489, gnl|UG|Xl_S14232596, gnl|UG|Xl_S25080790, gnl|UG|Xl_S20755531, gnl|UG|Xl_S25080724, gnl|UG|Xl_S21383334, gnl|UG|Xl_S35773257
GO:0071156	regulation of cell cycle arrest	0.000136212	5.32059e-06	11	clspn, pcid2, mad2l1, rpa3, dtl-b, rpa3, LOC100036853, Unknown, Unknown, dtl-a, MGC115738	gnl|UG|Xl_S36163374, gnl|UG|Xl_S13591026, gnl|UG|Xl_S13621488, gnl|UG|Xl_S23233569, gnl|UG|Xl_S22300489, gnl|UG|Xl_S14232596, gnl|UG|Xl_S25080790, gnl|UG|Xl_S20755531, gnl|UG|Xl_S25080724, gnl|UG|Xl_S21383334, gnl|UG|Xl_S35773257
GO:0006928	cellular component movement	0.0017898	9.6956e-05	11	Unknown, Unknown, tnfrsf12a, Unknown, Unknown, Unknown, Unknown, Unknown, Unknown, Unknown, Unknown	gnl|UG|Xl_S13721864, gnl|UG|Xl_S35847800, gnl|UG|Xl_S17854055, gnl|UG|Xl_S14231574, gnl|UG|Xl_S35762775, gnl|UG|Xl_S13815943, gnl|UG|Xl_S16990868, gnl|UG|Xl_S25815378, gnl|UG|Xl_S13823660, gnl|UG|Xl_S13809310, gnl|UG|Xl_S13778454
GO:0033043	regulation of organelle organization	0.00217269	0.000135215	11	pcid2, mad2l1, Unknown, Unknown, fbxo5-a, prmt1-a, Unknown, Unknown, cdca5-b, c13orf34, Unknown	gnl|UG|Xl_S23233569, gnl|UG|Xl_S35847800, gnl|UG|Xl_S14231574, gnl|UG|Xl_S22245748, gnl|UG|Xl_S14232596, gnl|UG|Xl_S16990868, gnl|UG|Xl_S13831565, gnl|UG|Xl_S21057503, gnl|UG|Xl_S34317975, gnl|UG|Xl_S22811523, gnl|UG|Xl_S13681046
GO:0018193	peptidyl-amino acid modification	0.00372835	0.000251114	11	Unknown, Unknown, Unknown, Unknown, Unknown, Unknown, Unknown, Unknown, Unknown, Unknown, Unknown	gnl|UG|Xl_S35763994, gnl|UG|Xl_S32404964, gnl|UG|Xl_S32409012, gnl|UG|Xl_S32414773, gnl|UG|Xl_S32406857, gnl|UG|Xl_S14220443, gnl|UG|Xl_S14926827, gnl|UG|Xl_S25815378, gnl|UG|Xl_S35731264, gnl|UG|Xl_S16626343, gnl|UG|Xl_S14220801
GO:0040011	locomotion	0.00484841	0.000335126	11	Unknown, Unknown, Unknown, Unknown, Unknown, Unknown, Unknown, Unknown, Unknown, Unknown, Unknown	gnl|UG|Xl_S13721864, gnl|UG|Xl_S35847800, gnl|UG|Xl_S14231574, gnl|UG|Xl_S13815943, gnl|UG|Xl_S16990868, gnl|UG|Xl_S34317975, gnl|UG|Xl_S35862982, gnl|UG|Xl_S25815378, gnl|UG|Xl_S13823660, gnl|UG|Xl_S13809310, gnl|UG|Xl_S13778454
GO:0051239	regulation of multicellular organismal process	0.0221382	0.00204962	11	pcid2, Unknown, hes1-a, prmt1-a, Unknown, Unknown, Unknown, Unknown, Unknown, Unknown, Unknown	gnl|UG|Xl_S23233569, gnl|UG|Xl_S19656908, gnl|UG|Xl_S16181717, gnl|UG|Xl_S13815943, gnl|UG|Xl_S13831565, gnl|UG|Xl_S34317975, gnl|UG|Xl_S25815378, gnl|UG|Xl_S14220801, gnl|UG|Xl_S19595934, gnl|UG|Xl_S13621986, gnl|UG|Xl_S13681046
GO:0019058	viral infectious cycle	2.33072e-09	2.62258e-11	10	rps25, Unknown, Unknown, Unknown, Unknown, Unknown, Unknown, Unknown, Unknown, srpk2-b	gnl|UG|Xl_S13620484, gnl|UG|Xl_S35754257, gnl|UG|Xl_S35779112, gnl|UG|Xl_S14963205, gnl|UG|Xl_S35768299, gnl|UG|Xl_S14221130, gnl|UG|Xl_S13612342, gnl|UG|Xl_S13803324, gnl|UG|Xl_S35752193, gnl|UG|Xl_S14925242
GO:0022415	viral reproductive process	2.33072e-09	2.62258e-11	10	rps25, Unknown, Unknown, Unknown, Unknown, Unknown, Unknown, Unknown, Unknown, srpk2-b	gnl|UG|Xl_S13620484, gnl|UG|Xl_S35754257, gnl|UG|Xl_S35779112, gnl|UG|Xl_S14963205, gnl|UG|Xl_S35768299, gnl|UG|Xl_S14221130, gnl|UG|Xl_S13612342, gnl|UG|Xl_S13803324, gnl|UG|Xl_S35752193, gnl|UG|Xl_S14925242
GO:0030174	regulation of DNA replication initiation	6.81455e-09	8.76329e-11	10	mcm2, mcm5-a, mcm4-a, mcm4-b, mcm7-b, mcm6.2-a, mcm6.2-b, mcm3, mcm7-a, mcm5-b	gnl|UG|Xl_S26653041, gnl|UG|Xl_S17058403, gnl|UG|Xl_S13589855, gnl|UG|Xl_S13589830, gnl|UG|Xl_S13590627, gnl|UG|Xl_S13590624, gnl|UG|Xl_S13590623, gnl|UG|Xl_S13590622, gnl|UG|Xl_S13831231, gnl|UG|Xl_S13831495
GO:0090329	regulation of DNA-dependent DNA replication	1.75443e-08	2.50995e-10	10	mcm2, mcm5-a, mcm4-a, mcm4-b, mcm7-b, mcm6.2-a, mcm6.2-b, mcm3, mcm7-a, mcm5-b	gnl|UG|Xl_S26653041, gnl|UG|Xl_S17058403, gnl|UG|Xl_S13589855, gnl|UG|Xl_S13589830, gnl|UG|Xl_S13590627, gnl|UG|Xl_S13590624, gnl|UG|Xl_S13590623, gnl|UG|Xl_S13590622, gnl|UG|Xl_S13831231, gnl|UG|Xl_S13831495
GO:0010035	response to inorganic substance	4.18461e-08	6.39026e-10	10	Unknown, Unknown, Unknown, Unknown, Unknown, Unknown, Unknown, Unknown, Unknown, Unknown	gnl|UG|Xl_S32409012, gnl|UG|Xl_S13822812, gnl|UG|Xl_S19577533, gnl|UG|Xl_S14215870, gnl|UG|Xl_S32414773, gnl|UG|Xl_S34317975, gnl|UG|Xl_S35731264, gnl|UG|Xl_S14220801, gnl|UG|Xl_S13809310, gnl|UG|Xl_S13681046
GO:0022411	cellular component disassembly	1.77519e-06	3.90936e-08	10	Unknown, rps25, Unknown, Unknown, Unknown, Unknown, Unknown, Unknown, Unknown, Unknown	gnl|UG|Xl_S13620484, gnl|UG|Xl_S35754257, gnl|UG|Xl_S35779112, gnl|UG|Xl_S14963205, gnl|UG|Xl_S13819804, gnl|UG|Xl_S13618758, gnl|UG|Xl_S13612342, gnl|UG|Xl_S35752193, gnl|UG|Xl_S13681046, gnl|UG|Xl_S14925242
GO:0034623	cellular macromolecular complex disassembly	1.77519e-06	3.90936e-08	10	Unknown, rps25, Unknown, Unknown, Unknown, Unknown, Unknown, Unknown, Unknown, Unknown	gnl|UG|Xl_S13620484, gnl|UG|Xl_S35754257, gnl|UG|Xl_S35779112, gnl|UG|Xl_S14963205, gnl|UG|Xl_S13819804, gnl|UG|Xl_S13618758, gnl|UG|Xl_S13612342, gnl|UG|Xl_S35752193, gnl|UG|Xl_S13681046, gnl|UG|Xl_S14925242
GO:0032984	macromolecular complex disassembly	1.77519e-06	3.90936e-08	10	Unknown, rps25, Unknown, Unknown, Unknown, Unknown, Unknown, Unknown, Unknown, Unknown	gnl|UG|Xl_S13620484, gnl|UG|Xl_S35754257, gnl|UG|Xl_S35779112, gnl|UG|Xl_S14963205, gnl|UG|Xl_S13819804, gnl|UG|Xl_S13618758, gnl|UG|Xl_S13612342, gnl|UG|Xl_S35752193, gnl|UG|Xl_S13681046, gnl|UG|Xl_S14925242
GO:0071845	cellular component disassembly at cellular level	1.77519e-06	3.90936e-08	10	Unknown, rps25, Unknown, Unknown, Unknown, Unknown, Unknown, Unknown, Unknown, Unknown	gnl|UG|Xl_S13620484, gnl|UG|Xl_S35754257, gnl|UG|Xl_S35779112, gnl|UG|Xl_S14963205, gnl|UG|Xl_S13819804, gnl|UG|Xl_S13618758, gnl|UG|Xl_S13612342, gnl|UG|Xl_S35752193, gnl|UG|Xl_S13681046, gnl|UG|Xl_S14925242
GO:0006790	sulfur metabolic process	2.00073e-05	6.01409e-07	10	Unknown, papss1, gstp1, Unknown, Unknown, Unknown, Unknown, Unknown, Unknown, Unknown	gnl|UG|Xl_S19580155, gnl|UG|Xl_S35732970, gnl|UG|Xl_S14221687, gnl|UG|Xl_S14221660, gnl|UG|Xl_S35869045, gnl|UG|Xl_S19656908, gnl|UG|Xl_S15220660, gnl|UG|Xl_S21312871, gnl|UG|Xl_S13820457, gnl|UG|Xl_S13621986
GO:0051049	regulation of transport	5.00531e-05	1.77008e-06	10	Unknown, nolc1, Unknown, cbp20-x, Unknown, Unknown, Unknown, Unknown, Unknown, Unknown	gnl|UG|Xl_S13828468, gnl|UG|Xl_S14224849, gnl|UG|Xl_S14215870, gnl|UG|Xl_S15688104, gnl|UG|Xl_S19563650, gnl|UG|Xl_S13810175, gnl|UG|Xl_S34317975, gnl|UG|Xl_S13590103, gnl|UG|Xl_S13809310, gnl|UG|Xl_S13681046
GO:0051129	negative regulation of cellular component organization	8.91867e-05	3.36905e-06	10	pcid2, mad2l1, Unknown, Unknown, fbxo5-a, Unknown, Unknown, Unknown, Unknown, Unknown	gnl|UG|Xl_S23233569, gnl|UG|Xl_S35847800, gnl|UG|Xl_S14231574, gnl|UG|Xl_S14232596, gnl|UG|Xl_S16990868, gnl|UG|Xl_S34317975, gnl|UG|Xl_S22811523, gnl|UG|Xl_S25815378, gnl|UG|Xl_S14220801, gnl|UG|Xl_S13681046
GO:0009607	response to biotic stimulus	8.91867e-05	3.36905e-06	10	manf, LOC100036989, Unknown, Unknown, Unknown, Unknown, Unknown, Unknown, Unknown, Unknown	gnl|UG|Xl_S35751883, gnl|UG|Xl_S14222007, gnl|UG|Xl_S13621488, gnl|UG|Xl_S13831357, gnl|UG|Xl_S32409012, gnl|UG|Xl_S32414773, gnl|UG|Xl_S13782999, gnl|UG|Xl_S15220249, gnl|UG|Xl_S35773257, gnl|UG|Xl_S36163390
GO:0009605	response to external stimulus	0.00018991	8.0592e-06	10	Unknown, Unknown, Unknown, Unknown, Unknown, Unknown, Unknown, Unknown, Unknown, Unknown	gnl|UG|Xl_S13721864, gnl|UG|Xl_S13600513, gnl|UG|Xl_S35847800, gnl|UG|Xl_S19656908, gnl|UG|Xl_S32409012, gnl|UG|Xl_S13822812, gnl|UG|Xl_S32414773, gnl|UG|Xl_S34317975, gnl|UG|Xl_S25815378, gnl|UG|Xl_S13681046
GO:0070887	cellular response to chemical stimulus	0.00182427	9.91164e-05	10	Unknown, Unknown, Unknown, Unknown, Unknown, Unknown, Unknown, Unknown, Unknown, Unknown	gnl|UG|Xl_S19656908, gnl|UG|Xl_S32409012, gnl|UG|Xl_S19577533, gnl|UG|Xl_S32414773, gnl|UG|Xl_S14964195, gnl|UG|Xl_S34317975, gnl|UG|Xl_S35767948, gnl|UG|Xl_S13820457, gnl|UG|Xl_S13621986, gnl|UG|Xl_S13778454
GO:0006310	DNA recombination	0.00212384	0.0001196	10	lig1, exo1, rpa3, ruvbl1, Unknown, rpa3, rts, c6orf167, LOC100036853, Unknown	gnl|UG|Xl_S36163374, gnl|UG|Xl_S13590298, gnl|UG|Xl_S22300489, gnl|UG|Xl_S20966890, gnl|UG|Xl_S43309333, gnl|UG|Xl_S19584574, gnl|UG|Xl_S42160902, gnl|UG|Xl_S21383334, gnl|UG|Xl_S22245958, gnl|UG|Xl_S35751563
GO:0009887	organ morphogenesis	0.00359444	0.000240939	10	Unknown, Unknown, Unknown, Unknown, Unknown, Unknown, Unknown, Unknown, Unknown, Unknown	gnl|UG|Xl_S19580155, gnl|UG|Xl_S19656908, gnl|UG|Xl_S13782999, gnl|UG|Xl_S13819804, gnl|UG|Xl_S14220443, gnl|UG|Xl_S34317975, gnl|UG|Xl_S35862982, gnl|UG|Xl_S25815378, gnl|UG|Xl_S35859230, gnl|UG|Xl_S19603170
GO:0030030	cell projection organization	0.0041726	0.000283718	10	Unknown, ncdn, tsga10, ift20-b, Unknown, Unknown, Unknown, Unknown, Unknown, Unknown	gnl|UG|Xl_S14833130, gnl|UG|Xl_S21735667, gnl|UG|Xl_S13721864, gnl|UG|Xl_S35869045, gnl|UG|Xl_S21929324, gnl|UG|Xl_S34317975, gnl|UG|Xl_S35862982, gnl|UG|Xl_S13809310, gnl|UG|Xl_S13681046, gnl|UG|Xl_S22528621
GO:0010648	negative regulation of cell communication	0.00553317	0.000388461	10	MGC114939, sfrp2, Unknown, Unknown, Unknown, Unknown, Unknown, Unknown, Unknown, Unknown	gnl|UG|Xl_S25665623, gnl|UG|Xl_S35752534, gnl|UG|Xl_S13817361, gnl|UG|Xl_S19656908, gnl|UG|Xl_S13831236, gnl|UG|Xl_S34317975, gnl|UG|Xl_S25815378, gnl|UG|Xl_S14220801, gnl|UG|Xl_S13809310, gnl|UG|Xl_S13621986
GO:0009968	negative regulation of signal transduction	0.00553317	0.000388461	10	MGC114939, sfrp2, Unknown, Unknown, Unknown, Unknown, Unknown, Unknown, Unknown, Unknown	gnl|UG|Xl_S25665623, gnl|UG|Xl_S35752534, gnl|UG|Xl_S13817361, gnl|UG|Xl_S19656908, gnl|UG|Xl_S13831236, gnl|UG|Xl_S34317975, gnl|UG|Xl_S25815378, gnl|UG|Xl_S14220801, gnl|UG|Xl_S13809310, gnl|UG|Xl_S13621986
GO:0023057	negative regulation of signaling process	0.00553317	0.000388461	10	MGC114939, sfrp2, Unknown, Unknown, Unknown, Unknown, Unknown, Unknown, Unknown, Unknown	gnl|UG|Xl_S25665623, gnl|UG|Xl_S35752534, gnl|UG|Xl_S13817361, gnl|UG|Xl_S19656908, gnl|UG|Xl_S13831236, gnl|UG|Xl_S34317975, gnl|UG|Xl_S25815378, gnl|UG|Xl_S14220801, gnl|UG|Xl_S13809310, gnl|UG|Xl_S13621986
GO:0048585	negative regulation of response to stimulus	0.00708052	0.000523555	10	MGC114939, sfrp2, Unknown, Unknown, Unknown, Unknown, Unknown, Unknown, Unknown, Unknown	gnl|UG|Xl_S25665623, gnl|UG|Xl_S35752534, gnl|UG|Xl_S13817361, gnl|UG|Xl_S19656908, gnl|UG|Xl_S13831236, gnl|UG|Xl_S34317975, gnl|UG|Xl_S25815378, gnl|UG|Xl_S14220801, gnl|UG|Xl_S13809310, gnl|UG|Xl_S13621986
GO:0006323	DNA packaging	0.00893852	0.000695426	10	rbbp4-a, ncapd2, LOC398222, ncapg2, ncaph, brrn1, Unknown, chaf1a, rbbp4-b, Unknown	gnl|UG|Xl_S20337392, gnl|UG|Xl_S30141587, gnl|UG|Xl_S16552323, gnl|UG|Xl_S29750587, gnl|UG|Xl_S13590658, gnl|UG|Xl_S13590619, gnl|UG|Xl_S13591146, gnl|UG|Xl_S13820846, gnl|UG|Xl_S19595934, gnl|UG|Xl_S13590814
GO:0022008	neurogenesis	0.0221382	0.0021385	10	Unknown, ncdn, Unknown, Unknown, Unknown, Unknown, Unknown, Unknown, Unknown, Unknown	gnl|UG|Xl_S13721864, gnl|UG|Xl_S35869045, gnl|UG|Xl_S19656908, gnl|UG|Xl_S21929324, gnl|UG|Xl_S34317975, gnl|UG|Xl_S35862982, gnl|UG|Xl_S13809310, gnl|UG|Xl_S35859230, gnl|UG|Xl_S13778454, gnl|UG|Xl_S13681046
GO:0001932	regulation of protein amino acid phosphorylation	0.0221382	0.0023902	10	MGC68601, LOC495419, Unknown, Unknown, Unknown, Unknown, Unknown, Unknown, Unknown, Unknown	gnl|UG|Xl_S13600513, gnl|UG|Xl_S19656908, gnl|UG|Xl_S22332451, gnl|UG|Xl_S34317975, gnl|UG|Xl_S25815378, gnl|UG|Xl_S17527712, gnl|UG|Xl_S14220801, gnl|UG|Xl_S35767948, gnl|UG|Xl_S27398766, gnl|UG|Xl_S13621986
GO:0042325	regulation of phosphorylation	0.030974	0.00364459	10	MGC68601, LOC495419, Unknown, Unknown, Unknown, Unknown, Unknown, Unknown, Unknown, Unknown	gnl|UG|Xl_S13600513, gnl|UG|Xl_S19656908, gnl|UG|Xl_S22332451, gnl|UG|Xl_S34317975, gnl|UG|Xl_S25815378, gnl|UG|Xl_S17527712, gnl|UG|Xl_S14220801, gnl|UG|Xl_S35767948, gnl|UG|Xl_S27398766, gnl|UG|Xl_S13621986
GO:0043624	cellular protein complex disassembly	1.27057e-05	3.57419e-07	9	Unknown, rps25, Unknown, Unknown, Unknown, Unknown, Unknown, Unknown, Unknown	gnl|UG|Xl_S13620484, gnl|UG|Xl_S35754257, gnl|UG|Xl_S35779112, gnl|UG|Xl_S14963205, gnl|UG|Xl_S13618758, gnl|UG|Xl_S13612342, gnl|UG|Xl_S35752193, gnl|UG|Xl_S13681046, gnl|UG|Xl_S14925242
GO:0043241	protein complex disassembly	1.27057e-05	3.57419e-07	9	Unknown, rps25, Unknown, Unknown, Unknown, Unknown, Unknown, Unknown, Unknown	gnl|UG|Xl_S13620484, gnl|UG|Xl_S35754257, gnl|UG|Xl_S35779112, gnl|UG|Xl_S14963205, gnl|UG|Xl_S13618758, gnl|UG|Xl_S13612342, gnl|UG|Xl_S35752193, gnl|UG|Xl_S13681046, gnl|UG|Xl_S14925242
GO:0060341	regulation of cellular localization	2.8635e-05	9.06784e-07	9	nolc1, Unknown, cbp20-x, Unknown, cdca5-b, Unknown, Unknown, Unknown, Unknown	gnl|UG|Xl_S14224849, gnl|UG|Xl_S22245748, gnl|UG|Xl_S15688104, gnl|UG|Xl_S19563650, gnl|UG|Xl_S13810175, gnl|UG|Xl_S34317975, gnl|UG|Xl_S13590103, gnl|UG|Xl_S13809310, gnl|UG|Xl_S13681046
GO:0009069	serine family amino acid metabolic process	4.01035e-05	1.38599e-06	9	dhfr, Unknown, psph, Unknown, Unknown, Unknown, Unknown, Unknown, srpk2-b	gnl|UG|Xl_S22300578, gnl|UG|Xl_S15622767, gnl|UG|Xl_S13600513, gnl|UG|Xl_S35869045, gnl|UG|Xl_S14221130, gnl|UG|Xl_S21107563, gnl|UG|Xl_S13782140, gnl|UG|Xl_S19608156, gnl|UG|Xl_S35767948
GO:0051704	multi-organism process	5.6618e-05	2.06884e-06	9	Unknown, Unknown, Unknown, Unknown, Unknown, Unknown, Unknown, Unknown, Unknown	gnl|UG|Xl_S35751883, gnl|UG|Xl_S13621488, gnl|UG|Xl_S14224849, gnl|UG|Xl_S32409012, gnl|UG|Xl_S13822812, gnl|UG|Xl_S32414773, gnl|UG|Xl_S13782999, gnl|UG|Xl_S35773257, gnl|UG|Xl_S19614187
GO:0006979	response to oxidative stress	0.000111816	4.33173e-06	9	epx, gpx7, Unknown, Unknown, Unknown, Unknown, Unknown, Unknown, Unknown	gnl|UG|Xl_S32404964, gnl|UG|Xl_S22612911, gnl|UG|Xl_S13590677, gnl|UG|Xl_S32409012, gnl|UG|Xl_S19577533, gnl|UG|Xl_S32414773, gnl|UG|Xl_S34317975, gnl|UG|Xl_S14220801, gnl|UG|Xl_S13809310
GO:0048610	reproductive cellular process	0.000155492	6.09872e-06	9	nme5, rps25, Unknown, Unknown, Unknown, Unknown, Unknown, Unknown, Unknown	gnl|UG|Xl_S21696658, gnl|UG|Xl_S13620484, gnl|UG|Xl_S35754257, gnl|UG|Xl_S35779112, gnl|UG|Xl_S14963205, gnl|UG|Xl_S16990868, gnl|UG|Xl_S13612342, gnl|UG|Xl_S35752193, gnl|UG|Xl_S14925242
GO:0006364	rRNA processing	0.000265692	1.15314e-05	9	nolc1, Unknown, Unknown, lsm6, Unknown, Unknown, utp14a, Unknown, Unknown	gnl|UG|Xl_S19656565, gnl|UG|Xl_S32651873, gnl|UG|Xl_S35758451, gnl|UG|Xl_S15218480, gnl|UG|Xl_S35807778, gnl|UG|Xl_S35768299, gnl|UG|Xl_S13590103, gnl|UG|Xl_S13612342, gnl|UG|Xl_S35752193
GO:0016072	rRNA metabolic process	0.000349924	1.55247e-05	9	nolc1, Unknown, Unknown, lsm6, Unknown, Unknown, utp14a, Unknown, Unknown	gnl|UG|Xl_S19656565, gnl|UG|Xl_S32651873, gnl|UG|Xl_S35758451, gnl|UG|Xl_S15218480, gnl|UG|Xl_S35807778, gnl|UG|Xl_S35768299, gnl|UG|Xl_S13590103, gnl|UG|Xl_S13612342, gnl|UG|Xl_S35752193
GO:0007346	regulation of mitotic cell cycle	0.000587702	2.71131e-05	9	MGC68601, pcid2, mad2l1, fbxo5-a, Unknown, c13orf34, Unknown, Unknown, Unknown	gnl|UG|Xl_S13621488, gnl|UG|Xl_S23233569, gnl|UG|Xl_S14232596, gnl|UG|Xl_S21057503, gnl|UG|Xl_S34317975, gnl|UG|Xl_S22811523, gnl|UG|Xl_S17527712, gnl|UG|Xl_S35773257, gnl|UG|Xl_S35859230
GO:0080134	regulation of response to stress	0.00115127	5.77393e-05	9	Unknown, Unknown, LOC100036853, Unknown, Unknown, Unknown, Unknown, Unknown, Unknown	gnl|UG|Xl_S36163374, gnl|UG|Xl_S13600513, gnl|UG|Xl_S19656908, gnl|UG|Xl_S32409012, gnl|UG|Xl_S32414773, gnl|UG|Xl_S34317975, gnl|UG|Xl_S25815378, gnl|UG|Xl_S27398766, gnl|UG|Xl_S13621986
GO:0043038	amino acid activation	0.00221365	0.000139843	9	tars, farsb, Unknown, mars, farsa-b, mars, Unknown, vars, Unknown	gnl|UG|Xl_S15685103, gnl|UG|Xl_S15622767, gnl|UG|Xl_S16188837, gnl|UG|Xl_S16907123, gnl|UG|Xl_S19615149, gnl|UG|Xl_S22300502, gnl|UG|Xl_S21731633, gnl|UG|Xl_S21383355, gnl|UG|Xl_S16552398
GO:0043039	tRNA aminoacylation	0.00221365	0.000139843	9	tars, farsb, Unknown, mars, farsa-b, mars, Unknown, vars, Unknown	gnl|UG|Xl_S15685103, gnl|UG|Xl_S15622767, gnl|UG|Xl_S16188837, gnl|UG|Xl_S16907123, gnl|UG|Xl_S19615149, gnl|UG|Xl_S22300502, gnl|UG|Xl_S21731633, gnl|UG|Xl_S21383355, gnl|UG|Xl_S16552398
GO:0006418	tRNA aminoacylation for protein translation	0.00221365	0.000139843	9	tars, farsb, Unknown, mars, farsa-b, mars, Unknown, vars, Unknown	gnl|UG|Xl_S15685103, gnl|UG|Xl_S15622767, gnl|UG|Xl_S16188837, gnl|UG|Xl_S16907123, gnl|UG|Xl_S19615149, gnl|UG|Xl_S22300502, gnl|UG|Xl_S21731633, gnl|UG|Xl_S21383355, gnl|UG|Xl_S16552398
GO:0009628	response to abiotic stimulus	0.00266303	0.000171229	9	nolc1, Unknown, dtl-b, fancd2, Unknown, Unknown, dtl-a, Unknown, Unknown	gnl|UG|Xl_S25049798, gnl|UG|Xl_S32409012, gnl|UG|Xl_S32414773, gnl|UG|Xl_S25080790, gnl|UG|Xl_S20755531, gnl|UG|Xl_S25815378, gnl|UG|Xl_S13590103, gnl|UG|Xl_S13820457, gnl|UG|Xl_S13681046
GO:0006952	defense response	0.00689424	0.000507565	9	Unknown, Unknown, Unknown, Unknown, Unknown, Unknown, Unknown, Unknown, srpk2-b	gnl|UG|Xl_S35763994, gnl|UG|Xl_S35751883, gnl|UG|Xl_S16624823, gnl|UG|Xl_S32409012, gnl|UG|Xl_S35762775, gnl|UG|Xl_S32414773, gnl|UG|Xl_S35768299, gnl|UG|Xl_S14221130, gnl|UG|Xl_S34315900
GO:0051336	regulation of hydrolase activity	0.00689424	0.000507565	9	pcid2, Unknown, LOC733211, Unknown, Unknown, Unknown, Unknown, Unknown, Unknown	gnl|UG|Xl_S18081543, gnl|UG|Xl_S14222007, gnl|UG|Xl_S23233569, gnl|UG|Xl_S24572605, gnl|UG|Xl_S35847800, gnl|UG|Xl_S32409012, gnl|UG|Xl_S32414773, gnl|UG|Xl_S25815378, gnl|UG|Xl_S27398766
GO:0007243	intracellular protein kinase cascade	0.0102632	0.000814987	9	Unknown, Unknown, Unknown, Unknown, Unknown, Unknown, Unknown, Unknown, srpk2-b	gnl|UG|Xl_S19656908, gnl|UG|Xl_S32409012, gnl|UG|Xl_S32414773, gnl|UG|Xl_S13810175, gnl|UG|Xl_S14221130, gnl|UG|Xl_S25815378, gnl|UG|Xl_S14220801, gnl|UG|Xl_S27398766, gnl|UG|Xl_S13621986
GO:0006333	chromatin assembly or disassembly	0.0142426	0.00125919	9	rbbp4-a, LOC398222, Unknown, Unknown, chaf1a, Unknown, rbbp4-b, Unknown, Unknown	gnl|UG|Xl_S20337392, gnl|UG|Xl_S30141587, gnl|UG|Xl_S35752534, gnl|UG|Xl_S13817361, gnl|UG|Xl_S13819804, gnl|UG|Xl_S13591146, gnl|UG|Xl_S13820846, gnl|UG|Xl_S19595934, gnl|UG|Xl_S13590814
GO:0032446	protein modification by small protein conjugation	0.0142426	0.00125919	9	mad2l1, fbxo5-a, ufm1, dtl-b, Unknown, Unknown, Unknown, dtl-a, Unknown	gnl|UG|Xl_S13621488, gnl|UG|Xl_S14926202, gnl|UG|Xl_S14232596, gnl|UG|Xl_S25080790, gnl|UG|Xl_S18086257, gnl|UG|Xl_S20755531, gnl|UG|Xl_S22811523, gnl|UG|Xl_S35773257, gnl|UG|Xl_S22421647
GO:0016477	cell migration	0.0161913	0.00144449	9	Unknown, Unknown, Unknown, Unknown, Unknown, Unknown, Unknown, Unknown, Unknown	gnl|UG|Xl_S13721864, gnl|UG|Xl_S35847800, gnl|UG|Xl_S14231574, gnl|UG|Xl_S13815943, gnl|UG|Xl_S16990868, gnl|UG|Xl_S25815378, gnl|UG|Xl_S13823660, gnl|UG|Xl_S13809310, gnl|UG|Xl_S13778454
GO:0048870	cell motility	0.0161913	0.00144449	9	Unknown, Unknown, Unknown, Unknown, Unknown, Unknown, Unknown, Unknown, Unknown	gnl|UG|Xl_S13721864, gnl|UG|Xl_S35847800, gnl|UG|Xl_S14231574, gnl|UG|Xl_S13815943, gnl|UG|Xl_S16990868, gnl|UG|Xl_S25815378, gnl|UG|Xl_S13823660, gnl|UG|Xl_S13809310, gnl|UG|Xl_S13778454
GO:0051674	localization of cell	0.0161913	0.00144449	9	Unknown, Unknown, Unknown, Unknown, Unknown, Unknown, Unknown, Unknown, Unknown	gnl|UG|Xl_S13721864, gnl|UG|Xl_S35847800, gnl|UG|Xl_S14231574, gnl|UG|Xl_S13815943, gnl|UG|Xl_S16990868, gnl|UG|Xl_S25815378, gnl|UG|Xl_S13823660, gnl|UG|Xl_S13809310, gnl|UG|Xl_S13778454
GO:0043549	regulation of kinase activity	0.0221382	0.00241639	9	MGC68601, LOC495419, Unknown, Unknown, Unknown, Unknown, Unknown, Unknown, Unknown	gnl|UG|Xl_S19656908, gnl|UG|Xl_S22332451, gnl|UG|Xl_S34317975, gnl|UG|Xl_S25815378, gnl|UG|Xl_S17527712, gnl|UG|Xl_S14220801, gnl|UG|Xl_S35767948, gnl|UG|Xl_S27398766, gnl|UG|Xl_S13621986
GO:0045859	regulation of protein kinase activity	0.0221382	0.00241639	9	MGC68601, LOC495419, Unknown, Unknown, Unknown, Unknown, Unknown, Unknown, Unknown	gnl|UG|Xl_S19656908, gnl|UG|Xl_S22332451, gnl|UG|Xl_S34317975, gnl|UG|Xl_S25815378, gnl|UG|Xl_S17527712, gnl|UG|Xl_S14220801, gnl|UG|Xl_S35767948, gnl|UG|Xl_S27398766, gnl|UG|Xl_S13621986
GO:0051338	regulation of transferase activity	0.0221382	0.00241639	9	MGC68601, LOC495419, Unknown, Unknown, Unknown, Unknown, Unknown, Unknown, Unknown	gnl|UG|Xl_S19656908, gnl|UG|Xl_S22332451, gnl|UG|Xl_S34317975, gnl|UG|Xl_S25815378, gnl|UG|Xl_S17527712, gnl|UG|Xl_S14220801, gnl|UG|Xl_S35767948, gnl|UG|Xl_S27398766, gnl|UG|Xl_S13621986
GO:0006415	translational termination	1.06647e-07	1.73145e-09	8	rps25, Unknown, Unknown, Unknown, Unknown, Unknown, Unknown, Unknown	gnl|UG|Xl_S13620484, gnl|UG|Xl_S35754257, gnl|UG|Xl_S35779112, gnl|UG|Xl_S14963205, gnl|UG|Xl_S13618758, gnl|UG|Xl_S13612342, gnl|UG|Xl_S35752193, gnl|UG|Xl_S14925242
GO:0043434	response to peptide hormone stimulus	7.62347e-06	1.97296e-07	8	Unknown, Unknown, Unknown, Unknown, Unknown, Unknown, Unknown, Unknown	gnl|UG|Xl_S19656908, gnl|UG|Xl_S32409012, gnl|UG|Xl_S32414773, gnl|UG|Xl_S14964195, gnl|UG|Xl_S34317975, gnl|UG|Xl_S35767948, gnl|UG|Xl_S13809310, gnl|UG|Xl_S13681046
GO:0001775	cell activation	2.24066e-05	6.80733e-07	8	pcid2, Unknown, Unknown, Unknown, Unknown, Unknown, Unknown, Unknown	gnl|UG|Xl_S35763994, gnl|UG|Xl_S23233569, gnl|UG|Xl_S14231574, gnl|UG|Xl_S16990868, gnl|UG|Xl_S13820166, gnl|UG|Xl_S13810175, gnl|UG|Xl_S13809310, gnl|UG|Xl_S13820846
GO:0001568	blood vessel development	0.000169564	7.14126e-06	8	Unknown, Unknown, Unknown, Unknown, Unknown, Unknown, Unknown, srpk2-b	gnl|UG|Xl_S13721864, gnl|UG|Xl_S15622767, gnl|UG|Xl_S35847800, gnl|UG|Xl_S14221130, gnl|UG|Xl_S34317975, gnl|UG|Xl_S35862982, gnl|UG|Xl_S25815378, gnl|UG|Xl_S19591670
GO:0001944	vasculature development	0.000339474	1.50065e-05	8	Unknown, Unknown, Unknown, Unknown, Unknown, Unknown, Unknown, srpk2-b	gnl|UG|Xl_S13721864, gnl|UG|Xl_S15622767, gnl|UG|Xl_S35847800, gnl|UG|Xl_S14221130, gnl|UG|Xl_S34317975, gnl|UG|Xl_S35862982, gnl|UG|Xl_S25815378, gnl|UG|Xl_S19591670
GO:0010639	negative regulation of organelle organization	0.000467013	2.10948e-05	8	pcid2, mad2l1, Unknown, Unknown, fbxo5-a, Unknown, Unknown, Unknown	gnl|UG|Xl_S23233569, gnl|UG|Xl_S35847800, gnl|UG|Xl_S14231574, gnl|UG|Xl_S14232596, gnl|UG|Xl_S16990868, gnl|UG|Xl_S34317975, gnl|UG|Xl_S22811523, gnl|UG|Xl_S13681046
GO:0030097	hemopoiesis	0.000626982	2.91268e-05	8	pcid2, prmt1-a, Unknown, Unknown, Unknown, Unknown, Unknown, Unknown	gnl|UG|Xl_S13721864, gnl|UG|Xl_S23233569, gnl|UG|Xl_S35785045, gnl|UG|Xl_S13831565, gnl|UG|Xl_S25815378, gnl|UG|Xl_S13612342, gnl|UG|Xl_S19591670, gnl|UG|Xl_S19595934
GO:0048534	hemopoietic or lymphoid organ development	0.000809688	3.95668e-05	8	pcid2, prmt1-a, Unknown, Unknown, Unknown, Unknown, Unknown, Unknown	gnl|UG|Xl_S13721864, gnl|UG|Xl_S23233569, gnl|UG|Xl_S35785045, gnl|UG|Xl_S13831565, gnl|UG|Xl_S25815378, gnl|UG|Xl_S13612342, gnl|UG|Xl_S19591670, gnl|UG|Xl_S19595934
GO:0002520	immune system development	0.00105925	5.2954e-05	8	pcid2, prmt1-a, Unknown, Unknown, Unknown, Unknown, Unknown, Unknown	gnl|UG|Xl_S13721864, gnl|UG|Xl_S23233569, gnl|UG|Xl_S35785045, gnl|UG|Xl_S13831565, gnl|UG|Xl_S25815378, gnl|UG|Xl_S13612342, gnl|UG|Xl_S19591670, gnl|UG|Xl_S19595934
GO:0043065	positive regulation of apoptosis	0.00105925	5.2954e-05	8	Unknown, Unknown, Unknown, Unknown, Unknown, Unknown, Unknown, srpk2-b	gnl|UG|Xl_S32409012, gnl|UG|Xl_S35762775, gnl|UG|Xl_S32414773, gnl|UG|Xl_S14221130, gnl|UG|Xl_S34317975, gnl|UG|Xl_S25815378, gnl|UG|Xl_S14220801, gnl|UG|Xl_S18078718
GO:0010942	positive regulation of cell death	0.00105925	5.2954e-05	8	Unknown, Unknown, Unknown, Unknown, Unknown, Unknown, Unknown, srpk2-b	gnl|UG|Xl_S32409012, gnl|UG|Xl_S35762775, gnl|UG|Xl_S32414773, gnl|UG|Xl_S14221130, gnl|UG|Xl_S34317975, gnl|UG|Xl_S25815378, gnl|UG|Xl_S14220801, gnl|UG|Xl_S18078718
GO:0043068	positive regulation of programmed cell death	0.00105925	5.2954e-05	8	Unknown, Unknown, Unknown, Unknown, Unknown, Unknown, Unknown, srpk2-b	gnl|UG|Xl_S32409012, gnl|UG|Xl_S35762775, gnl|UG|Xl_S32414773, gnl|UG|Xl_S14221130, gnl|UG|Xl_S34317975, gnl|UG|Xl_S25815378, gnl|UG|Xl_S14220801, gnl|UG|Xl_S18078718
GO:0051248	negative regulation of protein metabolic process	0.00169802	9.11365e-05	8	mad2l1, fbxo5-a, Unknown, Unknown, Unknown, Unknown, Unknown, Unknown	gnl|UG|Xl_S13621488, gnl|UG|Xl_S13600513, gnl|UG|Xl_S14232596, gnl|UG|Xl_S13810175, gnl|UG|Xl_S22811523, gnl|UG|Xl_S25815378, gnl|UG|Xl_S14220801, gnl|UG|Xl_S35773257
GO:0007005	mitochondrion organization	0.00429582	0.000292787	8	Unknown, timm8b-b, dna2, gfm1, Unknown, Unknown, timm50, Unknown	gnl|UG|Xl_S13763442, gnl|UG|Xl_S19874575, gnl|UG|Xl_S19577533, gnl|UG|Xl_S38754613, gnl|UG|Xl_S13618758, gnl|UG|Xl_S14222875, gnl|UG|Xl_S19622861, gnl|UG|Xl_S32835012
GO:0071310	cellular response to organic substance	0.00518335	0.000359943	8	Unknown, Unknown, Unknown, Unknown, Unknown, Unknown, Unknown, Unknown	gnl|UG|Xl_S19656908, gnl|UG|Xl_S32409012, gnl|UG|Xl_S32414773, gnl|UG|Xl_S14964195, gnl|UG|Xl_S34317975, gnl|UG|Xl_S35767948, gnl|UG|Xl_S13621986, gnl|UG|Xl_S13778454
GO:0009611	response to wounding	0.00618054	0.000439125	8	f7, Unknown, f2rl1, Unknown, Unknown, Unknown, Unknown, Unknown	gnl|UG|Xl_S14231574, gnl|UG|Xl_S13815943, gnl|UG|Xl_S16990868, gnl|UG|Xl_S13820166, gnl|UG|Xl_S13810175, gnl|UG|Xl_S20755931, gnl|UG|Xl_S22811504, gnl|UG|Xl_S13681046
GO:0030182	neuron differentiation	0.018787	0.00171532	8	Unknown, ncdn, Unknown, Unknown, Unknown, Unknown, Unknown, Unknown	gnl|UG|Xl_S13721864, gnl|UG|Xl_S35869045, gnl|UG|Xl_S21929324, gnl|UG|Xl_S34317975, gnl|UG|Xl_S35862982, gnl|UG|Xl_S13809310, gnl|UG|Xl_S35859230, gnl|UG|Xl_S13681046
GO:0071900	regulation of protein serine/threonine kinase activity	0.0225481	0.00262777	8	MGC68601, LOC495419, Unknown, Unknown, Unknown, Unknown, Unknown, Unknown	gnl|UG|Xl_S19656908, gnl|UG|Xl_S22332451, gnl|UG|Xl_S34317975, gnl|UG|Xl_S25815378, gnl|UG|Xl_S17527712, gnl|UG|Xl_S14220801, gnl|UG|Xl_S27398766, gnl|UG|Xl_S13621986
GO:0031018	endocrine pancreas development	3.50768e-07	6.42784e-09	7	rps25, Unknown, Unknown, Unknown, Unknown, Unknown, Unknown	gnl|UG|Xl_S13620484, gnl|UG|Xl_S35754257, gnl|UG|Xl_S35779112, gnl|UG|Xl_S14963205, gnl|UG|Xl_S13612342, gnl|UG|Xl_S35752193, gnl|UG|Xl_S14925242
GO:0019080	viral genome expression	3.50768e-07	6.42784e-09	7	rps25, Unknown, Unknown, Unknown, Unknown, Unknown, Unknown	gnl|UG|Xl_S13620484, gnl|UG|Xl_S35754257, gnl|UG|Xl_S35779112, gnl|UG|Xl_S14963205, gnl|UG|Xl_S13612342, gnl|UG|Xl_S35752193, gnl|UG|Xl_S14925242
GO:0019083	viral transcription	3.50768e-07	6.42784e-09	7	rps25, Unknown, Unknown, Unknown, Unknown, Unknown, Unknown	gnl|UG|Xl_S13620484, gnl|UG|Xl_S35754257, gnl|UG|Xl_S35779112, gnl|UG|Xl_S14963205, gnl|UG|Xl_S13612342, gnl|UG|Xl_S35752193, gnl|UG|Xl_S14925242
GO:0035270	endocrine system development	1.34417e-06	2.76568e-08	7	rps25, Unknown, Unknown, Unknown, Unknown, Unknown, Unknown	gnl|UG|Xl_S13620484, gnl|UG|Xl_S35754257, gnl|UG|Xl_S35779112, gnl|UG|Xl_S14963205, gnl|UG|Xl_S13612342, gnl|UG|Xl_S35752193, gnl|UG|Xl_S14925242
GO:0007584	response to nutrient	1.34417e-06	2.76568e-08	7	Unknown, Unknown, Unknown, Unknown, Unknown, Unknown, Unknown	gnl|UG|Xl_S19656908, gnl|UG|Xl_S32409012, gnl|UG|Xl_S13822812, gnl|UG|Xl_S32414773, gnl|UG|Xl_S34317975, gnl|UG|Xl_S25815378, gnl|UG|Xl_S13681046
GO:0006338	chromatin remodeling	3.73046e-06	8.81494e-08	7	smarca5, Unknown, Unknown, Unknown, rbbp4-b, Unknown, Unknown	gnl|UG|Xl_S20337392, gnl|UG|Xl_S35752534, gnl|UG|Xl_S13817361, gnl|UG|Xl_S13819804, gnl|UG|Xl_S21107561, gnl|UG|Xl_S13820846, gnl|UG|Xl_S19595934
GO:0032508	DNA duplex unwinding	3.73046e-06	8.81494e-08	7	mcm2, mcm5-a, mcm4-a, mcm4-b, mcm7-a, Unknown, mcm5-b	gnl|UG|Xl_S19601417, gnl|UG|Xl_S17058403, gnl|UG|Xl_S13589855, gnl|UG|Xl_S13589830, gnl|UG|Xl_S13590624, gnl|UG|Xl_S13590623, gnl|UG|Xl_S13590622
GO:0032392	DNA geometric change	3.73046e-06	8.81494e-08	7	mcm2, mcm5-a, mcm4-a, mcm4-b, mcm7-a, Unknown, mcm5-b	gnl|UG|Xl_S19601417, gnl|UG|Xl_S17058403, gnl|UG|Xl_S13589855, gnl|UG|Xl_S13589830, gnl|UG|Xl_S13590624, gnl|UG|Xl_S13590623, gnl|UG|Xl_S13590622
GO:0051320	S phase	3.73046e-06	8.81494e-08	7	rpa3, MGC80972, rpa3, LOC100036853, Unknown, Unknown, Unknown	gnl|UG|Xl_S36163374, gnl|UG|Xl_S13621488, gnl|UG|Xl_S14926202, gnl|UG|Xl_S22300489, gnl|UG|Xl_S20755626, gnl|UG|Xl_S21383334, gnl|UG|Xl_S35773257
GO:0031016	pancreas development	8.84659e-06	2.31795e-07	7	rps25, Unknown, Unknown, Unknown, Unknown, Unknown, Unknown	gnl|UG|Xl_S13620484, gnl|UG|Xl_S35754257, gnl|UG|Xl_S35779112, gnl|UG|Xl_S14963205, gnl|UG|Xl_S13612342, gnl|UG|Xl_S35752193, gnl|UG|Xl_S14925242
GO:0052547	regulation of peptidase activity	1.78882e-05	5.3196e-07	7	pcid2, LOC733211, Unknown, Unknown, Unknown, Unknown, Unknown	gnl|UG|Xl_S18081543, gnl|UG|Xl_S14222007, gnl|UG|Xl_S23233569, gnl|UG|Xl_S24572605, gnl|UG|Xl_S32409012, gnl|UG|Xl_S32414773, gnl|UG|Xl_S25815378
GO:0009991	response to extracellular stimulus	3.40688e-05	1.10217e-06	7	Unknown, Unknown, Unknown, Unknown, Unknown, Unknown, Unknown	gnl|UG|Xl_S19656908, gnl|UG|Xl_S32409012, gnl|UG|Xl_S13822812, gnl|UG|Xl_S32414773, gnl|UG|Xl_S34317975, gnl|UG|Xl_S25815378, gnl|UG|Xl_S13681046
GO:0031667	response to nutrient levels	3.40688e-05	1.10217e-06	7	Unknown, Unknown, Unknown, Unknown, Unknown, Unknown, Unknown	gnl|UG|Xl_S19656908, gnl|UG|Xl_S32409012, gnl|UG|Xl_S13822812, gnl|UG|Xl_S32414773, gnl|UG|Xl_S34317975, gnl|UG|Xl_S25815378, gnl|UG|Xl_S13681046
GO:0051345	positive regulation of hydrolase activity	9.79771e-05	3.77986e-06	7	Unknown, LOC733211, Unknown, Unknown, Unknown, Unknown, Unknown	gnl|UG|Xl_S14222007, gnl|UG|Xl_S24572605, gnl|UG|Xl_S35847800, gnl|UG|Xl_S32409012, gnl|UG|Xl_S32414773, gnl|UG|Xl_S25815378, gnl|UG|Xl_S27398766
GO:0032870	cellular response to hormone stimulus	0.000241635	1.04484e-05	7	Unknown, Unknown, Unknown, Unknown, Unknown, Unknown, Unknown	gnl|UG|Xl_S19656908, gnl|UG|Xl_S32409012, gnl|UG|Xl_S32414773, gnl|UG|Xl_S14964195, gnl|UG|Xl_S34317975, gnl|UG|Xl_S35767948, gnl|UG|Xl_S13778454
GO:0048514	blood vessel morphogenesis	0.00105925	5.22817e-05	7	Unknown, Unknown, Unknown, Unknown, Unknown, Unknown, srpk2-b	gnl|UG|Xl_S13721864, gnl|UG|Xl_S15622767, gnl|UG|Xl_S35847800, gnl|UG|Xl_S14221130, gnl|UG|Xl_S35862982, gnl|UG|Xl_S25815378, gnl|UG|Xl_S19591670
GO:0022618	ribonucleoprotein complex assembly	0.00105925	5.22817e-05	7	Unknown, tsr1, rps25, Unknown, Unknown, Unknown, srpk2-b	gnl|UG|Xl_S35370939, gnl|UG|Xl_S18079988, gnl|UG|Xl_S22245686, gnl|UG|Xl_S14221130, gnl|UG|Xl_S13612342, gnl|UG|Xl_S35752193, gnl|UG|Xl_S14925242
GO:0071826	ribonucleoprotein complex subunit organization	0.00105925	5.22817e-05	7	Unknown, tsr1, rps25, Unknown, Unknown, Unknown, srpk2-b	gnl|UG|Xl_S35370939, gnl|UG|Xl_S18079988, gnl|UG|Xl_S22245686, gnl|UG|Xl_S14221130, gnl|UG|Xl_S13612342, gnl|UG|Xl_S35752193, gnl|UG|Xl_S14925242
GO:0071495	cellular response to endogenous stimulus	0.00142592	7.33472e-05	7	Unknown, Unknown, Unknown, Unknown, Unknown, Unknown, Unknown	gnl|UG|Xl_S19656908, gnl|UG|Xl_S32409012, gnl|UG|Xl_S32414773, gnl|UG|Xl_S14964195, gnl|UG|Xl_S34317975, gnl|UG|Xl_S35767948, gnl|UG|Xl_S13778454
GO:0006662	glycerol ether metabolic process	0.00217269	0.000136208	7	pdia6-b, pdia4, MGC84594, pdia6-a, dnajc10, Unknown, Unknown	gnl|UG|Xl_S14221687, gnl|UG|Xl_S22245784, gnl|UG|Xl_S13807332, gnl|UG|Xl_S14742710, gnl|UG|Xl_S21312935, gnl|UG|Xl_S19874771, gnl|UG|Xl_S21107510
GO:0031175	neuron projection development	0.00217269	0.000136208	7	Unknown, ncdn, Unknown, Unknown, Unknown, Unknown, Unknown	gnl|UG|Xl_S13721864, gnl|UG|Xl_S35869045, gnl|UG|Xl_S21929324, gnl|UG|Xl_S34317975, gnl|UG|Xl_S35862982, gnl|UG|Xl_S13809310, gnl|UG|Xl_S13681046
GO:0018904	organic ether metabolic process	0.00217269	0.000136208	7	pdia6-b, pdia4, MGC84594, pdia6-a, dnajc10, Unknown, Unknown	gnl|UG|Xl_S14221687, gnl|UG|Xl_S22245784, gnl|UG|Xl_S13807332, gnl|UG|Xl_S14742710, gnl|UG|Xl_S21312935, gnl|UG|Xl_S19874771, gnl|UG|Xl_S21107510
GO:0008284	positive regulation of cell proliferation	0.00217269	0.000136208	7	cdca7l, nolc1, Unknown, Unknown, Unknown, Unknown, srpk2-b	gnl|UG|Xl_S35847800, gnl|UG|Xl_S32409012, gnl|UG|Xl_S32414773, gnl|UG|Xl_S14221130, gnl|UG|Xl_S25815378, gnl|UG|Xl_S13590103, gnl|UG|Xl_S35338077
GO:0032270	positive regulation of cellular protein metabolic process	0.00217269	0.000136208	7	Unknown, Unknown, Unknown, Unknown, Unknown, Unknown, Unknown	gnl|UG|Xl_S18081543, gnl|UG|Xl_S13621488, gnl|UG|Xl_S14926202, gnl|UG|Xl_S18086257, gnl|UG|Xl_S34317975, gnl|UG|Xl_S25815378, gnl|UG|Xl_S35773257
GO:0051247	positive regulation of protein metabolic process	0.00217269	0.000136208	7	Unknown, Unknown, Unknown, Unknown, Unknown, Unknown, Unknown	gnl|UG|Xl_S18081543, gnl|UG|Xl_S13621488, gnl|UG|Xl_S14926202, gnl|UG|Xl_S18086257, gnl|UG|Xl_S34317975, gnl|UG|Xl_S25815378, gnl|UG|Xl_S35773257
GO:0042060	wound healing	0.00217269	0.000136208	7	f7, f2rl1, Unknown, Unknown, Unknown, Unknown, Unknown	gnl|UG|Xl_S14231574, gnl|UG|Xl_S13815943, gnl|UG|Xl_S16990868, gnl|UG|Xl_S13820166, gnl|UG|Xl_S13810175, gnl|UG|Xl_S20755931, gnl|UG|Xl_S22811504
GO:0048666	neuron development	0.0044476	0.000305991	7	Unknown, ncdn, Unknown, Unknown, Unknown, Unknown, Unknown	gnl|UG|Xl_S13721864, gnl|UG|Xl_S35869045, gnl|UG|Xl_S21929324, gnl|UG|Xl_S34317975, gnl|UG|Xl_S35862982, gnl|UG|Xl_S13809310, gnl|UG|Xl_S13681046
GO:0032269	negative regulation of cellular protein metabolic process	0.00684704	0.000492291	7	mad2l1, fbxo5-a, Unknown, Unknown, Unknown, Unknown, Unknown	gnl|UG|Xl_S13621488, gnl|UG|Xl_S13600513, gnl|UG|Xl_S14232596, gnl|UG|Xl_S22811523, gnl|UG|Xl_S25815378, gnl|UG|Xl_S14220801, gnl|UG|Xl_S35773257
GO:0051169	nuclear transport	0.00967983	0.000759325	7	Unknown, nolc1, cbp20-x, MGC80972, Unknown, Unknown, Unknown	gnl|UG|Xl_S13828468, gnl|UG|Xl_S15688104, gnl|UG|Xl_S19563650, gnl|UG|Xl_S20755626, gnl|UG|Xl_S13810175, gnl|UG|Xl_S34317975, gnl|UG|Xl_S13590103
GO:0006913	nucleocytoplasmic transport	0.00967983	0.000759325	7	Unknown, nolc1, cbp20-x, MGC80972, Unknown, Unknown, Unknown	gnl|UG|Xl_S13828468, gnl|UG|Xl_S15688104, gnl|UG|Xl_S19563650, gnl|UG|Xl_S20755626, gnl|UG|Xl_S13810175, gnl|UG|Xl_S34317975, gnl|UG|Xl_S13590103
GO:0080135	regulation of cellular response to stress	0.0115945	0.000930019	7	Unknown, LOC100036853, Unknown, Unknown, Unknown, Unknown, Unknown	gnl|UG|Xl_S36163374, gnl|UG|Xl_S13600513, gnl|UG|Xl_S19656908, gnl|UG|Xl_S34317975, gnl|UG|Xl_S25815378, gnl|UG|Xl_S27398766, gnl|UG|Xl_S13621986
GO:0007417	central nervous system development	0.0179691	0.00162823	7	Unknown, Unknown, Unknown, Unknown, Unknown, Unknown, Unknown	gnl|UG|Xl_S35847800, gnl|UG|Xl_S35869045, gnl|UG|Xl_S19656908, gnl|UG|Xl_S25815378, gnl|UG|Xl_S13621986, gnl|UG|Xl_S13778454, gnl|UG|Xl_S13681046
GO:0046903	secretion	0.0179691	0.00162823	7	Unknown, Unknown, Unknown, Unknown, Unknown, Unknown, Unknown	gnl|UG|Xl_S14224849, gnl|UG|Xl_S14231574, gnl|UG|Xl_S16990868, gnl|UG|Xl_S13820166, gnl|UG|Xl_S13810175, gnl|UG|Xl_S13803326, gnl|UG|Xl_S13809310
GO:0032940	secretion by cell	0.0179691	0.00162823	7	Unknown, Unknown, Unknown, Unknown, Unknown, Unknown, Unknown	gnl|UG|Xl_S14224849, gnl|UG|Xl_S14231574, gnl|UG|Xl_S16990868, gnl|UG|Xl_S13820166, gnl|UG|Xl_S13810175, gnl|UG|Xl_S13803326, gnl|UG|Xl_S13809310
GO:0008652	cellular amino acid biosynthetic process	0.0447534	0.00549615	7	aldh18a1, dhfr, Unknown, psph, asns, Unknown, Unknown	gnl|UG|Xl_S15685103, gnl|UG|Xl_S22300578, gnl|UG|Xl_S35869045, gnl|UG|Xl_S20966877, gnl|UG|Xl_S21107563, gnl|UG|Xl_S13820457, gnl|UG|Xl_S34324714
GO:0042493	response to drug	8.67105e-07	1.6726e-08	6	Unknown, Unknown, Unknown, Unknown, Unknown, Unknown	gnl|UG|Xl_S32409012, gnl|UG|Xl_S32414773, gnl|UG|Xl_S13820539, gnl|UG|Xl_S25815378, gnl|UG|Xl_S13820457, gnl|UG|Xl_S13681046
GO:0006268	DNA unwinding involved in replication	1.48225e-05	4.28877e-07	6	mcm2, mcm5-a, mcm4-a, mcm4-b, mcm7-a, mcm5-b	gnl|UG|Xl_S17058403, gnl|UG|Xl_S13589855, gnl|UG|Xl_S13589830, gnl|UG|Xl_S13590624, gnl|UG|Xl_S13590623, gnl|UG|Xl_S13590622
GO:0009615	response to virus	1.48225e-05	4.28877e-07	6	Unknown, Unknown, Unknown, Unknown, Unknown, Unknown	gnl|UG|Xl_S35751883, gnl|UG|Xl_S13621488, gnl|UG|Xl_S32409012, gnl|UG|Xl_S32414773, gnl|UG|Xl_S13782999, gnl|UG|Xl_S35773257
GO:0000084	S phase of mitotic cell cycle	1.48225e-05	4.28877e-07	6	rpa3, rpa3, LOC100036853, Unknown, Unknown, Unknown	gnl|UG|Xl_S36163374, gnl|UG|Xl_S13621488, gnl|UG|Xl_S14926202, gnl|UG|Xl_S22300489, gnl|UG|Xl_S21383334, gnl|UG|Xl_S35773257
GO:0043405	regulation of MAP kinase activity	3.64763e-05	1.23132e-06	6	Unknown, Unknown, Unknown, Unknown, Unknown, Unknown	gnl|UG|Xl_S19656908, gnl|UG|Xl_S34317975, gnl|UG|Xl_S25815378, gnl|UG|Xl_S14220801, gnl|UG|Xl_S27398766, gnl|UG|Xl_S13621986
GO:0032386	regulation of intracellular transport	7.93398e-05	2.94607e-06	6	nolc1, Unknown, cbp20-x, Unknown, Unknown, Unknown	gnl|UG|Xl_S15688104, gnl|UG|Xl_S19563650, gnl|UG|Xl_S13810175, gnl|UG|Xl_S34317975, gnl|UG|Xl_S13590103, gnl|UG|Xl_S13681046
GO:0031400	negative regulation of protein modification process	0.00015687	6.20319e-06	6	mad2l1, fbxo5-a, Unknown, Unknown, Unknown, Unknown	gnl|UG|Xl_S13621488, gnl|UG|Xl_S14232596, gnl|UG|Xl_S22811523, gnl|UG|Xl_S25815378, gnl|UG|Xl_S14220801, gnl|UG|Xl_S35773257
GO:0052548	regulation of endopeptidase activity	0.00015687	6.20319e-06	6	pcid2, Unknown, Unknown, Unknown, Unknown, Unknown	gnl|UG|Xl_S18081543, gnl|UG|Xl_S14222007, gnl|UG|Xl_S23233569, gnl|UG|Xl_S32409012, gnl|UG|Xl_S32414773, gnl|UG|Xl_S25815378
GO:0000086	G2/M transition of mitotic cell cycle	0.00164874	8.63993e-05	6	MGC68601, Unknown, Unknown, Unknown, Unknown, Unknown	gnl|UG|Xl_S14215204, gnl|UG|Xl_S35370939, gnl|UG|Xl_S18079988, gnl|UG|Xl_S35762775, gnl|UG|Xl_S15688104, gnl|UG|Xl_S17527712
GO:0032259	methylation	0.00164874	8.63993e-05	6	Unknown, Unknown, Unknown, LOC100036795, Unknown, Unknown	gnl|UG|Xl_S43309342, gnl|UG|Xl_S14220443, gnl|UG|Xl_S16626343, gnl|UG|Xl_S13820457, gnl|UG|Xl_S13820846, gnl|UG|Xl_S19603170
GO:0031401	positive regulation of protein modification process	0.00212384	0.000127827	6	Unknown, Unknown, Unknown, Unknown, Unknown, Unknown	gnl|UG|Xl_S13621488, gnl|UG|Xl_S14926202, gnl|UG|Xl_S18086257, gnl|UG|Xl_S34317975, gnl|UG|Xl_S25815378, gnl|UG|Xl_S35773257
GO:0030334	regulation of cell migration	0.00212384	0.000127827	6	Unknown, Unknown, Unknown, Unknown, Unknown, Unknown	gnl|UG|Xl_S35847800, gnl|UG|Xl_S14231574, gnl|UG|Xl_S13815943, gnl|UG|Xl_S16990868, gnl|UG|Xl_S25815378, gnl|UG|Xl_S13809310
GO:0051270	regulation of cellular component movement	0.00212384	0.000127827	6	Unknown, Unknown, Unknown, Unknown, Unknown, Unknown	gnl|UG|Xl_S35847800, gnl|UG|Xl_S14231574, gnl|UG|Xl_S13815943, gnl|UG|Xl_S16990868, gnl|UG|Xl_S25815378, gnl|UG|Xl_S13809310
GO:0051707	response to other organism	0.00212384	0.000127827	6	Unknown, Unknown, Unknown, Unknown, Unknown, Unknown	gnl|UG|Xl_S35751883, gnl|UG|Xl_S13621488, gnl|UG|Xl_S32409012, gnl|UG|Xl_S32414773, gnl|UG|Xl_S13782999, gnl|UG|Xl_S35773257
GO:2000145	regulation of cell motility	0.00212384	0.000127827	6	Unknown, Unknown, Unknown, Unknown, Unknown, Unknown	gnl|UG|Xl_S35847800, gnl|UG|Xl_S14231574, gnl|UG|Xl_S13815943, gnl|UG|Xl_S16990868, gnl|UG|Xl_S25815378, gnl|UG|Xl_S13809310
GO:0006575	cellular amino acid derivative metabolic process	0.00283363	0.000183565	6	gstp1, Unknown, Unknown, Unknown, Unknown, Unknown	gnl|UG|Xl_S14221687, gnl|UG|Xl_S35869045, gnl|UG|Xl_S19656908, gnl|UG|Xl_S15220660, gnl|UG|Xl_S13820457, gnl|UG|Xl_S13621986
GO:0040012	regulation of locomotion	0.00379551	0.000256857	6	Unknown, Unknown, Unknown, Unknown, Unknown, Unknown	gnl|UG|Xl_S35847800, gnl|UG|Xl_S14231574, gnl|UG|Xl_S13815943, gnl|UG|Xl_S16990868, gnl|UG|Xl_S25815378, gnl|UG|Xl_S13809310
GO:0002682	regulation of immune system process	0.00507094	0.000351322	6	pcid2, prmt1-a, Unknown, Unknown, Unknown, Unknown	gnl|UG|Xl_S23233569, gnl|UG|Xl_S32409012, gnl|UG|Xl_S32414773, gnl|UG|Xl_S13831565, gnl|UG|Xl_S13809310, gnl|UG|Xl_S19595934
GO:0007596	blood coagulation	0.00658361	0.000470938	6	f7, f2rl1, Unknown, Unknown, Unknown, Unknown	gnl|UG|Xl_S14231574, gnl|UG|Xl_S16990868, gnl|UG|Xl_S13820166, gnl|UG|Xl_S13810175, gnl|UG|Xl_S20755931, gnl|UG|Xl_S22811504
GO:0007599	hemostasis	0.00658361	0.000470938	6	f7, f2rl1, Unknown, Unknown, Unknown, Unknown	gnl|UG|Xl_S14231574, gnl|UG|Xl_S16990868, gnl|UG|Xl_S13820166, gnl|UG|Xl_S13810175, gnl|UG|Xl_S20755931, gnl|UG|Xl_S22811504
GO:0050878	regulation of body fluid levels	0.00827734	0.000620035	6	f7, f2rl1, Unknown, Unknown, Unknown, Unknown	gnl|UG|Xl_S14231574, gnl|UG|Xl_S16990868, gnl|UG|Xl_S13820166, gnl|UG|Xl_S13810175, gnl|UG|Xl_S20755931, gnl|UG|Xl_S22811504
GO:0000077	DNA damage checkpoint	0.0101362	0.000803274	6	clspn, dtl-b, Unknown, Unknown, dtl-a, MGC115738	gnl|UG|Xl_S13591026, gnl|UG|Xl_S13621488, gnl|UG|Xl_S25080790, gnl|UG|Xl_S20755531, gnl|UG|Xl_S25080724, gnl|UG|Xl_S35773257
GO:0006887	exocytosis	0.0101362	0.000803274	6	Unknown, Unknown, Unknown, Unknown, Unknown, Unknown	gnl|UG|Xl_S14231574, gnl|UG|Xl_S16990868, gnl|UG|Xl_S13820166, gnl|UG|Xl_S13810175, gnl|UG|Xl_S13803326, gnl|UG|Xl_S13809310
GO:0045087	innate immune response	0.0101362	0.000803274	6	Unknown, Unknown, Unknown, Unknown, Unknown, srpk2-b	gnl|UG|Xl_S35763994, gnl|UG|Xl_S35751883, gnl|UG|Xl_S32409012, gnl|UG|Xl_S35762775, gnl|UG|Xl_S32414773, gnl|UG|Xl_S14221130
GO:0008285	negative regulation of cell proliferation	0.0101362	0.000803274	6	Unknown, Unknown, Unknown, Unknown, Unknown, Unknown	gnl|UG|Xl_S13600513, gnl|UG|Xl_S19656908, gnl|UG|Xl_S34317975, gnl|UG|Xl_S15220249, gnl|UG|Xl_S25815378, gnl|UG|Xl_S13621986
GO:0050817	coagulation	0.0126848	0.00102563	6	f7, f2rl1, Unknown, Unknown, Unknown, Unknown	gnl|UG|Xl_S14231574, gnl|UG|Xl_S16990868, gnl|UG|Xl_S13820166, gnl|UG|Xl_S13810175, gnl|UG|Xl_S20755931, gnl|UG|Xl_S22811504
GO:0031570	DNA integrity checkpoint	0.0126848	0.00102563	6	clspn, dtl-b, Unknown, Unknown, dtl-a, MGC115738	gnl|UG|Xl_S13591026, gnl|UG|Xl_S13621488, gnl|UG|Xl_S25080790, gnl|UG|Xl_S20755531, gnl|UG|Xl_S25080724, gnl|UG|Xl_S35773257
GO:0072527	pyrimidine-containing compound metabolic process	0.0221382	0.00241518	6	Unknown, tyms, nme5, Unknown, umps, nme4-b	gnl|UG|Xl_S21696658, gnl|UG|Xl_S36163382, gnl|UG|Xl_S35751883, gnl|UG|Xl_S21929305, gnl|UG|Xl_S22512023, gnl|UG|Xl_S13809294
GO:0010627	regulation of intracellular protein kinase cascade	0.024925	0.0029168	6	Unknown, Unknown, Unknown, Unknown, Unknown, Unknown	gnl|UG|Xl_S19656908, gnl|UG|Xl_S13810175, gnl|UG|Xl_S25815378, gnl|UG|Xl_S14220801, gnl|UG|Xl_S27398766, gnl|UG|Xl_S13621986
GO:0006302	double-strand break repair	0.0344091	0.00414834	6	rpa3, rpa3, c6orf167, LOC100036853, cdca5-b, Unknown	gnl|UG|Xl_S36163374, gnl|UG|Xl_S22300489, gnl|UG|Xl_S22245748, gnl|UG|Xl_S13819804, gnl|UG|Xl_S42160902, gnl|UG|Xl_S21383334
GO:0043044	ATP-dependent chromatin remodeling	1.20183e-05	3.32286e-07	5	smarca5, Unknown, Unknown, Unknown, Unknown	gnl|UG|Xl_S35752534, gnl|UG|Xl_S13817361, gnl|UG|Xl_S13819804, gnl|UG|Xl_S21107561, gnl|UG|Xl_S19595934
GO:0000216	M/G1 transition of mitotic cell cycle	1.20183e-05	3.32286e-07	5	rpa3, rpa3, LOC100036853, Unknown, Unknown	gnl|UG|Xl_S36163374, gnl|UG|Xl_S13621488, gnl|UG|Xl_S22300489, gnl|UG|Xl_S21383334, gnl|UG|Xl_S35773257
GO:0043407	negative regulation of MAP kinase activity	1.20183e-05	3.32286e-07	5	Unknown, Unknown, Unknown, Unknown, Unknown	gnl|UG|Xl_S19656908, gnl|UG|Xl_S34317975, gnl|UG|Xl_S25815378, gnl|UG|Xl_S14220801, gnl|UG|Xl_S13621986
GO:0034097	response to cytokine stimulus	5.30475e-05	1.91009e-06	5	Unknown, Unknown, Unknown, Unknown, Unknown	gnl|UG|Xl_S35763994, gnl|UG|Xl_S19656908, gnl|UG|Xl_S32409012, gnl|UG|Xl_S32414773, gnl|UG|Xl_S13621986
GO:0071901	negative regulation of protein serine/threonine kinase activity	5.30475e-05	1.91009e-06	5	Unknown, Unknown, Unknown, Unknown, Unknown	gnl|UG|Xl_S19656908, gnl|UG|Xl_S34317975, gnl|UG|Xl_S25815378, gnl|UG|Xl_S14220801, gnl|UG|Xl_S13621986
GO:0044419	interspecies interaction between organisms	0.000157051	6.4052e-06	5	Unknown, Unknown, Unknown, Unknown, Unknown	gnl|UG|Xl_S14224849, gnl|UG|Xl_S32409012, gnl|UG|Xl_S13822812, gnl|UG|Xl_S32414773, gnl|UG|Xl_S19614187
GO:0033673	negative regulation of kinase activity	0.000157051	6.4052e-06	5	Unknown, Unknown, Unknown, Unknown, Unknown	gnl|UG|Xl_S19656908, gnl|UG|Xl_S34317975, gnl|UG|Xl_S25815378, gnl|UG|Xl_S14220801, gnl|UG|Xl_S13621986
GO:0006469	negative regulation of protein kinase activity	0.000157051	6.4052e-06	5	Unknown, Unknown, Unknown, Unknown, Unknown	gnl|UG|Xl_S19656908, gnl|UG|Xl_S34317975, gnl|UG|Xl_S25815378, gnl|UG|Xl_S14220801, gnl|UG|Xl_S13621986
GO:0051348	negative regulation of transferase activity	0.000157051	6.4052e-06	5	Unknown, Unknown, Unknown, Unknown, Unknown	gnl|UG|Xl_S19656908, gnl|UG|Xl_S34317975, gnl|UG|Xl_S25815378, gnl|UG|Xl_S14220801, gnl|UG|Xl_S13621986
GO:0003007	heart morphogenesis	0.000726822	3.52838e-05	5	Unknown, Unknown, Unknown, Unknown, Unknown	gnl|UG|Xl_S19580155, gnl|UG|Xl_S13782999, gnl|UG|Xl_S13819804, gnl|UG|Xl_S14220443, gnl|UG|Xl_S25815378
GO:0010952	positive regulation of peptidase activity	0.000726822	3.52838e-05	5	LOC733211, Unknown, Unknown, Unknown, Unknown	gnl|UG|Xl_S14222007, gnl|UG|Xl_S24572605, gnl|UG|Xl_S32409012, gnl|UG|Xl_S32414773, gnl|UG|Xl_S25815378
GO:0046822	regulation of nucleocytoplasmic transport	0.000726822	3.52838e-05	5	nolc1, cbp20-x, Unknown, Unknown, Unknown	gnl|UG|Xl_S15688104, gnl|UG|Xl_S19563650, gnl|UG|Xl_S13810175, gnl|UG|Xl_S34317975, gnl|UG|Xl_S13590103
GO:0000302	response to reactive oxygen species	0.000726822	3.52838e-05	5	Unknown, Unknown, Unknown, Unknown, Unknown	gnl|UG|Xl_S32409012, gnl|UG|Xl_S32414773, gnl|UG|Xl_S34317975, gnl|UG|Xl_S14220801, gnl|UG|Xl_S13809310
GO:0051439	regulation of ubiquitin-protein ligase activity during mitotic cell cycle	0.00132704	6.76215e-05	5	mad2l1, fbxo5-a, Unknown, Unknown, Unknown	gnl|UG|Xl_S13621488, gnl|UG|Xl_S14926202, gnl|UG|Xl_S14232596, gnl|UG|Xl_S22811523, gnl|UG|Xl_S35773257
GO:0032869	cellular response to insulin stimulus	0.00212384	0.000118803	5	Unknown, Unknown, Unknown, Unknown, Unknown	gnl|UG|Xl_S19656908, gnl|UG|Xl_S32409012, gnl|UG|Xl_S32414773, gnl|UG|Xl_S14964195, gnl|UG|Xl_S35767948
GO:0032868	response to insulin stimulus	0.00212384	0.000118803	5	Unknown, Unknown, Unknown, Unknown, Unknown	gnl|UG|Xl_S19656908, gnl|UG|Xl_S32409012, gnl|UG|Xl_S32414773, gnl|UG|Xl_S14964195, gnl|UG|Xl_S35767948
GO:0071375	cellular response to peptide hormone stimulus	0.00299808	0.000195181	5	Unknown, Unknown, Unknown, Unknown, Unknown	gnl|UG|Xl_S19656908, gnl|UG|Xl_S32409012, gnl|UG|Xl_S32414773, gnl|UG|Xl_S14964195, gnl|UG|Xl_S35767948
GO:0009066	aspartate family amino acid metabolic process	0.00442867	0.000303977	5	asns, Unknown, Unknown, Unknown, Unknown	gnl|UG|Xl_S15622767, gnl|UG|Xl_S35869045, gnl|UG|Xl_S14220443, gnl|UG|Xl_S13820457, gnl|UG|Xl_S34324714
GO:0051340	regulation of ligase activity	0.00442867	0.000303977	5	mad2l1, fbxo5-a, Unknown, Unknown, Unknown	gnl|UG|Xl_S13621488, gnl|UG|Xl_S14926202, gnl|UG|Xl_S14232596, gnl|UG|Xl_S22811523, gnl|UG|Xl_S35773257
GO:0051438	regulation of ubiquitin-protein ligase activity	0.00442867	0.000303977	5	mad2l1, fbxo5-a, Unknown, Unknown, Unknown	gnl|UG|Xl_S13621488, gnl|UG|Xl_S14926202, gnl|UG|Xl_S14232596, gnl|UG|Xl_S22811523, gnl|UG|Xl_S35773257
GO:0008015	blood circulation	0.00857012	0.00065161	5	Unknown, Unknown, Unknown, Unknown, Unknown	gnl|UG|Xl_S32409012, gnl|UG|Xl_S32414773, gnl|UG|Xl_S13782999, gnl|UG|Xl_S21007703, gnl|UG|Xl_S13818328
GO:0003013	circulatory system process	0.00857012	0.00065161	5	Unknown, Unknown, Unknown, Unknown, Unknown	gnl|UG|Xl_S32409012, gnl|UG|Xl_S32414773, gnl|UG|Xl_S13782999, gnl|UG|Xl_S21007703, gnl|UG|Xl_S13818328
GO:0043414	macromolecule methylation	0.00857012	0.00065161	5	Unknown, Unknown, Unknown, LOC100036795, Unknown	gnl|UG|Xl_S43309342, gnl|UG|Xl_S14220443, gnl|UG|Xl_S16626343, gnl|UG|Xl_S13820846, gnl|UG|Xl_S19603170
GO:0032880	regulation of protein localization	0.00857012	0.00065161	5	nolc1, cdca5-b, c13orf34, Unknown, Unknown	gnl|UG|Xl_S22245748, gnl|UG|Xl_S13810175, gnl|UG|Xl_S21057503, gnl|UG|Xl_S34317975, gnl|UG|Xl_S13590103
GO:0031396	regulation of protein ubiquitination	0.00857012	0.00065161	5	mad2l1, fbxo5-a, Unknown, Unknown, Unknown	gnl|UG|Xl_S13621488, gnl|UG|Xl_S14926202, gnl|UG|Xl_S14232596, gnl|UG|Xl_S22811523, gnl|UG|Xl_S35773257
GO:0006917	induction of apoptosis	0.0113493	0.000908525	5	Unknown, Unknown, Unknown, Unknown, Unknown	gnl|UG|Xl_S32409012, gnl|UG|Xl_S35762775, gnl|UG|Xl_S32414773, gnl|UG|Xl_S14220801, gnl|UG|Xl_S18078718
GO:0012502	induction of programmed cell death	0.0113493	0.000908525	5	Unknown, Unknown, Unknown, Unknown, Unknown	gnl|UG|Xl_S32409012, gnl|UG|Xl_S35762775, gnl|UG|Xl_S32414773, gnl|UG|Xl_S14220801, gnl|UG|Xl_S18078718
GO:0030155	regulation of cell adhesion	0.0113493	0.000908525	5	Unknown, Unknown, Unknown, Unknown, Unknown	gnl|UG|Xl_S35847800, gnl|UG|Xl_S13815943, gnl|UG|Xl_S25815378, gnl|UG|Xl_S14220801, gnl|UG|Xl_S13809310
GO:0031145	anaphase-promoting complex-dependent proteasomal ubiquitin-dependent protein catabolic process	0.0141095	0.00123382	5	mad2l1, fbxo5-a, Unknown, Unknown, Unknown	gnl|UG|Xl_S13621488, gnl|UG|Xl_S14926202, gnl|UG|Xl_S14232596, gnl|UG|Xl_S22811523, gnl|UG|Xl_S35773257
GO:0001525	angiogenesis	0.0141095	0.00123382	5	Unknown, Unknown, Unknown, Unknown, srpk2-b	gnl|UG|Xl_S13721864, gnl|UG|Xl_S15622767, gnl|UG|Xl_S35847800, gnl|UG|Xl_S14221130, gnl|UG|Xl_S25815378
GO:0006916	anti-apoptosis	0.0141095	0.00123382	5	Unknown, Unknown, Unknown, Unknown, Unknown	gnl|UG|Xl_S32404964, gnl|UG|Xl_S19656908, gnl|UG|Xl_S13807332, gnl|UG|Xl_S25815378, gnl|UG|Xl_S13621986
GO:0007088	regulation of mitosis	0.0141095	0.00123382	5	pcid2, mad2l1, fbxo5-a, c13orf34, Unknown	gnl|UG|Xl_S23233569, gnl|UG|Xl_S14232596, gnl|UG|Xl_S21057503, gnl|UG|Xl_S34317975, gnl|UG|Xl_S22811523
GO:0051783	regulation of nuclear division	0.0141095	0.00123382	5	pcid2, mad2l1, fbxo5-a, c13orf34, Unknown	gnl|UG|Xl_S23233569, gnl|UG|Xl_S14232596, gnl|UG|Xl_S21057503, gnl|UG|Xl_S34317975, gnl|UG|Xl_S22811523
GO:0016569	covalent chromatin modification	0.0179691	0.00163776	5	prmt1-a, Unknown, Unknown, Unknown, Unknown	gnl|UG|Xl_S13819804, gnl|UG|Xl_S14220443, gnl|UG|Xl_S13831565, gnl|UG|Xl_S16626343, gnl|UG|Xl_S13820846
GO:0042176	regulation of protein catabolic process	0.0179691	0.00163776	5	mad2l1, fbxo5-a, Unknown, Unknown, Unknown	gnl|UG|Xl_S18081543, gnl|UG|Xl_S14232596, gnl|UG|Xl_S13810175, gnl|UG|Xl_S22811523, gnl|UG|Xl_S14220801
GO:0048232	male gamete generation	0.0221382	0.00213094	5	nme5, Unknown, Unknown, Unknown, Unknown	gnl|UG|Xl_S21696658, gnl|UG|Xl_S13824591, gnl|UG|Xl_S25814075, gnl|UG|Xl_S16990868, gnl|UG|Xl_S35767948
GO:0007283	spermatogenesis	0.0221382	0.00213094	5	nme5, Unknown, Unknown, Unknown, Unknown	gnl|UG|Xl_S21696658, gnl|UG|Xl_S13824591, gnl|UG|Xl_S25814075, gnl|UG|Xl_S16990868, gnl|UG|Xl_S35767948
GO:0043408	regulation of MAPKKK cascade	0.0233428	0.00272414	5	Unknown, Unknown, Unknown, Unknown, Unknown	gnl|UG|Xl_S19656908, gnl|UG|Xl_S25815378, gnl|UG|Xl_S14220801, gnl|UG|Xl_S27398766, gnl|UG|Xl_S13621986
GO:0045597	positive regulation of cell differentiation	0.0351467	0.00425422	5	pcid2, Unknown, Unknown, Unknown, Unknown	gnl|UG|Xl_S23233569, gnl|UG|Xl_S34317975, gnl|UG|Xl_S25815378, gnl|UG|Xl_S19608156, gnl|UG|Xl_S13681046
GO:0040029	regulation of gene expression, epigenetic	0.0351467	0.00425422	5	Unknown, Unknown, LOC100036795, Unknown, Unknown	gnl|UG|Xl_S43309342, gnl|UG|Xl_S13819804, gnl|UG|Xl_S16626343, gnl|UG|Xl_S13820846, gnl|UG|Xl_S19603170
GO:0019221	cytokine-mediated signaling pathway	0.000157051	6.58904e-06	4	Unknown, Unknown, Unknown, Unknown	gnl|UG|Xl_S19656908, gnl|UG|Xl_S32409012, gnl|UG|Xl_S32414773, gnl|UG|Xl_S13621986
GO:0001649	osteoblast differentiation	0.000157051	6.58904e-06	4	Unknown, Unknown, Unknown, Unknown	gnl|UG|Xl_S14231574, gnl|UG|Xl_S16990868, gnl|UG|Xl_S34317975, gnl|UG|Xl_S25815378
GO:0002576	platelet degranulation	0.000157051	6.58904e-06	4	Unknown, Unknown, Unknown, Unknown	gnl|UG|Xl_S14231574, gnl|UG|Xl_S16990868, gnl|UG|Xl_S13820166, gnl|UG|Xl_S13810175
GO:0001959	regulation of cytokine-mediated signaling pathway	0.000157051	6.58904e-06	4	Unknown, Unknown, Unknown, Unknown	gnl|UG|Xl_S19656908, gnl|UG|Xl_S32409012, gnl|UG|Xl_S32414773, gnl|UG|Xl_S13621986
GO:0043506	regulation of JUN kinase activity	0.000157051	6.58904e-06	4	Unknown, Unknown, Unknown, Unknown	gnl|UG|Xl_S19656908, gnl|UG|Xl_S25815378, gnl|UG|Xl_S27398766, gnl|UG|Xl_S13621986
GO:0060759	regulation of response to cytokine stimulus	0.000157051	6.58904e-06	4	Unknown, Unknown, Unknown, Unknown	gnl|UG|Xl_S19656908, gnl|UG|Xl_S32409012, gnl|UG|Xl_S32414773, gnl|UG|Xl_S13621986
GO:0048545	response to steroid hormone stimulus	0.000157051	6.58904e-06	4	Unknown, Unknown, Unknown, Unknown	gnl|UG|Xl_S19656908, gnl|UG|Xl_S34317975, gnl|UG|Xl_S13778454, gnl|UG|Xl_S13681046
GO:0071345	cellular response to cytokine stimulus	0.000662234	3.1616e-05	4	Unknown, Unknown, Unknown, Unknown	gnl|UG|Xl_S19656908, gnl|UG|Xl_S32409012, gnl|UG|Xl_S32414773, gnl|UG|Xl_S13621986
GO:0001666	response to hypoxia	0.000662234	3.1616e-05	4	Unknown, Unknown, Unknown, Unknown	gnl|UG|Xl_S19577533, gnl|UG|Xl_S14964195, gnl|UG|Xl_S34317975, gnl|UG|Xl_S13809310
GO:0010038	response to metal ion	0.000662234	3.1616e-05	4	Unknown, Unknown, Unknown, Unknown	gnl|UG|Xl_S13822812, gnl|UG|Xl_S19577533, gnl|UG|Xl_S14215870, gnl|UG|Xl_S35731264
GO:0070482	response to oxygen levels	0.000662234	3.1616e-05	4	Unknown, Unknown, Unknown, Unknown	gnl|UG|Xl_S19577533, gnl|UG|Xl_S14964195, gnl|UG|Xl_S34317975, gnl|UG|Xl_S13809310
GO:0022616	DNA strand elongation	0.00169802	9.10279e-05	4	rpa3, dna2, rpa3, LOC100036853	gnl|UG|Xl_S36163374, gnl|UG|Xl_S13763442, gnl|UG|Xl_S22300489, gnl|UG|Xl_S21383334
GO:0006271	DNA strand elongation involved in DNA replication	0.00169802	9.10279e-05	4	rpa3, dna2, rpa3, LOC100036853	gnl|UG|Xl_S36163374, gnl|UG|Xl_S13763442, gnl|UG|Xl_S22300489, gnl|UG|Xl_S21383334
GO:2000241	regulation of reproductive process	0.00169802	9.10279e-05	4	Unknown, Unknown, Unknown, srpk2-b	gnl|UG|Xl_S35768299, gnl|UG|Xl_S14221130, gnl|UG|Xl_S34317975, gnl|UG|Xl_S13803324
GO:0006749	glutathione metabolic process	0.00305591	0.000203858	4	gstp1, Unknown, Unknown, Unknown	gnl|UG|Xl_S14221687, gnl|UG|Xl_S19656908, gnl|UG|Xl_S15220660, gnl|UG|Xl_S13621986
GO:0051168	nuclear export	0.00305591	0.000203858	4	Unknown, cbp20-x, MGC80972, Unknown	gnl|UG|Xl_S13828468, gnl|UG|Xl_S15688104, gnl|UG|Xl_S19563650, gnl|UG|Xl_S20755626
GO:0042542	response to hydrogen peroxide	0.00305591	0.000203858	4	Unknown, Unknown, Unknown, Unknown	gnl|UG|Xl_S32409012, gnl|UG|Xl_S32414773, gnl|UG|Xl_S14220801, gnl|UG|Xl_S13809310
GO:0042255	ribosome assembly	0.00305591	0.000203858	4	tsr1, rps25, Unknown, Unknown	gnl|UG|Xl_S22245686, gnl|UG|Xl_S13612342, gnl|UG|Xl_S35752193, gnl|UG|Xl_S14925242
GO:0006405	RNA export from nucleus	0.00305591	0.000203858	4	Unknown, cbp20-x, MGC80972, Unknown	gnl|UG|Xl_S13828468, gnl|UG|Xl_S15688104, gnl|UG|Xl_S19563650, gnl|UG|Xl_S20755626
GO:0051352	negative regulation of ligase activity	0.00553317	0.000391351	4	mad2l1, fbxo5-a, Unknown, Unknown	gnl|UG|Xl_S13621488, gnl|UG|Xl_S14232596, gnl|UG|Xl_S22811523, gnl|UG|Xl_S35773257
GO:0051444	negative regulation of ubiquitin-protein ligase activity	0.00553317	0.000391351	4	mad2l1, fbxo5-a, Unknown, Unknown	gnl|UG|Xl_S13621488, gnl|UG|Xl_S14232596, gnl|UG|Xl_S22811523, gnl|UG|Xl_S35773257
GO:0051436	negative regulation of ubiquitin-protein ligase activity during mitotic cell cycle	0.00553317	0.000391351	4	mad2l1, fbxo5-a, Unknown, Unknown	gnl|UG|Xl_S13621488, gnl|UG|Xl_S14232596, gnl|UG|Xl_S22811523, gnl|UG|Xl_S35773257
GO:0030168	platelet activation	0.00553317	0.000391351	4	Unknown, Unknown, Unknown, Unknown	gnl|UG|Xl_S14231574, gnl|UG|Xl_S16990868, gnl|UG|Xl_S13820166, gnl|UG|Xl_S13810175
GO:0048754	branching morphogenesis of a tube	0.00872753	0.000676204	4	Unknown, Unknown, Unknown, Unknown	gnl|UG|Xl_S15622767, gnl|UG|Xl_S34317975, gnl|UG|Xl_S35862982, gnl|UG|Xl_S25815378
GO:0006305	DNA alkylation	0.00872753	0.000676204	4	Unknown, Unknown, LOC100036795, Unknown	gnl|UG|Xl_S43309342, gnl|UG|Xl_S16626343, gnl|UG|Xl_S13820846, gnl|UG|Xl_S19603170
GO:0006306	DNA methylation	0.00872753	0.000676204	4	Unknown, Unknown, LOC100036795, Unknown	gnl|UG|Xl_S43309342, gnl|UG|Xl_S16626343, gnl|UG|Xl_S13820846, gnl|UG|Xl_S19603170
GO:0000082	G1/S transition of mitotic cell cycle	0.00872753	0.000676204	4	rpa3, rpa3, LOC100036853, Unknown	gnl|UG|Xl_S36163374, gnl|UG|Xl_S14926202, gnl|UG|Xl_S22300489, gnl|UG|Xl_S21383334
GO:0045321	leukocyte activation	0.00872753	0.000676204	4	pcid2, Unknown, Unknown, Unknown	gnl|UG|Xl_S35763994, gnl|UG|Xl_S23233569, gnl|UG|Xl_S13809310, gnl|UG|Xl_S13820846
GO:0031397	negative regulation of protein ubiquitination	0.00872753	0.000676204	4	mad2l1, fbxo5-a, Unknown, Unknown	gnl|UG|Xl_S13621488, gnl|UG|Xl_S14232596, gnl|UG|Xl_S22811523, gnl|UG|Xl_S35773257
GO:0043281	regulation of caspase activity	0.00872753	0.000676204	4	Unknown, Unknown, Unknown, Unknown	gnl|UG|Xl_S14222007, gnl|UG|Xl_S32409012, gnl|UG|Xl_S32414773, gnl|UG|Xl_S25815378
GO:0060249	anatomical structure homeostasis	0.0131974	0.00108193	4	rpa3, Unknown, rpa3, LOC100036853	gnl|UG|Xl_S36163374, gnl|UG|Xl_S22300489, gnl|UG|Xl_S21383334, gnl|UG|Xl_S19595934
GO:0001763	morphogenesis of a branching structure	0.0131974	0.00108193	4	Unknown, Unknown, Unknown, Unknown	gnl|UG|Xl_S15622767, gnl|UG|Xl_S34317975, gnl|UG|Xl_S35862982, gnl|UG|Xl_S25815378
GO:0045839	negative regulation of mitosis	0.0131974	0.00108193	4	pcid2, mad2l1, fbxo5-a, Unknown	gnl|UG|Xl_S23233569, gnl|UG|Xl_S14232596, gnl|UG|Xl_S34317975, gnl|UG|Xl_S22811523
GO:0051784	negative regulation of nuclear division	0.0131974	0.00108193	4	pcid2, mad2l1, fbxo5-a, Unknown	gnl|UG|Xl_S23233569, gnl|UG|Xl_S14232596, gnl|UG|Xl_S34317975, gnl|UG|Xl_S22811523
GO:0000723	telomere maintenance	0.0131974	0.00108193	4	rpa3, Unknown, rpa3, LOC100036853	gnl|UG|Xl_S36163374, gnl|UG|Xl_S22300489, gnl|UG|Xl_S21383334, gnl|UG|Xl_S19595934
GO:0032200	telomere organization	0.0131974	0.00108193	4	rpa3, Unknown, rpa3, LOC100036853	gnl|UG|Xl_S36163374, gnl|UG|Xl_S22300489, gnl|UG|Xl_S21383334, gnl|UG|Xl_S19595934
GO:0061138	morphogenesis of a branching epithelium	0.0131974	0.00108193	4	Unknown, Unknown, Unknown, Unknown	gnl|UG|Xl_S15622767, gnl|UG|Xl_S34317975, gnl|UG|Xl_S35862982, gnl|UG|Xl_S25815378
GO:0006304	DNA modification	0.0179691	0.00163228	4	Unknown, Unknown, LOC100036795, Unknown	gnl|UG|Xl_S43309342, gnl|UG|Xl_S16626343, gnl|UG|Xl_S13820846, gnl|UG|Xl_S19603170
GO:0000724	double-strand break repair via homologous recombination	0.0179691	0.00163228	4	rpa3, rpa3, c6orf167, LOC100036853	gnl|UG|Xl_S36163374, gnl|UG|Xl_S22300489, gnl|UG|Xl_S42160902, gnl|UG|Xl_S21383334
GO:0007093	mitotic cell cycle checkpoint	0.0179691	0.00163228	4	pcid2, mad2l1, Unknown, Unknown	gnl|UG|Xl_S13621488, gnl|UG|Xl_S23233569, gnl|UG|Xl_S14232596, gnl|UG|Xl_S35773257
GO:0051494	negative regulation of cytoskeleton organization	0.0179691	0.00163228	4	Unknown, Unknown, Unknown, Unknown	gnl|UG|Xl_S35847800, gnl|UG|Xl_S14231574, gnl|UG|Xl_S16990868, gnl|UG|Xl_S13681046
GO:0000725	recombinational repair	0.0179691	0.00163228	4	rpa3, rpa3, c6orf167, LOC100036853	gnl|UG|Xl_S36163374, gnl|UG|Xl_S22300489, gnl|UG|Xl_S42160902, gnl|UG|Xl_S21383334
GO:0030261	chromosome condensation	0.0221382	0.00235083	4	ncapd2, ncapg2, ncaph, brrn1	gnl|UG|Xl_S16552323, gnl|UG|Xl_S29750587, gnl|UG|Xl_S13590658, gnl|UG|Xl_S13590619
GO:0018212	peptidyl-tyrosine modification	0.0221382	0.00235083	4	Unknown, Unknown, Unknown, Unknown	gnl|UG|Xl_S32409012, gnl|UG|Xl_S32414773, gnl|UG|Xl_S25815378, gnl|UG|Xl_S14220801
GO:0018108	peptidyl-tyrosine phosphorylation	0.0221382	0.00235083	4	Unknown, Unknown, Unknown, Unknown	gnl|UG|Xl_S32409012, gnl|UG|Xl_S32414773, gnl|UG|Xl_S25815378, gnl|UG|Xl_S14220801
GO:0006022	aminoglycan metabolic process	0.0277481	0.00326055	4	MGC80644, Unknown, Unknown, Unknown	gnl|UG|Xl_S19580155, gnl|UG|Xl_S35732970, gnl|UG|Xl_S14221660, gnl|UG|Xl_S20755668
GO:0001503	ossification	0.0277481	0.00326055	4	Unknown, Unknown, Unknown, Unknown	gnl|UG|Xl_S14231574, gnl|UG|Xl_S16990868, gnl|UG|Xl_S34317975, gnl|UG|Xl_S25815378
GO:0001522	pseudouridine synthesis	0.0277481	0.00326055	4	Unknown, Unknown, Unknown, Unknown	gnl|UG|Xl_S35807778, gnl|UG|Xl_S35768299, gnl|UG|Xl_S18974151, gnl|UG|Xl_S13809294
GO:0030099	myeloid cell differentiation	0.0359284	0.00438348	4	prmt1-a, Unknown, Unknown, Unknown	gnl|UG|Xl_S13721864, gnl|UG|Xl_S13831565, gnl|UG|Xl_S13612342, gnl|UG|Xl_S19595934
GO:0010948	negative regulation of cell cycle process	0.0359284	0.00438348	4	pcid2, mad2l1, fbxo5-a, Unknown	gnl|UG|Xl_S23233569, gnl|UG|Xl_S14232596, gnl|UG|Xl_S34317975, gnl|UG|Xl_S22811523
GO:0046328	regulation of JNK cascade	0.0359284	0.00438348	4	Unknown, Unknown, Unknown, Unknown	gnl|UG|Xl_S19656908, gnl|UG|Xl_S25815378, gnl|UG|Xl_S27398766, gnl|UG|Xl_S13621986
GO:0019932	second-messenger-mediated signaling	0.0359284	0.00438348	4	Unknown, Unknown, Unknown, Unknown	gnl|UG|Xl_S35847800, gnl|UG|Xl_S13810175, gnl|UG|Xl_S14220801, gnl|UG|Xl_S19595934
GO:0044272	sulfur compound biosynthetic process	0.0359284	0.00438348	4	Unknown, Unknown, Unknown, Unknown	gnl|UG|Xl_S19580155, gnl|UG|Xl_S35732970, gnl|UG|Xl_S14221660, gnl|UG|Xl_S13820457
GO:0031572	G2/M transition DNA damage checkpoint	0.0464393	0.00574053	4	clspn, dtl-b, dtl-a, MGC115738	gnl|UG|Xl_S13591026, gnl|UG|Xl_S25080790, gnl|UG|Xl_S20755531, gnl|UG|Xl_S25080724
GO:0007254	JNK cascade	0.0464393	0.00574053	4	Unknown, Unknown, Unknown, Unknown	gnl|UG|Xl_S19656908, gnl|UG|Xl_S25815378, gnl|UG|Xl_S27398766, gnl|UG|Xl_S13621986
GO:0006518	peptide metabolic process	0.0464393	0.00574053	4	gstp1, Unknown, Unknown, Unknown	gnl|UG|Xl_S14221687, gnl|UG|Xl_S19656908, gnl|UG|Xl_S15220660, gnl|UG|Xl_S13621986
GO:0030048	actin filament-based movement	0.00212384	0.000130414	3	Unknown, Unknown, Unknown	gnl|UG|Xl_S13721864, gnl|UG|Xl_S13782999, gnl|UG|Xl_S19591670
GO:0071383	cellular response to steroid hormone stimulus	0.00212384	0.000130414	3	Unknown, Unknown, Unknown	gnl|UG|Xl_S19656908, gnl|UG|Xl_S34317975, gnl|UG|Xl_S13778454
GO:0071466	cellular response to xenobiotic stimulus	0.00212384	0.000130414	3	Unknown, Unknown, Unknown	gnl|UG|Xl_S19656908, gnl|UG|Xl_S13820457, gnl|UG|Xl_S13621986
GO:0030206	chondroitin sulfate biosynthetic process	0.00212384	0.000130414	3	Unknown, Unknown, Unknown	gnl|UG|Xl_S19580155, gnl|UG|Xl_S35732970, gnl|UG|Xl_S14221660
GO:0050650	chondroitin sulfate proteoglycan biosynthetic process	0.00212384	0.000130414	3	Unknown, Unknown, Unknown	gnl|UG|Xl_S19580155, gnl|UG|Xl_S35732970, gnl|UG|Xl_S14221660
GO:0000730	DNA recombinase assembly	0.00212384	0.000130414	3	rpa3, rpa3, LOC100036853	gnl|UG|Xl_S36163374, gnl|UG|Xl_S22300489, gnl|UG|Xl_S21383334
GO:0045003	double-strand break repair via synthesis-dependent strand annealing	0.00212384	0.000130414	3	rpa3, rpa3, LOC100036853	gnl|UG|Xl_S36163374, gnl|UG|Xl_S22300489, gnl|UG|Xl_S21383334
GO:0006118	electron transport	0.00212384	0.000130414	3	Unknown, Unknown, Unknown	gnl|UG|Xl_S14221687, gnl|UG|Xl_S14223390, gnl|UG|Xl_S13807332
GO:0060047	heart contraction	0.00212384	0.000130414	3	Unknown, Unknown, Unknown	gnl|UG|Xl_S13782999, gnl|UG|Xl_S21007703, gnl|UG|Xl_S13818328
GO:0003015	heart process	0.00212384	0.000130414	3	Unknown, Unknown, Unknown	gnl|UG|Xl_S13782999, gnl|UG|Xl_S21007703, gnl|UG|Xl_S13818328
GO:0043508	negative regulation of JUN kinase activity	0.00212384	0.000130414	3	Unknown, Unknown, Unknown	gnl|UG|Xl_S19656908, gnl|UG|Xl_S25815378, gnl|UG|Xl_S13621986
GO:0045936	negative regulation of phosphate metabolic process	0.00212384	0.000130414	3	Unknown, Unknown, Unknown	gnl|UG|Xl_S34317975, gnl|UG|Xl_S25815378, gnl|UG|Xl_S14220801
GO:0010563	negative regulation of phosphorus metabolic process	0.00212384	0.000130414	3	Unknown, Unknown, Unknown	gnl|UG|Xl_S34317975, gnl|UG|Xl_S25815378, gnl|UG|Xl_S14220801
GO:0042326	negative regulation of phosphorylation	0.00212384	0.000130414	3	Unknown, Unknown, Unknown	gnl|UG|Xl_S34317975, gnl|UG|Xl_S25815378, gnl|UG|Xl_S14220801
GO:0000718	nucleotide-excision repair, DNA damage removal	0.00212384	0.000130414	3	rpa3, rpa3, LOC100036853	gnl|UG|Xl_S36163374, gnl|UG|Xl_S22300489, gnl|UG|Xl_S21383334
GO:0006297	nucleotide-excision repair, DNA gap filling	0.00212384	0.000130414	3	rpa3, rpa3, LOC100036853	gnl|UG|Xl_S36163374, gnl|UG|Xl_S22300489, gnl|UG|Xl_S21383334
GO:0006301	postreplication repair	0.00212384	0.000130414	3	dtl-b, pcna, dtl-a	gnl|UG|Xl_S25080790, gnl|UG|Xl_S17006649, gnl|UG|Xl_S20755531
GO:0000413	protein peptidyl-prolyl isomerization	0.00212384	0.000130414	3	Unknown, Unknown, Unknown	gnl|UG|Xl_S32404964, gnl|UG|Xl_S32406857, gnl|UG|Xl_S14926827
GO:0030166	proteoglycan biosynthetic process	0.00212384	0.000130414	3	Unknown, Unknown, Unknown	gnl|UG|Xl_S19580155, gnl|UG|Xl_S35732970, gnl|UG|Xl_S14221660
GO:0051591	response to cAMP	0.00212384	0.000130414	3	Unknown, Unknown, Unknown	gnl|UG|Xl_S32409012, gnl|UG|Xl_S32414773, gnl|UG|Xl_S13820457
GO:0032355	response to estradiol stimulus	0.00212384	0.000130414	3	Unknown, Unknown, Unknown	gnl|UG|Xl_S19656908, gnl|UG|Xl_S34317975, gnl|UG|Xl_S13681046
GO:0043627	response to estrogen stimulus	0.00212384	0.000130414	3	Unknown, Unknown, Unknown	gnl|UG|Xl_S19656908, gnl|UG|Xl_S34317975, gnl|UG|Xl_S13681046
GO:0009612	response to mechanical stimulus	0.00212384	0.000130414	3	Unknown, Unknown, Unknown	gnl|UG|Xl_S32409012, gnl|UG|Xl_S32414773, gnl|UG|Xl_S13681046
GO:0014070	response to organic cyclic substance	0.00212384	0.000130414	3	Unknown, Unknown, Unknown	gnl|UG|Xl_S32409012, gnl|UG|Xl_S32414773, gnl|UG|Xl_S13809310
GO:0009410	response to xenobiotic stimulus	0.00212384	0.000130414	3	Unknown, Unknown, Unknown	gnl|UG|Xl_S19656908, gnl|UG|Xl_S13820457, gnl|UG|Xl_S13621986
GO:0000028	ribosomal small subunit assembly	0.00212384	0.000130414	3	rps25, Unknown, Unknown	gnl|UG|Xl_S13612342, gnl|UG|Xl_S35752193, gnl|UG|Xl_S14925242
GO:0042274	ribosomal small subunit biogenesis	0.00212384	0.000130414	3	rps25, Unknown, Unknown	gnl|UG|Xl_S13612342, gnl|UG|Xl_S35752193, gnl|UG|Xl_S14925242
GO:0032201	telomere maintenance via semi-conservative replication	0.00212384	0.000130414	3	rpa3, rpa3, LOC100036853	gnl|UG|Xl_S36163374, gnl|UG|Xl_S22300489, gnl|UG|Xl_S21383334
GO:0006283	transcription-coupled nucleotide-excision repair	0.00212384	0.000130414	3	rpa3, rpa3, LOC100036853	gnl|UG|Xl_S36163374, gnl|UG|Xl_S22300489, gnl|UG|Xl_S21383334
GO:0019985	translesion synthesis	0.00212384	0.000130414	3	dtl-b, pcna, dtl-a	gnl|UG|Xl_S25080790, gnl|UG|Xl_S17006649, gnl|UG|Xl_S20755531
GO:0006805	xenobiotic metabolic process	0.00212384	0.000130414	3	Unknown, Unknown, Unknown	gnl|UG|Xl_S19656908, gnl|UG|Xl_S13820457, gnl|UG|Xl_S13621986
GO:0071897	DNA biosynthetic process	0.00212384	0.000130414	3	dtl-b, pcna, dtl-a	gnl|UG|Xl_S25080790, gnl|UG|Xl_S17006649, gnl|UG|Xl_S20755531
GO:2000242	negative regulation of reproductive process	0.00212384	0.000130414	3	Unknown, Unknown, srpk2-b	gnl|UG|Xl_S35768299, gnl|UG|Xl_S14221130, gnl|UG|Xl_S34317975
GO:0030204	chondroitin sulfate metabolic process	0.00684704	0.000501889	3	Unknown, Unknown, Unknown	gnl|UG|Xl_S19580155, gnl|UG|Xl_S35732970, gnl|UG|Xl_S14221660
GO:0050654	chondroitin sulfate proteoglycan metabolic process	0.00684704	0.000501889	3	Unknown, Unknown, Unknown	gnl|UG|Xl_S19580155, gnl|UG|Xl_S35732970, gnl|UG|Xl_S14221660
GO:0006312	mitotic recombination	0.00684704	0.000501889	3	rpa3, rpa3, LOC100036853	gnl|UG|Xl_S36163374, gnl|UG|Xl_S22300489, gnl|UG|Xl_S21383334
GO:0051437	positive regulation of ubiquitin-protein ligase activity during mitotic cell cycle	0.00684704	0.000501889	3	Unknown, Unknown, Unknown	gnl|UG|Xl_S13621488, gnl|UG|Xl_S14926202, gnl|UG|Xl_S35773257
GO:0006029	proteoglycan metabolic process	0.00684704	0.000501889	3	Unknown, Unknown, Unknown	gnl|UG|Xl_S19580155, gnl|UG|Xl_S35732970, gnl|UG|Xl_S14221660
GO:0031099	regeneration	0.00684704	0.000501889	3	Unknown, Unknown, Unknown	gnl|UG|Xl_S19656908, gnl|UG|Xl_S19603170, gnl|UG|Xl_S13681046
GO:0000722	telomere maintenance via recombination	0.00684704	0.000501889	3	rpa3, rpa3, LOC100036853	gnl|UG|Xl_S36163374, gnl|UG|Xl_S22300489, gnl|UG|Xl_S21383334
GO:0010833	telomere maintenance via telomere lengthening	0.00684704	0.000501889	3	rpa3, rpa3, LOC100036853	gnl|UG|Xl_S36163374, gnl|UG|Xl_S22300489, gnl|UG|Xl_S21383334
GO:0007260	tyrosine phosphorylation of STAT protein	0.00684704	0.000501889	3	Unknown, Unknown, Unknown	gnl|UG|Xl_S32409012, gnl|UG|Xl_S32414773, gnl|UG|Xl_S14220801
GO:0006023	aminoglycan biosynthetic process	0.0139862	0.0012073	3	Unknown, Unknown, Unknown	gnl|UG|Xl_S19580155, gnl|UG|Xl_S35732970, gnl|UG|Xl_S14221660
GO:0006024	glycosaminoglycan biosynthetic process	0.0139862	0.0012073	3	Unknown, Unknown, Unknown	gnl|UG|Xl_S19580155, gnl|UG|Xl_S35732970, gnl|UG|Xl_S14221660
GO:0007259	JAK-STAT cascade	0.0139862	0.0012073	3	Unknown, Unknown, Unknown	gnl|UG|Xl_S32409012, gnl|UG|Xl_S32414773, gnl|UG|Xl_S14220801
GO:0002521	leukocyte differentiation	0.0139862	0.0012073	3	pcid2, Unknown, Unknown	gnl|UG|Xl_S13721864, gnl|UG|Xl_S23233569, gnl|UG|Xl_S35785045
GO:0043409	negative regulation of MAPKKK cascade	0.0139862	0.0012073	3	Unknown, Unknown, Unknown	gnl|UG|Xl_S19656908, gnl|UG|Xl_S14220801, gnl|UG|Xl_S13621986
GO:0051051	negative regulation of transport	0.0139862	0.0012073	3	Unknown, Unknown, Unknown	gnl|UG|Xl_S13810175, gnl|UG|Xl_S34317975, gnl|UG|Xl_S13681046
GO:0018208	peptidyl-proline modification	0.0139862	0.0012073	3	Unknown, Unknown, Unknown	gnl|UG|Xl_S32404964, gnl|UG|Xl_S32406857, gnl|UG|Xl_S14926827
GO:0048661	positive regulation of smooth muscle cell proliferation	0.0139862	0.0012073	3	Unknown, Unknown, Unknown	gnl|UG|Xl_S35847800, gnl|UG|Xl_S32409012, gnl|UG|Xl_S32414773
GO:0010565	regulation of cellular ketone metabolic process	0.0139862	0.0012073	3	Unknown, Unknown, Unknown	gnl|UG|Xl_S13621488, gnl|UG|Xl_S35767948, gnl|UG|Xl_S35773257
GO:0048660	regulation of smooth muscle cell proliferation	0.0139862	0.0012073	3	Unknown, Unknown, Unknown	gnl|UG|Xl_S35847800, gnl|UG|Xl_S32409012, gnl|UG|Xl_S32414773
GO:0045069	regulation of viral genome replication	0.0139862	0.0012073	3	Unknown, Unknown, srpk2-b	gnl|UG|Xl_S35768299, gnl|UG|Xl_S14221130, gnl|UG|Xl_S13803324
GO:0050792	regulation of viral reproduction	0.0139862	0.0012073	3	Unknown, Unknown, srpk2-b	gnl|UG|Xl_S35768299, gnl|UG|Xl_S14221130, gnl|UG|Xl_S13803324
GO:0009636	response to toxin	0.0139862	0.0012073	3	Unknown, Unknown, Unknown	gnl|UG|Xl_S19656908, gnl|UG|Xl_S13820539, gnl|UG|Xl_S13681046
GO:0033273	response to vitamin	0.0139862	0.0012073	3	Unknown, Unknown, Unknown	gnl|UG|Xl_S19656908, gnl|UG|Xl_S34317975, gnl|UG|Xl_S13681046
GO:0048659	smooth muscle cell proliferation	0.0139862	0.0012073	3	Unknown, Unknown, Unknown	gnl|UG|Xl_S35847800, gnl|UG|Xl_S32409012, gnl|UG|Xl_S32414773
GO:0006383	transcription from RNA polymerase III promoter	0.0139862	0.0012073	3	Unknown, Unknown, Unknown	gnl|UG|Xl_S35751883, gnl|UG|Xl_S35752534, gnl|UG|Xl_S13817361
GO:0019079	viral genome replication	0.0139862	0.0012073	3	Unknown, Unknown, srpk2-b	gnl|UG|Xl_S35768299, gnl|UG|Xl_S14221130, gnl|UG|Xl_S13803324
GO:0015833	peptide transport	0.0221382	0.00232357	3	slc15a2, Unknown, Unknown	gnl|UG|Xl_S18078566, gnl|UG|Xl_S14224849, gnl|UG|Xl_S16291553
GO:0033157	regulation of intracellular protein transport	0.0221382	0.00232357	3	nolc1, Unknown, Unknown	gnl|UG|Xl_S13810175, gnl|UG|Xl_S34317975, gnl|UG|Xl_S13590103
GO:0042306	regulation of protein import into nucleus	0.0221382	0.00232357	3	nolc1, Unknown, Unknown	gnl|UG|Xl_S13810175, gnl|UG|Xl_S34317975, gnl|UG|Xl_S13590103
GO:0006919	activation of caspase activity	0.0325903	0.00391335	3	Unknown, Unknown, Unknown	gnl|UG|Xl_S14222007, gnl|UG|Xl_S32409012, gnl|UG|Xl_S32414773
GO:0034329	cell junction assembly	0.0325903	0.00391335	3	Unknown, Unknown, Unknown	gnl|UG|Xl_S32828767, gnl|UG|Xl_S13815943, gnl|UG|Xl_S13810175
GO:0009262	deoxyribonucleotide metabolic process	0.0325903	0.00391335	3	rrm2b, rrm2.2, tyms	gnl|UG|Xl_S36163382, gnl|UG|Xl_S14810223, gnl|UG|Xl_S13830952
GO:0033002	muscle cell proliferation	0.0325903	0.00391335	3	Unknown, Unknown, Unknown	gnl|UG|Xl_S35847800, gnl|UG|Xl_S32409012, gnl|UG|Xl_S32414773
GO:0010741	negative regulation of intracellular protein kinase cascade	0.0325903	0.00391335	3	Unknown, Unknown, Unknown	gnl|UG|Xl_S19656908, gnl|UG|Xl_S14220801, gnl|UG|Xl_S13621986
GO:0043280	positive regulation of caspase activity	0.0325903	0.00391335	3	Unknown, Unknown, Unknown	gnl|UG|Xl_S14222007, gnl|UG|Xl_S32409012, gnl|UG|Xl_S32414773
GO:0051351	positive regulation of ligase activity	0.0325903	0.00391335	3	Unknown, Unknown, Unknown	gnl|UG|Xl_S13621488, gnl|UG|Xl_S14926202, gnl|UG|Xl_S35773257
GO:0051443	positive regulation of ubiquitin-protein ligase activity	0.0325903	0.00391335	3	Unknown, Unknown, Unknown	gnl|UG|Xl_S13621488, gnl|UG|Xl_S14926202, gnl|UG|Xl_S35773257
GO:0010769	regulation of cell morphogenesis involved in differentiation	0.0325903	0.00391335	3	Unknown, Unknown, Unknown	gnl|UG|Xl_S25815378, gnl|UG|Xl_S14220801, gnl|UG|Xl_S13681046
GO:0009070	serine family amino acid biosynthetic process	0.0325903	0.00391335	3	dhfr, psph, Unknown	gnl|UG|Xl_S22300578, gnl|UG|Xl_S35869045, gnl|UG|Xl_S21107563
GO:0034330	cell junction organization	0.0482512	0.00602655	3	Unknown, Unknown, Unknown	gnl|UG|Xl_S32828767, gnl|UG|Xl_S13815943, gnl|UG|Xl_S13810175
GO:0046649	lymphocyte activation	0.0482512	0.00602655	3	pcid2, Unknown, Unknown	gnl|UG|Xl_S35763994, gnl|UG|Xl_S23233569, gnl|UG|Xl_S13820846
GO:0033619	membrane protein proteolysis	0.0482512	0.00602655	3	Unknown, Unknown, Unknown	gnl|UG|Xl_S18081543, gnl|UG|Xl_S13721864, gnl|UG|Xl_S35728546
GO:0045841	negative regulation of mitotic metaphase/anaphase transition	0.0482512	0.00602655	3	pcid2, mad2l1, fbxo5-a	gnl|UG|Xl_S23233569, gnl|UG|Xl_S14232596, gnl|UG|Xl_S22811523
GO:0031398	positive regulation of protein ubiquitination	0.0482512	0.00602655	3	Unknown, Unknown, Unknown	gnl|UG|Xl_S13621488, gnl|UG|Xl_S14926202, gnl|UG|Xl_S35773257
GO:0034762	regulation of transmembrane transport	0.0482512	0.00602655	3	nolc1, Unknown, Unknown	gnl|UG|Xl_S13810175, gnl|UG|Xl_S34317975, gnl|UG|Xl_S13590103
GO:0031532	actin cytoskeleton reorganization	0.0221382	0.00257644	2	Unknown, Unknown	gnl|UG|Xl_S13721864, gnl|UG|Xl_S13810175
GO:0060348	bone development	0.0221382	0.00257644	2	Unknown, Unknown	gnl|UG|Xl_S14220443, gnl|UG|Xl_S25815378
GO:0060445	branching involved in salivary gland morphogenesis	0.0221382	0.00257644	2	Unknown, Unknown	gnl|UG|Xl_S34317975, gnl|UG|Xl_S35862982
GO:0003205	cardiac chamber development	0.0221382	0.00257644	2	Unknown, Unknown	gnl|UG|Xl_S14220443, gnl|UG|Xl_S25815378
GO:0003206	cardiac chamber morphogenesis	0.0221382	0.00257644	2	Unknown, Unknown	gnl|UG|Xl_S14220443, gnl|UG|Xl_S25815378
GO:0003231	cardiac ventricle development	0.0221382	0.00257644	2	Unknown, Unknown	gnl|UG|Xl_S14220443, gnl|UG|Xl_S25815378
GO:0071346	cellular response to interferon-gamma	0.0221382	0.00257644	2	Unknown, Unknown	gnl|UG|Xl_S32409012, gnl|UG|Xl_S32414773
GO:0071222	cellular response to lipopolysaccharide	0.0221382	0.00257644	2	Unknown, Unknown	gnl|UG|Xl_S32409012, gnl|UG|Xl_S32414773
GO:0071219	cellular response to molecule of bacterial origin	0.0221382	0.00257644	2	Unknown, Unknown	gnl|UG|Xl_S32409012, gnl|UG|Xl_S32414773
GO:0071356	cellular response to tumor necrosis factor	0.0221382	0.00257644	2	Unknown, Unknown	gnl|UG|Xl_S19656908, gnl|UG|Xl_S13621986
GO:0071357	cellular response to type I interferon	0.0221382	0.00257644	2	Unknown, Unknown	gnl|UG|Xl_S32409012, gnl|UG|Xl_S32414773
GO:0032602	chemokine production	0.0221382	0.00257644	2	Unknown, Unknown	gnl|UG|Xl_S19656908, gnl|UG|Xl_S13621986
GO:0031055	chromatin remodeling at centromere	0.0221382	0.00257644	2	Unknown, Unknown	gnl|UG|Xl_S13820846, gnl|UG|Xl_S19595934
GO:0006977	DNA damage response, signal transduction by p53 class mediator resulting in cell cycle arrest	0.0221382	0.00257644	2	Unknown, Unknown	gnl|UG|Xl_S13621488, gnl|UG|Xl_S35773257
GO:0022612	gland morphogenesis	0.0221382	0.00257644	2	Unknown, Unknown	gnl|UG|Xl_S34317975, gnl|UG|Xl_S35862982
GO:0006803	glutathione conjugation reaction	0.0221382	0.00257644	2	Unknown, Unknown	gnl|UG|Xl_S19656908, gnl|UG|Xl_S13621986
GO:0034968	histone lysine methylation	0.0221382	0.00257644	2	Unknown, Unknown	gnl|UG|Xl_S14220443, gnl|UG|Xl_S16626343
GO:0016571	histone methylation	0.0221382	0.00257644	2	Unknown, Unknown	gnl|UG|Xl_S14220443, gnl|UG|Xl_S16626343
GO:0007193	inhibition of adenylate cyclase activity by G-protein signaling pathway	0.0221382	0.00257644	2	Unknown, Unknown	gnl|UG|Xl_S35847800, gnl|UG|Xl_S13810175
GO:0006021	inositol biosynthetic process	0.0221382	0.00257644	2	isyna1-a, isyna1-b	gnl|UG|Xl_S21312880, gnl|UG|Xl_S14232525
GO:0060333	interferon-gamma-mediated signaling pathway	0.0221382	0.00257644	2	Unknown, Unknown	gnl|UG|Xl_S32409012, gnl|UG|Xl_S32414773
GO:0032611	interleukin-1 beta production	0.0221382	0.00257644	2	Unknown, Unknown	gnl|UG|Xl_S19656908, gnl|UG|Xl_S13621986
GO:0032612	interleukin-1 production	0.0221382	0.00257644	2	Unknown, Unknown	gnl|UG|Xl_S19656908, gnl|UG|Xl_S13621986
GO:0031663	lipopolysaccharide-mediated signaling pathway	0.0221382	0.00257644	2	Unknown, Unknown	gnl|UG|Xl_S32409012, gnl|UG|Xl_S32414773
GO:0010216	maintenance of DNA methylation	0.0221382	0.00257644	2	Unknown, Unknown	gnl|UG|Xl_S13820846, gnl|UG|Xl_S19603170
GO:0032543	mitochondrial translation	0.0221382	0.00257644	2	gfm1, Unknown	gnl|UG|Xl_S38754613, gnl|UG|Xl_S13618758
GO:0071605	monocyte chemotactic protein-1 production	0.0221382	0.00257644	2	Unknown, Unknown	gnl|UG|Xl_S19656908, gnl|UG|Xl_S13621986
GO:0010657	muscle cell apoptosis	0.0221382	0.00257644	2	Unknown, Unknown	gnl|UG|Xl_S34317975, gnl|UG|Xl_S25815378
GO:0007194	negative regulation of adenylate cyclase activity	0.0221382	0.00257644	2	Unknown, Unknown	gnl|UG|Xl_S35847800, gnl|UG|Xl_S13810175
GO:0010771	negative regulation of cell morphogenesis involved in differentiation	0.0221382	0.00257644	2	Unknown, Unknown	gnl|UG|Xl_S25815378, gnl|UG|Xl_S14220801
GO:0032682	negative regulation of chemokine production	0.0221382	0.00257644	2	Unknown, Unknown	gnl|UG|Xl_S19656908, gnl|UG|Xl_S13621986
GO:0031280	negative regulation of cyclase activity	0.0221382	0.00257644	2	Unknown, Unknown	gnl|UG|Xl_S35847800, gnl|UG|Xl_S13810175
GO:0001818	negative regulation of cytokine production	0.0221382	0.00257644	2	Unknown, Unknown	gnl|UG|Xl_S19656908, gnl|UG|Xl_S13621986
GO:0001960	negative regulation of cytokine-mediated signaling pathway	0.0221382	0.00257644	2	Unknown, Unknown	gnl|UG|Xl_S19656908, gnl|UG|Xl_S13621986
GO:0010719	negative regulation of epithelial to mesenchymal transition	0.0221382	0.00257644	2	Unknown, Unknown	gnl|UG|Xl_S25815378, gnl|UG|Xl_S14220801
GO:0070373	negative regulation of ERK1 and ERK2 cascade	0.0221382	0.00257644	2	Unknown, Unknown	gnl|UG|Xl_S19656908, gnl|UG|Xl_S13621986
GO:0032691	negative regulation of interleukin-1 beta production	0.0221382	0.00257644	2	Unknown, Unknown	gnl|UG|Xl_S19656908, gnl|UG|Xl_S13621986
GO:0032692	negative regulation of interleukin-1 production	0.0221382	0.00257644	2	Unknown, Unknown	gnl|UG|Xl_S19656908, gnl|UG|Xl_S13621986
GO:0051350	negative regulation of lyase activity	0.0221382	0.00257644	2	Unknown, Unknown	gnl|UG|Xl_S35847800, gnl|UG|Xl_S13810175
GO:0071638	negative regulation of monocyte chemotactic protein-1 production	0.0221382	0.00257644	2	Unknown, Unknown	gnl|UG|Xl_S19656908, gnl|UG|Xl_S13621986
GO:0010656	negative regulation of muscle cell apoptosis	0.0221382	0.00257644	2	Unknown, Unknown	gnl|UG|Xl_S34317975, gnl|UG|Xl_S25815378
GO:0051774	negative regulation of nitric-oxide synthase 2 biosynthetic process	0.0221382	0.00257644	2	Unknown, Unknown	gnl|UG|Xl_S19656908, gnl|UG|Xl_S13621986
GO:0050732	negative regulation of peptidyl-tyrosine phosphorylation	0.0221382	0.00257644	2	Unknown, Unknown	gnl|UG|Xl_S25815378, gnl|UG|Xl_S14220801
GO:0001933	negative regulation of protein amino acid phosphorylation	0.0221382	0.00257644	2	Unknown, Unknown	gnl|UG|Xl_S25815378, gnl|UG|Xl_S14220801
GO:0060761	negative regulation of response to cytokine stimulus	0.0221382	0.00257644	2	Unknown, Unknown	gnl|UG|Xl_S19656908, gnl|UG|Xl_S13621986
GO:0010664	negative regulation of striated muscle cell apoptosis	0.0221382	0.00257644	2	Unknown, Unknown	gnl|UG|Xl_S34317975, gnl|UG|Xl_S25815378
GO:0032720	negative regulation of tumor necrosis factor production	0.0221382	0.00257644	2	Unknown, Unknown	gnl|UG|Xl_S19656908, gnl|UG|Xl_S13621986
GO:0010804	negative regulation of tumor necrosis factor-mediated signaling pathway	0.0221382	0.00257644	2	Unknown, Unknown	gnl|UG|Xl_S19656908, gnl|UG|Xl_S13621986
GO:0045071	negative regulation of viral genome replication	0.0221382	0.00257644	2	Unknown, srpk2-b	gnl|UG|Xl_S35768299, gnl|UG|Xl_S14221130
GO:0048525	negative regulation of viral reproduction	0.0221382	0.00257644	2	Unknown, srpk2-b	gnl|UG|Xl_S35768299, gnl|UG|Xl_S14221130
GO:0048011	nerve growth factor receptor signaling pathway	0.0221382	0.00257644	2	Unknown, Unknown	gnl|UG|Xl_S14218290, gnl|UG|Xl_S19608156
GO:0051768	nitric-oxide synthase 2 biosynthetic process	0.0221382	0.00257644	2	Unknown, Unknown	gnl|UG|Xl_S19656908, gnl|UG|Xl_S13621986
GO:0031100	organ regeneration	0.0221382	0.00257644	2	Unknown, Unknown	gnl|UG|Xl_S19656908, gnl|UG|Xl_S19603170
GO:0035335	peptidyl-tyrosine dephosphorylation	0.0221382	0.00257644	2	timm50, Unknown	gnl|UG|Xl_S19874575, gnl|UG|Xl_S13821895
GO:0046173	polyol biosynthetic process	0.0221382	0.00257644	2	isyna1-a, isyna1-b	gnl|UG|Xl_S21312880, gnl|UG|Xl_S14232525
GO:0050867	positive regulation of cell activation	0.0221382	0.00257644	2	pcid2, Unknown	gnl|UG|Xl_S23233569, gnl|UG|Xl_S13809310
GO:0030307	positive regulation of cell growth	0.0221382	0.00257644	2	Unknown, Unknown	gnl|UG|Xl_S25815378, gnl|UG|Xl_S13681046
GO:0045793	positive regulation of cell size	0.0221382	0.00257644	2	Unknown, Unknown	gnl|UG|Xl_S25815378, gnl|UG|Xl_S13681046
GO:0002696	positive regulation of leukocyte activation	0.0221382	0.00257644	2	pcid2, Unknown	gnl|UG|Xl_S23233569, gnl|UG|Xl_S13809310
GO:0090267	positive regulation of mitotic cell cycle spindle assembly checkpoint	0.0221382	0.00257644	2	pcid2, mad2l1	gnl|UG|Xl_S23233569, gnl|UG|Xl_S14232596
GO:0045669	positive regulation of osteoblast differentiation	0.0221382	0.00257644	2	Unknown, Unknown	gnl|UG|Xl_S34317975, gnl|UG|Xl_S25815378
GO:0090232	positive regulation of spindle checkpoint	0.0221382	0.00257644	2	pcid2, mad2l1	gnl|UG|Xl_S23233569, gnl|UG|Xl_S14232596
GO:0045945	positive regulation of transcription from RNA polymerase III promoter	0.0221382	0.00257644	2	Unknown, Unknown	gnl|UG|Xl_S35752534, gnl|UG|Xl_S13817361
GO:0006892	post-Golgi vesicle-mediated transport	0.0221382	0.00257644	2	Unknown, Unknown	gnl|UG|Xl_S13807332, gnl|UG|Xl_S13815943
GO:0050865	regulation of cell activation	0.0221382	0.00257644	2	pcid2, Unknown	gnl|UG|Xl_S23233569, gnl|UG|Xl_S13809310
GO:0032642	regulation of chemokine production	0.0221382	0.00257644	2	Unknown, Unknown	gnl|UG|Xl_S19656908, gnl|UG|Xl_S13621986
GO:0010717	regulation of epithelial to mesenchymal transition	0.0221382	0.00257644	2	Unknown, Unknown	gnl|UG|Xl_S25815378, gnl|UG|Xl_S14220801
GO:0060334	regulation of interferon-gamma-mediated signaling pathway	0.0221382	0.00257644	2	Unknown, Unknown	gnl|UG|Xl_S32409012, gnl|UG|Xl_S32414773
GO:0032651	regulation of interleukin-1 beta production	0.0221382	0.00257644	2	Unknown, Unknown	gnl|UG|Xl_S19656908, gnl|UG|Xl_S13621986
GO:0032652	regulation of interleukin-1 production	0.0221382	0.00257644	2	Unknown, Unknown	gnl|UG|Xl_S19656908, gnl|UG|Xl_S13621986
GO:0002694	regulation of leukocyte activation	0.0221382	0.00257644	2	pcid2, Unknown	gnl|UG|Xl_S23233569, gnl|UG|Xl_S13809310
GO:0090266	regulation of mitotic cell cycle spindle assembly checkpoint	0.0221382	0.00257644	2	pcid2, mad2l1	gnl|UG|Xl_S23233569, gnl|UG|Xl_S14232596
GO:0071637	regulation of monocyte chemotactic protein-1 production	0.0221382	0.00257644	2	Unknown, Unknown	gnl|UG|Xl_S19656908, gnl|UG|Xl_S13621986
GO:0010660	regulation of muscle cell apoptosis	0.0221382	0.00257644	2	Unknown, Unknown	gnl|UG|Xl_S34317975, gnl|UG|Xl_S25815378
GO:0051772	regulation of nitric-oxide synthase 2 biosynthetic process	0.0221382	0.00257644	2	Unknown, Unknown	gnl|UG|Xl_S19656908, gnl|UG|Xl_S13621986
GO:0045667	regulation of osteoblast differentiation	0.0221382	0.00257644	2	Unknown, Unknown	gnl|UG|Xl_S34317975, gnl|UG|Xl_S25815378
GO:0060330	regulation of response to interferon-gamma	0.0221382	0.00257644	2	Unknown, Unknown	gnl|UG|Xl_S32409012, gnl|UG|Xl_S32414773
GO:0010662	regulation of striated muscle cell apoptosis	0.0221382	0.00257644	2	Unknown, Unknown	gnl|UG|Xl_S34317975, gnl|UG|Xl_S25815378
GO:0042990	regulation of transcription factor import into nucleus	0.0221382	0.00257644	2	Unknown, Unknown	gnl|UG|Xl_S13810175, gnl|UG|Xl_S34317975
GO:0032680	regulation of tumor necrosis factor production	0.0221382	0.00257644	2	Unknown, Unknown	gnl|UG|Xl_S19656908, gnl|UG|Xl_S13621986
GO:0010803	regulation of tumor necrosis factor-mediated signaling pathway	0.0221382	0.00257644	2	Unknown, Unknown	gnl|UG|Xl_S19656908, gnl|UG|Xl_S13621986
GO:0060338	regulation of type I interferon-mediated signaling pathway	0.0221382	0.00257644	2	Unknown, Unknown	gnl|UG|Xl_S32409012, gnl|UG|Xl_S32414773
GO:0043330	response to exogenous dsRNA	0.0221382	0.00257644	2	Unknown, Unknown	gnl|UG|Xl_S32409012, gnl|UG|Xl_S32414773
GO:0034341	response to interferon-gamma	0.0221382	0.00257644	2	Unknown, Unknown	gnl|UG|Xl_S32409012, gnl|UG|Xl_S32414773
GO:0032496	response to lipopolysaccharide	0.0221382	0.00257644	2	Unknown, Unknown	gnl|UG|Xl_S32409012, gnl|UG|Xl_S32414773
GO:0002237	response to molecule of bacterial origin	0.0221382	0.00257644	2	Unknown, Unknown	gnl|UG|Xl_S32409012, gnl|UG|Xl_S32414773
GO:0034612	response to tumor necrosis factor	0.0221382	0.00257644	2	Unknown, Unknown	gnl|UG|Xl_S19656908, gnl|UG|Xl_S13621986
GO:0034340	response to type I interferon	0.0221382	0.00257644	2	Unknown, Unknown	gnl|UG|Xl_S32409012, gnl|UG|Xl_S32414773
GO:0007431	salivary gland development	0.0221382	0.00257644	2	Unknown, Unknown	gnl|UG|Xl_S34317975, gnl|UG|Xl_S35862982
GO:0007435	salivary gland morphogenesis	0.0221382	0.00257644	2	Unknown, Unknown	gnl|UG|Xl_S34317975, gnl|UG|Xl_S35862982
GO:0043401	steroid hormone mediated signaling pathway	0.0221382	0.00257644	2	Unknown, Unknown	gnl|UG|Xl_S34317975, gnl|UG|Xl_S13778454
GO:0010658	striated muscle cell apoptosis	0.0221382	0.00257644	2	Unknown, Unknown	gnl|UG|Xl_S34317975, gnl|UG|Xl_S25815378
GO:0042991	transcription factor import into nucleus	0.0221382	0.00257644	2	Unknown, Unknown	gnl|UG|Xl_S13810175, gnl|UG|Xl_S34317975
GO:0006353	transcription termination	0.0221382	0.00257644	2	Unknown, MGC80972	gnl|UG|Xl_S35751883, gnl|UG|Xl_S20755626
GO:0032640	tumor necrosis factor production	0.0221382	0.00257644	2	Unknown, Unknown	gnl|UG|Xl_S19656908, gnl|UG|Xl_S13621986
GO:0071706	tumor necrosis factor superfamily cytokine production	0.0221382	0.00257644	2	Unknown, Unknown	gnl|UG|Xl_S19656908, gnl|UG|Xl_S13621986
GO:0033209	tumor necrosis factor-mediated signaling pathway	0.0221382	0.00257644	2	Unknown, Unknown	gnl|UG|Xl_S19656908, gnl|UG|Xl_S13621986
GO:0060337	type I interferon-mediated signaling pathway	0.0221382	0.00257644	2	Unknown, Unknown	gnl|UG|Xl_S32409012, gnl|UG|Xl_S32414773
GO:0006438	valyl-tRNA aminoacylation	0.0221382	0.00257644	2	Unknown, vars	gnl|UG|Xl_S15685103, gnl|UG|Xl_S22300502
GO:0072395	signal transduction involved in cell cycle checkpoint	0.0221382	0.00257644	2	Unknown, Unknown	gnl|UG|Xl_S13621488, gnl|UG|Xl_S35773257
GO:0072401	signal transduction involved in DNA integrity checkpoint	0.0221382	0.00257644	2	Unknown, Unknown	gnl|UG|Xl_S13621488, gnl|UG|Xl_S35773257
GO:0072404	signal transduction involved in G1/S transition checkpoint	0.0221382	0.00257644	2	Unknown, Unknown	gnl|UG|Xl_S13621488, gnl|UG|Xl_S35773257
GO:0072413	signal transduction involved in mitotic cell cycle checkpoint	0.0221382	0.00257644	2	Unknown, Unknown	gnl|UG|Xl_S13621488, gnl|UG|Xl_S35773257
GO:0072422	signal transduction involved in DNA damage checkpoint	0.0221382	0.00257644	2	Unknown, Unknown	gnl|UG|Xl_S13621488, gnl|UG|Xl_S35773257
GO:0072431	signal transduction involved in mitotic cell cycle G1/S transition DNA damage checkpoint	0.0221382	0.00257644	2	Unknown, Unknown	gnl|UG|Xl_S13621488, gnl|UG|Xl_S35773257
GO:0072474	signal transduction involved in mitotic cell cycle G1/S checkpoint	0.0221382	0.00257644	2	Unknown, Unknown	gnl|UG|Xl_S13621488, gnl|UG|Xl_S35773257

## Sheet: R1-downregulated
GO-ID	Term	FDR	P-Value	#Test	TestSeqs (gene name)	TestSeqs
GO:0009987	cellular process	0.024483	0.00158099	169	xp8, ctgf, cyr61, LOC398634, mybl1, casp10, nov, h1f0, LOC100036942, Unknown, LOC495122, depdc7-a, aldh1l1, ddit4, asrgl1, xaldb, xrcc3, Unknown, dcaf11, Unknown, Unknown, adgf-b, LOC100158373, Unknown, sox17a-b, LOC398246, irx5, pgam2, sesn1, Unknown, Unknown, Unknown, vgll2, LOC496367, atp6v1b1, Unknown, eno3, ptges, trim23, Unknown, slc24a6, Unknown, LOC496181, itga2b.1, gps2, foxk2, slc25a4, …	gnl|UG|Xl_S32831915, gnl|UG|Xl_S13684623, gnl|UG|Xl_S18975905, gnl|UG|Xl_S16552368, gnl|UG|Xl_S19656580, gnl|UG|Xl_S21313056, gnl|UG|Xl_S13682468, gnl|UG|Xl_S36163419, gnl|UG|Xl_S36163415, gnl|UG|Xl_S16907213, gnl|UG|Xl_S13659612, gnl|UG|Xl_S19656572, gnl|UG|Xl_S21313048, gnl|UG|Xl_S16552354, gnl|UG|Xl_S13804311, gnl|UG|Xl_S14219861, gnl|UG|Xl_S20966714, gnl|UG|Xl_S19656561, gnl|UG|Xl_S35777033, …
GO:0008152	metabolic process	0.00235608	8.09865e-05	120	mybl1, masp1/3a, LOC100036942, aldh1l1, asrgl1, xaldb, xrcc3, Unknown, dcaf11, adgf-b, LOC100158373, sox17a-b, LOC398246, irx5, pgam2, Unknown, Unknown, Unknown, vgll2, LOC496367, Unknown, pafah2, dio1, eno3, ptges, Unknown, LOC496181, gps2, foxk2, Unknown, leng9, Unknown, cdo1, MGC68579, gps2, ddt-b, ca5b, gns, akap13, glul-b, bgn, epas1, Unknown, abhd5, MGC84258, tpd52l1, myf6-b, MGC80563, MGC8…	gnl|UG|Xl_S32831915, gnl|UG|Xl_S13684623, gnl|UG|Xl_S16552368, gnl|UG|Xl_S21313056, gnl|UG|Xl_S13682468, gnl|UG|Xl_S36163419, gnl|UG|Xl_S20755776, gnl|UG|Xl_S36163415, gnl|UG|Xl_S13659612, gnl|UG|Xl_S16552354, gnl|UG|Xl_S30065918, gnl|UG|Xl_S13804311, gnl|UG|Xl_S14219861, gnl|UG|Xl_S35777033, gnl|UG|Xl_S25791240, gnl|UG|Xl_S14924496, gnl|UG|Xl_S19559826, gnl|UG|Xl_S15684758, gnl|UG|Xl_S21107428, …
GO:0044237	cellular metabolic process	0.00915108	0.000393956	107	mybl1, LOC100036942, aldh1l1, asrgl1, xaldb, xrcc3, Unknown, dcaf11, adgf-b, LOC100158373, sox17a-b, LOC398246, irx5, pgam2, Unknown, Unknown, Unknown, vgll2, LOC496367, Unknown, eno3, ptges, Unknown, LOC496181, gps2, foxk2, Unknown, leng9, Unknown, cdo1, MGC68579, gps2, ddt-b, ca5b, akap13, glul-b, bgn, epas1, abhd5, MGC84258, tpd52l1, myf6-b, MGC80563, LOC733290, Unknown, amdhd1, glud1, znf572,…	gnl|UG|Xl_S32831915, gnl|UG|Xl_S13684623, gnl|UG|Xl_S16552368, gnl|UG|Xl_S21313056, gnl|UG|Xl_S13682468, gnl|UG|Xl_S36163419, gnl|UG|Xl_S36163415, gnl|UG|Xl_S13659612, gnl|UG|Xl_S16552354, gnl|UG|Xl_S13804311, gnl|UG|Xl_S14219861, gnl|UG|Xl_S35777033, gnl|UG|Xl_S25791240, gnl|UG|Xl_S19559826, gnl|UG|Xl_S15684758, gnl|UG|Xl_S21107428, gnl|UG|Xl_S32835679, gnl|UG|Xl_S21735648, gnl|UG|Xl_S13809208, …
GO:0065007	biological regulation	0.00040528	9.67045e-06	98	xp8, ctgf, cyr61, mybl1, masp1/3a, casp10, nov, Unknown, depdc7-a, ddit4, xaldb, Unknown, Unknown, sox17a-b, sesn1, Unknown, Unknown, vgll2, Unknown, dio1, trim23, Unknown, LOC496181, itga2b.1, gps2, Unknown, Unknown, MGC84752, gps2, akap13, angptl7, wisp2, gpr155, abhd5, MGC84258, tpd52l1, myf6-b, Unknown, MGC80563, Unknown, znf572, Unknown, mknk2, figf, fancl, Unknown, Unknown, Unknown, LOC1001…	gnl|UG|Xl_S32831915, gnl|UG|Xl_S18975905, gnl|UG|Xl_S16552368, gnl|UG|Xl_S19656580, gnl|UG|Xl_S21313056, gnl|UG|Xl_S13682468, gnl|UG|Xl_S16907213, gnl|UG|Xl_S13659612, gnl|UG|Xl_S21313048, gnl|UG|Xl_S16552354, gnl|UG|Xl_S30065918, gnl|UG|Xl_S14219861, gnl|UG|Xl_S20966714, gnl|UG|Xl_S19656561, gnl|UG|Xl_S35777033, gnl|UG|Xl_S19559826, gnl|UG|Xl_S15684758, gnl|UG|Xl_S21107428, gnl|UG|Xl_S24572594, …
GO:0050789	regulation of biological process	0.00106704	3.02836e-05	93	xp8, ctgf, cyr61, mybl1, masp1/3a, casp10, nov, Unknown, depdc7-a, ddit4, xaldb, Unknown, Unknown, sox17a-b, sesn1, Unknown, Unknown, vgll2, Unknown, trim23, Unknown, LOC496181, itga2b.1, gps2, Unknown, Unknown, MGC84752, gps2, akap13, angptl7, wisp2, gpr155, abhd5, tpd52l1, myf6-b, Unknown, MGC80563, Unknown, znf572, Unknown, mknk2, figf, fancl, Unknown, Unknown, Unknown, LOC100158379, rab37, Un…	gnl|UG|Xl_S32831915, gnl|UG|Xl_S18975905, gnl|UG|Xl_S16552368, gnl|UG|Xl_S19656580, gnl|UG|Xl_S21313056, gnl|UG|Xl_S13682468, gnl|UG|Xl_S16907213, gnl|UG|Xl_S13659612, gnl|UG|Xl_S21313048, gnl|UG|Xl_S16552354, gnl|UG|Xl_S14219861, gnl|UG|Xl_S20966714, gnl|UG|Xl_S19656561, gnl|UG|Xl_S35777033, gnl|UG|Xl_S19559826, gnl|UG|Xl_S15684758, gnl|UG|Xl_S21107428, gnl|UG|Xl_S24572594, gnl|UG|Xl_S20459371, …
GO:0050794	regulation of cellular process	0.00106704	3.2675e-05	91	xp8, ctgf, cyr61, mybl1, casp10, nov, Unknown, depdc7-a, ddit4, xaldb, Unknown, Unknown, sox17a-b, sesn1, Unknown, Unknown, vgll2, Unknown, trim23, Unknown, LOC496181, itga2b.1, gps2, Unknown, Unknown, MGC84752, gps2, akap13, angptl7, wisp2, gpr155, abhd5, tpd52l1, myf6-b, MGC80563, Unknown, znf572, Unknown, mknk2, figf, fancl, Unknown, Unknown, Unknown, LOC100158379, rab37, Unknown, bnip3, LOC77…	gnl|UG|Xl_S32831915, gnl|UG|Xl_S18975905, gnl|UG|Xl_S16552368, gnl|UG|Xl_S19656580, gnl|UG|Xl_S21313056, gnl|UG|Xl_S13682468, gnl|UG|Xl_S16907213, gnl|UG|Xl_S13659612, gnl|UG|Xl_S21313048, gnl|UG|Xl_S16552354, gnl|UG|Xl_S14219861, gnl|UG|Xl_S20966714, gnl|UG|Xl_S19656561, gnl|UG|Xl_S35777033, gnl|UG|Xl_S19559826, gnl|UG|Xl_S15684758, gnl|UG|Xl_S21107428, gnl|UG|Xl_S24572594, gnl|UG|Xl_S20459371, …
GO:0006807	nitrogen compound metabolic process	0.00099664	2.67744e-05	81	mybl1, LOC100036942, aldh1l1, asrgl1, xrcc3, adgf-b, sox17a-b, LOC398246, irx5, Unknown, Unknown, Unknown, vgll2, LOC496367, Unknown, Unknown, LOC496181, gps2, foxk2, Unknown, leng9, Unknown, cdo1, gps2, gns, akap13, glul-b, bgn, epas1, tpd52l1, myf6-b, MGC80563, LOC733290, Unknown, amdhd1, glud1, znf572, MGC154434, MGC131170, fancl, Unknown, Unknown, Unknown, Unknown, rab37, Unknown, cfos-A, xma…	gnl|UG|Xl_S32831915, gnl|UG|Xl_S13684623, gnl|UG|Xl_S16552368, gnl|UG|Xl_S21313056, gnl|UG|Xl_S13682468, gnl|UG|Xl_S36163419, gnl|UG|Xl_S36163415, gnl|UG|Xl_S16552354, gnl|UG|Xl_S13804311, gnl|UG|Xl_S14219861, gnl|UG|Xl_S35777033, gnl|UG|Xl_S25791240, gnl|UG|Xl_S19559826, gnl|UG|Xl_S15684758, gnl|UG|Xl_S32835679, gnl|UG|Xl_S13809208, gnl|UG|Xl_S25665589, gnl|UG|Xl_S24572589, gnl|UG|Xl_S18978622, …
GO:0034641	cellular nitrogen compound metabolic process	0.00170891	5.58896e-05	79	mybl1, LOC100036942, aldh1l1, asrgl1, xrcc3, adgf-b, sox17a-b, LOC398246, irx5, Unknown, Unknown, Unknown, vgll2, LOC496367, Unknown, Unknown, LOC496181, gps2, foxk2, Unknown, leng9, Unknown, cdo1, gps2, akap13, glul-b, epas1, tpd52l1, myf6-b, MGC80563, LOC733290, Unknown, amdhd1, glud1, znf572, MGC154434, MGC131170, fancl, Unknown, Unknown, Unknown, Unknown, rab37, Unknown, cfos-A, xmax1, Unknow…	gnl|UG|Xl_S32831915, gnl|UG|Xl_S13684623, gnl|UG|Xl_S16552368, gnl|UG|Xl_S21313056, gnl|UG|Xl_S13682468, gnl|UG|Xl_S36163419, gnl|UG|Xl_S36163415, gnl|UG|Xl_S16552354, gnl|UG|Xl_S13804311, gnl|UG|Xl_S14219861, gnl|UG|Xl_S35777033, gnl|UG|Xl_S25791240, gnl|UG|Xl_S19559826, gnl|UG|Xl_S15684758, gnl|UG|Xl_S32835679, gnl|UG|Xl_S13809208, gnl|UG|Xl_S25665589, gnl|UG|Xl_S24572589, gnl|UG|Xl_S18978622, …
GO:0050896	response to stimulus	8.95345e-05	1.8376e-06	74	xp8, masp1/3a, LOC495464, LOC100189577, depdc7-a, ddit4, xaldb, Unknown, tnfsf11, Unknown, sox17a-b, LOC398246, Unknown, Unknown, Unknown, trim23, Unknown, Unknown, itga2b.1, gps2, MGC68635, Unknown, MGC84752, sepp1, gps2, akap13, angptl7, gpr155, tpd52l1, LOC100037128, MGC80563, MGC154434, Unknown, fancl, Unknown, Unknown, LOC100158379, rab37, Unknown, plscr1, Unknown, cfos-A, xmax1, Unknown, Un…	gnl|UG|Xl_S32831915, gnl|UG|Xl_S18975905, gnl|UG|Xl_S16552368, gnl|UG|Xl_S21313056, gnl|UG|Xl_S13682468, gnl|UG|Xl_S21313048, gnl|UG|Xl_S20966714, gnl|UG|Xl_S19656561, gnl|UG|Xl_S35782463, gnl|UG|Xl_S19559826, gnl|UG|Xl_S15684758, gnl|UG|Xl_S24572594, gnl|UG|Xl_S20966708, gnl|UG|Xl_S18087131, gnl|UG|Xl_S25665589, gnl|UG|Xl_S35168830, gnl|UG|Xl_S14232697, gnl|UG|Xl_S34324577, gnl|UG|Xl_S34871916, …
GO:0009058	biosynthetic process	0.0192353	0.00119719	64	mybl1, aldh1l1, adgf-b, sox17a-b, irx5, Unknown, Unknown, Unknown, vgll2, LOC496367, dio1, ptges, LOC496181, gps2, foxk2, Unknown, Unknown, gps2, ddt-b, glul-b, epas1, abhd5, MGC84258, myf6-b, MGC80563, MGC82269, LOC733290, Unknown, znf572, mknk2, Unknown, Unknown, cfos-A, xmax1, Unknown, Unknown, Unknown, Unknown, Unknown, Unknown, Unknown, Unknown, Unknown, Unknown, Unknown, Unknown, Unknown, M…	gnl|UG|Xl_S13684623, gnl|UG|Xl_S16552368, gnl|UG|Xl_S21313056, gnl|UG|Xl_S13659612, gnl|UG|Xl_S16552354, gnl|UG|Xl_S30065918, gnl|UG|Xl_S13804311, gnl|UG|Xl_S14219861, gnl|UG|Xl_S25791240, gnl|UG|Xl_S19559826, gnl|UG|Xl_S15684758, gnl|UG|Xl_S21107428, gnl|UG|Xl_S21735648, gnl|UG|Xl_S13809208, gnl|UG|Xl_S25665589, gnl|UG|Xl_S24572589, gnl|UG|Xl_S18978622, gnl|UG|Xl_S19874635, gnl|UG|Xl_S15687121, …
GO:0044249	cellular biosynthetic process	0.0219818	0.00137914	61	mybl1, adgf-b, sox17a-b, irx5, Unknown, Unknown, Unknown, vgll2, LOC496367, ptges, LOC496181, gps2, foxk2, Unknown, Unknown, gps2, ddt-b, glul-b, epas1, abhd5, MGC84258, myf6-b, MGC80563, LOC733290, Unknown, znf572, mknk2, Unknown, Unknown, cfos-A, xmax1, Unknown, Unknown, Unknown, Unknown, Unknown, Unknown, Unknown, Unknown, Unknown, Unknown, Unknown, Unknown, Unknown, MGC82961, Unknown, ell3, U…	gnl|UG|Xl_S13684623, gnl|UG|Xl_S16552368, gnl|UG|Xl_S21313056, gnl|UG|Xl_S13659612, gnl|UG|Xl_S16552354, gnl|UG|Xl_S13804311, gnl|UG|Xl_S14219861, gnl|UG|Xl_S25791240, gnl|UG|Xl_S19559826, gnl|UG|Xl_S15684758, gnl|UG|Xl_S21107428, gnl|UG|Xl_S21735648, gnl|UG|Xl_S13809208, gnl|UG|Xl_S25665589, gnl|UG|Xl_S24572589, gnl|UG|Xl_S18978622, gnl|UG|Xl_S15687121, gnl|UG|Xl_S18975014, gnl|UG|Xl_S35754992, …
GO:0032501	multicellular organismal process	2.93214e-11	1.95704e-14	53	Unknown, sox17a-b, irx5, Unknown, Unknown, Unknown, ptges, Unknown, heca, akap13, bgn, myf6-b, MGC80563, Unknown, Unknown, fancl, Unknown, Unknown, Unknown, Unknown, plscr1, cfos-A, xmax1, Unknown, Unknown, Unknown, Unknown, Unknown, Unknown, Unknown, Unknown, Unknown, Unknown, Unknown, MGC82961, Unknown, Unknown, Unknown, ell3, Unknown, Unknown, Unknown, Unknown, Unknown, Unknown, Unknown, Unkno…	gnl|UG|Xl_S13684623, gnl|UG|Xl_S18975905, gnl|UG|Xl_S21313056, gnl|UG|Xl_S13804311, gnl|UG|Xl_S19656561, gnl|UG|Xl_S35782463, gnl|UG|Xl_S19559826, gnl|UG|Xl_S15684758, gnl|UG|Xl_S20966708, gnl|UG|Xl_S34324577, gnl|UG|Xl_S25049797, gnl|UG|Xl_S18975014, gnl|UG|Xl_S35754992, gnl|UG|Xl_S13701075, gnl|UG|Xl_S52547306, gnl|UG|Xl_S13660270, gnl|UG|Xl_S34316716, gnl|UG|Xl_S13811751, gnl|UG|Xl_S14961529, …
GO:0071840	cellular component organization or biogenesis	7.13306e-06	9.16479e-08	51	ctgf, cyr61, LOC398634, nov, h1f0, Unknown, Unknown, Unknown, Unknown, LOC496181, Unknown, Unknown, wisp2, tpd52l1, MGC80563, Unknown, LOC733413, Unknown, Unknown, Unknown, Unknown, xmax1, LOC100137691, Unknown, Unknown, Unknown, Unknown, tuba4a, Unknown, Unknown, Unknown, Unknown, Unknown, Unknown, Unknown, Unknown, Unknown, Unknown, Unknown, Unknown, Unknown, Unknown, Unknown, Unknown, Unknown,…	gnl|UG|Xl_S18975905, gnl|UG|Xl_S21313056, gnl|UG|Xl_S16907213, gnl|UG|Xl_S35777033, gnl|UG|Xl_S35782463, gnl|UG|Xl_S19559826, gnl|UG|Xl_S15684758, gnl|UG|Xl_S20459371, gnl|UG|Xl_S20966708, gnl|UG|Xl_S36163346, gnl|UG|Xl_S35754992, gnl|UG|Xl_S13701075, gnl|UG|Xl_S13589467, gnl|UG|Xl_S15805061, gnl|UG|Xl_S18082548, gnl|UG|Xl_S52547306, gnl|UG|Xl_S34316716, gnl|UG|Xl_S16878813, gnl|UG|Xl_S13606033, …
GO:0051179	localization	0.000729033	1.90987e-05	51	Unknown, sox17a-b, Unknown, Unknown, atp6v1b1, slc2a4, ptges, Unknown, slc24a6, Unknown, slc25a4, rabac1, MGC68635, Unknown, MGC78829, akap13, gpr155, abhd5, Unknown, MGC80563, Unknown, MGC131348, Unknown, Unknown, rab37, plscr1, Unknown, Unknown, Unknown, Unknown, Unknown, Unknown, Unknown, Unknown, Unknown, MGC82961, Unknown, Unknown, Unknown, Unknown, Unknown, Unknown, Unknown, Unknown, Unknow…	gnl|UG|Xl_S18975905, gnl|UG|Xl_S21313056, gnl|UG|Xl_S13682468, gnl|UG|Xl_S19656572, gnl|UG|Xl_S35777033, gnl|UG|Xl_S19559826, gnl|UG|Xl_S15684758, gnl|UG|Xl_S21107428, gnl|UG|Xl_S19874658, gnl|UG|Xl_S27569297, gnl|UG|Xl_S18978622, gnl|UG|Xl_S34324577, gnl|UG|Xl_S18975014, gnl|UG|Xl_S13701075, gnl|UG|Xl_S35728551, gnl|UG|Xl_S18082548, gnl|UG|Xl_S52547306, gnl|UG|Xl_S13804618, gnl|UG|Xl_S20459325, …
GO:0016043	cellular component organization	1.14848e-05	1.55226e-07	48	ctgf, cyr61, LOC398634, nov, h1f0, Unknown, Unknown, Unknown, LOC496181, Unknown, Unknown, wisp2, tpd52l1, MGC80563, Unknown, LOC733413, Unknown, Unknown, Unknown, Unknown, xmax1, LOC100137691, Unknown, Unknown, Unknown, Unknown, tuba4a, Unknown, Unknown, Unknown, Unknown, Unknown, Unknown, Unknown, Unknown, Unknown, Unknown, Unknown, Unknown, Unknown, Unknown, Unknown, Unknown, Unknown, Unknown,…	gnl|UG|Xl_S18975905, gnl|UG|Xl_S21313056, gnl|UG|Xl_S16907213, gnl|UG|Xl_S35777033, gnl|UG|Xl_S35782463, gnl|UG|Xl_S19559826, gnl|UG|Xl_S15684758, gnl|UG|Xl_S20459371, gnl|UG|Xl_S20966708, gnl|UG|Xl_S36163346, gnl|UG|Xl_S35754992, gnl|UG|Xl_S13701075, gnl|UG|Xl_S13589467, gnl|UG|Xl_S15805061, gnl|UG|Xl_S18082548, gnl|UG|Xl_S52547306, gnl|UG|Xl_S34316716, gnl|UG|Xl_S16878813, gnl|UG|Xl_S13606033, …
GO:0032502	developmental process	7.35108e-09	2.44215e-11	47	Unknown, Unknown, sox17a-b, irx5, Unknown, Unknown, ptges, Unknown, heca, abhd5, myf6-b, MGC80563, Unknown, Unknown, Unknown, Unknown, plscr1, cfos-A, xmax1, Unknown, Unknown, Unknown, Unknown, Unknown, Unknown, Unknown, Unknown, Unknown, Unknown, Unknown, Unknown, MGC82961, Unknown, ell3, Unknown, Unknown, Unknown, Unknown, Unknown, Unknown, Unknown, Unknown, Unknown, Unknown, Unknown, Unknown, …	gnl|UG|Xl_S13684623, gnl|UG|Xl_S18975905, gnl|UG|Xl_S21313056, gnl|UG|Xl_S13659612, gnl|UG|Xl_S13804311, gnl|UG|Xl_S35782463, gnl|UG|Xl_S19559826, gnl|UG|Xl_S21107428, gnl|UG|Xl_S20966708, gnl|UG|Xl_S15806154, gnl|UG|Xl_S18975014, gnl|UG|Xl_S35754992, gnl|UG|Xl_S13701075, gnl|UG|Xl_S52547306, gnl|UG|Xl_S13660270, gnl|UG|Xl_S34316716, gnl|UG|Xl_S13811751, gnl|UG|Xl_S14961529, gnl|UG|Xl_S20247714, …
GO:0044281	small molecule metabolic process	9.74078e-07	9.91469e-09	45	LOC100036942, asrgl1, xaldb, adgf-b, LOC100158373, pgam2, Unknown, Unknown, Unknown, eno3, ptges, Unknown, LOC496181, Unknown, cdo1, ca5b, akap13, glul-b, abhd5, MGC80563, LOC733290, amdhd1, glud1, MGC154434, Unknown, Unknown, Unknown, Unknown, rab37, Unknown, Unknown, Unknown, sds, Unknown, Unknown, Unknown, Unknown, Unknown, Unknown, Unknown, Unknown, glul-a, Unknown, Unknown, Unknown	gnl|UG|Xl_S32831915, gnl|UG|Xl_S21313056, gnl|UG|Xl_S13682468, gnl|UG|Xl_S36163419, gnl|UG|Xl_S36163415, gnl|UG|Xl_S13804311, gnl|UG|Xl_S25791240, gnl|UG|Xl_S15684758, gnl|UG|Xl_S21107428, gnl|UG|Xl_S34324577, gnl|UG|Xl_S34871916, gnl|UG|Xl_S35728551, gnl|UG|Xl_S18082548, gnl|UG|Xl_S13660270, gnl|UG|Xl_S16916014, gnl|UG|Xl_S17537457, gnl|UG|Xl_S34316716, gnl|UG|Xl_S13811751, gnl|UG|Xl_S14961529, …
GO:0048856	anatomical structure development	1.03418e-09	2.58846e-12	44	Unknown, Unknown, sox17a-b, irx5, Unknown, Unknown, ptges, Unknown, heca, myf6-b, MGC80563, Unknown, Unknown, Unknown, Unknown, plscr1, xmax1, Unknown, Unknown, Unknown, Unknown, Unknown, Unknown, Unknown, Unknown, Unknown, Unknown, Unknown, Unknown, MGC82961, ell3, Unknown, Unknown, Unknown, Unknown, Unknown, Unknown, Unknown, Unknown, Unknown, Unknown, Unknown, Unknown, Unknown	gnl|UG|Xl_S13684623, gnl|UG|Xl_S18975905, gnl|UG|Xl_S21313056, gnl|UG|Xl_S13659612, gnl|UG|Xl_S13804311, gnl|UG|Xl_S35782463, gnl|UG|Xl_S19559826, gnl|UG|Xl_S20966708, gnl|UG|Xl_S15806154, gnl|UG|Xl_S18975014, gnl|UG|Xl_S35754992, gnl|UG|Xl_S13701075, gnl|UG|Xl_S52547306, gnl|UG|Xl_S13660270, gnl|UG|Xl_S13811751, gnl|UG|Xl_S14961529, gnl|UG|Xl_S20247714, gnl|UG|Xl_S32836254, gnl|UG|Xl_S21312995, …
GO:0019222	regulation of metabolic process	0.0305679	0.00204534	43	mybl1, sox17a-b, Unknown, Unknown, vgll2, Unknown, LOC496181, gps2, Unknown, Unknown, gps2, akap13, abhd5, tpd52l1, myf6-b, MGC80563, Unknown, znf572, Unknown, mknk2, Unknown, Unknown, Unknown, cfos-A, xmax1, Unknown, Unknown, Unknown, Unknown, Unknown, Unknown, Unknown, Unknown, Unknown, MGC82961, Unknown, Unknown, Unknown, Unknown, Unknown, Unknown, Unknown, Unknown	gnl|UG|Xl_S16552368, gnl|UG|Xl_S21313056, gnl|UG|Xl_S13659612, gnl|UG|Xl_S16552354, gnl|UG|Xl_S14219861, gnl|UG|Xl_S35777033, gnl|UG|Xl_S19559826, gnl|UG|Xl_S15684758, gnl|UG|Xl_S21107428, gnl|UG|Xl_S13809208, gnl|UG|Xl_S25665589, gnl|UG|Xl_S24572589, gnl|UG|Xl_S18975014, gnl|UG|Xl_S17003184, gnl|UG|Xl_S15805061, gnl|UG|Xl_S18082548, gnl|UG|Xl_S13804618, gnl|UG|Xl_S34316716, gnl|UG|Xl_S13811751, …
GO:0006810	transport	0.0154622	0.00074821	42	Unknown, Unknown, atp6v1b1, slc2a4, Unknown, slc24a6, Unknown, slc25a4, rabac1, MGC68635, MGC78829, akap13, gpr155, Unknown, Unknown, MGC131348, Unknown, Unknown, rab37, plscr1, Unknown, Unknown, Unknown, Unknown, Unknown, Unknown, Unknown, Unknown, MGC82961, Unknown, Unknown, Unknown, Unknown, Unknown, Unknown, Unknown, Unknown, Unknown, Unknown, Unknown, Unknown, Unknown	gnl|UG|Xl_S18975905, gnl|UG|Xl_S13682468, gnl|UG|Xl_S19656572, gnl|UG|Xl_S35777033, gnl|UG|Xl_S15684758, gnl|UG|Xl_S19874658, gnl|UG|Xl_S27569297, gnl|UG|Xl_S18978622, gnl|UG|Xl_S34324577, gnl|UG|Xl_S18975014, gnl|UG|Xl_S13701075, gnl|UG|Xl_S35728551, gnl|UG|Xl_S18082548, gnl|UG|Xl_S52547306, gnl|UG|Xl_S13804618, gnl|UG|Xl_S20459325, gnl|UG|Xl_S20755707, gnl|UG|Xl_S16878813, gnl|UG|Xl_S25665539, …
GO:0051234	establishment of localization	0.0173732	0.000849383	42	Unknown, Unknown, atp6v1b1, slc2a4, Unknown, slc24a6, Unknown, slc25a4, rabac1, MGC68635, MGC78829, akap13, gpr155, Unknown, Unknown, MGC131348, Unknown, Unknown, rab37, plscr1, Unknown, Unknown, Unknown, Unknown, Unknown, Unknown, Unknown, Unknown, MGC82961, Unknown, Unknown, Unknown, Unknown, Unknown, Unknown, Unknown, Unknown, Unknown, Unknown, Unknown, Unknown, Unknown	gnl|UG|Xl_S18975905, gnl|UG|Xl_S13682468, gnl|UG|Xl_S19656572, gnl|UG|Xl_S35777033, gnl|UG|Xl_S15684758, gnl|UG|Xl_S19874658, gnl|UG|Xl_S27569297, gnl|UG|Xl_S18978622, gnl|UG|Xl_S34324577, gnl|UG|Xl_S18975014, gnl|UG|Xl_S13701075, gnl|UG|Xl_S35728551, gnl|UG|Xl_S18082548, gnl|UG|Xl_S52547306, gnl|UG|Xl_S13804618, gnl|UG|Xl_S20459325, gnl|UG|Xl_S20755707, gnl|UG|Xl_S16878813, gnl|UG|Xl_S25665539, …
GO:0031323	regulation of cellular metabolic process	0.023713	0.00152336	42	mybl1, sox17a-b, Unknown, Unknown, vgll2, Unknown, LOC496181, gps2, Unknown, Unknown, gps2, akap13, abhd5, tpd52l1, myf6-b, MGC80563, Unknown, znf572, Unknown, mknk2, Unknown, Unknown, Unknown, cfos-A, xmax1, Unknown, Unknown, Unknown, Unknown, Unknown, Unknown, Unknown, Unknown, Unknown, MGC82961, Unknown, Unknown, Unknown, Unknown, Unknown, Unknown, Unknown	gnl|UG|Xl_S16552368, gnl|UG|Xl_S21313056, gnl|UG|Xl_S13659612, gnl|UG|Xl_S16552354, gnl|UG|Xl_S14219861, gnl|UG|Xl_S35777033, gnl|UG|Xl_S19559826, gnl|UG|Xl_S15684758, gnl|UG|Xl_S21107428, gnl|UG|Xl_S13809208, gnl|UG|Xl_S25665589, gnl|UG|Xl_S24572589, gnl|UG|Xl_S18975014, gnl|UG|Xl_S17003184, gnl|UG|Xl_S15805061, gnl|UG|Xl_S18082548, gnl|UG|Xl_S13804618, gnl|UG|Xl_S34316716, gnl|UG|Xl_S13811751, …
GO:0007275	multicellular organismal development	7.35108e-09	2.45322e-11	41	Unknown, sox17a-b, irx5, Unknown, Unknown, ptges, Unknown, heca, myf6-b, MGC80563, Unknown, Unknown, Unknown, Unknown, plscr1, xmax1, Unknown, Unknown, Unknown, Unknown, Unknown, Unknown, Unknown, Unknown, Unknown, Unknown, MGC82961, Unknown, ell3, Unknown, Unknown, Unknown, Unknown, Unknown, Unknown, Unknown, Unknown, Unknown, Unknown, Unknown, Unknown	gnl|UG|Xl_S13684623, gnl|UG|Xl_S18975905, gnl|UG|Xl_S21313056, gnl|UG|Xl_S13804311, gnl|UG|Xl_S35782463, gnl|UG|Xl_S19559826, gnl|UG|Xl_S20966708, gnl|UG|Xl_S18975014, gnl|UG|Xl_S35754992, gnl|UG|Xl_S13701075, gnl|UG|Xl_S52547306, gnl|UG|Xl_S13660270, gnl|UG|Xl_S34316716, gnl|UG|Xl_S13811751, gnl|UG|Xl_S14961529, gnl|UG|Xl_S20247714, gnl|UG|Xl_S32836254, gnl|UG|Xl_S21312995, gnl|UG|Xl_S14231562, …
GO:0080090	regulation of primary metabolic process	0.0313223	0.00211109	41	mybl1, sox17a-b, Unknown, Unknown, vgll2, Unknown, LOC496181, gps2, Unknown, Unknown, gps2, akap13, abhd5, tpd52l1, myf6-b, MGC80563, Unknown, znf572, mknk2, Unknown, Unknown, Unknown, cfos-A, xmax1, Unknown, Unknown, Unknown, Unknown, Unknown, Unknown, Unknown, Unknown, Unknown, MGC82961, Unknown, Unknown, Unknown, Unknown, Unknown, Unknown, Unknown	gnl|UG|Xl_S16552368, gnl|UG|Xl_S21313056, gnl|UG|Xl_S13659612, gnl|UG|Xl_S16552354, gnl|UG|Xl_S14219861, gnl|UG|Xl_S35777033, gnl|UG|Xl_S19559826, gnl|UG|Xl_S15684758, gnl|UG|Xl_S21107428, gnl|UG|Xl_S13809208, gnl|UG|Xl_S25665589, gnl|UG|Xl_S24572589, gnl|UG|Xl_S18975014, gnl|UG|Xl_S17003184, gnl|UG|Xl_S15805061, gnl|UG|Xl_S18082548, gnl|UG|Xl_S13804618, gnl|UG|Xl_S34316716, gnl|UG|Xl_S13811751, …
GO:0071841	cellular component organization or biogenesis at cellular level	0.000596021	1.53157e-05	39	LOC398634, h1f0, Unknown, Unknown, Unknown, Unknown, LOC496181, Unknown, tpd52l1, Unknown, LOC733413, Unknown, Unknown, Unknown, Unknown, Unknown, Unknown, tuba4a, Unknown, Unknown, Unknown, Unknown, Unknown, Unknown, Unknown, Unknown, Unknown, Unknown, Unknown, Unknown, Unknown, Unknown, Unknown, Unknown, Unknown, Unknown, Unknown, Unknown, Unknown	gnl|UG|Xl_S18975905, gnl|UG|Xl_S35777033, gnl|UG|Xl_S35782463, gnl|UG|Xl_S19559826, gnl|UG|Xl_S15684758, gnl|UG|Xl_S20966708, gnl|UG|Xl_S36163346, gnl|UG|Xl_S35754992, gnl|UG|Xl_S13701075, gnl|UG|Xl_S13589467, gnl|UG|Xl_S15805061, gnl|UG|Xl_S52547306, gnl|UG|Xl_S16878813, gnl|UG|Xl_S13606033, gnl|UG|Xl_S13811751, gnl|UG|Xl_S14925462, gnl|UG|Xl_S32836254, gnl|UG|Xl_S14231562, gnl|UG|Xl_S20966557, …
GO:0048731	system development	7.43026e-10	1.48779e-12	38	Unknown, sox17a-b, irx5, Unknown, Unknown, Unknown, heca, myf6-b, MGC80563, Unknown, Unknown, Unknown, Unknown, plscr1, xmax1, Unknown, Unknown, Unknown, Unknown, Unknown, Unknown, Unknown, Unknown, Unknown, MGC82961, ell3, Unknown, Unknown, Unknown, Unknown, Unknown, Unknown, Unknown, Unknown, Unknown, Unknown, Unknown, Unknown	gnl|UG|Xl_S13684623, gnl|UG|Xl_S18975905, gnl|UG|Xl_S21313056, gnl|UG|Xl_S13804311, gnl|UG|Xl_S35782463, gnl|UG|Xl_S19559826, gnl|UG|Xl_S20966708, gnl|UG|Xl_S18975014, gnl|UG|Xl_S35754992, gnl|UG|Xl_S13701075, gnl|UG|Xl_S52547306, gnl|UG|Xl_S13811751, gnl|UG|Xl_S14961529, gnl|UG|Xl_S20247714, gnl|UG|Xl_S32836254, gnl|UG|Xl_S14231562, gnl|UG|Xl_S14232995, gnl|UG|Xl_S22332523, gnl|UG|Xl_S16181646, …
GO:0071842	cellular component organization at cellular level	0.00117759	3.69409e-05	36	LOC398634, h1f0, Unknown, Unknown, Unknown, LOC496181, Unknown, tpd52l1, Unknown, LOC733413, Unknown, Unknown, Unknown, Unknown, Unknown, Unknown, tuba4a, Unknown, Unknown, Unknown, Unknown, Unknown, Unknown, Unknown, Unknown, Unknown, Unknown, Unknown, Unknown, Unknown, Unknown, Unknown, Unknown, Unknown, Unknown, Unknown	gnl|UG|Xl_S18975905, gnl|UG|Xl_S35777033, gnl|UG|Xl_S35782463, gnl|UG|Xl_S19559826, gnl|UG|Xl_S15684758, gnl|UG|Xl_S20966708, gnl|UG|Xl_S36163346, gnl|UG|Xl_S35754992, gnl|UG|Xl_S13701075, gnl|UG|Xl_S13589467, gnl|UG|Xl_S15805061, gnl|UG|Xl_S52547306, gnl|UG|Xl_S16878813, gnl|UG|Xl_S13606033, gnl|UG|Xl_S13811751, gnl|UG|Xl_S14925462, gnl|UG|Xl_S32836254, gnl|UG|Xl_S14231562, gnl|UG|Xl_S20966557, …
GO:0048513	organ development	6.76855e-12	3.38823e-15	35	Unknown, irx5, Unknown, Unknown, Unknown, heca, myf6-b, MGC80563, Unknown, Unknown, Unknown, Unknown, plscr1, xmax1, Unknown, Unknown, Unknown, Unknown, Unknown, Unknown, Unknown, Unknown, MGC82961, Unknown, Unknown, Unknown, Unknown, Unknown, Unknown, Unknown, Unknown, Unknown, Unknown, Unknown, Unknown	gnl|UG|Xl_S13684623, gnl|UG|Xl_S18975905, gnl|UG|Xl_S21313056, gnl|UG|Xl_S13804311, gnl|UG|Xl_S35782463, gnl|UG|Xl_S19559826, gnl|UG|Xl_S20966708, gnl|UG|Xl_S18975014, gnl|UG|Xl_S35754992, gnl|UG|Xl_S13701075, gnl|UG|Xl_S52547306, gnl|UG|Xl_S13811751, gnl|UG|Xl_S14961529, gnl|UG|Xl_S20247714, gnl|UG|Xl_S32836254, gnl|UG|Xl_S14231562, gnl|UG|Xl_S14232995, gnl|UG|Xl_S22332523, gnl|UG|Xl_S13802005, …
GO:0006950	response to stress	7.95889e-07	7.70258e-09	32	xp8, xaldb, LOC398246, Unknown, Unknown, Unknown, Unknown, gps2, Unknown, sepp1, gps2, tpd52l1, MGC80563, MGC154434, Unknown, fancl, Unknown, Unknown, cfos-A, xmax1, Unknown, Unknown, MGC115301, Unknown, Unknown, Unknown, Unknown, Unknown, Unknown, Unknown, Unknown, Unknown	gnl|UG|Xl_S32831915, gnl|UG|Xl_S16552368, gnl|UG|Xl_S21313056, gnl|UG|Xl_S19559826, gnl|UG|Xl_S15684758, gnl|UG|Xl_S24572594, gnl|UG|Xl_S20966708, gnl|UG|Xl_S18087131, gnl|UG|Xl_S25665589, gnl|UG|Xl_S14232697, gnl|UG|Xl_S34871916, gnl|UG|Xl_S25049797, gnl|UG|Xl_S18975014, gnl|UG|Xl_S34323918, gnl|UG|Xl_S13660270, gnl|UG|Xl_S16916014, gnl|UG|Xl_S13811751, gnl|UG|Xl_S22526298, gnl|UG|Xl_S14232995, …
GO:0065008	regulation of biological quality	1.55317e-08	8.05098e-11	31	ctgf, cyr61, nov, Unknown, Unknown, Unknown, dio1, Unknown, wisp2, abhd5, MGC84258, MGC80563, Unknown, Unknown, Unknown, LOC100137691, Unknown, Unknown, Unknown, Unknown, Unknown, MGC82961, Unknown, Unknown, Unknown, Unknown, Unknown, Unknown, Unknown, Unknown, Unknown	gnl|UG|Xl_S21313056, gnl|UG|Xl_S16907213, gnl|UG|Xl_S30065918, gnl|UG|Xl_S35777033, gnl|UG|Xl_S19559826, gnl|UG|Xl_S21107428, gnl|UG|Xl_S20459371, gnl|UG|Xl_S21735648, gnl|UG|Xl_S34324577, gnl|UG|Xl_S13701075, gnl|UG|Xl_S35728551, gnl|UG|Xl_S34316716, gnl|UG|Xl_S13811751, gnl|UG|Xl_S14962567, gnl|UG|Xl_S14925462, gnl|UG|Xl_S32836254, gnl|UG|Xl_S42160984, gnl|UG|Xl_S34317316, gnl|UG|Xl_S35787232, …
GO:0048518	positive regulation of biological process	9.11089e-07	8.96951e-09	31	xp8, masp1/3a, sox17a-b, Unknown, Unknown, Unknown, LOC496181, Unknown, akap13, abhd5, tpd52l1, Unknown, MGC80563, Unknown, figf, Unknown, Unknown, bnip3, cfos-A, Unknown, Unknown, Unknown, Unknown, Unknown, Unknown, Unknown, Unknown, Unknown, Unknown, Unknown, Unknown	gnl|UG|Xl_S21313056, gnl|UG|Xl_S13659612, gnl|UG|Xl_S19559826, gnl|UG|Xl_S15684758, gnl|UG|Xl_S21107428, gnl|UG|Xl_S14232697, gnl|UG|Xl_S34324577, gnl|UG|Xl_S18975014, gnl|UG|Xl_S13701075, gnl|UG|Xl_S35728551, gnl|UG|Xl_S34323918, gnl|UG|Xl_S35169036, gnl|UG|Xl_S13811751, gnl|UG|Xl_S22526298, gnl|UG|Xl_S14961529, gnl|UG|Xl_S34317316, gnl|UG|Xl_S13802005, gnl|UG|Xl_S13610727, gnl|UG|Xl_S22528697, …
GO:0048522	positive regulation of cellular process	9.3864e-06	1.23732e-07	28	xp8, sox17a-b, Unknown, Unknown, Unknown, LOC496181, Unknown, akap13, abhd5, tpd52l1, MGC80563, Unknown, figf, Unknown, Unknown, bnip3, cfos-A, Unknown, Unknown, Unknown, Unknown, Unknown, Unknown, Unknown, Unknown, Unknown, Unknown, Unknown	gnl|UG|Xl_S21313056, gnl|UG|Xl_S13659612, gnl|UG|Xl_S19559826, gnl|UG|Xl_S15684758, gnl|UG|Xl_S21107428, gnl|UG|Xl_S14232697, gnl|UG|Xl_S18975014, gnl|UG|Xl_S13701075, gnl|UG|Xl_S35728551, gnl|UG|Xl_S34323918, gnl|UG|Xl_S35169036, gnl|UG|Xl_S13811751, gnl|UG|Xl_S22526298, gnl|UG|Xl_S14961529, gnl|UG|Xl_S34317316, gnl|UG|Xl_S13802005, gnl|UG|Xl_S13610727, gnl|UG|Xl_S19656733, gnl|UG|Xl_S14217905, …
GO:0048519	negative regulation of biological process	4.25068e-05	7.08505e-07	28	Unknown, ddit4, sesn1, Unknown, Unknown, gps2, Unknown, Unknown, gps2, abhd5, MGC80563, Unknown, Unknown, Unknown, xmax1, Unknown, MGC115301, Unknown, Unknown, sesn3, Unknown, Unknown, Unknown, Unknown, Unknown, Unknown, Unknown, Unknown	gnl|UG|Xl_S32831915, gnl|UG|Xl_S16552368, gnl|UG|Xl_S21313056, gnl|UG|Xl_S19559826, gnl|UG|Xl_S15684758, gnl|UG|Xl_S21107428, gnl|UG|Xl_S24572594, gnl|UG|Xl_S25665589, gnl|UG|Xl_S13590299, gnl|UG|Xl_S34324577, gnl|UG|Xl_S18975014, gnl|UG|Xl_S15805061, gnl|UG|Xl_S34316716, gnl|UG|Xl_S13606033, gnl|UG|Xl_S13811751, gnl|UG|Xl_S14961529, gnl|UG|Xl_S14925462, gnl|UG|Xl_S14232995, gnl|UG|Xl_S35785926, …
GO:0009056	catabolic process	0.00232866	7.96554e-05	28	aldh1l1, asrgl1, xaldb, pgam2, Unknown, Unknown, Unknown, pafah2, eno3, Unknown, akap13, abhd5, tpd52l1, amdhd1, MGC131170, Unknown, Unknown, rab37, Unknown, Unknown, Unknown, Unknown, Unknown, Unknown, Unknown, Unknown, Unknown, Unknown	gnl|UG|Xl_S13682468, gnl|UG|Xl_S20755776, gnl|UG|Xl_S13804311, gnl|UG|Xl_S35777033, gnl|UG|Xl_S15684758, gnl|UG|Xl_S21107428, gnl|UG|Xl_S32835679, gnl|UG|Xl_S34324577, gnl|UG|Xl_S35728551, gnl|UG|Xl_S18082548, gnl|UG|Xl_S16916014, gnl|UG|Xl_S34316716, gnl|UG|Xl_S13811751, gnl|UG|Xl_S32836254, gnl|UG|Xl_S13589771, gnl|UG|Xl_S34317316, gnl|UG|Xl_S13691179, gnl|UG|Xl_S20966898, gnl|UG|Xl_S24517532, …
GO:0030154	cell differentiation	0.000143786	3.07101e-06	25	Unknown, irx5, Unknown, Unknown, abhd5, MGC80563, Unknown, Unknown, Unknown, plscr1, Unknown, Unknown, Unknown, Unknown, Unknown, Unknown, Unknown, MGC82961, ell3, Unknown, Unknown, Unknown, Unknown, Unknown, Unknown	gnl|UG|Xl_S13684623, gnl|UG|Xl_S21313056, gnl|UG|Xl_S13659612, gnl|UG|Xl_S35782463, gnl|UG|Xl_S19559826, gnl|UG|Xl_S21107428, gnl|UG|Xl_S20966708, gnl|UG|Xl_S15806154, gnl|UG|Xl_S18975014, gnl|UG|Xl_S13701075, gnl|UG|Xl_S52547306, gnl|UG|Xl_S14961529, gnl|UG|Xl_S32836254, gnl|UG|Xl_S16181646, gnl|UG|Xl_S13802005, gnl|UG|Xl_S13610727, gnl|UG|Xl_S24575968, gnl|UG|Xl_S14217905, gnl|UG|Xl_S32828257, …
GO:0048523	negative regulation of cellular process	0.000301846	6.95056e-06	25	Unknown, ddit4, sesn1, Unknown, Unknown, gps2, Unknown, Unknown, gps2, MGC80563, Unknown, Unknown, Unknown, Unknown, MGC115301, Unknown, Unknown, sesn3, Unknown, Unknown, Unknown, Unknown, Unknown, Unknown, Unknown	gnl|UG|Xl_S32831915, gnl|UG|Xl_S16552368, gnl|UG|Xl_S21313056, gnl|UG|Xl_S19559826, gnl|UG|Xl_S15684758, gnl|UG|Xl_S24572594, gnl|UG|Xl_S25665589, gnl|UG|Xl_S13590299, gnl|UG|Xl_S18975014, gnl|UG|Xl_S15805061, gnl|UG|Xl_S34316716, gnl|UG|Xl_S13606033, gnl|UG|Xl_S13811751, gnl|UG|Xl_S14961529, gnl|UG|Xl_S14925462, gnl|UG|Xl_S35785926, gnl|UG|Xl_S16181653, gnl|UG|Xl_S35787232, gnl|UG|Xl_S32831704, …
GO:0048869	cellular developmental process	0.000789189	2.08063e-05	25	Unknown, irx5, Unknown, Unknown, abhd5, MGC80563, Unknown, Unknown, Unknown, plscr1, Unknown, Unknown, Unknown, Unknown, Unknown, Unknown, Unknown, MGC82961, ell3, Unknown, Unknown, Unknown, Unknown, Unknown, Unknown	gnl|UG|Xl_S13684623, gnl|UG|Xl_S21313056, gnl|UG|Xl_S13659612, gnl|UG|Xl_S35782463, gnl|UG|Xl_S19559826, gnl|UG|Xl_S21107428, gnl|UG|Xl_S20966708, gnl|UG|Xl_S15806154, gnl|UG|Xl_S18975014, gnl|UG|Xl_S13701075, gnl|UG|Xl_S52547306, gnl|UG|Xl_S14961529, gnl|UG|Xl_S32836254, gnl|UG|Xl_S16181646, gnl|UG|Xl_S13802005, gnl|UG|Xl_S13610727, gnl|UG|Xl_S24575968, gnl|UG|Xl_S14217905, gnl|UG|Xl_S32828257, …
GO:0006082	organic acid metabolic process	4.28701e-06	5.36503e-08	24	LOC100036942, asrgl1, Unknown, Unknown, ptges, LOC496181, cdo1, akap13, glul-b, abhd5, LOC733290, amdhd1, glud1, MGC154434, Unknown, Unknown, sds, Unknown, Unknown, Unknown, Unknown, glul-a, Unknown, Unknown	gnl|UG|Xl_S32831915, gnl|UG|Xl_S36163419, gnl|UG|Xl_S36163415, gnl|UG|Xl_S25791240, gnl|UG|Xl_S21107428, gnl|UG|Xl_S34871916, gnl|UG|Xl_S35728551, gnl|UG|Xl_S13660270, gnl|UG|Xl_S16916014, gnl|UG|Xl_S17537457, gnl|UG|Xl_S34316716, gnl|UG|Xl_S13811751, gnl|UG|Xl_S21312995, gnl|UG|Xl_S20755623, gnl|UG|Xl_S13691179, gnl|UG|Xl_S24517532, gnl|UG|Xl_S32398422, gnl|UG|Xl_S15687743, gnl|UG|Xl_S20966853, …
GO:0044085	cellular component biogenesis	0.000259627	5.93507e-06	24	LOC398634, h1f0, Unknown, Unknown, Unknown, LOC733413, Unknown, Unknown, xmax1, Unknown, tuba4a, Unknown, Unknown, Unknown, Unknown, Unknown, Unknown, Unknown, Unknown, Unknown, Unknown, Unknown, Unknown, Unknown	gnl|UG|Xl_S35782463, gnl|UG|Xl_S15684758, gnl|UG|Xl_S20966708, gnl|UG|Xl_S36163346, gnl|UG|Xl_S35754992, gnl|UG|Xl_S13701075, gnl|UG|Xl_S13589467, gnl|UG|Xl_S13606033, gnl|UG|Xl_S13811751, gnl|UG|Xl_S32836254, gnl|UG|Xl_S14231562, gnl|UG|Xl_S20966557, gnl|UG|Xl_S14232995, gnl|UG|Xl_S35785926, gnl|UG|Xl_S28473452, gnl|UG|Xl_S32831704, gnl|UG|Xl_S22527264, gnl|UG|Xl_S13810945, gnl|UG|Xl_S22528304, …
GO:0019752	carboxylic acid metabolic process	1.39825e-05	2.05316e-07	23	LOC100036942, asrgl1, Unknown, Unknown, ptges, LOC496181, cdo1, akap13, glul-b, abhd5, LOC733290, amdhd1, glud1, MGC154434, Unknown, Unknown, sds, Unknown, Unknown, Unknown, glul-a, Unknown, Unknown	gnl|UG|Xl_S32831915, gnl|UG|Xl_S36163419, gnl|UG|Xl_S36163415, gnl|UG|Xl_S25791240, gnl|UG|Xl_S21107428, gnl|UG|Xl_S34871916, gnl|UG|Xl_S35728551, gnl|UG|Xl_S13660270, gnl|UG|Xl_S16916014, gnl|UG|Xl_S17537457, gnl|UG|Xl_S34316716, gnl|UG|Xl_S13811751, gnl|UG|Xl_S21312995, gnl|UG|Xl_S20755623, gnl|UG|Xl_S13691179, gnl|UG|Xl_S24517532, gnl|UG|Xl_S32398422, gnl|UG|Xl_S15687743, gnl|UG|Xl_S20966853, …
GO:0043436	oxoacid metabolic process	1.39825e-05	2.05316e-07	23	LOC100036942, asrgl1, Unknown, Unknown, ptges, LOC496181, cdo1, akap13, glul-b, abhd5, LOC733290, amdhd1, glud1, MGC154434, Unknown, Unknown, sds, Unknown, Unknown, Unknown, glul-a, Unknown, Unknown	gnl|UG|Xl_S32831915, gnl|UG|Xl_S36163419, gnl|UG|Xl_S36163415, gnl|UG|Xl_S25791240, gnl|UG|Xl_S21107428, gnl|UG|Xl_S34871916, gnl|UG|Xl_S35728551, gnl|UG|Xl_S13660270, gnl|UG|Xl_S16916014, gnl|UG|Xl_S17537457, gnl|UG|Xl_S34316716, gnl|UG|Xl_S13811751, gnl|UG|Xl_S21312995, gnl|UG|Xl_S20755623, gnl|UG|Xl_S13691179, gnl|UG|Xl_S24517532, gnl|UG|Xl_S32398422, gnl|UG|Xl_S15687743, gnl|UG|Xl_S20966853, …
GO:0042180	cellular ketone metabolic process	2.44371e-05	3.7514e-07	23	LOC100036942, asrgl1, Unknown, Unknown, ptges, LOC496181, cdo1, akap13, glul-b, abhd5, LOC733290, amdhd1, glud1, MGC154434, Unknown, Unknown, sds, Unknown, Unknown, Unknown, glul-a, Unknown, Unknown	gnl|UG|Xl_S32831915, gnl|UG|Xl_S36163419, gnl|UG|Xl_S36163415, gnl|UG|Xl_S25791240, gnl|UG|Xl_S21107428, gnl|UG|Xl_S34871916, gnl|UG|Xl_S35728551, gnl|UG|Xl_S13660270, gnl|UG|Xl_S16916014, gnl|UG|Xl_S17537457, gnl|UG|Xl_S34316716, gnl|UG|Xl_S13811751, gnl|UG|Xl_S21312995, gnl|UG|Xl_S20755623, gnl|UG|Xl_S13691179, gnl|UG|Xl_S24517532, gnl|UG|Xl_S32398422, gnl|UG|Xl_S15687743, gnl|UG|Xl_S20966853, …
GO:0008219	cell death	4.29163e-07	3.36571e-09	22	xp8, casp10, ddit4, Unknown, Unknown, Unknown, akap13, tpd52l1, MGC80563, Unknown, Unknown, bnip3, LOC779043, xmax1, Unknown, Unknown, Unknown, Unknown, Unknown, Unknown, Unknown, Unknown	gnl|UG|Xl_S32831915, gnl|UG|Xl_S19656580, gnl|UG|Xl_S21313056, gnl|UG|Xl_S15684758, gnl|UG|Xl_S14232697, gnl|UG|Xl_S18975014, gnl|UG|Xl_S13701075, gnl|UG|Xl_S34323918, gnl|UG|Xl_S13811751, gnl|UG|Xl_S14961529, gnl|UG|Xl_S14925462, gnl|UG|Xl_S14232995, gnl|UG|Xl_S29750492, gnl|UG|Xl_S16181653, gnl|UG|Xl_S35787232, gnl|UG|Xl_S19656733, gnl|UG|Xl_S17519060, gnl|UG|Xl_S13679245, gnl|UG|Xl_S14228863, …
GO:0016265	death	4.29163e-07	3.36571e-09	22	xp8, casp10, ddit4, Unknown, Unknown, Unknown, akap13, tpd52l1, MGC80563, Unknown, Unknown, bnip3, LOC779043, xmax1, Unknown, Unknown, Unknown, Unknown, Unknown, Unknown, Unknown, Unknown	gnl|UG|Xl_S32831915, gnl|UG|Xl_S19656580, gnl|UG|Xl_S21313056, gnl|UG|Xl_S15684758, gnl|UG|Xl_S14232697, gnl|UG|Xl_S18975014, gnl|UG|Xl_S13701075, gnl|UG|Xl_S34323918, gnl|UG|Xl_S13811751, gnl|UG|Xl_S14961529, gnl|UG|Xl_S14925462, gnl|UG|Xl_S14232995, gnl|UG|Xl_S29750492, gnl|UG|Xl_S16181653, gnl|UG|Xl_S35787232, gnl|UG|Xl_S19656733, gnl|UG|Xl_S17519060, gnl|UG|Xl_S13679245, gnl|UG|Xl_S14228863, …
GO:0009308	amine metabolic process	3.04724e-06	3.76266e-08	22	LOC100036942, asrgl1, Unknown, Unknown, LOC496181, cdo1, gns, akap13, glul-b, bgn, LOC733290, amdhd1, glud1, MGC154434, Unknown, Unknown, sds, Unknown, Unknown, Unknown, glul-a, Unknown	gnl|UG|Xl_S32831915, gnl|UG|Xl_S36163419, gnl|UG|Xl_S36163415, gnl|UG|Xl_S25791240, gnl|UG|Xl_S34871916, gnl|UG|Xl_S35728551, gnl|UG|Xl_S13660270, gnl|UG|Xl_S17537457, gnl|UG|Xl_S34316716, gnl|UG|Xl_S13811751, gnl|UG|Xl_S20755623, gnl|UG|Xl_S13691179, gnl|UG|Xl_S24517532, gnl|UG|Xl_S32398422, gnl|UG|Xl_S15687743, gnl|UG|Xl_S13831606, gnl|UG|Xl_S20966853, gnl|UG|Xl_S19656733, gnl|UG|Xl_S21383363, …
GO:0042221	response to chemical stimulus	5.99088e-10	1.09961e-12	21	Unknown, Unknown, Unknown, sepp1, MGC80563, MGC154434, Unknown, Unknown, cfos-A, xmax1, Unknown, Unknown, Unknown, Unknown, Unknown, Unknown, Unknown, Unknown, Unknown, Unknown, Unknown	gnl|UG|Xl_S21313056, gnl|UG|Xl_S35782463, gnl|UG|Xl_S19559826, gnl|UG|Xl_S34324577, gnl|UG|Xl_S34871916, gnl|UG|Xl_S18975014, gnl|UG|Xl_S52547306, gnl|UG|Xl_S13660270, gnl|UG|Xl_S34316716, gnl|UG|Xl_S14232995, gnl|UG|Xl_S34317316, gnl|UG|Xl_S35787232, gnl|UG|Xl_S13802005, gnl|UG|Xl_S22529808, gnl|UG|Xl_S14217905, gnl|UG|Xl_S13828584, gnl|UG|Xl_S42160850, gnl|UG|Xl_S35726580, gnl|UG|Xl_S14218877, …
GO:0002376	immune system process	3.7819e-07	2.71353e-09	21	masp1/3a, LOC495464, LOC100189577, tnfsf11, Unknown, MGC68635, LOC100037128, Unknown, Unknown, plscr1, cfos-A, Unknown, Unknown, MGC82961, LOC733414, Unknown, Unknown, hla-dqa1, Unknown, Unknown, enpp1	gnl|UG|Xl_S19559826, gnl|UG|Xl_S15684758, gnl|UG|Xl_S13701075, gnl|UG|Xl_S13811751, gnl|UG|Xl_S14961529, gnl|UG|Xl_S36663001, gnl|UG|Xl_S35787232, gnl|UG|Xl_S22332503, gnl|UG|Xl_S36619420, gnl|UG|Xl_S43236118, gnl|UG|Xl_S24575968, gnl|UG|Xl_S17519112, gnl|UG|Xl_S22245637, gnl|UG|Xl_S14217905, gnl|UG|Xl_S13830860, gnl|UG|Xl_S42160850, gnl|UG|Xl_S13679245, gnl|UG|Xl_S22811500, gnl|UG|Xl_S26456339, …
GO:0006915	apoptosis	1.14244e-06	1.25815e-08	21	xp8, casp10, ddit4, Unknown, Unknown, Unknown, akap13, tpd52l1, MGC80563, Unknown, Unknown, bnip3, LOC779043, xmax1, Unknown, Unknown, Unknown, Unknown, Unknown, Unknown, Unknown	gnl|UG|Xl_S32831915, gnl|UG|Xl_S19656580, gnl|UG|Xl_S21313056, gnl|UG|Xl_S15684758, gnl|UG|Xl_S14232697, gnl|UG|Xl_S18975014, gnl|UG|Xl_S13701075, gnl|UG|Xl_S34323918, gnl|UG|Xl_S13811751, gnl|UG|Xl_S14961529, gnl|UG|Xl_S14925462, gnl|UG|Xl_S14232995, gnl|UG|Xl_S29750492, gnl|UG|Xl_S16181653, gnl|UG|Xl_S35787232, gnl|UG|Xl_S19656733, gnl|UG|Xl_S17519060, gnl|UG|Xl_S14228863, gnl|UG|Xl_S21696688, …
GO:0012501	programmed cell death	1.14244e-06	1.25815e-08	21	xp8, casp10, ddit4, Unknown, Unknown, Unknown, akap13, tpd52l1, MGC80563, Unknown, Unknown, bnip3, LOC779043, xmax1, Unknown, Unknown, Unknown, Unknown, Unknown, Unknown, Unknown	gnl|UG|Xl_S32831915, gnl|UG|Xl_S19656580, gnl|UG|Xl_S21313056, gnl|UG|Xl_S15684758, gnl|UG|Xl_S14232697, gnl|UG|Xl_S18975014, gnl|UG|Xl_S13701075, gnl|UG|Xl_S34323918, gnl|UG|Xl_S13811751, gnl|UG|Xl_S14961529, gnl|UG|Xl_S14925462, gnl|UG|Xl_S14232995, gnl|UG|Xl_S29750492, gnl|UG|Xl_S16181653, gnl|UG|Xl_S35787232, gnl|UG|Xl_S19656733, gnl|UG|Xl_S17519060, gnl|UG|Xl_S14228863, gnl|UG|Xl_S21696688, …
GO:0046483	heterocycle metabolic process	0.000371786	8.74717e-06	21	aldh1l1, adgf-b, LOC496367, Unknown, Unknown, akap13, amdhd1, Unknown, Unknown, Unknown, rab37, Unknown, Unknown, Unknown, Unknown, Unknown, Unknown, Unknown, Unknown, Unknown, Unknown	gnl|UG|Xl_S13682468, gnl|UG|Xl_S13804311, gnl|UG|Xl_S15684758, gnl|UG|Xl_S34324577, gnl|UG|Xl_S35728551, gnl|UG|Xl_S18082548, gnl|UG|Xl_S13660270, gnl|UG|Xl_S34316716, gnl|UG|Xl_S14961529, gnl|UG|Xl_S32836254, gnl|UG|Xl_S34317316, gnl|UG|Xl_S13691179, gnl|UG|Xl_S20966898, gnl|UG|Xl_S24517532, gnl|UG|Xl_S22246341, gnl|UG|Xl_S15687743, gnl|UG|Xl_S19656733, gnl|UG|Xl_S22811483, gnl|UG|Xl_S15684874, …
GO:0010941	regulation of cell death	1.51489e-08	7.33054e-11	20	xp8, casp10, Unknown, Unknown, Unknown, akap13, tpd52l1, MGC80563, Unknown, Unknown, bnip3, LOC779043, Unknown, Unknown, Unknown, Unknown, Unknown, Unknown, Unknown, Unknown	gnl|UG|Xl_S32831915, gnl|UG|Xl_S19656580, gnl|UG|Xl_S21313056, gnl|UG|Xl_S15684758, gnl|UG|Xl_S14232697, gnl|UG|Xl_S18975014, gnl|UG|Xl_S13701075, gnl|UG|Xl_S34323918, gnl|UG|Xl_S13811751, gnl|UG|Xl_S14961529, gnl|UG|Xl_S14925462, gnl|UG|Xl_S29750492, gnl|UG|Xl_S35787232, gnl|UG|Xl_S19656733, gnl|UG|Xl_S17519060, gnl|UG|Xl_S13679245, gnl|UG|Xl_S14228863, gnl|UG|Xl_S21696688, gnl|UG|Xl_S14218877, …
GO:0006520	cellular amino acid metabolic process	7.13306e-06	9.10018e-08	20	LOC100036942, asrgl1, Unknown, Unknown, LOC496181, cdo1, akap13, glul-b, LOC733290, amdhd1, glud1, MGC154434, Unknown, Unknown, sds, Unknown, Unknown, Unknown, glul-a, Unknown	gnl|UG|Xl_S32831915, gnl|UG|Xl_S36163419, gnl|UG|Xl_S36163415, gnl|UG|Xl_S25791240, gnl|UG|Xl_S34871916, gnl|UG|Xl_S35728551, gnl|UG|Xl_S13660270, gnl|UG|Xl_S17537457, gnl|UG|Xl_S34316716, gnl|UG|Xl_S13811751, gnl|UG|Xl_S20755623, gnl|UG|Xl_S13691179, gnl|UG|Xl_S24517532, gnl|UG|Xl_S32398422, gnl|UG|Xl_S15687743, gnl|UG|Xl_S20966853, gnl|UG|Xl_S19656733, gnl|UG|Xl_S21383363, gnl|UG|Xl_S24116968, …
GO:0044106	cellular amine metabolic process	1.38946e-05	1.92433e-07	20	LOC100036942, asrgl1, Unknown, Unknown, LOC496181, cdo1, akap13, glul-b, LOC733290, amdhd1, glud1, MGC154434, Unknown, Unknown, sds, Unknown, Unknown, Unknown, glul-a, Unknown	gnl|UG|Xl_S32831915, gnl|UG|Xl_S36163419, gnl|UG|Xl_S36163415, gnl|UG|Xl_S25791240, gnl|UG|Xl_S34871916, gnl|UG|Xl_S35728551, gnl|UG|Xl_S13660270, gnl|UG|Xl_S17537457, gnl|UG|Xl_S34316716, gnl|UG|Xl_S13811751, gnl|UG|Xl_S20755623, gnl|UG|Xl_S13691179, gnl|UG|Xl_S24517532, gnl|UG|Xl_S32398422, gnl|UG|Xl_S15687743, gnl|UG|Xl_S20966853, gnl|UG|Xl_S19656733, gnl|UG|Xl_S21383363, gnl|UG|Xl_S24116968, …
GO:0051649	establishment of localization in cell	0.00538855	0.000213996	20	Unknown, Unknown, MGC68635, MGC78829, akap13, Unknown, Unknown, Unknown, Unknown, Unknown, Unknown, Unknown, Unknown, Unknown, Unknown, Unknown, Unknown, Unknown, Unknown, Unknown	gnl|UG|Xl_S18975905, gnl|UG|Xl_S13682468, gnl|UG|Xl_S35777033, gnl|UG|Xl_S15684758, gnl|UG|Xl_S19874658, gnl|UG|Xl_S18975014, gnl|UG|Xl_S13701075, gnl|UG|Xl_S35728551, gnl|UG|Xl_S13804618, gnl|UG|Xl_S16878813, gnl|UG|Xl_S14925462, gnl|UG|Xl_S32836254, gnl|UG|Xl_S35787232, gnl|UG|Xl_S13610727, gnl|UG|Xl_S19656733, gnl|UG|Xl_S17519112, gnl|UG|Xl_S13679245, gnl|UG|Xl_S14228863, gnl|UG|Xl_S14218877, …
GO:0051641	cellular localization	0.0186664	0.00115555	20	Unknown, Unknown, MGC68635, MGC78829, akap13, Unknown, Unknown, Unknown, Unknown, Unknown, Unknown, Unknown, Unknown, Unknown, Unknown, Unknown, Unknown, Unknown, Unknown, Unknown	gnl|UG|Xl_S18975905, gnl|UG|Xl_S13682468, gnl|UG|Xl_S35777033, gnl|UG|Xl_S15684758, gnl|UG|Xl_S19874658, gnl|UG|Xl_S18975014, gnl|UG|Xl_S13701075, gnl|UG|Xl_S35728551, gnl|UG|Xl_S13804618, gnl|UG|Xl_S16878813, gnl|UG|Xl_S14925462, gnl|UG|Xl_S32836254, gnl|UG|Xl_S35787232, gnl|UG|Xl_S13610727, gnl|UG|Xl_S19656733, gnl|UG|Xl_S17519112, gnl|UG|Xl_S13679245, gnl|UG|Xl_S14228863, gnl|UG|Xl_S14218877, …
GO:0044248	cellular catabolic process	0.0209171	0.00130884	20	aldh1l1, asrgl1, Unknown, Unknown, Unknown, Unknown, akap13, abhd5, tpd52l1, amdhd1, MGC131170, Unknown, Unknown, rab37, Unknown, Unknown, Unknown, Unknown, Unknown, Unknown	gnl|UG|Xl_S13682468, gnl|UG|Xl_S35777033, gnl|UG|Xl_S15684758, gnl|UG|Xl_S21107428, gnl|UG|Xl_S32835679, gnl|UG|Xl_S34324577, gnl|UG|Xl_S35728551, gnl|UG|Xl_S18082548, gnl|UG|Xl_S16916014, gnl|UG|Xl_S13811751, gnl|UG|Xl_S32836254, gnl|UG|Xl_S34317316, gnl|UG|Xl_S13691179, gnl|UG|Xl_S20966898, gnl|UG|Xl_S24517532, gnl|UG|Xl_S22246341, gnl|UG|Xl_S32398422, gnl|UG|Xl_S20966853, gnl|UG|Xl_S19656733, …
GO:0044282	small molecule catabolic process	9.89309e-06	1.32062e-07	19	asrgl1, xaldb, pgam2, Unknown, Unknown, eno3, Unknown, akap13, amdhd1, Unknown, rab37, Unknown, Unknown, Unknown, Unknown, Unknown, Unknown, Unknown, Unknown	gnl|UG|Xl_S13682468, gnl|UG|Xl_S13804311, gnl|UG|Xl_S34324577, gnl|UG|Xl_S35728551, gnl|UG|Xl_S18082548, gnl|UG|Xl_S34316716, gnl|UG|Xl_S32836254, gnl|UG|Xl_S13589771, gnl|UG|Xl_S34317316, gnl|UG|Xl_S13691179, gnl|UG|Xl_S24517532, gnl|UG|Xl_S22246341, gnl|UG|Xl_S32398422, gnl|UG|Xl_S20966853, gnl|UG|Xl_S19656733, gnl|UG|Xl_S13828584, gnl|UG|Xl_S14232470, gnl|UG|Xl_S13831510, gnl|UG|Xl_S18980172
GO:0043933	macromolecular complex subunit organization	0.00020383	4.38746e-06	19	LOC398634, h1f0, Unknown, LOC496181, LOC733413, Unknown, xmax1, Unknown, tuba4a, Unknown, Unknown, Unknown, Unknown, Unknown, Unknown, Unknown, Unknown, Unknown, Unknown	gnl|UG|Xl_S20966708, gnl|UG|Xl_S36163346, gnl|UG|Xl_S35754992, gnl|UG|Xl_S13701075, gnl|UG|Xl_S13589467, gnl|UG|Xl_S13811751, gnl|UG|Xl_S32836254, gnl|UG|Xl_S14231562, gnl|UG|Xl_S20966557, gnl|UG|Xl_S14232995, gnl|UG|Xl_S28473452, gnl|UG|Xl_S32831704, gnl|UG|Xl_S13810945, gnl|UG|Xl_S22528304, gnl|UG|Xl_S35788204, gnl|UG|Xl_S24116968, gnl|UG|Xl_S14228863, gnl|UG|Xl_S35771918, gnl|UG|Xl_S35772954
GO:0042981	regulation of apoptosis	3.81198e-07	2.86233e-09	18	xp8, casp10, Unknown, Unknown, Unknown, akap13, tpd52l1, MGC80563, Unknown, Unknown, bnip3, LOC779043, Unknown, Unknown, Unknown, Unknown, Unknown, Unknown	gnl|UG|Xl_S32831915, gnl|UG|Xl_S19656580, gnl|UG|Xl_S21313056, gnl|UG|Xl_S15684758, gnl|UG|Xl_S14232697, gnl|UG|Xl_S18975014, gnl|UG|Xl_S13701075, gnl|UG|Xl_S34323918, gnl|UG|Xl_S13811751, gnl|UG|Xl_S14961529, gnl|UG|Xl_S29750492, gnl|UG|Xl_S35787232, gnl|UG|Xl_S19656733, gnl|UG|Xl_S17519060, gnl|UG|Xl_S14228863, gnl|UG|Xl_S21696688, gnl|UG|Xl_S14218877, gnl|UG|Xl_S35777504
GO:0043067	regulation of programmed cell death	3.81198e-07	2.86233e-09	18	xp8, casp10, Unknown, Unknown, Unknown, akap13, tpd52l1, MGC80563, Unknown, Unknown, bnip3, LOC779043, Unknown, Unknown, Unknown, Unknown, Unknown, Unknown	gnl|UG|Xl_S32831915, gnl|UG|Xl_S19656580, gnl|UG|Xl_S21313056, gnl|UG|Xl_S15684758, gnl|UG|Xl_S14232697, gnl|UG|Xl_S18975014, gnl|UG|Xl_S13701075, gnl|UG|Xl_S34323918, gnl|UG|Xl_S13811751, gnl|UG|Xl_S14961529, gnl|UG|Xl_S29750492, gnl|UG|Xl_S35787232, gnl|UG|Xl_S19656733, gnl|UG|Xl_S17519060, gnl|UG|Xl_S14228863, gnl|UG|Xl_S21696688, gnl|UG|Xl_S14218877, gnl|UG|Xl_S35777504
GO:0022414	reproductive process	8.22305e-09	2.88143e-11	17	Unknown, Unknown, MGC80563, fancl, Unknown, cfos-A, Unknown, Unknown, Unknown, Unknown, Unknown, Unknown, Unknown, Unknown, Unknown, Unknown, Unknown	gnl|UG|Xl_S21313056, gnl|UG|Xl_S19559826, gnl|UG|Xl_S15684758, gnl|UG|Xl_S25049797, gnl|UG|Xl_S35754992, gnl|UG|Xl_S13701075, gnl|UG|Xl_S16916014, gnl|UG|Xl_S13811751, gnl|UG|Xl_S14231562, gnl|UG|Xl_S13810945, gnl|UG|Xl_S42160850, gnl|UG|Xl_S22528304, gnl|UG|Xl_S35788204, gnl|UG|Xl_S35771918, gnl|UG|Xl_S35772954, gnl|UG|Xl_S35777504, gnl|UG|Xl_S26456339
GO:0000003	reproduction	9.67502e-09	3.71309e-11	17	Unknown, Unknown, MGC80563, fancl, Unknown, cfos-A, Unknown, Unknown, Unknown, Unknown, Unknown, Unknown, Unknown, Unknown, Unknown, Unknown, Unknown	gnl|UG|Xl_S21313056, gnl|UG|Xl_S19559826, gnl|UG|Xl_S15684758, gnl|UG|Xl_S25049797, gnl|UG|Xl_S35754992, gnl|UG|Xl_S13701075, gnl|UG|Xl_S16916014, gnl|UG|Xl_S13811751, gnl|UG|Xl_S14231562, gnl|UG|Xl_S13810945, gnl|UG|Xl_S42160850, gnl|UG|Xl_S22528304, gnl|UG|Xl_S35788204, gnl|UG|Xl_S35771918, gnl|UG|Xl_S35772954, gnl|UG|Xl_S35777504, gnl|UG|Xl_S26456339
GO:0065009	regulation of molecular function	0.000378791	8.97518e-06	17	Unknown, Unknown, Unknown, Unknown, akap13, abhd5, tpd52l1, MGC80563, Unknown, Unknown, Unknown, Unknown, Unknown, Unknown, Unknown, Unknown, Unknown	gnl|UG|Xl_S21313056, gnl|UG|Xl_S19559826, gnl|UG|Xl_S15684758, gnl|UG|Xl_S21107428, gnl|UG|Xl_S18975014, gnl|UG|Xl_S18082548, gnl|UG|Xl_S52547306, gnl|UG|Xl_S34316716, gnl|UG|Xl_S13811751, gnl|UG|Xl_S32836254, gnl|UG|Xl_S34317316, gnl|UG|Xl_S32831704, gnl|UG|Xl_S19656733, gnl|UG|Xl_S13828584, gnl|UG|Xl_S21696688, gnl|UG|Xl_S14218877, gnl|UG|Xl_S35777504
GO:0034621	cellular macromolecular complex subunit organization	0.000480403	1.16233e-05	17	LOC398634, h1f0, Unknown, LOC496181, LOC733413, Unknown, Unknown, tuba4a, Unknown, Unknown, Unknown, Unknown, Unknown, Unknown, Unknown, Unknown, Unknown	gnl|UG|Xl_S20966708, gnl|UG|Xl_S36163346, gnl|UG|Xl_S35754992, gnl|UG|Xl_S13701075, gnl|UG|Xl_S13589467, gnl|UG|Xl_S13811751, gnl|UG|Xl_S32836254, gnl|UG|Xl_S14231562, gnl|UG|Xl_S20966557, gnl|UG|Xl_S28473452, gnl|UG|Xl_S32831704, gnl|UG|Xl_S13810945, gnl|UG|Xl_S22528304, gnl|UG|Xl_S35788204, gnl|UG|Xl_S24116968, gnl|UG|Xl_S35771918, gnl|UG|Xl_S35772954
GO:0007154	cell communication	0.00149399	4.78635e-05	17	LOC495122, ddit4, Unknown, gps2, gps2, tpd52l1, Unknown, Unknown, Unknown, xmax1, Unknown, Unknown, Unknown, Unknown, Unknown, Unknown, Unknown	gnl|UG|Xl_S32831915, gnl|UG|Xl_S18975905, gnl|UG|Xl_S16552368, gnl|UG|Xl_S15684758, gnl|UG|Xl_S22245858, gnl|UG|Xl_S25665589, gnl|UG|Xl_S35728551, gnl|UG|Xl_S22526298, gnl|UG|Xl_S14925462, gnl|UG|Xl_S14232995, gnl|UG|Xl_S16181653, gnl|UG|Xl_S34317316, gnl|UG|Xl_S35787232, gnl|UG|Xl_S14217905, gnl|UG|Xl_S14228863, gnl|UG|Xl_S21696688, gnl|UG|Xl_S32402510
GO:0009653	anatomical structure morphogenesis	0.0139824	0.000674274	17	sox17a-b, ptges, Unknown, MGC80563, Unknown, Unknown, Unknown, Unknown, Unknown, Unknown, Unknown, Unknown, Unknown, ell3, Unknown, Unknown, Unknown	gnl|UG|Xl_S21313056, gnl|UG|Xl_S13804311, gnl|UG|Xl_S35782463, gnl|UG|Xl_S19559826, gnl|UG|Xl_S20966708, gnl|UG|Xl_S52547306, gnl|UG|Xl_S13660270, gnl|UG|Xl_S32836254, gnl|UG|Xl_S21312995, gnl|UG|Xl_S16181646, gnl|UG|Xl_S13802005, gnl|UG|Xl_S13828584, gnl|UG|Xl_S32828257, gnl|UG|Xl_S17519039, gnl|UG|Xl_S18980172, gnl|UG|Xl_S35777504, gnl|UG|Xl_S26456339
GO:0071822	protein complex subunit organization	7.1292e-05	1.37992e-06	16	Unknown, LOC496181, LOC733413, Unknown, xmax1, Unknown, tuba4a, Unknown, Unknown, Unknown, Unknown, Unknown, Unknown, Unknown, Unknown, Unknown	gnl|UG|Xl_S20966708, gnl|UG|Xl_S36163346, gnl|UG|Xl_S35754992, gnl|UG|Xl_S13701075, gnl|UG|Xl_S13811751, gnl|UG|Xl_S32836254, gnl|UG|Xl_S14231562, gnl|UG|Xl_S14232995, gnl|UG|Xl_S28473452, gnl|UG|Xl_S13810945, gnl|UG|Xl_S22528304, gnl|UG|Xl_S35788204, gnl|UG|Xl_S24116968, gnl|UG|Xl_S14228863, gnl|UG|Xl_S35771918, gnl|UG|Xl_S35772954
GO:0006796	phosphate metabolic process	0.0040308	0.000152677	16	Unknown, Unknown, Unknown, MGC68579, akap13, tpd52l1, Unknown, Unknown, Unknown, Unknown, Unknown, Unknown, Unknown, Unknown, Unknown, Unknown	gnl|UG|Xl_S32831915, gnl|UG|Xl_S13804311, gnl|UG|Xl_S35777033, gnl|UG|Xl_S15684758, gnl|UG|Xl_S13811751, gnl|UG|Xl_S22526298, gnl|UG|Xl_S14961529, gnl|UG|Xl_S34317316, gnl|UG|Xl_S13828686, gnl|UG|Xl_S17519118, gnl|UG|Xl_S19656733, gnl|UG|Xl_S13809730, gnl|UG|Xl_S13828584, gnl|UG|Xl_S21696688, gnl|UG|Xl_S18980172, gnl|UG|Xl_S26456339
GO:0006793	phosphorus metabolic process	0.0040308	0.000152677	16	Unknown, Unknown, Unknown, MGC68579, akap13, tpd52l1, Unknown, Unknown, Unknown, Unknown, Unknown, Unknown, Unknown, Unknown, Unknown, Unknown	gnl|UG|Xl_S32831915, gnl|UG|Xl_S13804311, gnl|UG|Xl_S35777033, gnl|UG|Xl_S15684758, gnl|UG|Xl_S13811751, gnl|UG|Xl_S22526298, gnl|UG|Xl_S14961529, gnl|UG|Xl_S34317316, gnl|UG|Xl_S13828686, gnl|UG|Xl_S17519118, gnl|UG|Xl_S19656733, gnl|UG|Xl_S13809730, gnl|UG|Xl_S13828584, gnl|UG|Xl_S21696688, gnl|UG|Xl_S18980172, gnl|UG|Xl_S26456339
GO:0046907	intracellular transport	0.0299862	0.00199641	16	Unknown, Unknown, MGC68635, MGC78829, akap13, Unknown, Unknown, Unknown, Unknown, Unknown, Unknown, Unknown, Unknown, Unknown, Unknown, Unknown	gnl|UG|Xl_S18975905, gnl|UG|Xl_S13682468, gnl|UG|Xl_S35777033, gnl|UG|Xl_S15684758, gnl|UG|Xl_S19874658, gnl|UG|Xl_S18975014, gnl|UG|Xl_S13701075, gnl|UG|Xl_S13804618, gnl|UG|Xl_S16878813, gnl|UG|Xl_S32836254, gnl|UG|Xl_S35787232, gnl|UG|Xl_S13610727, gnl|UG|Xl_S19656733, gnl|UG|Xl_S17519112, gnl|UG|Xl_S13679245, gnl|UG|Xl_S14218877
GO:0006955	immune response	7.82241e-05	1.55326e-06	15	masp1/3a, LOC495464, LOC100189577, tnfsf11, Unknown, MGC68635, LOC100037128, Unknown, plscr1, cfos-A, LOC733414, Unknown, Unknown, hla-dqa1, enpp1	gnl|UG|Xl_S15684758, gnl|UG|Xl_S13811751, gnl|UG|Xl_S36663001, gnl|UG|Xl_S35787232, gnl|UG|Xl_S22332503, gnl|UG|Xl_S36619420, gnl|UG|Xl_S43236118, gnl|UG|Xl_S24575968, gnl|UG|Xl_S17519112, gnl|UG|Xl_S22245637, gnl|UG|Xl_S13830860, gnl|UG|Xl_S42160850, gnl|UG|Xl_S13679245, gnl|UG|Xl_S22811500, gnl|UG|Xl_S55309128
GO:0009888	tissue development	0.00597849	0.000242412	15	Unknown, sox17a-b, Unknown, Unknown, MGC80563, Unknown, Unknown, Unknown, Unknown, Unknown, Unknown, Unknown, Unknown, Unknown, Unknown	gnl|UG|Xl_S21313056, gnl|UG|Xl_S13659612, gnl|UG|Xl_S20966708, gnl|UG|Xl_S15806154, gnl|UG|Xl_S18975014, gnl|UG|Xl_S52547306, gnl|UG|Xl_S13660270, gnl|UG|Xl_S14961529, gnl|UG|Xl_S32836254, gnl|UG|Xl_S13610727, gnl|UG|Xl_S14218877, gnl|UG|Xl_S17519039, gnl|UG|Xl_S21627551, gnl|UG|Xl_S35777504, gnl|UG|Xl_S15687190
GO:0044283	small molecule biosynthetic process	0.0176899	0.000928644	15	adgf-b, Unknown, ptges, LOC496181, glul-b, abhd5, LOC733290, Unknown, Unknown, Unknown, Unknown, Unknown, Unknown, glul-a, Unknown	gnl|UG|Xl_S13804311, gnl|UG|Xl_S25791240, gnl|UG|Xl_S21107428, gnl|UG|Xl_S35728551, gnl|UG|Xl_S13660270, gnl|UG|Xl_S34316716, gnl|UG|Xl_S14961529, gnl|UG|Xl_S21312995, gnl|UG|Xl_S20755623, gnl|UG|Xl_S32398422, gnl|UG|Xl_S13828584, gnl|UG|Xl_S24116968, gnl|UG|Xl_S38686881, gnl|UG|Xl_S18980172, gnl|UG|Xl_S32218166
GO:0006412	translation	0.000589891	1.50281e-05	14	LOC496181, mknk2, Unknown, Unknown, Unknown, MGC82961, Unknown, Unknown, Unknown, Unknown, Unknown, Unknown, Unknown, Unknown	gnl|UG|Xl_S13659612, gnl|UG|Xl_S35754992, gnl|UG|Xl_S13701075, gnl|UG|Xl_S22526298, gnl|UG|Xl_S14231562, gnl|UG|Xl_S35785926, gnl|UG|Xl_S18089917, gnl|UG|Xl_S13810945, gnl|UG|Xl_S22528304, gnl|UG|Xl_S35788204, gnl|UG|Xl_S24116968, gnl|UG|Xl_S35771918, gnl|UG|Xl_S35772954, gnl|UG|Xl_S21561510
GO:0050790	regulation of catalytic activity	0.00106704	2.99404e-05	14	Unknown, Unknown, Unknown, Unknown, akap13, abhd5, tpd52l1, MGC80563, Unknown, Unknown, Unknown, Unknown, Unknown, Unknown	gnl|UG|Xl_S21313056, gnl|UG|Xl_S19559826, gnl|UG|Xl_S15684758, gnl|UG|Xl_S21107428, gnl|UG|Xl_S18975014, gnl|UG|Xl_S18082548, gnl|UG|Xl_S13811751, gnl|UG|Xl_S32836254, gnl|UG|Xl_S34317316, gnl|UG|Xl_S19656733, gnl|UG|Xl_S13828584, gnl|UG|Xl_S21696688, gnl|UG|Xl_S14218877, gnl|UG|Xl_S35777504
GO:0016310	phosphorylation	0.00172026	5.65479e-05	14	Unknown, Unknown, MGC68579, akap13, tpd52l1, Unknown, Unknown, Unknown, Unknown, Unknown, Unknown, Unknown, Unknown, Unknown	gnl|UG|Xl_S32831915, gnl|UG|Xl_S13804311, gnl|UG|Xl_S15684758, gnl|UG|Xl_S13811751, gnl|UG|Xl_S22526298, gnl|UG|Xl_S14961529, gnl|UG|Xl_S34317316, gnl|UG|Xl_S17519118, gnl|UG|Xl_S19656733, gnl|UG|Xl_S13809730, gnl|UG|Xl_S13828584, gnl|UG|Xl_S21696688, gnl|UG|Xl_S18980172, gnl|UG|Xl_S26456339
GO:0055086	nucleobase, nucleoside and nucleotide metabolic process	0.0330747	0.00224067	14	adgf-b, Unknown, Unknown, akap13, Unknown, Unknown, Unknown, rab37, Unknown, Unknown, Unknown, Unknown, Unknown, Unknown	gnl|UG|Xl_S13682468, gnl|UG|Xl_S13804311, gnl|UG|Xl_S15684758, gnl|UG|Xl_S34324577, gnl|UG|Xl_S18082548, gnl|UG|Xl_S14961529, gnl|UG|Xl_S32836254, gnl|UG|Xl_S34317316, gnl|UG|Xl_S13691179, gnl|UG|Xl_S22246341, gnl|UG|Xl_S19656733, gnl|UG|Xl_S15684874, gnl|UG|Xl_S18980172, gnl|UG|Xl_S32218166
GO:0042127	regulation of cell proliferation	2.42042e-07	1.65589e-09	13	Unknown, Unknown, MGC80563, Unknown, fancl, MGC115301, Unknown, Unknown, Unknown, Unknown, Unknown, Unknown, Unknown	gnl|UG|Xl_S21313056, gnl|UG|Xl_S13659612, gnl|UG|Xl_S19559826, gnl|UG|Xl_S24572594, gnl|UG|Xl_S25049797, gnl|UG|Xl_S18975014, gnl|UG|Xl_S14961529, gnl|UG|Xl_S13610727, gnl|UG|Xl_S13679245, gnl|UG|Xl_S22528304, gnl|UG|Xl_S14218877, gnl|UG|Xl_S35777504, gnl|UG|Xl_S15687190
GO:0008283	cell proliferation	2.76177e-06	3.36066e-08	13	Unknown, Unknown, MGC80563, Unknown, fancl, MGC115301, Unknown, Unknown, Unknown, Unknown, Unknown, Unknown, Unknown	gnl|UG|Xl_S21313056, gnl|UG|Xl_S13659612, gnl|UG|Xl_S19559826, gnl|UG|Xl_S24572594, gnl|UG|Xl_S25049797, gnl|UG|Xl_S18975014, gnl|UG|Xl_S14961529, gnl|UG|Xl_S13610727, gnl|UG|Xl_S13679245, gnl|UG|Xl_S22528304, gnl|UG|Xl_S14218877, gnl|UG|Xl_S35777504, gnl|UG|Xl_S15687190
GO:0003008	system process	8.21805e-05	1.64553e-06	13	Unknown, akap13, Unknown, Unknown, cfos-A, Unknown, Unknown, Unknown, Unknown, Unknown, Unknown, Unknown, Unknown	gnl|UG|Xl_S18975905, gnl|UG|Xl_S19656561, gnl|UG|Xl_S20966708, gnl|UG|Xl_S34324577, gnl|UG|Xl_S52547306, gnl|UG|Xl_S14925462, gnl|UG|Xl_S32836254, gnl|UG|Xl_S13802005, gnl|UG|Xl_S22529808, gnl|UG|Xl_S19656733, gnl|UG|Xl_S14923978, gnl|UG|Xl_S42160850, gnl|UG|Xl_S14228863
GO:0048610	reproductive cellular process	2.34081e-08	1.28895e-10	12	Unknown, Unknown, MGC80563, Unknown, Unknown, Unknown, Unknown, Unknown, Unknown, Unknown, Unknown, Unknown	gnl|UG|Xl_S21313056, gnl|UG|Xl_S19559826, gnl|UG|Xl_S35754992, gnl|UG|Xl_S13701075, gnl|UG|Xl_S13811751, gnl|UG|Xl_S14231562, gnl|UG|Xl_S13810945, gnl|UG|Xl_S22528304, gnl|UG|Xl_S35788204, gnl|UG|Xl_S35771918, gnl|UG|Xl_S35772954, gnl|UG|Xl_S35777504
GO:0010033	response to organic substance	1.28534e-06	1.47986e-08	12	Unknown, Unknown, Unknown, MGC80563, cfos-A, xmax1, Unknown, Unknown, Unknown, Unknown, Unknown, Unknown	gnl|UG|Xl_S21313056, gnl|UG|Xl_S35782463, gnl|UG|Xl_S19559826, gnl|UG|Xl_S34324577, gnl|UG|Xl_S18975014, gnl|UG|Xl_S13660270, gnl|UG|Xl_S14232995, gnl|UG|Xl_S34317316, gnl|UG|Xl_S13828584, gnl|UG|Xl_S42160850, gnl|UG|Xl_S14218877, gnl|UG|Xl_S35777504
GO:0042254	ribosome biogenesis	1.16172e-05	1.58954e-07	12	Unknown, Unknown, Unknown, Unknown, Unknown, Unknown, Unknown, Unknown, Unknown, Unknown, Unknown, Unknown	gnl|UG|Xl_S15684758, gnl|UG|Xl_S35754992, gnl|UG|Xl_S13701075, gnl|UG|Xl_S14231562, gnl|UG|Xl_S35785926, gnl|UG|Xl_S22527264, gnl|UG|Xl_S13810945, gnl|UG|Xl_S22528304, gnl|UG|Xl_S35788204, gnl|UG|Xl_S18080160, gnl|UG|Xl_S35771918, gnl|UG|Xl_S35772954
GO:0022613	ribonucleoprotein complex biogenesis	6.52809e-05	1.24179e-06	12	Unknown, Unknown, Unknown, Unknown, Unknown, Unknown, Unknown, Unknown, Unknown, Unknown, Unknown, Unknown	gnl|UG|Xl_S15684758, gnl|UG|Xl_S35754992, gnl|UG|Xl_S13701075, gnl|UG|Xl_S14231562, gnl|UG|Xl_S35785926, gnl|UG|Xl_S22527264, gnl|UG|Xl_S13810945, gnl|UG|Xl_S22528304, gnl|UG|Xl_S35788204, gnl|UG|Xl_S18080160, gnl|UG|Xl_S35771918, gnl|UG|Xl_S35772954
GO:0071843	cellular component biogenesis at cellular level	7.5036e-05	1.46491e-06	12	Unknown, Unknown, Unknown, Unknown, Unknown, Unknown, Unknown, Unknown, Unknown, Unknown, Unknown, Unknown	gnl|UG|Xl_S15684758, gnl|UG|Xl_S35754992, gnl|UG|Xl_S13701075, gnl|UG|Xl_S14231562, gnl|UG|Xl_S35785926, gnl|UG|Xl_S22527264, gnl|UG|Xl_S13810945, gnl|UG|Xl_S22528304, gnl|UG|Xl_S35788204, gnl|UG|Xl_S18080160, gnl|UG|Xl_S35771918, gnl|UG|Xl_S35772954
GO:0055114	oxidation reduction	0.00057213	1.432e-05	12	Unknown, Unknown, Unknown, Unknown, Unknown, Unknown, Unknown, Unknown, Unknown, Unknown, Unknown, Unknown	gnl|UG|Xl_S13804311, gnl|UG|Xl_S14924496, gnl|UG|Xl_S20459356, gnl|UG|Xl_S35728551, gnl|UG|Xl_S14962567, gnl|UG|Xl_S14925462, gnl|UG|Xl_S32398422, gnl|UG|Xl_S15687743, gnl|UG|Xl_S13809730, gnl|UG|Xl_S13828584, gnl|UG|Xl_S13679245, gnl|UG|Xl_S18980172
GO:0051128	regulation of cellular component organization	0.00667642	0.000271825	12	ctgf, cyr61, nov, Unknown, Unknown, Unknown, LOC496181, Unknown, wisp2, MGC80563, LOC100137691, Unknown	gnl|UG|Xl_S21313056, gnl|UG|Xl_S16907213, gnl|UG|Xl_S20459371, gnl|UG|Xl_S34316716, gnl|UG|Xl_S13606033, gnl|UG|Xl_S13811751, gnl|UG|Xl_S42160984, gnl|UG|Xl_S14742593, gnl|UG|Xl_S14923978, gnl|UG|Xl_S24116968, gnl|UG|Xl_S20966366, gnl|UG|Xl_S35777504
GO:0072521	purine-containing compound metabolic process	0.0176899	0.000973802	12	adgf-b, Unknown, Unknown, akap13, Unknown, Unknown, rab37, Unknown, Unknown, Unknown, Unknown, Unknown	gnl|UG|Xl_S13682468, gnl|UG|Xl_S13804311, gnl|UG|Xl_S15684758, gnl|UG|Xl_S34324577, gnl|UG|Xl_S18082548, gnl|UG|Xl_S14961529, gnl|UG|Xl_S32836254, gnl|UG|Xl_S34317316, gnl|UG|Xl_S22246341, gnl|UG|Xl_S19656733, gnl|UG|Xl_S18980172, gnl|UG|Xl_S32218166
GO:0016032	viral reproduction	2.04293e-10	3.40885e-13	11	Unknown, Unknown, Unknown, Unknown, Unknown, Unknown, Unknown, Unknown, Unknown, Unknown, Unknown	gnl|UG|Xl_S15684758, gnl|UG|Xl_S35754992, gnl|UG|Xl_S13701075, gnl|UG|Xl_S13811751, gnl|UG|Xl_S14925462, gnl|UG|Xl_S14231562, gnl|UG|Xl_S13810945, gnl|UG|Xl_S22528304, gnl|UG|Xl_S35788204, gnl|UG|Xl_S35771918, gnl|UG|Xl_S35772954
GO:0009725	response to hormone stimulus	5.59775e-09	1.68129e-11	11	Unknown, Unknown, MGC80563, cfos-A, xmax1, Unknown, Unknown, Unknown, Unknown, Unknown, Unknown	gnl|UG|Xl_S21313056, gnl|UG|Xl_S35782463, gnl|UG|Xl_S19559826, gnl|UG|Xl_S34324577, gnl|UG|Xl_S18975014, gnl|UG|Xl_S13660270, gnl|UG|Xl_S14232995, gnl|UG|Xl_S13828584, gnl|UG|Xl_S42160850, gnl|UG|Xl_S14218877, gnl|UG|Xl_S35777504
GO:0006414	translational elongation	8.52798e-09	3.13058e-11	11	LOC496181, Unknown, MGC82961, Unknown, Unknown, Unknown, Unknown, Unknown, Unknown, Unknown, Unknown	gnl|UG|Xl_S35754992, gnl|UG|Xl_S13701075, gnl|UG|Xl_S14231562, gnl|UG|Xl_S35785926, gnl|UG|Xl_S13810945, gnl|UG|Xl_S22528304, gnl|UG|Xl_S35788204, gnl|UG|Xl_S24116968, gnl|UG|Xl_S35771918, gnl|UG|Xl_S35772954, gnl|UG|Xl_S21561510
GO:0009719	response to endogenous stimulus	1.06213e-07	6.73468e-10	11	Unknown, Unknown, MGC80563, cfos-A, xmax1, Unknown, Unknown, Unknown, Unknown, Unknown, Unknown	gnl|UG|Xl_S21313056, gnl|UG|Xl_S35782463, gnl|UG|Xl_S19559826, gnl|UG|Xl_S34324577, gnl|UG|Xl_S18975014, gnl|UG|Xl_S13660270, gnl|UG|Xl_S14232995, gnl|UG|Xl_S13828584, gnl|UG|Xl_S42160850, gnl|UG|Xl_S14218877, gnl|UG|Xl_S35777504
GO:0009605	response to external stimulus	1.1815e-06	1.32089e-08	11	Unknown, Unknown, cfos-A, xmax1, Unknown, Unknown, Unknown, Unknown, Unknown, Unknown, Unknown	gnl|UG|Xl_S19559826, gnl|UG|Xl_S20966708, gnl|UG|Xl_S18975014, gnl|UG|Xl_S52547306, gnl|UG|Xl_S13660270, gnl|UG|Xl_S14232995, gnl|UG|Xl_S13802005, gnl|UG|Xl_S14217905, gnl|UG|Xl_S13828584, gnl|UG|Xl_S42160850, gnl|UG|Xl_S14218877
GO:0044093	positive regulation of molecular function	3.74067e-05	6.05448e-07	11	Unknown, Unknown, Unknown, abhd5, tpd52l1, MGC80563, Unknown, Unknown, Unknown, Unknown, Unknown	gnl|UG|Xl_S21313056, gnl|UG|Xl_S19559826, gnl|UG|Xl_S15684758, gnl|UG|Xl_S21107428, gnl|UG|Xl_S34316716, gnl|UG|Xl_S13811751, gnl|UG|Xl_S32836254, gnl|UG|Xl_S34317316, gnl|UG|Xl_S13828584, gnl|UG|Xl_S21696688, gnl|UG|Xl_S35777504
GO:0032535	regulation of cellular component size	6.93152e-05	1.33009e-06	11	ctgf, cyr61, nov, Unknown, Unknown, Unknown, wisp2, MGC80563, LOC100137691, Unknown, Unknown	gnl|UG|Xl_S21313056, gnl|UG|Xl_S16907213, gnl|UG|Xl_S20459371, gnl|UG|Xl_S34316716, gnl|UG|Xl_S13811751, gnl|UG|Xl_S42160984, gnl|UG|Xl_S14742593, gnl|UG|Xl_S14923978, gnl|UG|Xl_S32828257, gnl|UG|Xl_S20966366, gnl|UG|Xl_S35777504
GO:0090066	regulation of anatomical structure size	0.000358097	8.36536e-06	11	ctgf, cyr61, nov, Unknown, Unknown, Unknown, wisp2, MGC80563, LOC100137691, Unknown, Unknown	gnl|UG|Xl_S21313056, gnl|UG|Xl_S16907213, gnl|UG|Xl_S20459371, gnl|UG|Xl_S34316716, gnl|UG|Xl_S13811751, gnl|UG|Xl_S42160984, gnl|UG|Xl_S14742593, gnl|UG|Xl_S14923978, gnl|UG|Xl_S32828257, gnl|UG|Xl_S20966366, gnl|UG|Xl_S35777504
GO:0048468	cell development	0.0128624	0.000592405	11	Unknown, MGC80563, Unknown, Unknown, Unknown, Unknown, Unknown, Unknown, Unknown, Unknown, Unknown	gnl|UG|Xl_S21313056, gnl|UG|Xl_S35782463, gnl|UG|Xl_S19559826, gnl|UG|Xl_S20966708, gnl|UG|Xl_S52547306, gnl|UG|Xl_S32836254, gnl|UG|Xl_S13802005, gnl|UG|Xl_S13610727, gnl|UG|Xl_S32828257, gnl|UG|Xl_S35777504, gnl|UG|Xl_S26456339
GO:0006163	purine nucleotide metabolic process	0.0176899	0.00101487	11	adgf-b, Unknown, Unknown, akap13, Unknown, rab37, Unknown, Unknown, Unknown, Unknown, Unknown	gnl|UG|Xl_S13682468, gnl|UG|Xl_S13804311, gnl|UG|Xl_S34324577, gnl|UG|Xl_S18082548, gnl|UG|Xl_S14961529, gnl|UG|Xl_S32836254, gnl|UG|Xl_S34317316, gnl|UG|Xl_S22246341, gnl|UG|Xl_S19656733, gnl|UG|Xl_S18980172, gnl|UG|Xl_S32218166
GO:0006811	ion transport	0.0428229	0.00312972	11	Unknown, atp6v1b1, Unknown, Unknown, MGC82961, Unknown, Unknown, Unknown, Unknown, Unknown, Unknown	gnl|UG|Xl_S34324577, gnl|UG|Xl_S52547306, gnl|UG|Xl_S20459325, gnl|UG|Xl_S25665539, gnl|UG|Xl_S14962567, gnl|UG|Xl_S14925462, gnl|UG|Xl_S35188198, gnl|UG|Xl_S22528697, gnl|UG|Xl_S13809730, gnl|UG|Xl_S13679245, gnl|UG|Xl_S21561510
GO:0019058	viral infectious cycle	2.04293e-10	2.7514e-13	10	Unknown, Unknown, Unknown, Unknown, Unknown, Unknown, Unknown, Unknown, Unknown, Unknown	gnl|UG|Xl_S15684758, gnl|UG|Xl_S35754992, gnl|UG|Xl_S13701075, gnl|UG|Xl_S13811751, gnl|UG|Xl_S14231562, gnl|UG|Xl_S13810945, gnl|UG|Xl_S22528304, gnl|UG|Xl_S35788204, gnl|UG|Xl_S35771918, gnl|UG|Xl_S35772954
GO:0022415	viral reproductive process	2.04293e-10	2.7514e-13	10	Unknown, Unknown, Unknown, Unknown, Unknown, Unknown, Unknown, Unknown, Unknown, Unknown	gnl|UG|Xl_S15684758, gnl|UG|Xl_S35754992, gnl|UG|Xl_S13701075, gnl|UG|Xl_S13811751, gnl|UG|Xl_S14231562, gnl|UG|Xl_S13810945, gnl|UG|Xl_S22528304, gnl|UG|Xl_S35788204, gnl|UG|Xl_S35771918, gnl|UG|Xl_S35772954
GO:0022411	cellular component disassembly	4.57307e-08	2.69528e-10	10	LOC496181, tpd52l1, Unknown, Unknown, Unknown, Unknown, Unknown, Unknown, Unknown, Unknown	gnl|UG|Xl_S35754992, gnl|UG|Xl_S13701075, gnl|UG|Xl_S14231562, gnl|UG|Xl_S13810945, gnl|UG|Xl_S22528304, gnl|UG|Xl_S35788204, gnl|UG|Xl_S24116968, gnl|UG|Xl_S21696688, gnl|UG|Xl_S35771918, gnl|UG|Xl_S35772954
GO:0071845	cellular component disassembly at cellular level	4.57307e-08	2.69528e-10	10	LOC496181, tpd52l1, Unknown, Unknown, Unknown, Unknown, Unknown, Unknown, Unknown, Unknown	gnl|UG|Xl_S35754992, gnl|UG|Xl_S13701075, gnl|UG|Xl_S14231562, gnl|UG|Xl_S13810945, gnl|UG|Xl_S22528304, gnl|UG|Xl_S35788204, gnl|UG|Xl_S24116968, gnl|UG|Xl_S21696688, gnl|UG|Xl_S35771918, gnl|UG|Xl_S35772954
GO:0043065	positive regulation of apoptosis	1.1388e-06	1.21614e-08	10	xp8, Unknown, Unknown, akap13, tpd52l1, Unknown, bnip3, Unknown, Unknown, Unknown	gnl|UG|Xl_S15684758, gnl|UG|Xl_S14232697, gnl|UG|Xl_S18975014, gnl|UG|Xl_S13701075, gnl|UG|Xl_S34323918, gnl|UG|Xl_S13811751, gnl|UG|Xl_S19656733, gnl|UG|Xl_S17519060, gnl|UG|Xl_S21696688, gnl|UG|Xl_S14218877
GO:0010942	positive regulation of cell death	1.1388e-06	1.21614e-08	10	xp8, Unknown, Unknown, akap13, tpd52l1, Unknown, bnip3, Unknown, Unknown, Unknown	gnl|UG|Xl_S15684758, gnl|UG|Xl_S14232697, gnl|UG|Xl_S18975014, gnl|UG|Xl_S13701075, gnl|UG|Xl_S34323918, gnl|UG|Xl_S13811751, gnl|UG|Xl_S19656733, gnl|UG|Xl_S17519060, gnl|UG|Xl_S21696688, gnl|UG|Xl_S14218877
GO:0043068	positive regulation of programmed cell death	1.1388e-06	1.21614e-08	10	xp8, Unknown, Unknown, akap13, tpd52l1, Unknown, bnip3, Unknown, Unknown, Unknown	gnl|UG|Xl_S15684758, gnl|UG|Xl_S14232697, gnl|UG|Xl_S18975014, gnl|UG|Xl_S13701075, gnl|UG|Xl_S34323918, gnl|UG|Xl_S13811751, gnl|UG|Xl_S19656733, gnl|UG|Xl_S17519060, gnl|UG|Xl_S21696688, gnl|UG|Xl_S14218877
GO:0043085	positive regulation of catalytic activity	1.92904e-05	2.89693e-07	10	Unknown, Unknown, Unknown, abhd5, tpd52l1, MGC80563, Unknown, Unknown, Unknown, Unknown	gnl|UG|Xl_S21313056, gnl|UG|Xl_S19559826, gnl|UG|Xl_S15684758, gnl|UG|Xl_S21107428, gnl|UG|Xl_S13811751, gnl|UG|Xl_S32836254, gnl|UG|Xl_S34317316, gnl|UG|Xl_S13828584, gnl|UG|Xl_S21696688, gnl|UG|Xl_S35777504
GO:0046700	heterocycle catabolic process	0.000950377	2.5373e-05	10	aldh1l1, Unknown, Unknown, akap13, amdhd1, Unknown, rab37, Unknown, Unknown, Unknown	gnl|UG|Xl_S13682468, gnl|UG|Xl_S34324577, gnl|UG|Xl_S18082548, gnl|UG|Xl_S32836254, gnl|UG|Xl_S34317316, gnl|UG|Xl_S13691179, gnl|UG|Xl_S20966898, gnl|UG|Xl_S24517532, gnl|UG|Xl_S22246341, gnl|UG|Xl_S19656733
GO:0046394	carboxylic acid biosynthetic process	0.00174134	5.78218e-05	10	Unknown, ptges, LOC496181, glul-b, abhd5, LOC733290, Unknown, Unknown, Unknown, glul-a	gnl|UG|Xl_S25791240, gnl|UG|Xl_S21107428, gnl|UG|Xl_S35728551, gnl|UG|Xl_S13660270, gnl|UG|Xl_S34316716, gnl|UG|Xl_S21312995, gnl|UG|Xl_S20755623, gnl|UG|Xl_S32398422, gnl|UG|Xl_S24116968, gnl|UG|Xl_S38686881
GO:0016053	organic acid biosynthetic process	0.00174134	5.78218e-05	10	Unknown, ptges, LOC496181, glul-b, abhd5, LOC733290, Unknown, Unknown, Unknown, glul-a	gnl|UG|Xl_S25791240, gnl|UG|Xl_S21107428, gnl|UG|Xl_S35728551, gnl|UG|Xl_S13660270, gnl|UG|Xl_S34316716, gnl|UG|Xl_S21312995, gnl|UG|Xl_S20755623, gnl|UG|Xl_S32398422, gnl|UG|Xl_S24116968, gnl|UG|Xl_S38686881
GO:0040007	growth	0.00576278	0.000232704	10	ctgf, cyr61, nov, Unknown, wisp2, MGC80563, LOC100137691, Unknown, Unknown, Unknown	gnl|UG|Xl_S21313056, gnl|UG|Xl_S16907213, gnl|UG|Xl_S20459371, gnl|UG|Xl_S13660270, gnl|UG|Xl_S34316716, gnl|UG|Xl_S42160984, gnl|UG|Xl_S14742593, gnl|UG|Xl_S32828257, gnl|UG|Xl_S20966366, gnl|UG|Xl_S35777504
GO:0009150	purine ribonucleotide metabolic process	0.0234926	0.00149744	10	adgf-b, Unknown, Unknown, akap13, rab37, Unknown, Unknown, Unknown, Unknown, Unknown	gnl|UG|Xl_S13682468, gnl|UG|Xl_S13804311, gnl|UG|Xl_S34324577, gnl|UG|Xl_S18082548, gnl|UG|Xl_S14961529, gnl|UG|Xl_S34317316, gnl|UG|Xl_S22246341, gnl|UG|Xl_S19656733, gnl|UG|Xl_S18980172, gnl|UG|Xl_S32218166
GO:0009259	ribonucleotide metabolic process	0.0318999	0.00215576	10	adgf-b, Unknown, Unknown, akap13, rab37, Unknown, Unknown, Unknown, Unknown, Unknown	gnl|UG|Xl_S13682468, gnl|UG|Xl_S13804311, gnl|UG|Xl_S34324577, gnl|UG|Xl_S18082548, gnl|UG|Xl_S14961529, gnl|UG|Xl_S34317316, gnl|UG|Xl_S22246341, gnl|UG|Xl_S19656733, gnl|UG|Xl_S18980172, gnl|UG|Xl_S32218166
GO:0042592	homeostatic process	0.0403612	0.00283532	10	Unknown, Unknown, Unknown, Unknown, MGC82961, Unknown, Unknown, Unknown, Unknown, Unknown	gnl|UG|Xl_S35777033, gnl|UG|Xl_S19559826, gnl|UG|Xl_S34324577, gnl|UG|Xl_S13701075, gnl|UG|Xl_S14962567, gnl|UG|Xl_S22529808, gnl|UG|Xl_S14217905, gnl|UG|Xl_S13679245, gnl|UG|Xl_S35788204, gnl|UG|Xl_S21561510
GO:0006415	translational termination	2.04293e-10	3.25232e-13	9	LOC496181, Unknown, Unknown, Unknown, Unknown, Unknown, Unknown, Unknown, Unknown	gnl|UG|Xl_S35754992, gnl|UG|Xl_S13701075, gnl|UG|Xl_S14231562, gnl|UG|Xl_S13810945, gnl|UG|Xl_S22528304, gnl|UG|Xl_S35788204, gnl|UG|Xl_S24116968, gnl|UG|Xl_S35771918, gnl|UG|Xl_S35772954
GO:0019080	viral genome expression	2.04293e-10	3.25232e-13	9	Unknown, Unknown, Unknown, Unknown, Unknown, Unknown, Unknown, Unknown, Unknown	gnl|UG|Xl_S35754992, gnl|UG|Xl_S13701075, gnl|UG|Xl_S13811751, gnl|UG|Xl_S14231562, gnl|UG|Xl_S13810945, gnl|UG|Xl_S22528304, gnl|UG|Xl_S35788204, gnl|UG|Xl_S35771918, gnl|UG|Xl_S35772954
GO:0019083	viral transcription	2.04293e-10	3.25232e-13	9	Unknown, Unknown, Unknown, Unknown, Unknown, Unknown, Unknown, Unknown, Unknown	gnl|UG|Xl_S35754992, gnl|UG|Xl_S13701075, gnl|UG|Xl_S13811751, gnl|UG|Xl_S14231562, gnl|UG|Xl_S13810945, gnl|UG|Xl_S22528304, gnl|UG|Xl_S35788204, gnl|UG|Xl_S35771918, gnl|UG|Xl_S35772954
GO:0034623	cellular macromolecular complex disassembly	4.55547e-07	4.10471e-09	9	LOC496181, Unknown, Unknown, Unknown, Unknown, Unknown, Unknown, Unknown, Unknown	gnl|UG|Xl_S35754992, gnl|UG|Xl_S13701075, gnl|UG|Xl_S14231562, gnl|UG|Xl_S13810945, gnl|UG|Xl_S22528304, gnl|UG|Xl_S35788204, gnl|UG|Xl_S24116968, gnl|UG|Xl_S35771918, gnl|UG|Xl_S35772954
GO:0043624	cellular protein complex disassembly	4.55547e-07	4.10471e-09	9	LOC496181, Unknown, Unknown, Unknown, Unknown, Unknown, Unknown, Unknown, Unknown	gnl|UG|Xl_S35754992, gnl|UG|Xl_S13701075, gnl|UG|Xl_S14231562, gnl|UG|Xl_S13810945, gnl|UG|Xl_S22528304, gnl|UG|Xl_S35788204, gnl|UG|Xl_S24116968, gnl|UG|Xl_S35771918, gnl|UG|Xl_S35772954
GO:0032984	macromolecular complex disassembly	4.55547e-07	4.10471e-09	9	LOC496181, Unknown, Unknown, Unknown, Unknown, Unknown, Unknown, Unknown, Unknown	gnl|UG|Xl_S35754992, gnl|UG|Xl_S13701075, gnl|UG|Xl_S14231562, gnl|UG|Xl_S13810945, gnl|UG|Xl_S22528304, gnl|UG|Xl_S35788204, gnl|UG|Xl_S24116968, gnl|UG|Xl_S35771918, gnl|UG|Xl_S35772954
GO:0043241	protein complex disassembly	4.55547e-07	4.10471e-09	9	LOC496181, Unknown, Unknown, Unknown, Unknown, Unknown, Unknown, Unknown, Unknown	gnl|UG|Xl_S35754992, gnl|UG|Xl_S13701075, gnl|UG|Xl_S14231562, gnl|UG|Xl_S13810945, gnl|UG|Xl_S22528304, gnl|UG|Xl_S35788204, gnl|UG|Xl_S24116968, gnl|UG|Xl_S35771918, gnl|UG|Xl_S35772954
GO:0016049	cell growth	0.000142242	3.0143e-06	9	ctgf, cyr61, nov, Unknown, wisp2, MGC80563, LOC100137691, Unknown, Unknown	gnl|UG|Xl_S21313056, gnl|UG|Xl_S16907213, gnl|UG|Xl_S20459371, gnl|UG|Xl_S34316716, gnl|UG|Xl_S42160984, gnl|UG|Xl_S14742593, gnl|UG|Xl_S32828257, gnl|UG|Xl_S20966366, gnl|UG|Xl_S35777504
GO:0008361	regulation of cell size	0.000142242	3.0143e-06	9	ctgf, cyr61, nov, Unknown, wisp2, MGC80563, LOC100137691, Unknown, Unknown	gnl|UG|Xl_S21313056, gnl|UG|Xl_S16907213, gnl|UG|Xl_S20459371, gnl|UG|Xl_S34316716, gnl|UG|Xl_S42160984, gnl|UG|Xl_S14742593, gnl|UG|Xl_S32828257, gnl|UG|Xl_S20966366, gnl|UG|Xl_S35777504
GO:0044270	cellular nitrogen compound catabolic process	0.00290737	0.000101392	9	aldh1l1, Unknown, Unknown, akap13, Unknown, rab37, Unknown, Unknown, Unknown	gnl|UG|Xl_S13682468, gnl|UG|Xl_S34324577, gnl|UG|Xl_S18082548, gnl|UG|Xl_S32836254, gnl|UG|Xl_S34317316, gnl|UG|Xl_S13691179, gnl|UG|Xl_S20966898, gnl|UG|Xl_S22246341, gnl|UG|Xl_S19656733
GO:0040011	locomotion	0.00355388	0.00013224	9	sox17a-b, Unknown, ptges, Unknown, MGC80563, Unknown, Unknown, dnah5, Unknown	gnl|UG|Xl_S21313056, gnl|UG|Xl_S19559826, gnl|UG|Xl_S52547306, gnl|UG|Xl_S13811751, gnl|UG|Xl_S21312995, gnl|UG|Xl_S13802005, gnl|UG|Xl_S17519039, gnl|UG|Xl_S13732182, gnl|UG|Xl_S35777504
GO:0051239	regulation of multicellular organismal process	0.0176899	0.000945129	9	Unknown, akap13, MGC80563, Unknown, Unknown, Unknown, Unknown, Unknown, Unknown	gnl|UG|Xl_S21313056, gnl|UG|Xl_S19559826, gnl|UG|Xl_S15684758, gnl|UG|Xl_S34324577, gnl|UG|Xl_S14961529, gnl|UG|Xl_S32836254, gnl|UG|Xl_S19656733, gnl|UG|Xl_S14217905, gnl|UG|Xl_S35777504
GO:0010646	regulation of cell communication	0.049693	0.00369816	9	ddit4, Unknown, gps2, gps2, tpd52l1, Unknown, Unknown, Unknown, Unknown	gnl|UG|Xl_S16552368, gnl|UG|Xl_S15684758, gnl|UG|Xl_S25665589, gnl|UG|Xl_S35728551, gnl|UG|Xl_S22526298, gnl|UG|Xl_S14925462, gnl|UG|Xl_S16181653, gnl|UG|Xl_S34317316, gnl|UG|Xl_S21696688
GO:0031018	endocrine pancreas development	3.28326e-09	9.31343e-12	8	Unknown, Unknown, Unknown, Unknown, Unknown, Unknown, Unknown, Unknown	gnl|UG|Xl_S35754992, gnl|UG|Xl_S13701075, gnl|UG|Xl_S14231562, gnl|UG|Xl_S13810945, gnl|UG|Xl_S22528304, gnl|UG|Xl_S35788204, gnl|UG|Xl_S35771918, gnl|UG|Xl_S35772954
GO:0035270	endocrine system development	9.68859e-09	4.52662e-11	8	Unknown, Unknown, Unknown, Unknown, Unknown, Unknown, Unknown, Unknown	gnl|UG|Xl_S35754992, gnl|UG|Xl_S13701075, gnl|UG|Xl_S14231562, gnl|UG|Xl_S13810945, gnl|UG|Xl_S22528304, gnl|UG|Xl_S35788204, gnl|UG|Xl_S35771918, gnl|UG|Xl_S35772954
GO:0031016	pancreas development	7.62095e-08	4.70507e-10	8	Unknown, Unknown, Unknown, Unknown, Unknown, Unknown, Unknown, Unknown	gnl|UG|Xl_S35754992, gnl|UG|Xl_S13701075, gnl|UG|Xl_S14231562, gnl|UG|Xl_S13810945, gnl|UG|Xl_S22528304, gnl|UG|Xl_S35788204, gnl|UG|Xl_S35771918, gnl|UG|Xl_S35772954
GO:0030855	epithelial cell differentiation	3.7819e-07	2.6973e-09	8	Unknown, Unknown, Unknown, MGC80563, Unknown, Unknown, Unknown, Unknown	gnl|UG|Xl_S21313056, gnl|UG|Xl_S15806154, gnl|UG|Xl_S18975014, gnl|UG|Xl_S14961529, gnl|UG|Xl_S13610727, gnl|UG|Xl_S14218877, gnl|UG|Xl_S21627551, gnl|UG|Xl_S35777504
GO:0002682	regulation of immune system process	1.54262e-05	2.2909e-07	8	masp1/3a, Unknown, Unknown, Unknown, cfos-A, Unknown, Unknown, Unknown	gnl|UG|Xl_S19559826, gnl|UG|Xl_S15684758, gnl|UG|Xl_S13811751, gnl|UG|Xl_S14961529, gnl|UG|Xl_S14217905, gnl|UG|Xl_S13830860, gnl|UG|Xl_S42160850, gnl|UG|Xl_S26456339
GO:0001558	regulation of cell growth	2.24898e-05	3.41494e-07	8	ctgf, cyr61, nov, Unknown, wisp2, MGC80563, LOC100137691, Unknown	gnl|UG|Xl_S21313056, gnl|UG|Xl_S16907213, gnl|UG|Xl_S20459371, gnl|UG|Xl_S34316716, gnl|UG|Xl_S42160984, gnl|UG|Xl_S14742593, gnl|UG|Xl_S20966366, gnl|UG|Xl_S35777504
GO:0006979	response to oxidative stress	9.08626e-05	1.88002e-06	8	Unknown, Unknown, sepp1, MGC80563, MGC154434, Unknown, Unknown, Unknown	gnl|UG|Xl_S21313056, gnl|UG|Xl_S34871916, gnl|UG|Xl_S18975014, gnl|UG|Xl_S13660270, gnl|UG|Xl_S22529808, gnl|UG|Xl_S35726580, gnl|UG|Xl_S14218877, gnl|UG|Xl_S35777504
GO:0040008	regulation of growth	0.000314535	7.29525e-06	8	ctgf, cyr61, nov, Unknown, wisp2, MGC80563, LOC100137691, Unknown	gnl|UG|Xl_S21313056, gnl|UG|Xl_S16907213, gnl|UG|Xl_S20459371, gnl|UG|Xl_S34316716, gnl|UG|Xl_S42160984, gnl|UG|Xl_S14742593, gnl|UG|Xl_S20966366, gnl|UG|Xl_S35777504
GO:0061061	muscle structure development	0.000696421	1.81281e-05	8	Unknown, Unknown, myf6-b, MGC80563, Unknown, Unknown, Unknown, Unknown	gnl|UG|Xl_S21313056, gnl|UG|Xl_S35782463, gnl|UG|Xl_S20966708, gnl|UG|Xl_S52547306, gnl|UG|Xl_S32836254, gnl|UG|Xl_S22332523, gnl|UG|Xl_S14923978, gnl|UG|Xl_S35777504
GO:0009611	response to wounding	0.00101029	2.73098e-05	8	Unknown, Unknown, xmax1, Unknown, Unknown, Unknown, Unknown, Unknown	gnl|UG|Xl_S13660270, gnl|UG|Xl_S16916014, gnl|UG|Xl_S13811751, gnl|UG|Xl_S14232995, gnl|UG|Xl_S34317316, gnl|UG|Xl_S35787232, gnl|UG|Xl_S14228863, gnl|UG|Xl_S26456339
GO:0008652	cellular amino acid biosynthetic process	0.00200867	6.83745e-05	8	Unknown, LOC496181, glul-b, LOC733290, Unknown, Unknown, Unknown, glul-a	gnl|UG|Xl_S25791240, gnl|UG|Xl_S35728551, gnl|UG|Xl_S13660270, gnl|UG|Xl_S34316716, gnl|UG|Xl_S20755623, gnl|UG|Xl_S32398422, gnl|UG|Xl_S24116968, gnl|UG|Xl_S38686881
GO:0007243	intracellular protein kinase cascade	0.00351334	0.000130146	8	xaldb, Unknown, gps2, gps2, tpd52l1, Unknown, Unknown, Unknown	gnl|UG|Xl_S16552368, gnl|UG|Xl_S15684758, gnl|UG|Xl_S25665589, gnl|UG|Xl_S13811751, gnl|UG|Xl_S13589771, gnl|UG|Xl_S13828584, gnl|UG|Xl_S21696688, gnl|UG|Xl_S26456339
GO:0009309	amine biosynthetic process	0.00519628	0.000201935	8	Unknown, LOC496181, glul-b, LOC733290, Unknown, Unknown, Unknown, glul-a	gnl|UG|Xl_S25791240, gnl|UG|Xl_S35728551, gnl|UG|Xl_S13660270, gnl|UG|Xl_S34316716, gnl|UG|Xl_S20755623, gnl|UG|Xl_S32398422, gnl|UG|Xl_S24116968, gnl|UG|Xl_S38686881
GO:0034656	nucleobase, nucleoside and nucleotide catabolic process	0.00576278	0.000232071	8	Unknown, Unknown, akap13, Unknown, rab37, Unknown, Unknown, Unknown	gnl|UG|Xl_S13682468, gnl|UG|Xl_S34324577, gnl|UG|Xl_S18082548, gnl|UG|Xl_S32836254, gnl|UG|Xl_S34317316, gnl|UG|Xl_S13691179, gnl|UG|Xl_S22246341, gnl|UG|Xl_S19656733
GO:0034655	nucleobase, nucleoside, nucleotide and nucleic acid catabolic process	0.00576278	0.000232071	8	Unknown, Unknown, akap13, Unknown, rab37, Unknown, Unknown, Unknown	gnl|UG|Xl_S13682468, gnl|UG|Xl_S34324577, gnl|UG|Xl_S18082548, gnl|UG|Xl_S32836254, gnl|UG|Xl_S34317316, gnl|UG|Xl_S13691179, gnl|UG|Xl_S22246341, gnl|UG|Xl_S19656733
GO:0006725	cellular aromatic compound metabolic process	0.00913521	0.000391749	8	aldh1l1, LOC496367, Unknown, Unknown, Unknown, Unknown, Unknown, Unknown	gnl|UG|Xl_S13804311, gnl|UG|Xl_S15684758, gnl|UG|Xl_S34316716, gnl|UG|Xl_S14961529, gnl|UG|Xl_S13691179, gnl|UG|Xl_S20966898, gnl|UG|Xl_S22811483, gnl|UG|Xl_S18980172
GO:0060429	epithelium development	0.0123195	0.000562447	8	Unknown, Unknown, Unknown, MGC80563, Unknown, Unknown, Unknown, Unknown	gnl|UG|Xl_S21313056, gnl|UG|Xl_S15806154, gnl|UG|Xl_S18975014, gnl|UG|Xl_S14961529, gnl|UG|Xl_S13610727, gnl|UG|Xl_S14218877, gnl|UG|Xl_S21627551, gnl|UG|Xl_S35777504
GO:0046164	alcohol catabolic process	0.0131333	0.000631137	8	xaldb, pgam2, Unknown, eno3, Unknown, Unknown, Unknown, Unknown	gnl|UG|Xl_S13804311, gnl|UG|Xl_S34316716, gnl|UG|Xl_S13589771, gnl|UG|Xl_S32398422, gnl|UG|Xl_S13828584, gnl|UG|Xl_S14232470, gnl|UG|Xl_S13831510, gnl|UG|Xl_S18980172
GO:0003012	muscle system process	4.46493e-07	3.72512e-09	7	Unknown, akap13, Unknown, Unknown, Unknown, Unknown, Unknown	gnl|UG|Xl_S20966708, gnl|UG|Xl_S34324577, gnl|UG|Xl_S52547306, gnl|UG|Xl_S32836254, gnl|UG|Xl_S19656733, gnl|UG|Xl_S14923978, gnl|UG|Xl_S14228863
GO:0051704	multi-organism process	0.000235116	5.2963e-06	7	Unknown, cfos-A, Unknown, Unknown, Unknown, Unknown, Unknown	gnl|UG|Xl_S19559826, gnl|UG|Xl_S15684758, gnl|UG|Xl_S16916014, gnl|UG|Xl_S34316716, gnl|UG|Xl_S14925462, gnl|UG|Xl_S13810945, gnl|UG|Xl_S42160850
GO:0009069	serine family amino acid metabolic process	0.000235116	5.2963e-06	7	Unknown, Unknown, cdo1, akap13, Unknown, Unknown, Unknown	gnl|UG|Xl_S32831915, gnl|UG|Xl_S13660270, gnl|UG|Xl_S17537457, gnl|UG|Xl_S13811751, gnl|UG|Xl_S13691179, gnl|UG|Xl_S32398422, gnl|UG|Xl_S19656733
GO:0030097	hemopoiesis	0.000529407	1.3074e-05	7	Unknown, plscr1, Unknown, Unknown, MGC82961, Unknown, Unknown	gnl|UG|Xl_S19559826, gnl|UG|Xl_S13701075, gnl|UG|Xl_S14961529, gnl|UG|Xl_S24575968, gnl|UG|Xl_S14217905, gnl|UG|Xl_S26456339, gnl|UG|Xl_S21561510
GO:0048534	hemopoietic or lymphoid organ development	0.000663731	1.71664e-05	7	Unknown, plscr1, Unknown, Unknown, MGC82961, Unknown, Unknown	gnl|UG|Xl_S19559826, gnl|UG|Xl_S13701075, gnl|UG|Xl_S14961529, gnl|UG|Xl_S24575968, gnl|UG|Xl_S14217905, gnl|UG|Xl_S26456339, gnl|UG|Xl_S21561510
GO:0002520	immune system development	0.00083909	2.22619e-05	7	Unknown, plscr1, Unknown, Unknown, MGC82961, Unknown, Unknown	gnl|UG|Xl_S19559826, gnl|UG|Xl_S13701075, gnl|UG|Xl_S14961529, gnl|UG|Xl_S24575968, gnl|UG|Xl_S14217905, gnl|UG|Xl_S26456339, gnl|UG|Xl_S21561510
GO:0009064	glutamine family amino acid metabolic process	0.0010494	2.85421e-05	7	asrgl1, glul-b, amdhd1, Unknown, Unknown, glul-a, Unknown	gnl|UG|Xl_S35728551, gnl|UG|Xl_S13660270, gnl|UG|Xl_S20755623, gnl|UG|Xl_S24517532, gnl|UG|Xl_S15687743, gnl|UG|Xl_S20966853, gnl|UG|Xl_S38686881
GO:0007517	muscle organ development	0.00297187	0.000104137	7	Unknown, Unknown, myf6-b, MGC80563, Unknown, Unknown, Unknown	gnl|UG|Xl_S21313056, gnl|UG|Xl_S20966708, gnl|UG|Xl_S52547306, gnl|UG|Xl_S32836254, gnl|UG|Xl_S22332523, gnl|UG|Xl_S14923978, gnl|UG|Xl_S35777504
GO:0006195	purine nucleotide catabolic process	0.00538855	0.000213255	7	Unknown, Unknown, akap13, Unknown, rab37, Unknown, Unknown	gnl|UG|Xl_S13682468, gnl|UG|Xl_S34324577, gnl|UG|Xl_S18082548, gnl|UG|Xl_S32836254, gnl|UG|Xl_S34317316, gnl|UG|Xl_S22246341, gnl|UG|Xl_S19656733
GO:0072523	purine-containing compound catabolic process	0.00718584	0.000294964	7	Unknown, Unknown, akap13, Unknown, rab37, Unknown, Unknown	gnl|UG|Xl_S13682468, gnl|UG|Xl_S34324577, gnl|UG|Xl_S18082548, gnl|UG|Xl_S32836254, gnl|UG|Xl_S34317316, gnl|UG|Xl_S22246341, gnl|UG|Xl_S19656733
GO:0009166	nucleotide catabolic process	0.00925766	0.000400089	7	Unknown, Unknown, akap13, Unknown, rab37, Unknown, Unknown	gnl|UG|Xl_S13682468, gnl|UG|Xl_S34324577, gnl|UG|Xl_S18082548, gnl|UG|Xl_S32836254, gnl|UG|Xl_S34317316, gnl|UG|Xl_S22246341, gnl|UG|Xl_S19656733
GO:0032879	regulation of localization	0.0103501	0.000462846	7	Unknown, abhd5, Unknown, Unknown, Unknown, Unknown, Unknown	gnl|UG|Xl_S21107428, gnl|UG|Xl_S35728551, gnl|UG|Xl_S52547306, gnl|UG|Xl_S13811751, gnl|UG|Xl_S14925462, gnl|UG|Xl_S32836254, gnl|UG|Xl_S22528697
GO:0051336	regulation of hydrolase activity	0.0118793	0.000533212	7	Unknown, akap13, abhd5, tpd52l1, Unknown, Unknown, Unknown	gnl|UG|Xl_S19559826, gnl|UG|Xl_S21107428, gnl|UG|Xl_S18082548, gnl|UG|Xl_S32836254, gnl|UG|Xl_S34317316, gnl|UG|Xl_S19656733, gnl|UG|Xl_S21696688
GO:0009887	organ morphogenesis	0.0176899	0.000904127	7	Unknown, Unknown, Unknown, Unknown, Unknown, Unknown, Unknown	gnl|UG|Xl_S13804311, gnl|UG|Xl_S19559826, gnl|UG|Xl_S20966708, gnl|UG|Xl_S32836254, gnl|UG|Xl_S13802005, gnl|UG|Xl_S13828584, gnl|UG|Xl_S18980172
GO:0006605	protein targeting	0.0176899	0.00102281	7	Unknown, Unknown, Unknown, Unknown, Unknown, Unknown, Unknown	gnl|UG|Xl_S18975905, gnl|UG|Xl_S18975014, gnl|UG|Xl_S13701075, gnl|UG|Xl_S13804618, gnl|UG|Xl_S16878813, gnl|UG|Xl_S35787232, gnl|UG|Xl_S14218877
GO:0048870	cell motility	0.0186664	0.0011534	7	sox17a-b, Unknown, ptges, Unknown, MGC80563, Unknown, dnah5	gnl|UG|Xl_S21313056, gnl|UG|Xl_S19559826, gnl|UG|Xl_S13811751, gnl|UG|Xl_S21312995, gnl|UG|Xl_S17519039, gnl|UG|Xl_S13732182, gnl|UG|Xl_S35777504
GO:0006928	cellular component movement	0.0186664	0.0011534	7	sox17a-b, Unknown, ptges, Unknown, MGC80563, Unknown, dnah5	gnl|UG|Xl_S21313056, gnl|UG|Xl_S19559826, gnl|UG|Xl_S13811751, gnl|UG|Xl_S21312995, gnl|UG|Xl_S17519039, gnl|UG|Xl_S13732182, gnl|UG|Xl_S35777504
GO:0051674	localization of cell	0.0186664	0.0011534	7	sox17a-b, Unknown, ptges, Unknown, MGC80563, Unknown, dnah5	gnl|UG|Xl_S21313056, gnl|UG|Xl_S19559826, gnl|UG|Xl_S13811751, gnl|UG|Xl_S21312995, gnl|UG|Xl_S17519039, gnl|UG|Xl_S13732182, gnl|UG|Xl_S35777504
GO:0006007	glucose catabolic process	0.0228646	0.0014536	7	xaldb, pgam2, eno3, Unknown, Unknown, Unknown, Unknown	gnl|UG|Xl_S13804311, gnl|UG|Xl_S34316716, gnl|UG|Xl_S13589771, gnl|UG|Xl_S13828584, gnl|UG|Xl_S14232470, gnl|UG|Xl_S13831510, gnl|UG|Xl_S18980172
GO:0019320	hexose catabolic process	0.0228646	0.0014536	7	xaldb, pgam2, eno3, Unknown, Unknown, Unknown, Unknown	gnl|UG|Xl_S13804311, gnl|UG|Xl_S34316716, gnl|UG|Xl_S13589771, gnl|UG|Xl_S13828584, gnl|UG|Xl_S14232470, gnl|UG|Xl_S13831510, gnl|UG|Xl_S18980172
GO:0046365	monosaccharide catabolic process	0.0228646	0.0014536	7	xaldb, pgam2, eno3, Unknown, Unknown, Unknown, Unknown	gnl|UG|Xl_S13804311, gnl|UG|Xl_S34316716, gnl|UG|Xl_S13589771, gnl|UG|Xl_S13828584, gnl|UG|Xl_S14232470, gnl|UG|Xl_S13831510, gnl|UG|Xl_S18980172
GO:0030001	metal ion transport	0.0301798	0.00201433	7	Unknown, Unknown, MGC82961, Unknown, Unknown, Unknown, Unknown	gnl|UG|Xl_S34324577, gnl|UG|Xl_S52547306, gnl|UG|Xl_S20459325, gnl|UG|Xl_S14962567, gnl|UG|Xl_S22528697, gnl|UG|Xl_S13679245, gnl|UG|Xl_S21561510
GO:0044275	cellular carbohydrate catabolic process	0.0355319	0.00247235	7	xaldb, pgam2, eno3, Unknown, Unknown, Unknown, Unknown	gnl|UG|Xl_S13804311, gnl|UG|Xl_S34316716, gnl|UG|Xl_S13589771, gnl|UG|Xl_S13828584, gnl|UG|Xl_S14232470, gnl|UG|Xl_S13831510, gnl|UG|Xl_S18980172
GO:0048584	positive regulation of response to stimulus	0.0416473	0.00300659	7	masp1/3a, Unknown, Unknown, tpd52l1, Unknown, cfos-A, Unknown	gnl|UG|Xl_S15684758, gnl|UG|Xl_S13811751, gnl|UG|Xl_S22526298, gnl|UG|Xl_S34317316, gnl|UG|Xl_S13830860, gnl|UG|Xl_S42160850, gnl|UG|Xl_S21696688
GO:0050877	neurological system process	0.0488189	0.00362496	7	Unknown, cfos-A, Unknown, Unknown, Unknown, Unknown, Unknown	gnl|UG|Xl_S18975905, gnl|UG|Xl_S19656561, gnl|UG|Xl_S14925462, gnl|UG|Xl_S13802005, gnl|UG|Xl_S22529808, gnl|UG|Xl_S42160850, gnl|UG|Xl_S14228863
GO:0048545	response to steroid hormone stimulus	1.59911e-07	1.06732e-09	6	Unknown, cfos-A, Unknown, Unknown, Unknown, Unknown	gnl|UG|Xl_S35782463, gnl|UG|Xl_S19559826, gnl|UG|Xl_S18975014, gnl|UG|Xl_S13828584, gnl|UG|Xl_S42160850, gnl|UG|Xl_S14218877
GO:0006936	muscle contraction	2.38765e-06	2.82869e-08	6	Unknown, Unknown, Unknown, Unknown, Unknown, Unknown	gnl|UG|Xl_S20966708, gnl|UG|Xl_S34324577, gnl|UG|Xl_S52547306, gnl|UG|Xl_S32836254, gnl|UG|Xl_S14923978, gnl|UG|Xl_S14228863
GO:0055001	muscle cell development	1.39825e-05	2.00818e-07	6	Unknown, MGC80563, Unknown, Unknown, Unknown, Unknown	gnl|UG|Xl_S21313056, gnl|UG|Xl_S35782463, gnl|UG|Xl_S20966708, gnl|UG|Xl_S52547306, gnl|UG|Xl_S32836254, gnl|UG|Xl_S35777504
GO:0055002	striated muscle cell development	1.39825e-05	2.00818e-07	6	Unknown, MGC80563, Unknown, Unknown, Unknown, Unknown	gnl|UG|Xl_S21313056, gnl|UG|Xl_S35782463, gnl|UG|Xl_S20966708, gnl|UG|Xl_S52547306, gnl|UG|Xl_S32836254, gnl|UG|Xl_S35777504
GO:0042692	muscle cell differentiation	2.71164e-05	4.29845e-07	6	Unknown, MGC80563, Unknown, Unknown, Unknown, Unknown	gnl|UG|Xl_S21313056, gnl|UG|Xl_S35782463, gnl|UG|Xl_S20966708, gnl|UG|Xl_S52547306, gnl|UG|Xl_S32836254, gnl|UG|Xl_S35777504
GO:0051146	striated muscle cell differentiation	2.71164e-05	4.29845e-07	6	Unknown, MGC80563, Unknown, Unknown, Unknown, Unknown	gnl|UG|Xl_S21313056, gnl|UG|Xl_S35782463, gnl|UG|Xl_S20966708, gnl|UG|Xl_S52547306, gnl|UG|Xl_S32836254, gnl|UG|Xl_S35777504
GO:0043434	response to peptide hormone stimulus	7.67612e-05	1.5114e-06	6	Unknown, MGC80563, xmax1, Unknown, Unknown, Unknown	gnl|UG|Xl_S21313056, gnl|UG|Xl_S34324577, gnl|UG|Xl_S13660270, gnl|UG|Xl_S14232995, gnl|UG|Xl_S13828584, gnl|UG|Xl_S35777504
GO:0030099	myeloid cell differentiation	0.000406616	9.77019e-06	6	Unknown, plscr1, Unknown, MGC82961, Unknown, Unknown	gnl|UG|Xl_S19559826, gnl|UG|Xl_S13701075, gnl|UG|Xl_S14961529, gnl|UG|Xl_S24575968, gnl|UG|Xl_S14217905, gnl|UG|Xl_S21561510
GO:0042060	wound healing	0.00314775	0.000112401	6	Unknown, Unknown, Unknown, Unknown, Unknown, Unknown	gnl|UG|Xl_S13660270, gnl|UG|Xl_S13811751, gnl|UG|Xl_S34317316, gnl|UG|Xl_S35787232, gnl|UG|Xl_S14228863, gnl|UG|Xl_S26456339
GO:0060548	negative regulation of cell death	0.00779259	0.000328971	6	Unknown, Unknown, Unknown, Unknown, Unknown, Unknown	gnl|UG|Xl_S32831915, gnl|UG|Xl_S15684758, gnl|UG|Xl_S14961529, gnl|UG|Xl_S14925462, gnl|UG|Xl_S35787232, gnl|UG|Xl_S13679245
GO:0080134	regulation of response to stress	0.012328	0.000565692	6	Unknown, gps2, gps2, tpd52l1, Unknown, cfos-A	gnl|UG|Xl_S16552368, gnl|UG|Xl_S15684758, gnl|UG|Xl_S25665589, gnl|UG|Xl_S13811751, gnl|UG|Xl_S42160850, gnl|UG|Xl_S21696688
GO:0006730	one-carbon metabolic process	0.0161736	0.000785335	6	LOC100158373, Unknown, ca5b, MGC80563, Unknown, Unknown	gnl|UG|Xl_S21313056, gnl|UG|Xl_S17005249, gnl|UG|Xl_S19656731, gnl|UG|Xl_S14217905, gnl|UG|Xl_S35777504, gnl|UG|Xl_S35168911
GO:0009143	nucleoside triphosphate catabolic process	0.0176899	0.00106559	6	Unknown, Unknown, akap13, rab37, Unknown, Unknown	gnl|UG|Xl_S13682468, gnl|UG|Xl_S34324577, gnl|UG|Xl_S18082548, gnl|UG|Xl_S34317316, gnl|UG|Xl_S22246341, gnl|UG|Xl_S19656733
GO:0009146	purine nucleoside triphosphate catabolic process	0.0176899	0.00106559	6	Unknown, Unknown, akap13, rab37, Unknown, Unknown	gnl|UG|Xl_S13682468, gnl|UG|Xl_S34324577, gnl|UG|Xl_S18082548, gnl|UG|Xl_S34317316, gnl|UG|Xl_S22246341, gnl|UG|Xl_S19656733
GO:0009207	purine ribonucleoside triphosphate catabolic process	0.0176899	0.00106559	6	Unknown, Unknown, akap13, rab37, Unknown, Unknown	gnl|UG|Xl_S13682468, gnl|UG|Xl_S34324577, gnl|UG|Xl_S18082548, gnl|UG|Xl_S34317316, gnl|UG|Xl_S22246341, gnl|UG|Xl_S19656733
GO:0009154	purine ribonucleotide catabolic process	0.0176899	0.00106559	6	Unknown, Unknown, akap13, rab37, Unknown, Unknown	gnl|UG|Xl_S13682468, gnl|UG|Xl_S34324577, gnl|UG|Xl_S18082548, gnl|UG|Xl_S34317316, gnl|UG|Xl_S22246341, gnl|UG|Xl_S19656733
GO:0009203	ribonucleoside triphosphate catabolic process	0.0176899	0.00106559	6	Unknown, Unknown, akap13, rab37, Unknown, Unknown	gnl|UG|Xl_S13682468, gnl|UG|Xl_S34324577, gnl|UG|Xl_S18082548, gnl|UG|Xl_S34317316, gnl|UG|Xl_S22246341, gnl|UG|Xl_S19656733
GO:0009261	ribonucleotide catabolic process	0.0176899	0.00106559	6	Unknown, Unknown, akap13, rab37, Unknown, Unknown	gnl|UG|Xl_S13682468, gnl|UG|Xl_S34324577, gnl|UG|Xl_S18082548, gnl|UG|Xl_S34317316, gnl|UG|Xl_S22246341, gnl|UG|Xl_S19656733
GO:0046039	GTP metabolic process	0.022463	0.00141682	6	Unknown, Unknown, akap13, rab37, Unknown, Unknown	gnl|UG|Xl_S13682468, gnl|UG|Xl_S18082548, gnl|UG|Xl_S14961529, gnl|UG|Xl_S34317316, gnl|UG|Xl_S22246341, gnl|UG|Xl_S19656733
GO:0009628	response to abiotic stimulus	0.0249364	0.00162248	6	Unknown, Unknown, Unknown, cfos-A, Unknown, Unknown	gnl|UG|Xl_S20966708, gnl|UG|Xl_S18087131, gnl|UG|Xl_S18975014, gnl|UG|Xl_S13811751, gnl|UG|Xl_S42160850, gnl|UG|Xl_S14218877
GO:0070887	cellular response to chemical stimulus	0.0346577	0.00237683	6	Unknown, Unknown, cfos-A, xmax1, Unknown, Unknown	gnl|UG|Xl_S19559826, gnl|UG|Xl_S34316716, gnl|UG|Xl_S14232995, gnl|UG|Xl_S22529808, gnl|UG|Xl_S14217905, gnl|UG|Xl_S42160850
GO:0071702	organic substance transport	0.0455734	0.00336876	6	slc2a4, Unknown, plscr1, Unknown, Unknown, Unknown	gnl|UG|Xl_S20755707, gnl|UG|Xl_S25665539, gnl|UG|Xl_S14925462, gnl|UG|Xl_S35787232, gnl|UG|Xl_S26459303, gnl|UG|Xl_S24575968
GO:0031099	regeneration	1.39825e-05	1.96508e-07	5	Unknown, Unknown, Unknown, Unknown, Unknown	gnl|UG|Xl_S13804311, gnl|UG|Xl_S19559826, gnl|UG|Xl_S13660270, gnl|UG|Xl_S13828584, gnl|UG|Xl_S18980172
GO:0010035	response to inorganic substance	0.000532436	1.32376e-05	5	Unknown, Unknown, cfos-A, Unknown, Unknown	gnl|UG|Xl_S18975014, gnl|UG|Xl_S13660270, gnl|UG|Xl_S22529808, gnl|UG|Xl_S42160850, gnl|UG|Xl_S14218877
GO:0010817	regulation of hormone levels	0.00112042	3.49607e-05	5	dio1, MGC84258, Unknown, Unknown, Unknown	gnl|UG|Xl_S30065918, gnl|UG|Xl_S21735648, gnl|UG|Xl_S35728551, gnl|UG|Xl_S14925462, gnl|UG|Xl_S35787232
GO:0001775	cell activation	0.00162744	5.29536e-05	5	Unknown, Unknown, Unknown, Unknown, Unknown	gnl|UG|Xl_S34317316, gnl|UG|Xl_S35787232, gnl|UG|Xl_S14217905, gnl|UG|Xl_S14228863, gnl|UG|Xl_S26456339
GO:0034101	erythrocyte homeostasis	0.00162744	5.29536e-05	5	Unknown, Unknown, MGC82961, Unknown, Unknown	gnl|UG|Xl_S19559826, gnl|UG|Xl_S13701075, gnl|UG|Xl_S14217905, gnl|UG|Xl_S35788204, gnl|UG|Xl_S21561510
GO:0048872	homeostasis of number of cells	0.00162744	5.29536e-05	5	Unknown, Unknown, MGC82961, Unknown, Unknown	gnl|UG|Xl_S19559826, gnl|UG|Xl_S13701075, gnl|UG|Xl_S14217905, gnl|UG|Xl_S35788204, gnl|UG|Xl_S21561510
GO:0007254	JNK cascade	0.00308222	0.000109547	5	Unknown, gps2, gps2, tpd52l1, Unknown	gnl|UG|Xl_S16552368, gnl|UG|Xl_S15684758, gnl|UG|Xl_S25665589, gnl|UG|Xl_S13811751, gnl|UG|Xl_S21696688
GO:0033674	positive regulation of kinase activity	0.00519628	0.000203759	5	Unknown, Unknown, tpd52l1, Unknown, Unknown	gnl|UG|Xl_S15684758, gnl|UG|Xl_S13811751, gnl|UG|Xl_S34317316, gnl|UG|Xl_S13828584, gnl|UG|Xl_S21696688
GO:0051347	positive regulation of transferase activity	0.00519628	0.000203759	5	Unknown, Unknown, tpd52l1, Unknown, Unknown	gnl|UG|Xl_S15684758, gnl|UG|Xl_S13811751, gnl|UG|Xl_S34317316, gnl|UG|Xl_S13828584, gnl|UG|Xl_S21696688
GO:0031098	stress-activated protein kinase signaling pathway	0.00519628	0.000203759	5	Unknown, gps2, gps2, tpd52l1, Unknown	gnl|UG|Xl_S16552368, gnl|UG|Xl_S15684758, gnl|UG|Xl_S25665589, gnl|UG|Xl_S13811751, gnl|UG|Xl_S21696688
GO:0014706	striated muscle tissue development	0.00519628	0.000203759	5	Unknown, MGC80563, Unknown, Unknown, Unknown	gnl|UG|Xl_S21313056, gnl|UG|Xl_S20966708, gnl|UG|Xl_S52547306, gnl|UG|Xl_S32836254, gnl|UG|Xl_S35777504
GO:0060537	muscle tissue development	0.0081854	0.000349652	5	Unknown, MGC80563, Unknown, Unknown, Unknown	gnl|UG|Xl_S21313056, gnl|UG|Xl_S20966708, gnl|UG|Xl_S52547306, gnl|UG|Xl_S32836254, gnl|UG|Xl_S35777504
GO:0009112	nucleobase metabolic process	0.0081854	0.000349652	5	Unknown, Unknown, Unknown, Unknown, Unknown	gnl|UG|Xl_S13804311, gnl|UG|Xl_S15684758, gnl|UG|Xl_S14961529, gnl|UG|Xl_S13691179, gnl|UG|Xl_S18980172
GO:0008285	negative regulation of cell proliferation	0.0123195	0.000563248	5	Unknown, MGC80563, Unknown, MGC115301, Unknown	gnl|UG|Xl_S21313056, gnl|UG|Xl_S24572594, gnl|UG|Xl_S13610727, gnl|UG|Xl_S13679245, gnl|UG|Xl_S35777504
GO:0045597	positive regulation of cell differentiation	0.0123195	0.000563248	5	Unknown, MGC80563, Unknown, Unknown, Unknown	gnl|UG|Xl_S21313056, gnl|UG|Xl_S19559826, gnl|UG|Xl_S14961529, gnl|UG|Xl_S14217905, gnl|UG|Xl_S35777504
GO:0008284	positive regulation of cell proliferation	0.0123195	0.000563248	5	Unknown, Unknown, Unknown, Unknown, Unknown	gnl|UG|Xl_S13659612, gnl|UG|Xl_S19559826, gnl|UG|Xl_S14961529, gnl|UG|Xl_S22528304, gnl|UG|Xl_S15687190
GO:0000165	MAPKKK cascade	0.0176899	0.00104973	5	Unknown, gps2, gps2, tpd52l1, Unknown	gnl|UG|Xl_S16552368, gnl|UG|Xl_S15684758, gnl|UG|Xl_S25665589, gnl|UG|Xl_S13811751, gnl|UG|Xl_S21696688
GO:0007423	sensory organ development	0.0202834	0.00126581	5	Unknown, Unknown, xmax1, Unknown, Unknown	gnl|UG|Xl_S52547306, gnl|UG|Xl_S13811751, gnl|UG|Xl_S14232995, gnl|UG|Xl_S22529808, gnl|UG|Xl_S26456339
GO:0051094	positive regulation of developmental process	0.0236139	0.00151305	5	Unknown, MGC80563, Unknown, Unknown, Unknown	gnl|UG|Xl_S21313056, gnl|UG|Xl_S19559826, gnl|UG|Xl_S14961529, gnl|UG|Xl_S14217905, gnl|UG|Xl_S35777504
GO:0051049	regulation of transport	0.0236139	0.00151305	5	Unknown, Unknown, Unknown, Unknown, Unknown	gnl|UG|Xl_S35728551, gnl|UG|Xl_S52547306, gnl|UG|Xl_S14925462, gnl|UG|Xl_S32836254, gnl|UG|Xl_S22528697
GO:0006184	GTP catabolic process	0.0270828	0.00179407	5	Unknown, Unknown, akap13, rab37, Unknown	gnl|UG|Xl_S13682468, gnl|UG|Xl_S18082548, gnl|UG|Xl_S34317316, gnl|UG|Xl_S22246341, gnl|UG|Xl_S19656733
GO:0010627	regulation of intracellular protein kinase cascade	0.0270828	0.00179407	5	Unknown, gps2, gps2, tpd52l1, Unknown	gnl|UG|Xl_S16552368, gnl|UG|Xl_S15684758, gnl|UG|Xl_S25665589, gnl|UG|Xl_S13811751, gnl|UG|Xl_S21696688
GO:0002504	antigen processing and presentation of peptide or polysaccharide antigen via MHC class II	0.0406089	0.00286627	5	LOC495464, LOC100189577, LOC100037128, LOC733414, hla-dqa1	gnl|UG|Xl_S36663001, gnl|UG|Xl_S22332503, gnl|UG|Xl_S36619420, gnl|UG|Xl_S43236118, gnl|UG|Xl_S22245637
GO:0006140	regulation of nucleotide metabolic process	0.0406089	0.00286627	5	Unknown, akap13, Unknown, Unknown, Unknown	gnl|UG|Xl_S18082548, gnl|UG|Xl_S14961529, gnl|UG|Xl_S32836254, gnl|UG|Xl_S34317316, gnl|UG|Xl_S19656733
GO:0030048	actin filament-based movement	5.60637e-05	1.0571e-06	4	Unknown, Unknown, Unknown, Unknown	gnl|UG|Xl_S20966708, gnl|UG|Xl_S32836254, gnl|UG|Xl_S14923978, gnl|UG|Xl_S14228863
GO:0070252	actin-mediated cell contraction	5.60637e-05	1.0571e-06	4	Unknown, Unknown, Unknown, Unknown	gnl|UG|Xl_S20966708, gnl|UG|Xl_S32836254, gnl|UG|Xl_S14923978, gnl|UG|Xl_S14228863
GO:0033275	actin-myosin filament sliding	5.60637e-05	1.0571e-06	4	Unknown, Unknown, Unknown, Unknown	gnl|UG|Xl_S20966708, gnl|UG|Xl_S32836254, gnl|UG|Xl_S14923978, gnl|UG|Xl_S14228863
GO:0030216	keratinocyte differentiation	5.60637e-05	1.0571e-06	4	Unknown, Unknown, Unknown, Unknown	gnl|UG|Xl_S18975014, gnl|UG|Xl_S14961529, gnl|UG|Xl_S13610727, gnl|UG|Xl_S14218877
GO:0030049	muscle filament sliding	5.60637e-05	1.0571e-06	4	Unknown, Unknown, Unknown, Unknown	gnl|UG|Xl_S20966708, gnl|UG|Xl_S32836254, gnl|UG|Xl_S14923978, gnl|UG|Xl_S14228863
GO:0031100	organ regeneration	5.60637e-05	1.0571e-06	4	Unknown, Unknown, Unknown, Unknown	gnl|UG|Xl_S13804311, gnl|UG|Xl_S19559826, gnl|UG|Xl_S13828584, gnl|UG|Xl_S18980172
GO:0042493	response to drug	5.60637e-05	1.0571e-06	4	Unknown, cfos-A, Unknown, Unknown	gnl|UG|Xl_S18975014, gnl|UG|Xl_S35787232, gnl|UG|Xl_S42160850, gnl|UG|Xl_S14218877
GO:0009612	response to mechanical stimulus	5.60637e-05	1.0571e-06	4	Unknown, cfos-A, Unknown, Unknown	gnl|UG|Xl_S20966708, gnl|UG|Xl_S18975014, gnl|UG|Xl_S42160850, gnl|UG|Xl_S14218877
GO:0006941	striated muscle contraction	5.60637e-05	1.0571e-06	4	Unknown, Unknown, Unknown, Unknown	gnl|UG|Xl_S20966708, gnl|UG|Xl_S34324577, gnl|UG|Xl_S52547306, gnl|UG|Xl_S32836254
GO:0009913	epidermal cell differentiation	0.000589891	1.50598e-05	4	Unknown, Unknown, Unknown, Unknown	gnl|UG|Xl_S18975014, gnl|UG|Xl_S14961529, gnl|UG|Xl_S13610727, gnl|UG|Xl_S14218877
GO:0008544	epidermis development	0.000589891	1.50598e-05	4	Unknown, Unknown, Unknown, Unknown	gnl|UG|Xl_S18975014, gnl|UG|Xl_S14961529, gnl|UG|Xl_S13610727, gnl|UG|Xl_S14218877
GO:0048747	muscle fiber development	0.00198051	6.67549e-05	4	Unknown, MGC80563, Unknown, Unknown	gnl|UG|Xl_S21313056, gnl|UG|Xl_S20966708, gnl|UG|Xl_S52547306, gnl|UG|Xl_S35777504
GO:0030168	platelet activation	0.00198051	6.67549e-05	4	Unknown, Unknown, Unknown, Unknown	gnl|UG|Xl_S34317316, gnl|UG|Xl_S35787232, gnl|UG|Xl_S14228863, gnl|UG|Xl_S26456339
GO:0009991	response to extracellular stimulus	0.00497872	0.000190243	4	Unknown, xmax1, Unknown, Unknown	gnl|UG|Xl_S13660270, gnl|UG|Xl_S14232995, gnl|UG|Xl_S14217905, gnl|UG|Xl_S13828584
GO:0031667	response to nutrient levels	0.00497872	0.000190243	4	Unknown, xmax1, Unknown, Unknown	gnl|UG|Xl_S13660270, gnl|UG|Xl_S14232995, gnl|UG|Xl_S14217905, gnl|UG|Xl_S13828584
GO:0006144	purine base metabolic process	0.00712773	0.000291389	4	Unknown, Unknown, Unknown, Unknown	gnl|UG|Xl_S13804311, gnl|UG|Xl_S15684758, gnl|UG|Xl_S14961529, gnl|UG|Xl_S18980172
GO:0002253	activation of immune response	0.00956267	0.000426036	4	masp1/3a, Unknown, Unknown, cfos-A	gnl|UG|Xl_S15684758, gnl|UG|Xl_S13811751, gnl|UG|Xl_S13830860, gnl|UG|Xl_S42160850
GO:0015837	amine transport	0.00956267	0.000426036	4	Unknown, Unknown, Unknown, Unknown	gnl|UG|Xl_S25665539, gnl|UG|Xl_S14925462, gnl|UG|Xl_S35787232, gnl|UG|Xl_S26459303
GO:0009066	aspartate family amino acid metabolic process	0.00956267	0.000426036	4	asrgl1, Unknown, Unknown, Unknown	gnl|UG|Xl_S13660270, gnl|UG|Xl_S13691179, gnl|UG|Xl_S32398422, gnl|UG|Xl_S20966853
GO:0071705	nitrogen compound transport	0.00956267	0.000426036	4	Unknown, Unknown, Unknown, Unknown	gnl|UG|Xl_S25665539, gnl|UG|Xl_S14925462, gnl|UG|Xl_S35787232, gnl|UG|Xl_S26459303
GO:0051345	positive regulation of hydrolase activity	0.00956267	0.000426036	4	abhd5, tpd52l1, Unknown, Unknown	gnl|UG|Xl_S19559826, gnl|UG|Xl_S21107428, gnl|UG|Xl_S32836254, gnl|UG|Xl_S21696688
GO:0050778	positive regulation of immune response	0.00956267	0.000426036	4	masp1/3a, Unknown, Unknown, cfos-A	gnl|UG|Xl_S15684758, gnl|UG|Xl_S13811751, gnl|UG|Xl_S13830860, gnl|UG|Xl_S42160850
GO:0002684	positive regulation of immune system process	0.00956267	0.000426036	4	masp1/3a, Unknown, Unknown, cfos-A	gnl|UG|Xl_S15684758, gnl|UG|Xl_S13811751, gnl|UG|Xl_S13830860, gnl|UG|Xl_S42160850
GO:0030218	erythrocyte differentiation	0.0128624	0.000599847	4	Unknown, Unknown, MGC82961, Unknown	gnl|UG|Xl_S19559826, gnl|UG|Xl_S13701075, gnl|UG|Xl_S14217905, gnl|UG|Xl_S21561510
GO:0006541	glutamine metabolic process	0.0128624	0.000599847	4	glul-b, Unknown, glul-a, Unknown	gnl|UG|Xl_S35728551, gnl|UG|Xl_S20755623, gnl|UG|Xl_S15687743, gnl|UG|Xl_S38686881
GO:0050776	regulation of immune response	0.0128624	0.000599847	4	masp1/3a, Unknown, Unknown, cfos-A	gnl|UG|Xl_S15684758, gnl|UG|Xl_S13811751, gnl|UG|Xl_S13830860, gnl|UG|Xl_S42160850
GO:0046328	regulation of JNK cascade	0.016801	0.000818604	4	Unknown, gps2, gps2, tpd52l1	gnl|UG|Xl_S16552368, gnl|UG|Xl_S25665589, gnl|UG|Xl_S13811751, gnl|UG|Xl_S21696688
GO:0006917	induction of apoptosis	0.0177692	0.00108815	4	akap13, tpd52l1, Unknown, Unknown	gnl|UG|Xl_S15684758, gnl|UG|Xl_S13701075, gnl|UG|Xl_S19656733, gnl|UG|Xl_S21696688
GO:0012502	induction of programmed cell death	0.0177692	0.00108815	4	akap13, tpd52l1, Unknown, Unknown	gnl|UG|Xl_S15684758, gnl|UG|Xl_S13701075, gnl|UG|Xl_S19656733, gnl|UG|Xl_S21696688
GO:0032259	methylation	0.0177692	0.00108815	4	Unknown, MGC80563, Unknown, Unknown	gnl|UG|Xl_S21313056, gnl|UG|Xl_S17005249, gnl|UG|Xl_S14217905, gnl|UG|Xl_S35777504
GO:0070302	regulation of stress-activated protein kinase signaling pathway	0.022463	0.00141436	4	Unknown, gps2, gps2, tpd52l1	gnl|UG|Xl_S16552368, gnl|UG|Xl_S25665589, gnl|UG|Xl_S13811751, gnl|UG|Xl_S21696688
GO:0045860	positive regulation of protein kinase activity	0.0271499	0.00180304	4	Unknown, Unknown, tpd52l1, Unknown	gnl|UG|Xl_S15684758, gnl|UG|Xl_S13811751, gnl|UG|Xl_S34317316, gnl|UG|Xl_S21696688
GO:0043010	camera-type eye development	0.0331151	0.00225998	4	Unknown, xmax1, Unknown, Unknown	gnl|UG|Xl_S52547306, gnl|UG|Xl_S13811751, gnl|UG|Xl_S14232995, gnl|UG|Xl_S26456339
GO:0043086	negative regulation of catalytic activity	0.0331151	0.00225998	4	Unknown, Unknown, Unknown, Unknown	gnl|UG|Xl_S15684758, gnl|UG|Xl_S18975014, gnl|UG|Xl_S34317316, gnl|UG|Xl_S14218877
GO:0048232	male gamete generation	0.0398226	0.00279084	4	Unknown, MGC80563, Unknown, Unknown	gnl|UG|Xl_S21313056, gnl|UG|Xl_S19559826, gnl|UG|Xl_S35777504, gnl|UG|Xl_S26456339
GO:0043408	regulation of MAPKKK cascade	0.0398226	0.00279084	4	Unknown, gps2, gps2, tpd52l1	gnl|UG|Xl_S16552368, gnl|UG|Xl_S25665589, gnl|UG|Xl_S13811751, gnl|UG|Xl_S21696688
GO:0007283	spermatogenesis	0.0398226	0.00279084	4	Unknown, MGC80563, Unknown, Unknown	gnl|UG|Xl_S21313056, gnl|UG|Xl_S19559826, gnl|UG|Xl_S35777504, gnl|UG|Xl_S26456339
GO:0032970	regulation of actin filament-based process	0.0459076	0.00340113	4	Unknown, Unknown, Unknown, Unknown	gnl|UG|Xl_S13606033, gnl|UG|Xl_S13811751, gnl|UG|Xl_S32836254, gnl|UG|Xl_S14923978
GO:0002218	activation of innate immune response	0.00106704	3.3117e-05	3	Unknown, Unknown, cfos-A	gnl|UG|Xl_S15684758, gnl|UG|Xl_S13811751, gnl|UG|Xl_S42160850
GO:0070588	calcium ion transmembrane transport	0.00106704	3.3117e-05	3	Unknown, Unknown, Unknown	gnl|UG|Xl_S34324577, gnl|UG|Xl_S52547306, gnl|UG|Xl_S22528697
GO:0006118	electron transport	0.00106704	3.3117e-05	3	Unknown, Unknown, Unknown	gnl|UG|Xl_S20459356, gnl|UG|Xl_S35728551, gnl|UG|Xl_S15687743
GO:0060047	heart contraction	0.00106704	3.3117e-05	3	Unknown, Unknown, Unknown	gnl|UG|Xl_S20966708, gnl|UG|Xl_S34324577, gnl|UG|Xl_S32836254
GO:0003015	heart process	0.00106704	3.3117e-05	3	Unknown, Unknown, Unknown	gnl|UG|Xl_S20966708, gnl|UG|Xl_S34324577, gnl|UG|Xl_S32836254
GO:0002757	immune response-activating signal transduction	0.00106704	3.3117e-05	3	Unknown, Unknown, cfos-A	gnl|UG|Xl_S15684758, gnl|UG|Xl_S13811751, gnl|UG|Xl_S42160850
GO:0002764	immune response-regulating signaling pathway	0.00106704	3.3117e-05	3	Unknown, Unknown, cfos-A	gnl|UG|Xl_S15684758, gnl|UG|Xl_S13811751, gnl|UG|Xl_S42160850
GO:0002758	innate immune response-activating signal transduction	0.00106704	3.3117e-05	3	Unknown, Unknown, cfos-A	gnl|UG|Xl_S15684758, gnl|UG|Xl_S13811751, gnl|UG|Xl_S42160850
GO:0030239	myofibril assembly	0.00106704	3.3117e-05	3	Unknown, Unknown, Unknown	gnl|UG|Xl_S35782463, gnl|UG|Xl_S20966708, gnl|UG|Xl_S32836254
GO:0002221	pattern recognition receptor signaling pathway	0.00106704	3.3117e-05	3	Unknown, Unknown, cfos-A	gnl|UG|Xl_S15684758, gnl|UG|Xl_S13811751, gnl|UG|Xl_S42160850
GO:0031349	positive regulation of defense response	0.00106704	3.3117e-05	3	Unknown, Unknown, cfos-A	gnl|UG|Xl_S15684758, gnl|UG|Xl_S13811751, gnl|UG|Xl_S42160850
GO:0045089	positive regulation of innate immune response	0.00106704	3.3117e-05	3	Unknown, Unknown, cfos-A	gnl|UG|Xl_S15684758, gnl|UG|Xl_S13811751, gnl|UG|Xl_S42160850
GO:0090257	regulation of muscle system process	0.00106704	3.3117e-05	3	akap13, Unknown, Unknown	gnl|UG|Xl_S34324577, gnl|UG|Xl_S32836254, gnl|UG|Xl_S19656733
GO:0043627	response to estrogen stimulus	0.00106704	3.3117e-05	3	Unknown, Unknown, Unknown	gnl|UG|Xl_S35782463, gnl|UG|Xl_S18975014, gnl|UG|Xl_S14218877
GO:0032570	response to progesterone stimulus	0.00106704	3.3117e-05	3	Unknown, cfos-A, Unknown	gnl|UG|Xl_S18975014, gnl|UG|Xl_S42160850, gnl|UG|Xl_S14218877
GO:0045214	sarcomere organization	0.00106704	3.3117e-05	3	Unknown, Unknown, Unknown	gnl|UG|Xl_S35782463, gnl|UG|Xl_S20966708, gnl|UG|Xl_S32836254
GO:0002224	toll-like receptor signaling pathway	0.00106704	3.3117e-05	3	Unknown, Unknown, cfos-A	gnl|UG|Xl_S15684758, gnl|UG|Xl_S13811751, gnl|UG|Xl_S42160850
GO:0001701	in utero embryonic development	0.00350622	0.000129297	3	Unknown, ell3, Unknown	gnl|UG|Xl_S35782463, gnl|UG|Xl_S34316716, gnl|UG|Xl_S16181646
GO:0045088	regulation of innate immune response	0.00350622	0.000129297	3	Unknown, Unknown, cfos-A	gnl|UG|Xl_S15684758, gnl|UG|Xl_S13811751, gnl|UG|Xl_S42160850
GO:0010038	response to metal ion	0.00350622	0.000129297	3	Unknown, Unknown, Unknown	gnl|UG|Xl_S18975014, gnl|UG|Xl_S13660270, gnl|UG|Xl_S14218877
GO:0006566	threonine metabolic process	0.00350622	0.000129297	3	Unknown, Unknown, Unknown	gnl|UG|Xl_S13660270, gnl|UG|Xl_S13691179, gnl|UG|Xl_S32398422
GO:0044419	interspecies interaction between organisms	0.00750349	0.000315515	3	Unknown, Unknown, Unknown	gnl|UG|Xl_S15684758, gnl|UG|Xl_S14925462, gnl|UG|Xl_S13810945
GO:0002521	leukocyte differentiation	0.00750349	0.000315515	3	Unknown, Unknown, Unknown	gnl|UG|Xl_S14961529, gnl|UG|Xl_S14217905, gnl|UG|Xl_S26456339
GO:0030858	positive regulation of epithelial cell differentiation	0.00750349	0.000315515	3	Unknown, MGC80563, Unknown	gnl|UG|Xl_S21313056, gnl|UG|Xl_S14961529, gnl|UG|Xl_S35777504
GO:0031347	regulation of defense response	0.00750349	0.000315515	3	Unknown, Unknown, cfos-A	gnl|UG|Xl_S15684758, gnl|UG|Xl_S13811751, gnl|UG|Xl_S42160850
GO:0030856	regulation of epithelial cell differentiation	0.00750349	0.000315515	3	Unknown, MGC80563, Unknown	gnl|UG|Xl_S21313056, gnl|UG|Xl_S14961529, gnl|UG|Xl_S35777504
GO:0007286	spermatid development	0.00750349	0.000315515	3	Unknown, MGC80563, Unknown	gnl|UG|Xl_S21313056, gnl|UG|Xl_S19559826, gnl|UG|Xl_S35777504
GO:0006816	calcium ion transport	0.0128624	0.00061597	3	Unknown, Unknown, Unknown	gnl|UG|Xl_S34324577, gnl|UG|Xl_S52547306, gnl|UG|Xl_S22528697
GO:0046879	hormone secretion	0.0128624	0.00061597	3	Unknown, Unknown, Unknown	gnl|UG|Xl_S35728551, gnl|UG|Xl_S14925462, gnl|UG|Xl_S35787232
GO:0030308	negative regulation of cell growth	0.0128624	0.00061597	3	Unknown, MGC80563, Unknown	gnl|UG|Xl_S21313056, gnl|UG|Xl_S34316716, gnl|UG|Xl_S35777504
GO:0045792	negative regulation of cell size	0.0128624	0.00061597	3	Unknown, MGC80563, Unknown	gnl|UG|Xl_S21313056, gnl|UG|Xl_S34316716, gnl|UG|Xl_S35777504
GO:0045926	negative regulation of growth	0.0128624	0.00061597	3	Unknown, MGC80563, Unknown	gnl|UG|Xl_S21313056, gnl|UG|Xl_S34316716, gnl|UG|Xl_S35777504
GO:0043406	positive regulation of MAP kinase activity	0.0128624	0.00061597	3	Unknown, tpd52l1, Unknown	gnl|UG|Xl_S15684758, gnl|UG|Xl_S13811751, gnl|UG|Xl_S21696688
GO:0043405	regulation of MAP kinase activity	0.0128624	0.00061597	3	Unknown, tpd52l1, Unknown	gnl|UG|Xl_S15684758, gnl|UG|Xl_S13811751, gnl|UG|Xl_S21696688
GO:0048515	spermatid differentiation	0.0128624	0.00061597	3	Unknown, MGC80563, Unknown	gnl|UG|Xl_S21313056, gnl|UG|Xl_S19559826, gnl|UG|Xl_S35777504
GO:0009914	hormone transport	0.0176899	0.00105226	3	Unknown, Unknown, Unknown	gnl|UG|Xl_S35728551, gnl|UG|Xl_S14925462, gnl|UG|Xl_S35787232
GO:0045637	regulation of myeloid cell differentiation	0.0176899	0.00105226	3	Unknown, Unknown, Unknown	gnl|UG|Xl_S19559826, gnl|UG|Xl_S14961529, gnl|UG|Xl_S14217905
GO:0000302	response to reactive oxygen species	0.0176899	0.00105226	3	Unknown, Unknown, Unknown	gnl|UG|Xl_S18975014, gnl|UG|Xl_S22529808, gnl|UG|Xl_S14218877
GO:0048741	skeletal muscle fiber development	0.0176899	0.00105226	3	Unknown, MGC80563, Unknown	gnl|UG|Xl_S21313056, gnl|UG|Xl_S52547306, gnl|UG|Xl_S35777504
GO:0006865	amino acid transport	0.0249364	0.00164357	3	Unknown, Unknown, Unknown	gnl|UG|Xl_S25665539, gnl|UG|Xl_S14925462, gnl|UG|Xl_S26459303
GO:0046942	carboxylic acid transport	0.0249364	0.00164357	3	Unknown, Unknown, Unknown	gnl|UG|Xl_S25665539, gnl|UG|Xl_S14925462, gnl|UG|Xl_S26459303
GO:0045321	leukocyte activation	0.0249364	0.00164357	3	Unknown, Unknown, Unknown	gnl|UG|Xl_S35787232, gnl|UG|Xl_S14217905, gnl|UG|Xl_S26456339
GO:0015849	organic acid transport	0.0249364	0.00164357	3	Unknown, Unknown, Unknown	gnl|UG|Xl_S25665539, gnl|UG|Xl_S14925462, gnl|UG|Xl_S26459303
GO:0008213	protein amino acid alkylation	0.0249364	0.00164357	3	Unknown, MGC80563, Unknown	gnl|UG|Xl_S21313056, gnl|UG|Xl_S14217905, gnl|UG|Xl_S35777504
GO:0006479	protein amino acid methylation	0.0249364	0.00164357	3	Unknown, MGC80563, Unknown	gnl|UG|Xl_S21313056, gnl|UG|Xl_S14217905, gnl|UG|Xl_S35777504
GO:0006560	proline metabolic process	0.0346729	0.00240679	3	Unknown, Unknown, Unknown	gnl|UG|Xl_S35728551, gnl|UG|Xl_S13660270, gnl|UG|Xl_S15687743
GO:0044057	regulation of system process	0.0346729	0.00240679	3	akap13, Unknown, Unknown	gnl|UG|Xl_S34324577, gnl|UG|Xl_S32836254, gnl|UG|Xl_S19656733
GO:0060538	skeletal muscle organ development	0.0346729	0.00240679	3	Unknown, MGC80563, Unknown	gnl|UG|Xl_S21313056, gnl|UG|Xl_S52547306, gnl|UG|Xl_S35777504
GO:0007519	skeletal muscle tissue development	0.0346729	0.00240679	3	Unknown, MGC80563, Unknown	gnl|UG|Xl_S21313056, gnl|UG|Xl_S52547306, gnl|UG|Xl_S35777504
GO:0071902	positive regulation of protein serine/threonine kinase activity	0.0346729	0.00240679	3	Unknown, tpd52l1, Unknown	gnl|UG|Xl_S15684758, gnl|UG|Xl_S13811751, gnl|UG|Xl_S21696688
GO:0031032	actomyosin structure organization	0.0455135	0.00335674	3	Unknown, Unknown, Unknown	gnl|UG|Xl_S35782463, gnl|UG|Xl_S20966708, gnl|UG|Xl_S32836254
GO:0006525	arginine metabolic process	0.0455135	0.00335674	3	Unknown, Unknown, Unknown	gnl|UG|Xl_S35728551, gnl|UG|Xl_S13660270, gnl|UG|Xl_S15687743
GO:0006563	L-serine metabolic process	0.0455135	0.00335674	3	Unknown, Unknown, Unknown	gnl|UG|Xl_S13660270, gnl|UG|Xl_S13691179, gnl|UG|Xl_S32398422
GO:0006167	AMP biosynthetic process	0.0176899	0.00103436	2	Unknown, Unknown	gnl|UG|Xl_S13804311, gnl|UG|Xl_S18980172
GO:0046033	AMP metabolic process	0.0176899	0.00103436	2	Unknown, Unknown	gnl|UG|Xl_S13804311, gnl|UG|Xl_S18980172
GO:0060048	cardiac muscle contraction	0.0176899	0.00103436	2	Unknown, Unknown	gnl|UG|Xl_S20966708, gnl|UG|Xl_S32836254
GO:0055008	cardiac muscle tissue morphogenesis	0.0176899	0.00103436	2	Unknown, Unknown	gnl|UG|Xl_S20966708, gnl|UG|Xl_S32836254
GO:0050673	epithelial cell proliferation	0.0176899	0.00103436	2	Unknown, Unknown	gnl|UG|Xl_S19559826, gnl|UG|Xl_S14961529
GO:0046503	glycerolipid catabolic process	0.0176899	0.00103436	2	abhd5, Unknown	gnl|UG|Xl_S21107428, gnl|UG|Xl_S16916014
GO:0008624	induction of apoptosis by extracellular signals	0.0176899	0.00103436	2	akap13, Unknown	gnl|UG|Xl_S15684758, gnl|UG|Xl_S19656733
GO:0015807	L-amino acid transport	0.0176899	0.00103436	2	Unknown, Unknown	gnl|UG|Xl_S25665539, gnl|UG|Xl_S14925462
GO:0043500	muscle adaptation	0.0176899	0.00103436	2	akap13, Unknown	gnl|UG|Xl_S52547306, gnl|UG|Xl_S19656733
GO:0048644	muscle organ morphogenesis	0.0176899	0.00103436	2	Unknown, Unknown	gnl|UG|Xl_S20966708, gnl|UG|Xl_S32836254
GO:0060415	muscle tissue morphogenesis	0.0176899	0.00103436	2	Unknown, Unknown	gnl|UG|Xl_S20966708, gnl|UG|Xl_S32836254
GO:0050881	musculoskeletal movement	0.0176899	0.00103436	2	Unknown, Unknown	gnl|UG|Xl_S20966708, gnl|UG|Xl_S34324577
GO:0002755	MyD88-dependent toll-like receptor signaling pathway	0.0176899	0.00103436	2	Unknown, Unknown	gnl|UG|Xl_S15684758, gnl|UG|Xl_S13811751
GO:0002274	myeloid leukocyte activation	0.0176899	0.00103436	2	Unknown, Unknown	gnl|UG|Xl_S35787232, gnl|UG|Xl_S14217905
GO:0002573	myeloid leukocyte differentiation	0.0176899	0.00103436	2	Unknown, Unknown	gnl|UG|Xl_S14961529, gnl|UG|Xl_S14217905
GO:0002444	myeloid leukocyte mediated immunity	0.0176899	0.00103436	2	Unknown, Unknown	gnl|UG|Xl_S35787232, gnl|UG|Xl_S14217905
GO:0045445	myoblast differentiation	0.0176899	0.00103436	2	Unknown, MGC80563	gnl|UG|Xl_S21313056, gnl|UG|Xl_S35777504
GO:0031034	myosin filament assembly	0.0176899	0.00103436	2	Unknown, Unknown	gnl|UG|Xl_S20966708, gnl|UG|Xl_S32836254
GO:0031033	myosin filament assembly or disassembly	0.0176899	0.00103436	2	Unknown, Unknown	gnl|UG|Xl_S20966708, gnl|UG|Xl_S32836254
GO:0070265	necrotic cell death	0.0176899	0.00103436	2	Unknown, Unknown	gnl|UG|Xl_S14925462, gnl|UG|Xl_S13679245
GO:0032232	negative regulation of actin filament bundle assembly	0.0176899	0.00103436	2	Unknown, Unknown	gnl|UG|Xl_S13606033, gnl|UG|Xl_S13811751
GO:0060547	negative regulation of necrotic cell death	0.0176899	0.00103436	2	Unknown, Unknown	gnl|UG|Xl_S14925462, gnl|UG|Xl_S13679245
GO:0048011	nerve growth factor receptor signaling pathway	0.0176899	0.00103436	2	akap13, Unknown	gnl|UG|Xl_S15684758, gnl|UG|Xl_S19656733
GO:0048008	platelet-derived growth factor receptor signaling pathway	0.0176899	0.00103436	2	Unknown, Unknown	gnl|UG|Xl_S18975014, gnl|UG|Xl_S14218877
GO:0050679	positive regulation of epithelial cell proliferation	0.0176899	0.00103436	2	Unknown, Unknown	gnl|UG|Xl_S19559826, gnl|UG|Xl_S14961529
GO:0051149	positive regulation of muscle cell differentiation	0.0176899	0.00103436	2	Unknown, MGC80563	gnl|UG|Xl_S21313056, gnl|UG|Xl_S35777504
GO:0045663	positive regulation of myoblast differentiation	0.0176899	0.00103436	2	Unknown, MGC80563	gnl|UG|Xl_S21313056, gnl|UG|Xl_S35777504
GO:0050678	regulation of epithelial cell proliferation	0.0176899	0.00103436	2	Unknown, Unknown	gnl|UG|Xl_S19559826, gnl|UG|Xl_S14961529
GO:0008016	regulation of heart contraction	0.0176899	0.00103436	2	Unknown, Unknown	gnl|UG|Xl_S34324577, gnl|UG|Xl_S32836254
GO:0006937	regulation of muscle contraction	0.0176899	0.00103436	2	Unknown, Unknown	gnl|UG|Xl_S34324577, gnl|UG|Xl_S32836254
GO:0002761	regulation of myeloid leukocyte differentiation	0.0176899	0.00103436	2	Unknown, Unknown	gnl|UG|Xl_S14961529, gnl|UG|Xl_S14217905
GO:0045661	regulation of myoblast differentiation	0.0176899	0.00103436	2	Unknown, MGC80563	gnl|UG|Xl_S21313056, gnl|UG|Xl_S35777504
GO:0010939	regulation of necrotic cell death	0.0176899	0.00103436	2	Unknown, Unknown	gnl|UG|Xl_S14925462, gnl|UG|Xl_S13679245
GO:0051592	response to calcium ion	0.0176899	0.00103436	2	Unknown, Unknown	gnl|UG|Xl_S18975014, gnl|UG|Xl_S14218877
GO:0051591	response to cAMP	0.0176899	0.00103436	2	cfos-A, Unknown	gnl|UG|Xl_S13828584, gnl|UG|Xl_S42160850
GO:0031960	response to corticosteroid stimulus	0.0176899	0.00103436	2	cfos-A, Unknown	gnl|UG|Xl_S13828584, gnl|UG|Xl_S42160850
GO:0032355	response to estradiol stimulus	0.0176899	0.00103436	2	Unknown, Unknown	gnl|UG|Xl_S18975014, gnl|UG|Xl_S14218877
GO:0051384	response to glucocorticoid stimulus	0.0176899	0.00103436	2	cfos-A, Unknown	gnl|UG|Xl_S13828584, gnl|UG|Xl_S42160850
GO:0032496	response to lipopolysaccharide	0.0176899	0.00103436	2	cfos-A, Unknown	gnl|UG|Xl_S19559826, gnl|UG|Xl_S42160850
GO:0002237	response to molecule of bacterial origin	0.0176899	0.00103436	2	cfos-A, Unknown	gnl|UG|Xl_S19559826, gnl|UG|Xl_S42160850
GO:0019693	ribose phosphate metabolic process	0.0176899	0.00103436	2	Unknown, Unknown	gnl|UG|Xl_S13804311, gnl|UG|Xl_S18980172
GO:0000028	ribosomal small subunit assembly	0.0176899	0.00103436	2	Unknown, Unknown	gnl|UG|Xl_S35754992, gnl|UG|Xl_S35788204
GO:0042274	ribosomal small subunit biogenesis	0.0176899	0.00103436	2	Unknown, Unknown	gnl|UG|Xl_S35754992, gnl|UG|Xl_S35788204
GO:0003009	skeletal muscle contraction	0.0176899	0.00103436	2	Unknown, Unknown	gnl|UG|Xl_S20966708, gnl|UG|Xl_S34324577
GO:0006014	D-ribose metabolic process	0.0416473	0.00303686	2	Unknown, Unknown	gnl|UG|Xl_S13804311, gnl|UG|Xl_S18980172
GO:0050879	multicellular organismal movement	0.0416473	0.00303686	2	Unknown, Unknown	gnl|UG|Xl_S20966708, gnl|UG|Xl_S34324577
GO:0045639	positive regulation of myeloid cell differentiation	0.0416473	0.00303686	2	Unknown, Unknown	gnl|UG|Xl_S19559826, gnl|UG|Xl_S14217905
GO:0032231	regulation of actin filament bundle assembly	0.0416473	0.00303686	2	Unknown, Unknown	gnl|UG|Xl_S13606033, gnl|UG|Xl_S13811751
GO:0009743	response to carbohydrate stimulus	0.0416473	0.00303686	2	Unknown, Unknown	gnl|UG|Xl_S18975014, gnl|UG|Xl_S14218877
GO:0009749	response to glucose stimulus	0.0416473	0.00303686	2	Unknown, Unknown	gnl|UG|Xl_S18975014, gnl|UG|Xl_S14218877
GO:0009746	response to hexose stimulus	0.0416473	0.00303686	2	Unknown, Unknown	gnl|UG|Xl_S18975014, gnl|UG|Xl_S14218877
GO:0034284	response to monosaccharide stimulus	0.0416473	0.00303686	2	Unknown, Unknown	gnl|UG|Xl_S18975014, gnl|UG|Xl_S14218877

## Sheet: NR1-upregulated
GO-ID	Term	FDR	P-Value	#Test	TestSeqs (gene name)	TestSeqs
GO:0065007	biological regulation	7.75933e-05	2.3928e-07	71	ctgf, stk10, hes5.2-a, dio3, LOC397842, nppb, Unknown, MGC131108, reep6, fgb, fcn1-b, MGC68521, c1s, MGC53782, MGC68754, syk, tlr5, Unknown, snai1, sertad1, MGC68465, Unknown, Unknown, il2rg, bglap, Unknown, dccb-A, Unknown, fcn2-A, MGC68606, MGC82209, f10, tnfrsf10b-a, emp3, rrad, apbb1ip, bcl2l14, Unknown, fcrg2, Unknown, Unknown, LOC100049773, MGC130967, Unknown, sash3, Unknown, Unknown, Unkno…	gnl|UG|Xl_S36163408, gnl|UG|Xl_S35373981, gnl|UG|Xl_S28473417, gnl|UG|Xl_S13804221, gnl|UG|Xl_S14742593, gnl|UG|Xl_S20119064, gnl|UG|Xl_S16907156, gnl|UG|Xl_S22340218, gnl|UG|Xl_S13589819, gnl|UG|Xl_S17744703, gnl|UG|Xl_S55309155, gnl|UG|Xl_S37223618, gnl|UG|Xl_S14922425, gnl|UG|Xl_S21504271, gnl|UG|Xl_S35866829, gnl|UG|Xl_S16625163, gnl|UG|Xl_S32403437, gnl|UG|Xl_S32403434, gnl|UG|Xl_S36163297, …
GO:0050896	response to stimulus	1.39798e-11	1.25612e-14	69	hla-drb1, LOC397842, Unknown, MGC131108, reep6, LOC495461, fgb, fcn1-b, MGC68521, c1s, MGC86516, MGC68754, syk, Unknown, tlr5, Unknown, Unknown, MGC53707, LOC100037177, Unknown, dccb-A, Unknown, fcn2-A, mgst1, f10, tnfrsf10b-a, rrad, apbb1ip, khk, LOC100037128, MGC154434, fcrg2, Unknown, Unknown, Unknown, LOC100049773, MGC130967, Unknown, sash3, Unknown, Unknown, Unknown, Unknown, mr1, Unknown, U…	gnl|UG|Xl_S21313296, gnl|UG|Xl_S28473417, gnl|UG|Xl_S13804221, gnl|UG|Xl_S37223598, gnl|UG|Xl_S15219243, gnl|UG|Xl_S22340218, gnl|UG|Xl_S13589819, gnl|UG|Xl_S15688576, gnl|UG|Xl_S17744703, gnl|UG|Xl_S37223618, gnl|UG|Xl_S14922425, gnl|UG|Xl_S35866829, gnl|UG|Xl_S42160861, gnl|UG|Xl_S16625163, gnl|UG|Xl_S32403437, gnl|UG|Xl_S17527772, gnl|UG|Xl_S32827072, gnl|UG|Xl_S42160850, gnl|UG|Xl_S13589750, …
GO:0050789	regulation of biological process	0.00263569	2.34806e-05	63	ctgf, stk10, hes5.2-a, LOC397842, Unknown, MGC131108, reep6, fgb, fcn1-b, MGC68521, c1s, MGC53782, MGC68754, syk, tlr5, Unknown, snai1, sertad1, MGC68465, Unknown, Unknown, il2rg, bglap, Unknown, dccb-A, Unknown, fcn2-A, MGC82209, tnfrsf10b-a, rrad, apbb1ip, bcl2l14, Unknown, fcrg2, Unknown, Unknown, LOC100049773, MGC130967, Unknown, sash3, Unknown, Unknown, Unknown, Unknown, Unknown, cfos-A, hes…	gnl|UG|Xl_S36163408, gnl|UG|Xl_S35373981, gnl|UG|Xl_S28473417, gnl|UG|Xl_S13804221, gnl|UG|Xl_S14742593, gnl|UG|Xl_S20119064, gnl|UG|Xl_S16907156, gnl|UG|Xl_S22340218, gnl|UG|Xl_S13589819, gnl|UG|Xl_S17744703, gnl|UG|Xl_S55309155, gnl|UG|Xl_S37223618, gnl|UG|Xl_S21504271, gnl|UG|Xl_S35866829, gnl|UG|Xl_S16625163, gnl|UG|Xl_S32403437, gnl|UG|Xl_S32403434, gnl|UG|Xl_S36163297, gnl|UG|Xl_S17527772, …
GO:0050794	regulation of cellular process	0.0208158	0.000278162	58	ctgf, stk10, hes5.2-a, LOC397842, Unknown, MGC131108, reep6, fgb, fcn1-b, MGC68521, MGC53782, MGC68754, syk, tlr5, Unknown, snai1, sertad1, MGC68465, Unknown, Unknown, Unknown, dccb-A, Unknown, fcn2-A, MGC82209, tnfrsf10b-a, rrad, apbb1ip, bcl2l14, Unknown, fcrg2, Unknown, Unknown, LOC100049773, MGC130967, Unknown, sash3, Unknown, Unknown, Unknown, Unknown, Unknown, cfos-A, hes5.2-b, Unknown, zbt…	gnl|UG|Xl_S36163408, gnl|UG|Xl_S35373981, gnl|UG|Xl_S28473417, gnl|UG|Xl_S13804221, gnl|UG|Xl_S14742593, gnl|UG|Xl_S20119064, gnl|UG|Xl_S16907156, gnl|UG|Xl_S22340218, gnl|UG|Xl_S13589819, gnl|UG|Xl_S17744703, gnl|UG|Xl_S55309155, gnl|UG|Xl_S37223618, gnl|UG|Xl_S21504271, gnl|UG|Xl_S35866829, gnl|UG|Xl_S16625163, gnl|UG|Xl_S32403437, gnl|UG|Xl_S32403434, gnl|UG|Xl_S17527772, gnl|UG|Xl_S20966394, …
GO:0051716	cellular response to stimulus	0.0225669	0.000343468	39	LOC397842, Unknown, MGC131108, reep6, fgb, fcn1-b, MGC68521, MGC68754, syk, tlr5, Unknown, Unknown, Unknown, dccb-A, Unknown, fcn2-A, mgst1, tnfrsf10b-a, rrad, apbb1ip, fcrg2, Unknown, Unknown, LOC100049773, MGC130967, Unknown, Unknown, Unknown, Unknown, cfos-A, Unknown, sdc4-b, romo1, Unknown, Unknown, LOC100037204, Unknown, Unknown, Unknown	gnl|UG|Xl_S28473417, gnl|UG|Xl_S13804221, gnl|UG|Xl_S22340218, gnl|UG|Xl_S13589819, gnl|UG|Xl_S17744703, gnl|UG|Xl_S37223618, gnl|UG|Xl_S35866829, gnl|UG|Xl_S16625163, gnl|UG|Xl_S32403437, gnl|UG|Xl_S17527772, gnl|UG|Xl_S42160850, gnl|UG|Xl_S13589750, gnl|UG|Xl_S26463228, gnl|UG|Xl_S34316830, gnl|UG|Xl_S21313050, gnl|UG|Xl_S35760269, gnl|UG|Xl_S32403416, gnl|UG|Xl_S20966579, gnl|UG|Xl_S25080893, …
GO:0023052	signaling	0.00505954	5.20083e-05	38	LOC397842, Unknown, MGC131108, reep6, fgb, fcn1-b, MGC68521, MGC68754, syk, tlr5, Unknown, Unknown, Unknown, dccb-A, Unknown, fcn2-A, tnfrsf10b-a, rrad, apbb1ip, fcrg2, Unknown, Unknown, LOC100049773, MGC130967, Unknown, Unknown, Unknown, cfos-A, Unknown, sdc4-b, Unknown, Unknown, Unknown, LOC100037204, Unknown, Unknown, Unknown, Unknown	gnl|UG|Xl_S35373981, gnl|UG|Xl_S28473417, gnl|UG|Xl_S13804221, gnl|UG|Xl_S22340218, gnl|UG|Xl_S13589819, gnl|UG|Xl_S17744703, gnl|UG|Xl_S37223618, gnl|UG|Xl_S14922425, gnl|UG|Xl_S16625163, gnl|UG|Xl_S32403437, gnl|UG|Xl_S17527772, gnl|UG|Xl_S42160850, gnl|UG|Xl_S13589750, gnl|UG|Xl_S26463228, gnl|UG|Xl_S34316830, gnl|UG|Xl_S21313050, gnl|UG|Xl_S35760269, gnl|UG|Xl_S32403416, gnl|UG|Xl_S20966579, …
GO:0007165	signal transduction	0.0123395	0.000150724	36	LOC397842, Unknown, MGC131108, reep6, fgb, fcn1-b, MGC68521, MGC68754, syk, tlr5, Unknown, Unknown, Unknown, dccb-A, Unknown, fcn2-A, tnfrsf10b-a, rrad, apbb1ip, fcrg2, Unknown, Unknown, LOC100049773, MGC130967, Unknown, Unknown, Unknown, cfos-A, Unknown, sdc4-b, Unknown, Unknown, LOC100037204, Unknown, Unknown, Unknown	gnl|UG|Xl_S28473417, gnl|UG|Xl_S13804221, gnl|UG|Xl_S22340218, gnl|UG|Xl_S13589819, gnl|UG|Xl_S17744703, gnl|UG|Xl_S37223618, gnl|UG|Xl_S16625163, gnl|UG|Xl_S32403437, gnl|UG|Xl_S17527772, gnl|UG|Xl_S42160850, gnl|UG|Xl_S13589750, gnl|UG|Xl_S26463228, gnl|UG|Xl_S34316830, gnl|UG|Xl_S21313050, gnl|UG|Xl_S35760269, gnl|UG|Xl_S32403416, gnl|UG|Xl_S20966579, gnl|UG|Xl_S20966761, gnl|UG|Xl_S13803061, …
GO:0032501	multicellular organismal process	8.66691e-07	1.78179e-09	32	stk10, nppb, fgb, MGC68521, snai1, Unknown, hmx3, bglap, Unknown, dccb-A, mmp-13, mgst1, f10, igf2-b, fcrg2, sash3, Unknown, Unknown, Unknown, cfos-A, edn1, Unknown, Unknown, Unknown, sdc4-b, Unknown, Unknown, Unknown, Unknown, Unknown, Unknown, sox14	gnl|UG|Xl_S35373981, gnl|UG|Xl_S13804221, gnl|UG|Xl_S16907156, gnl|UG|Xl_S55309155, gnl|UG|Xl_S16625163, gnl|UG|Xl_S32403437, gnl|UG|Xl_S17527772, gnl|UG|Xl_S41666608, gnl|UG|Xl_S32827072, gnl|UG|Xl_S42160850, gnl|UG|Xl_S13589750, gnl|UG|Xl_S13590678, gnl|UG|Xl_S13797715, gnl|UG|Xl_S20966579, gnl|UG|Xl_S13589738, gnl|UG|Xl_S35765300, gnl|UG|Xl_S15688298, gnl|UG|Xl_S20337308, gnl|UG|Xl_S13803061, …
GO:0032502	developmental process	0.000672384	2.87984e-06	26	stk10, MGC68521, Unknown, snai1, Unknown, hmx3, bglap, Unknown, dccb-A, mgst1, igf2-b, sash3, Unknown, Unknown, cfos-A, Unknown, Unknown, Unknown, sdc4-b, romo1, Unknown, Unknown, Unknown, Unknown, Unknown, sox14	gnl|UG|Xl_S13804221, gnl|UG|Xl_S16907156, gnl|UG|Xl_S55309155, gnl|UG|Xl_S32403437, gnl|UG|Xl_S17527772, gnl|UG|Xl_S41666608, gnl|UG|Xl_S32827072, gnl|UG|Xl_S42160850, gnl|UG|Xl_S13590678, gnl|UG|Xl_S13797715, gnl|UG|Xl_S20966579, gnl|UG|Xl_S25080893, gnl|UG|Xl_S35765300, gnl|UG|Xl_S15688298, gnl|UG|Xl_S20337308, gnl|UG|Xl_S13803061, gnl|UG|Xl_S13821258, gnl|UG|Xl_S14228795, gnl|UG|Xl_S15220068, …
GO:0002376	immune system process	6.73058e-13	1.92466e-16	24	stk10, hla-drb1, LOC495461, c1s, MGC86516, LOC100037177, LOC100037128, fcrg2, Unknown, Unknown, sash3, Unknown, mr1, LOC100137661, cfos-A, Unknown, Unknown, LOC398637, LOC733414, MGC68766, Unknown, hla-dqa1, Unknown, LOC100462907	gnl|UG|Xl_S37223598, gnl|UG|Xl_S15688576, gnl|UG|Xl_S42160861, gnl|UG|Xl_S16625163, gnl|UG|Xl_S42160850, gnl|UG|Xl_S36663001, gnl|UG|Xl_S34871924, gnl|UG|Xl_S34316830, gnl|UG|Xl_S32401327, gnl|UG|Xl_S13590678, gnl|UG|Xl_S20966579, gnl|UG|Xl_S28473521, gnl|UG|Xl_S45445905, gnl|UG|Xl_S22336420, gnl|UG|Xl_S16181723, gnl|UG|Xl_S13589672, gnl|UG|Xl_S21504215, gnl|UG|Xl_S38675488, gnl|UG|Xl_S22245637, …
GO:0048856	anatomical structure development	0.000814926	3.90919e-06	23	stk10, MGC68521, snai1, Unknown, hmx3, bglap, Unknown, dccb-A, mgst1, igf2-b, sash3, Unknown, Unknown, Unknown, Unknown, Unknown, sdc4-b, Unknown, Unknown, Unknown, Unknown, Unknown, sox14	gnl|UG|Xl_S13804221, gnl|UG|Xl_S16907156, gnl|UG|Xl_S55309155, gnl|UG|Xl_S32403437, gnl|UG|Xl_S17527772, gnl|UG|Xl_S41666608, gnl|UG|Xl_S32827072, gnl|UG|Xl_S13590678, gnl|UG|Xl_S13797715, gnl|UG|Xl_S20966579, gnl|UG|Xl_S35765300, gnl|UG|Xl_S15688298, gnl|UG|Xl_S20337308, gnl|UG|Xl_S13803061, gnl|UG|Xl_S13821258, gnl|UG|Xl_S14228795, gnl|UG|Xl_S15220068, gnl|UG|Xl_S25791599, gnl|UG|Xl_S38675488, …
GO:0044281	small molecule metabolic process	0.0303179	0.000587263	23	LOC100036942, upp2, Unknown, Unknown, Unknown, bhmt, mgst1, glul-b, khk, dmgdh, amdhd1, MGC154434, Unknown, Unknown, Unknown, sds, Unknown, Unknown, Unknown, Unknown, Unknown, glul-a, Unknown	gnl|UG|Xl_S19620412, gnl|UG|Xl_S30930834, gnl|UG|Xl_S32403437, gnl|UG|Xl_S24517532, gnl|UG|Xl_S26463228, gnl|UG|Xl_S34316830, gnl|UG|Xl_S35760269, gnl|UG|Xl_S22246344, gnl|UG|Xl_S21561600, gnl|UG|Xl_S34871916, gnl|UG|Xl_S20966579, gnl|UG|Xl_S14217852, gnl|UG|Xl_S13820434, gnl|UG|Xl_S22811559, gnl|UG|Xl_S38686881, gnl|UG|Xl_S15220068, gnl|UG|Xl_S13814192, gnl|UG|Xl_S25791599, gnl|UG|Xl_S14920625, …
GO:0006955	immune response	6.73058e-13	2.30618e-16	22	hla-drb1, LOC495461, c1s, MGC86516, LOC100037177, LOC100037128, fcrg2, Unknown, Unknown, sash3, Unknown, mr1, LOC100137661, cfos-A, Unknown, LOC398637, LOC733414, MGC68766, Unknown, hla-dqa1, Unknown, LOC100462907	gnl|UG|Xl_S37223598, gnl|UG|Xl_S15688576, gnl|UG|Xl_S42160861, gnl|UG|Xl_S16625163, gnl|UG|Xl_S42160850, gnl|UG|Xl_S36663001, gnl|UG|Xl_S34871924, gnl|UG|Xl_S34316830, gnl|UG|Xl_S32401327, gnl|UG|Xl_S20966579, gnl|UG|Xl_S28473521, gnl|UG|Xl_S45445905, gnl|UG|Xl_S22336420, gnl|UG|Xl_S16181723, gnl|UG|Xl_S13589672, gnl|UG|Xl_S21504215, gnl|UG|Xl_S38675488, gnl|UG|Xl_S22245637, gnl|UG|Xl_S17527718, …
GO:0007275	multicellular organismal development	0.00213856	1.8319e-05	21	MGC68521, snai1, Unknown, hmx3, bglap, dccb-A, mgst1, igf2-b, sash3, Unknown, Unknown, Unknown, Unknown, Unknown, sdc4-b, Unknown, Unknown, Unknown, Unknown, Unknown, sox14	gnl|UG|Xl_S13804221, gnl|UG|Xl_S16907156, gnl|UG|Xl_S55309155, gnl|UG|Xl_S32403437, gnl|UG|Xl_S17527772, gnl|UG|Xl_S41666608, gnl|UG|Xl_S32827072, gnl|UG|Xl_S13797715, gnl|UG|Xl_S20966579, gnl|UG|Xl_S35765300, gnl|UG|Xl_S15688298, gnl|UG|Xl_S20337308, gnl|UG|Xl_S13803061, gnl|UG|Xl_S13821258, gnl|UG|Xl_S14228795, gnl|UG|Xl_S15220068, gnl|UG|Xl_S25791599, gnl|UG|Xl_S38675488, gnl|UG|Xl_S13797793, …
GO:0048731	system development	0.000466236	1.83715e-06	20	MGC68521, snai1, hmx3, bglap, dccb-A, mgst1, igf2-b, sash3, Unknown, Unknown, Unknown, Unknown, Unknown, sdc4-b, Unknown, Unknown, Unknown, Unknown, Unknown, sox14	gnl|UG|Xl_S13804221, gnl|UG|Xl_S16907156, gnl|UG|Xl_S55309155, gnl|UG|Xl_S17527772, gnl|UG|Xl_S41666608, gnl|UG|Xl_S32827072, gnl|UG|Xl_S13797715, gnl|UG|Xl_S20966579, gnl|UG|Xl_S35765300, gnl|UG|Xl_S15688298, gnl|UG|Xl_S20337308, gnl|UG|Xl_S13803061, gnl|UG|Xl_S13821258, gnl|UG|Xl_S14228795, gnl|UG|Xl_S15220068, gnl|UG|Xl_S25791599, gnl|UG|Xl_S38675488, gnl|UG|Xl_S13797793, gnl|UG|Xl_S36352094, …
GO:0065008	regulation of biological quality	0.000855307	4.24943e-06	17	ctgf, dio3, nppb, fgb, Unknown, dccb-A, MGC68606, MGC82209, f10, emp3, fcrg2, sash3, Unknown, edn1, Unknown, Unknown, Unknown	gnl|UG|Xl_S14742593, gnl|UG|Xl_S20119064, gnl|UG|Xl_S14922425, gnl|UG|Xl_S16625163, gnl|UG|Xl_S27569487, gnl|UG|Xl_S13589750, gnl|UG|Xl_S20966579, gnl|UG|Xl_S19674178, gnl|UG|Xl_S48316979, gnl|UG|Xl_S22300514, gnl|UG|Xl_S38675488, gnl|UG|Xl_S17519052, gnl|UG|Xl_S13797793, gnl|UG|Xl_S18980236, gnl|UG|Xl_S18088686, gnl|UG|Xl_S14224013, gnl|UG|Xl_S13640292
GO:0019882	antigen processing and presentation	2.13474e-12	1.4629e-15	16	hla-drb1, LOC495461, MGC86516, LOC100037177, LOC100037128, Unknown, mr1, LOC100137661, Unknown, LOC398637, LOC733414, MGC68766, Unknown, hla-dqa1, Unknown, LOC100462907	gnl|UG|Xl_S37223598, gnl|UG|Xl_S15688576, gnl|UG|Xl_S42160861, gnl|UG|Xl_S36663001, gnl|UG|Xl_S34871924, gnl|UG|Xl_S32401327, gnl|UG|Xl_S28473521, gnl|UG|Xl_S45445905, gnl|UG|Xl_S16181723, gnl|UG|Xl_S13589672, gnl|UG|Xl_S21504215, gnl|UG|Xl_S22245637, gnl|UG|Xl_S17527718, gnl|UG|Xl_S36352148, gnl|UG|Xl_S14228171, gnl|UG|Xl_S36619420
GO:0042221	response to chemical stimulus	8.21874e-08	1.26724e-10	15	Unknown, Unknown, MGC53707, Unknown, dccb-A, mgst1, khk, MGC154434, Unknown, Unknown, cfos-A, romo1, Unknown, Unknown, Unknown	gnl|UG|Xl_S32827072, gnl|UG|Xl_S42160850, gnl|UG|Xl_S21561600, gnl|UG|Xl_S34871916, gnl|UG|Xl_S25080893, gnl|UG|Xl_S14217852, gnl|UG|Xl_S13803061, gnl|UG|Xl_S14742693, gnl|UG|Xl_S35737516, gnl|UG|Xl_S15220068, gnl|UG|Xl_S25791599, gnl|UG|Xl_S13797793, gnl|UG|Xl_S14927079, gnl|UG|Xl_S14224013, gnl|UG|Xl_S13640292
GO:0006082	organic acid metabolic process	0.00159994	1.28829e-05	15	LOC100036942, Unknown, Unknown, bhmt, mgst1, glul-b, dmgdh, amdhd1, MGC154434, Unknown, sds, Unknown, Unknown, Unknown, glul-a	gnl|UG|Xl_S30930834, gnl|UG|Xl_S32403437, gnl|UG|Xl_S24517532, gnl|UG|Xl_S34316830, gnl|UG|Xl_S22246344, gnl|UG|Xl_S34871916, gnl|UG|Xl_S14217852, gnl|UG|Xl_S13820434, gnl|UG|Xl_S38686881, gnl|UG|Xl_S15220068, gnl|UG|Xl_S13814192, gnl|UG|Xl_S14920625, gnl|UG|Xl_S20755623, gnl|UG|Xl_S36163419, gnl|UG|Xl_S36163415
GO:0042180	cellular ketone metabolic process	0.00221294	1.93353e-05	15	LOC100036942, Unknown, Unknown, Unknown, bhmt, mgst1, glul-b, dmgdh, amdhd1, MGC154434, Unknown, sds, Unknown, Unknown, glul-a	gnl|UG|Xl_S19620412, gnl|UG|Xl_S30930834, gnl|UG|Xl_S32403437, gnl|UG|Xl_S24517532, gnl|UG|Xl_S34316830, gnl|UG|Xl_S22246344, gnl|UG|Xl_S34871916, gnl|UG|Xl_S14217852, gnl|UG|Xl_S13820434, gnl|UG|Xl_S38686881, gnl|UG|Xl_S15220068, gnl|UG|Xl_S13814192, gnl|UG|Xl_S20755623, gnl|UG|Xl_S36163419, gnl|UG|Xl_S36163415
GO:0048518	positive regulation of biological process	0.0333612	0.000682179	15	Unknown, c1s, Unknown, dccb-A, Unknown, fcrg2, Unknown, sash3, Unknown, Unknown, cfos-A, romo1, Unknown, Unknown, Unknown	gnl|UG|Xl_S35866829, gnl|UG|Xl_S16625163, gnl|UG|Xl_S42160850, gnl|UG|Xl_S34316830, gnl|UG|Xl_S20966579, gnl|UG|Xl_S25080893, gnl|UG|Xl_S14232697, gnl|UG|Xl_S22336420, gnl|UG|Xl_S25791599, gnl|UG|Xl_S38675488, gnl|UG|Xl_S13797793, gnl|UG|Xl_S14231582, gnl|UG|Xl_S14927079, gnl|UG|Xl_S14224013, gnl|UG|Xl_S13640292
GO:0048869	cellular developmental process	0.040374	0.000903193	15	stk10, MGC68521, snai1, hmx3, Unknown, dccb-A, mgst1, igf2-b, sash3, Unknown, Unknown, Unknown, Unknown, Unknown, Unknown	gnl|UG|Xl_S16907156, gnl|UG|Xl_S17527772, gnl|UG|Xl_S41666608, gnl|UG|Xl_S13590678, gnl|UG|Xl_S20966579, gnl|UG|Xl_S15688298, gnl|UG|Xl_S20337308, gnl|UG|Xl_S13803061, gnl|UG|Xl_S14228795, gnl|UG|Xl_S15220068, gnl|UG|Xl_S25791599, gnl|UG|Xl_S38675488, gnl|UG|Xl_S13797793, gnl|UG|Xl_S14224013, gnl|UG|Xl_S13640292
GO:0006950	response to stress	0.041142	0.000934674	15	Unknown, fgb, f10, MGC154434, fcrg2, Unknown, Unknown, cfos-A, romo1, Unknown, hsp70, Unknown, Unknown, Unknown, Unknown	gnl|UG|Xl_S21313296, gnl|UG|Xl_S35866829, gnl|UG|Xl_S16625163, gnl|UG|Xl_S42160850, gnl|UG|Xl_S13589750, gnl|UG|Xl_S35760269, gnl|UG|Xl_S34871916, gnl|UG|Xl_S20966579, gnl|UG|Xl_S25080893, gnl|UG|Xl_S14232697, gnl|UG|Xl_S13803061, gnl|UG|Xl_S25791599, gnl|UG|Xl_S17519052, gnl|UG|Xl_S14927079, gnl|UG|Xl_S13640292
GO:0019752	carboxylic acid metabolic process	0.00505954	5.12485e-05	14	LOC100036942, Unknown, Unknown, bhmt, mgst1, glul-b, dmgdh, amdhd1, MGC154434, Unknown, sds, Unknown, Unknown, glul-a	gnl|UG|Xl_S30930834, gnl|UG|Xl_S32403437, gnl|UG|Xl_S24517532, gnl|UG|Xl_S34316830, gnl|UG|Xl_S22246344, gnl|UG|Xl_S34871916, gnl|UG|Xl_S14217852, gnl|UG|Xl_S13820434, gnl|UG|Xl_S38686881, gnl|UG|Xl_S15220068, gnl|UG|Xl_S13814192, gnl|UG|Xl_S20755623, gnl|UG|Xl_S36163419, gnl|UG|Xl_S36163415
GO:0043436	oxoacid metabolic process	0.00505954	5.12485e-05	14	LOC100036942, Unknown, Unknown, bhmt, mgst1, glul-b, dmgdh, amdhd1, MGC154434, Unknown, sds, Unknown, Unknown, glul-a	gnl|UG|Xl_S30930834, gnl|UG|Xl_S32403437, gnl|UG|Xl_S24517532, gnl|UG|Xl_S34316830, gnl|UG|Xl_S22246344, gnl|UG|Xl_S34871916, gnl|UG|Xl_S14217852, gnl|UG|Xl_S13820434, gnl|UG|Xl_S38686881, gnl|UG|Xl_S15220068, gnl|UG|Xl_S13814192, gnl|UG|Xl_S20755623, gnl|UG|Xl_S36163419, gnl|UG|Xl_S36163415
GO:0048583	regulation of response to stimulus	0.0101986	0.000117065	14	Unknown, MGC131108, MGC68521, c1s, Unknown, Unknown, dccb-A, fcrg2, Unknown, sash3, Unknown, Unknown, cfos-A, Unknown	gnl|UG|Xl_S28473417, gnl|UG|Xl_S35866829, gnl|UG|Xl_S16625163, gnl|UG|Xl_S32403437, gnl|UG|Xl_S17527772, gnl|UG|Xl_S42160850, gnl|UG|Xl_S26463228, gnl|UG|Xl_S34316830, gnl|UG|Xl_S20966579, gnl|UG|Xl_S22336420, gnl|UG|Xl_S38675488, gnl|UG|Xl_S13797793, gnl|UG|Xl_S14927079, gnl|UG|Xl_S14224013
GO:0030154	cell differentiation	0.0385204	0.000831519	14	stk10, MGC68521, snai1, hmx3, dccb-A, mgst1, igf2-b, sash3, Unknown, Unknown, Unknown, Unknown, Unknown, Unknown	gnl|UG|Xl_S16907156, gnl|UG|Xl_S17527772, gnl|UG|Xl_S41666608, gnl|UG|Xl_S13590678, gnl|UG|Xl_S20966579, gnl|UG|Xl_S15688298, gnl|UG|Xl_S20337308, gnl|UG|Xl_S13803061, gnl|UG|Xl_S14228795, gnl|UG|Xl_S15220068, gnl|UG|Xl_S25791599, gnl|UG|Xl_S38675488, gnl|UG|Xl_S13797793, gnl|UG|Xl_S13640292
GO:0002504	antigen processing and presentation of peptide or polysaccharide antigen via MHC class II	3.09038e-11	3.70613e-14	13	hla-drb1, LOC495461, LOC100037177, LOC100037128, LOC100137661, Unknown, LOC398637, LOC733414, MGC68766, Unknown, hla-dqa1, Unknown, LOC100462907	gnl|UG|Xl_S37223598, gnl|UG|Xl_S15688576, gnl|UG|Xl_S42160861, gnl|UG|Xl_S36663001, gnl|UG|Xl_S32401327, gnl|UG|Xl_S45445905, gnl|UG|Xl_S16181723, gnl|UG|Xl_S13589672, gnl|UG|Xl_S22245637, gnl|UG|Xl_S17527718, gnl|UG|Xl_S36352148, gnl|UG|Xl_S14228171, gnl|UG|Xl_S36619420
GO:0044106	cellular amine metabolic process	0.0016507	1.35743e-05	13	LOC100036942, odc1, Unknown, bhmt, mgst1, glul-b, dmgdh, amdhd1, MGC154434, Unknown, sds, Unknown, glul-a	gnl|UG|Xl_S30930834, gnl|UG|Xl_S32403437, gnl|UG|Xl_S24517532, gnl|UG|Xl_S34316830, gnl|UG|Xl_S22246344, gnl|UG|Xl_S34871916, gnl|UG|Xl_S21731624, gnl|UG|Xl_S38686881, gnl|UG|Xl_S15220068, gnl|UG|Xl_S13814192, gnl|UG|Xl_S20755623, gnl|UG|Xl_S36163419, gnl|UG|Xl_S36163415
GO:0009308	amine metabolic process	0.00346701	3.20745e-05	13	LOC100036942, odc1, Unknown, bhmt, mgst1, glul-b, dmgdh, amdhd1, MGC154434, Unknown, sds, Unknown, glul-a	gnl|UG|Xl_S30930834, gnl|UG|Xl_S32403437, gnl|UG|Xl_S24517532, gnl|UG|Xl_S34316830, gnl|UG|Xl_S22246344, gnl|UG|Xl_S34871916, gnl|UG|Xl_S21731624, gnl|UG|Xl_S38686881, gnl|UG|Xl_S15220068, gnl|UG|Xl_S13814192, gnl|UG|Xl_S20755623, gnl|UG|Xl_S36163419, gnl|UG|Xl_S36163415
GO:0048513	organ development	0.0150515	0.000190819	13	MGC68521, snai1, bglap, mgst1, sash3, Unknown, Unknown, Unknown, Unknown, Unknown, Unknown, Unknown, Unknown	gnl|UG|Xl_S16907156, gnl|UG|Xl_S17527772, gnl|UG|Xl_S32827072, gnl|UG|Xl_S13797715, gnl|UG|Xl_S20966579, gnl|UG|Xl_S35765300, gnl|UG|Xl_S15688298, gnl|UG|Xl_S13803061, gnl|UG|Xl_S13821258, gnl|UG|Xl_S14228795, gnl|UG|Xl_S15220068, gnl|UG|Xl_S38675488, gnl|UG|Xl_S13640292
GO:0006520	cellular amino acid metabolic process	0.00435272	4.10141e-05	12	LOC100036942, Unknown, bhmt, mgst1, glul-b, dmgdh, amdhd1, MGC154434, Unknown, sds, Unknown, glul-a	gnl|UG|Xl_S30930834, gnl|UG|Xl_S32403437, gnl|UG|Xl_S24517532, gnl|UG|Xl_S34316830, gnl|UG|Xl_S22246344, gnl|UG|Xl_S34871916, gnl|UG|Xl_S38686881, gnl|UG|Xl_S15220068, gnl|UG|Xl_S13814192, gnl|UG|Xl_S20755623, gnl|UG|Xl_S36163419, gnl|UG|Xl_S36163415
GO:0010033	response to organic substance	4.50334e-06	1.15727e-08	10	Unknown, MGC53707, dccb-A, mgst1, khk, Unknown, cfos-A, Unknown, Unknown, Unknown	gnl|UG|Xl_S42160850, gnl|UG|Xl_S21561600, gnl|UG|Xl_S13803061, gnl|UG|Xl_S14742693, gnl|UG|Xl_S35737516, gnl|UG|Xl_S15220068, gnl|UG|Xl_S25791599, gnl|UG|Xl_S13797793, gnl|UG|Xl_S14927079, gnl|UG|Xl_S13640292
GO:0048584	positive regulation of response to stimulus	0.000769721	3.56047e-06	9	Unknown, c1s, Unknown, dccb-A, fcrg2, Unknown, sash3, Unknown, cfos-A	gnl|UG|Xl_S35866829, gnl|UG|Xl_S16625163, gnl|UG|Xl_S42160850, gnl|UG|Xl_S34316830, gnl|UG|Xl_S22336420, gnl|UG|Xl_S38675488, gnl|UG|Xl_S13797793, gnl|UG|Xl_S14927079, gnl|UG|Xl_S14224013
GO:0002682	regulation of immune system process	1.66842e-06	3.71586e-09	8	stk10, c1s, fcrg2, Unknown, sash3, Unknown, cfos-A, Unknown	gnl|UG|Xl_S16625163, gnl|UG|Xl_S42160850, gnl|UG|Xl_S34316830, gnl|UG|Xl_S13590678, gnl|UG|Xl_S20966579, gnl|UG|Xl_S22336420, gnl|UG|Xl_S38675488, gnl|UG|Xl_S13640292
GO:0009605	response to external stimulus	8.14044e-05	2.64979e-07	8	Unknown, dccb-A, fcrg2, Unknown, cfos-A, Unknown, Unknown, Unknown	gnl|UG|Xl_S16625163, gnl|UG|Xl_S42160850, gnl|UG|Xl_S34316830, gnl|UG|Xl_S13803061, gnl|UG|Xl_S25791599, gnl|UG|Xl_S13797793, gnl|UG|Xl_S14927079, gnl|UG|Xl_S13640292
GO:0051239	regulation of multicellular organismal process	0.011487	0.000133822	8	MGC68521, bglap, dccb-A, fcrg2, sash3, edn1, Unknown, Unknown	gnl|UG|Xl_S35373981, gnl|UG|Xl_S16625163, gnl|UG|Xl_S17527772, gnl|UG|Xl_S13797715, gnl|UG|Xl_S48316979, gnl|UG|Xl_S38675488, gnl|UG|Xl_S13797793, gnl|UG|Xl_S13640292
GO:0009628	response to abiotic stimulus	0.00176982	1.48571e-05	7	Unknown, Unknown, Unknown, Unknown, Unknown, cfos-A, Unknown	gnl|UG|Xl_S35866829, gnl|UG|Xl_S42160850, gnl|UG|Xl_S34316830, gnl|UG|Xl_S14217852, gnl|UG|Xl_S13803061, gnl|UG|Xl_S14927079, gnl|UG|Xl_S14224013
GO:0002684	positive regulation of immune system process	5.45983e-05	1.59015e-07	6	c1s, fcrg2, Unknown, sash3, Unknown, cfos-A	gnl|UG|Xl_S16625163, gnl|UG|Xl_S42160850, gnl|UG|Xl_S34316830, gnl|UG|Xl_S20966579, gnl|UG|Xl_S22336420, gnl|UG|Xl_S38675488
GO:0009719	response to endogenous stimulus	0.00100992	6.02647e-06	6	dccb-A, mgst1, khk, cfos-A, Unknown, Unknown	gnl|UG|Xl_S42160850, gnl|UG|Xl_S21561600, gnl|UG|Xl_S13803061, gnl|UG|Xl_S15220068, gnl|UG|Xl_S13797793, gnl|UG|Xl_S13640292
GO:0009166	nucleotide catabolic process	0.0123395	0.000151544	6	upp2, Unknown, Unknown, Unknown, Unknown, Unknown	gnl|UG|Xl_S26463228, gnl|UG|Xl_S35760269, gnl|UG|Xl_S20966579, gnl|UG|Xl_S22811559, gnl|UG|Xl_S25791599, gnl|UG|Xl_S14923534
GO:0034656	nucleobase, nucleoside and nucleotide catabolic process	0.0225669	0.000412551	6	upp2, Unknown, Unknown, Unknown, Unknown, Unknown	gnl|UG|Xl_S26463228, gnl|UG|Xl_S35760269, gnl|UG|Xl_S20966579, gnl|UG|Xl_S22811559, gnl|UG|Xl_S25791599, gnl|UG|Xl_S14923534
GO:0034655	nucleobase, nucleoside, nucleotide and nucleic acid catabolic process	0.0225669	0.000412551	6	upp2, Unknown, Unknown, Unknown, Unknown, Unknown	gnl|UG|Xl_S26463228, gnl|UG|Xl_S35760269, gnl|UG|Xl_S20966579, gnl|UG|Xl_S22811559, gnl|UG|Xl_S25791599, gnl|UG|Xl_S14923534
GO:0044270	cellular nitrogen compound catabolic process	0.0391948	0.000852791	6	upp2, Unknown, Unknown, Unknown, Unknown, Unknown	gnl|UG|Xl_S26463228, gnl|UG|Xl_S35760269, gnl|UG|Xl_S20966579, gnl|UG|Xl_S22811559, gnl|UG|Xl_S25791599, gnl|UG|Xl_S14923534
GO:0040011	locomotion	0.041142	0.000937448	6	stk10, snai1, dccb-A, fcrg2, Unknown, Unknown	gnl|UG|Xl_S16907156, gnl|UG|Xl_S16625163, gnl|UG|Xl_S13590678, gnl|UG|Xl_S25791599, gnl|UG|Xl_S13797793, gnl|UG|Xl_S13640292
GO:0046700	heterocycle catabolic process	0.0477378	0.00112604	6	amdhd1, Unknown, Unknown, Unknown, Unknown, Unknown	gnl|UG|Xl_S24517532, gnl|UG|Xl_S26463228, gnl|UG|Xl_S35760269, gnl|UG|Xl_S20966579, gnl|UG|Xl_S25791599, gnl|UG|Xl_S14923534
GO:0010035	response to inorganic substance	0.000206974	7.18431e-07	5	Unknown, Unknown, khk, cfos-A, romo1	gnl|UG|Xl_S42160850, gnl|UG|Xl_S21561600, gnl|UG|Xl_S25080893, gnl|UG|Xl_S14217852, gnl|UG|Xl_S14224013
GO:0001775	cell activation	0.000769721	3.49292e-06	5	fgb, fcrg2, Unknown, sash3, Unknown	gnl|UG|Xl_S16625163, gnl|UG|Xl_S13589750, gnl|UG|Xl_S34316830, gnl|UG|Xl_S20966579, gnl|UG|Xl_S38675488
GO:0050776	regulation of immune response	0.00100992	5.34509e-06	5	c1s, fcrg2, sash3, Unknown, cfos-A	gnl|UG|Xl_S16625163, gnl|UG|Xl_S42160850, gnl|UG|Xl_S20966579, gnl|UG|Xl_S22336420, gnl|UG|Xl_S38675488
GO:0051704	multi-organism process	0.00496131	4.84486e-05	5	Unknown, mgst1, Unknown, cfos-A, Unknown	gnl|UG|Xl_S42160850, gnl|UG|Xl_S35737516, gnl|UG|Xl_S15220068, gnl|UG|Xl_S14927079, gnl|UG|Xl_S13640292
GO:0008284	positive regulation of cell proliferation	0.00496131	4.84486e-05	5	Unknown, Unknown, sash3, romo1, Unknown	gnl|UG|Xl_S25080893, gnl|UG|Xl_S38675488, gnl|UG|Xl_S14231582, gnl|UG|Xl_S14224013, gnl|UG|Xl_S13640292
GO:0010627	regulation of intracellular protein kinase cascade	0.0160315	0.000208736	5	Unknown, Unknown, Unknown, dccb-A, Unknown	gnl|UG|Xl_S32403437, gnl|UG|Xl_S34316830, gnl|UG|Xl_S13797793, gnl|UG|Xl_S14927079, gnl|UG|Xl_S14224013
GO:0009611	response to wounding	0.0284429	0.000536015	5	Unknown, fgb, f10, fcrg2, Unknown	gnl|UG|Xl_S16625163, gnl|UG|Xl_S13589750, gnl|UG|Xl_S20966579, gnl|UG|Xl_S17519052, gnl|UG|Xl_S14927079
GO:0009143	nucleoside triphosphate catabolic process	0.0333612	0.000703003	5	Unknown, Unknown, Unknown, Unknown, Unknown	gnl|UG|Xl_S26463228, gnl|UG|Xl_S35760269, gnl|UG|Xl_S20966579, gnl|UG|Xl_S25791599, gnl|UG|Xl_S14923534
GO:0009146	purine nucleoside triphosphate catabolic process	0.0333612	0.000703003	5	Unknown, Unknown, Unknown, Unknown, Unknown	gnl|UG|Xl_S26463228, gnl|UG|Xl_S35760269, gnl|UG|Xl_S20966579, gnl|UG|Xl_S25791599, gnl|UG|Xl_S14923534
GO:0009207	purine ribonucleoside triphosphate catabolic process	0.0333612	0.000703003	5	Unknown, Unknown, Unknown, Unknown, Unknown	gnl|UG|Xl_S26463228, gnl|UG|Xl_S35760269, gnl|UG|Xl_S20966579, gnl|UG|Xl_S25791599, gnl|UG|Xl_S14923534
GO:0009154	purine ribonucleotide catabolic process	0.0333612	0.000703003	5	Unknown, Unknown, Unknown, Unknown, Unknown	gnl|UG|Xl_S26463228, gnl|UG|Xl_S35760269, gnl|UG|Xl_S20966579, gnl|UG|Xl_S25791599, gnl|UG|Xl_S14923534
GO:0009203	ribonucleoside triphosphate catabolic process	0.0333612	0.000703003	5	Unknown, Unknown, Unknown, Unknown, Unknown	gnl|UG|Xl_S26463228, gnl|UG|Xl_S35760269, gnl|UG|Xl_S20966579, gnl|UG|Xl_S25791599, gnl|UG|Xl_S14923534
GO:0009261	ribonucleotide catabolic process	0.0333612	0.000703003	5	Unknown, Unknown, Unknown, Unknown, Unknown	gnl|UG|Xl_S26463228, gnl|UG|Xl_S35760269, gnl|UG|Xl_S20966579, gnl|UG|Xl_S25791599, gnl|UG|Xl_S14923534
GO:0006195	purine nucleotide catabolic process	0.0373456	0.00079976	5	Unknown, Unknown, Unknown, Unknown, Unknown	gnl|UG|Xl_S26463228, gnl|UG|Xl_S35760269, gnl|UG|Xl_S20966579, gnl|UG|Xl_S25791599, gnl|UG|Xl_S14923534
GO:0042127	regulation of cell proliferation	0.040374	0.000906115	5	Unknown, Unknown, sash3, romo1, Unknown	gnl|UG|Xl_S25080893, gnl|UG|Xl_S38675488, gnl|UG|Xl_S14231582, gnl|UG|Xl_S14224013, gnl|UG|Xl_S13640292
GO:0072523	purine-containing compound catabolic process	0.0445462	0.00102265	5	Unknown, Unknown, Unknown, Unknown, Unknown	gnl|UG|Xl_S26463228, gnl|UG|Xl_S35760269, gnl|UG|Xl_S20966579, gnl|UG|Xl_S25791599, gnl|UG|Xl_S14923534
GO:0009612	response to mechanical stimulus	5.45983e-05	1.57342e-07	4	Unknown, Unknown, cfos-A, Unknown	gnl|UG|Xl_S42160850, gnl|UG|Xl_S34316830, gnl|UG|Xl_S13803061, gnl|UG|Xl_S14927079
GO:0050778	positive regulation of immune response	0.00656619	6.86205e-05	4	c1s, fcrg2, sash3, cfos-A	gnl|UG|Xl_S16625163, gnl|UG|Xl_S42160850, gnl|UG|Xl_S22336420, gnl|UG|Xl_S38675488
GO:0009725	response to hormone stimulus	0.0144309	0.000180479	4	khk, cfos-A, Unknown, Unknown	gnl|UG|Xl_S42160850, gnl|UG|Xl_S21561600, gnl|UG|Xl_S13803061, gnl|UG|Xl_S13640292
GO:0007596	blood coagulation	0.0257688	0.000481205	4	fgb, f10, fcrg2, Unknown	gnl|UG|Xl_S16625163, gnl|UG|Xl_S13589750, gnl|UG|Xl_S20966579, gnl|UG|Xl_S17519052
GO:0007599	hemostasis	0.0257688	0.000481205	4	fgb, f10, fcrg2, Unknown	gnl|UG|Xl_S16625163, gnl|UG|Xl_S13589750, gnl|UG|Xl_S20966579, gnl|UG|Xl_S17519052
GO:0010740	positive regulation of intracellular protein kinase cascade	0.0303179	0.000592126	4	Unknown, Unknown, dccb-A, Unknown	gnl|UG|Xl_S34316830, gnl|UG|Xl_S13797793, gnl|UG|Xl_S14927079, gnl|UG|Xl_S14224013
GO:0046777	protein amino acid autophosphorylation	0.0303179	0.000592126	4	stk10, MGC68754, syk, Unknown	gnl|UG|Xl_S17744703, gnl|UG|Xl_S13590678, gnl|UG|Xl_S13814192, gnl|UG|Xl_S21313146
GO:0050878	regulation of body fluid levels	0.0303179	0.000592126	4	fgb, f10, fcrg2, Unknown	gnl|UG|Xl_S16625163, gnl|UG|Xl_S13589750, gnl|UG|Xl_S20966579, gnl|UG|Xl_S17519052
GO:0042060	wound healing	0.0338946	0.00072005	4	fgb, f10, fcrg2, Unknown	gnl|UG|Xl_S16625163, gnl|UG|Xl_S13589750, gnl|UG|Xl_S20966579, gnl|UG|Xl_S17519052
GO:0050817	coagulation	0.0392009	0.000866354	4	fgb, f10, fcrg2, Unknown	gnl|UG|Xl_S16625163, gnl|UG|Xl_S13589750, gnl|UG|Xl_S20966579, gnl|UG|Xl_S17519052
GO:0048610	reproductive cellular process	0.0446388	0.00103242	4	stk10, mgst1, Unknown, Unknown	gnl|UG|Xl_S13590678, gnl|UG|Xl_S35765300, gnl|UG|Xl_S15220068, gnl|UG|Xl_S13640292
GO:0043065	positive regulation of apoptosis	0.0481013	0.00121963	4	Unknown, dccb-A, Unknown, Unknown	gnl|UG|Xl_S20966579, gnl|UG|Xl_S14232697, gnl|UG|Xl_S13797793, gnl|UG|Xl_S14927079
GO:0010942	positive regulation of cell death	0.0481013	0.00121963	4	Unknown, dccb-A, Unknown, Unknown	gnl|UG|Xl_S20966579, gnl|UG|Xl_S14232697, gnl|UG|Xl_S13797793, gnl|UG|Xl_S14927079
GO:0043068	positive regulation of programmed cell death	0.0481013	0.00121963	4	Unknown, dccb-A, Unknown, Unknown	gnl|UG|Xl_S20966579, gnl|UG|Xl_S14232697, gnl|UG|Xl_S13797793, gnl|UG|Xl_S14927079
GO:0030216	keratinocyte differentiation	0.00100992	7.95893e-06	3	MGC68521, Unknown, Unknown	gnl|UG|Xl_S17527772, gnl|UG|Xl_S15688298, gnl|UG|Xl_S14228795
GO:0050867	positive regulation of cell activation	0.00100992	7.95893e-06	3	Unknown, sash3, Unknown	gnl|UG|Xl_S34316830, gnl|UG|Xl_S20966579, gnl|UG|Xl_S38675488
GO:0031349	positive regulation of defense response	0.00100992	7.95893e-06	3	Unknown, fcrg2, cfos-A	gnl|UG|Xl_S16625163, gnl|UG|Xl_S42160850, gnl|UG|Xl_S14927079
GO:0002696	positive regulation of leukocyte activation	0.00100992	7.95893e-06	3	Unknown, sash3, Unknown	gnl|UG|Xl_S34316830, gnl|UG|Xl_S20966579, gnl|UG|Xl_S38675488
GO:0051251	positive regulation of lymphocyte activation	0.00100992	7.95893e-06	3	Unknown, sash3, Unknown	gnl|UG|Xl_S34316830, gnl|UG|Xl_S20966579, gnl|UG|Xl_S38675488
GO:0050870	positive regulation of T cell activation	0.00100992	7.95893e-06	3	Unknown, sash3, Unknown	gnl|UG|Xl_S34316830, gnl|UG|Xl_S20966579, gnl|UG|Xl_S38675488
GO:0050865	regulation of cell activation	0.00100992	7.95893e-06	3	Unknown, sash3, Unknown	gnl|UG|Xl_S34316830, gnl|UG|Xl_S20966579, gnl|UG|Xl_S38675488
GO:0002694	regulation of leukocyte activation	0.00100992	7.95893e-06	3	Unknown, sash3, Unknown	gnl|UG|Xl_S34316830, gnl|UG|Xl_S20966579, gnl|UG|Xl_S38675488
GO:0051249	regulation of lymphocyte activation	0.00100992	7.95893e-06	3	Unknown, sash3, Unknown	gnl|UG|Xl_S34316830, gnl|UG|Xl_S20966579, gnl|UG|Xl_S38675488
GO:0050863	regulation of T cell activation	0.00100992	7.95893e-06	3	Unknown, sash3, Unknown	gnl|UG|Xl_S34316830, gnl|UG|Xl_S20966579, gnl|UG|Xl_S38675488
GO:0032496	response to lipopolysaccharide	0.00100992	7.95893e-06	3	mgst1, cfos-A, Unknown	gnl|UG|Xl_S42160850, gnl|UG|Xl_S15220068, gnl|UG|Xl_S13640292
GO:0002237	response to molecule of bacterial origin	0.00100992	7.95893e-06	3	mgst1, cfos-A, Unknown	gnl|UG|Xl_S42160850, gnl|UG|Xl_S15220068, gnl|UG|Xl_S13640292
GO:0048545	response to steroid hormone stimulus	0.00100992	7.95893e-06	3	cfos-A, Unknown, Unknown	gnl|UG|Xl_S42160850, gnl|UG|Xl_S13803061, gnl|UG|Xl_S13640292
GO:0010038	response to metal ion	0.00345415	3.13637e-05	3	Unknown, Unknown, khk	gnl|UG|Xl_S21561600, gnl|UG|Xl_S14217852, gnl|UG|Xl_S14224013
GO:0001816	cytokine production	0.00683175	7.72478e-05	3	Unknown, fcrg2, sash3	gnl|UG|Xl_S16625163, gnl|UG|Xl_S38675488, gnl|UG|Xl_S14224013
GO:0009913	epidermal cell differentiation	0.00683175	7.72478e-05	3	MGC68521, Unknown, Unknown	gnl|UG|Xl_S17527772, gnl|UG|Xl_S15688298, gnl|UG|Xl_S14228795
GO:0008544	epidermis development	0.00683175	7.72478e-05	3	MGC68521, Unknown, Unknown	gnl|UG|Xl_S17527772, gnl|UG|Xl_S15688298, gnl|UG|Xl_S14228795
GO:0031347	regulation of defense response	0.00683175	7.72478e-05	3	Unknown, fcrg2, cfos-A	gnl|UG|Xl_S16625163, gnl|UG|Xl_S42160850, gnl|UG|Xl_S14927079
GO:0042110	T cell activation	0.00683175	7.72478e-05	3	Unknown, sash3, Unknown	gnl|UG|Xl_S34316830, gnl|UG|Xl_S20966579, gnl|UG|Xl_S38675488
GO:0043123	positive regulation of I-kappaB kinase/NF-kappaB cascade	0.0123395	0.000152209	3	Unknown, Unknown, Unknown	gnl|UG|Xl_S34316830, gnl|UG|Xl_S14927079, gnl|UG|Xl_S14224013
GO:0043122	regulation of I-kappaB kinase/NF-kappaB cascade	0.0123395	0.000152209	3	Unknown, Unknown, Unknown	gnl|UG|Xl_S34316830, gnl|UG|Xl_S14927079, gnl|UG|Xl_S14224013
GO:0007610	behavior	0.0198934	0.000262428	3	Unknown, cfos-A, Unknown	gnl|UG|Xl_S15219243, gnl|UG|Xl_S42160850, gnl|UG|Xl_S14227412
GO:0045321	leukocyte activation	0.0225669	0.000413682	3	Unknown, sash3, Unknown	gnl|UG|Xl_S34316830, gnl|UG|Xl_S20966579, gnl|UG|Xl_S38675488
GO:0046649	lymphocyte activation	0.0225669	0.000413682	3	Unknown, sash3, Unknown	gnl|UG|Xl_S34316830, gnl|UG|Xl_S20966579, gnl|UG|Xl_S38675488
GO:0030855	epithelial cell differentiation	0.0307632	0.000611365	3	MGC68521, Unknown, Unknown	gnl|UG|Xl_S17527772, gnl|UG|Xl_S15688298, gnl|UG|Xl_S14228795
GO:0007249	I-kappaB kinase/NF-kappaB cascade	0.0307632	0.000611365	3	Unknown, Unknown, Unknown	gnl|UG|Xl_S34316830, gnl|UG|Xl_S14927079, gnl|UG|Xl_S14224013
GO:0051789	response to protein stimulus	0.0392009	0.000860501	3	MGC53707, Unknown, Unknown	gnl|UG|Xl_S14742693, gnl|UG|Xl_S35737516, gnl|UG|Xl_S25791599
GO:0008015	blood circulation	0.0477378	0.00116576	3	nppb, edn1, Unknown	gnl|UG|Xl_S13803061, gnl|UG|Xl_S48316979, gnl|UG|Xl_S18088686
GO:0003013	circulatory system process	0.0477378	0.00116576	3	nppb, edn1, Unknown	gnl|UG|Xl_S13803061, gnl|UG|Xl_S48316979, gnl|UG|Xl_S18088686
GO:0071260	cellular response to mechanical stimulus	0.0225669	0.0004006	2	Unknown, Unknown	gnl|UG|Xl_S34316830, gnl|UG|Xl_S14927079
GO:0006803	glutathione conjugation reaction	0.0225669	0.0004006	2	mgst1, MGC154434	gnl|UG|Xl_S34871916, gnl|UG|Xl_S15220068
GO:0002764	immune response-regulating signaling pathway	0.0225669	0.0004006	2	Unknown, cfos-A	gnl|UG|Xl_S42160850, gnl|UG|Xl_S20966579
GO:0008624	induction of apoptosis by extracellular signals	0.0225669	0.0004006	2	Unknown, Unknown	gnl|UG|Xl_S20966579, gnl|UG|Xl_S14927079
GO:0050900	leukocyte migration	0.0225669	0.0004006	2	stk10, fcrg2	gnl|UG|Xl_S16625163, gnl|UG|Xl_S13590678
GO:0031294	lymphocyte costimulation	0.0225669	0.0004006	2	Unknown, Unknown	gnl|UG|Xl_S34316830, gnl|UG|Xl_S20966579
GO:0002821	positive regulation of adaptive immune response	0.0225669	0.0004006	2	fcrg2, sash3	gnl|UG|Xl_S16625163, gnl|UG|Xl_S38675488
GO:0002824	positive regulation of adaptive immune response based on somatic recombination of immune receptors built from immunoglobulin superfamily domains	0.0225669	0.0004006	2	fcrg2, sash3	gnl|UG|Xl_S16625163, gnl|UG|Xl_S38675488
GO:0001819	positive regulation of cytokine production	0.0225669	0.0004006	2	fcrg2, sash3	gnl|UG|Xl_S16625163, gnl|UG|Xl_S38675488
GO:0002699	positive regulation of immune effector process	0.0225669	0.0004006	2	fcrg2, sash3	gnl|UG|Xl_S16625163, gnl|UG|Xl_S38675488
GO:0050729	positive regulation of inflammatory response	0.0225669	0.0004006	2	Unknown, fcrg2	gnl|UG|Xl_S16625163, gnl|UG|Xl_S14927079
GO:0002705	positive regulation of leukocyte mediated immunity	0.0225669	0.0004006	2	fcrg2, sash3	gnl|UG|Xl_S16625163, gnl|UG|Xl_S38675488
GO:0002708	positive regulation of lymphocyte mediated immunity	0.0225669	0.0004006	2	fcrg2, sash3	gnl|UG|Xl_S16625163, gnl|UG|Xl_S38675488
GO:0032103	positive regulation of response to external stimulus	0.0225669	0.0004006	2	Unknown, fcrg2	gnl|UG|Xl_S16625163, gnl|UG|Xl_S14927079
GO:0002819	regulation of adaptive immune response	0.0225669	0.0004006	2	fcrg2, sash3	gnl|UG|Xl_S16625163, gnl|UG|Xl_S38675488
GO:0002822	regulation of adaptive immune response based on somatic recombination of immune receptors built from immunoglobulin superfamily domains	0.0225669	0.0004006	2	fcrg2, sash3	gnl|UG|Xl_S16625163, gnl|UG|Xl_S38675488
GO:0002697	regulation of immune effector process	0.0225669	0.0004006	2	fcrg2, sash3	gnl|UG|Xl_S16625163, gnl|UG|Xl_S38675488
GO:0002703	regulation of leukocyte mediated immunity	0.0225669	0.0004006	2	fcrg2, sash3	gnl|UG|Xl_S16625163, gnl|UG|Xl_S38675488
GO:0002706	regulation of lymphocyte mediated immunity	0.0225669	0.0004006	2	fcrg2, sash3	gnl|UG|Xl_S16625163, gnl|UG|Xl_S38675488
GO:0042493	response to drug	0.0225669	0.0004006	2	mgst1, cfos-A	gnl|UG|Xl_S42160850, gnl|UG|Xl_S15220068
GO:0031295	T cell costimulation	0.0225669	0.0004006	2	Unknown, Unknown	gnl|UG|Xl_S34316830, gnl|UG|Xl_S20966579
GO:0071214	cellular response to abiotic stimulus	0.0477378	0.00118588	2	Unknown, Unknown	gnl|UG|Xl_S34316830, gnl|UG|Xl_S14927079
GO:0050727	regulation of inflammatory response	0.0477378	0.00118588	2	Unknown, fcrg2	gnl|UG|Xl_S16625163, gnl|UG|Xl_S14927079
GO:0034097	response to cytokine stimulus	0.0477378	0.00118588	2	Unknown, cfos-A	gnl|UG|Xl_S42160850, gnl|UG|Xl_S14927079

## Sheet: NR1-downregulated
GO-ID	Term	FDR	P-Value	#Test	Gene name	UniGene ID
GO:0009987	cellular process	0.0132142	0.000211334	56	vax2-a, tf-b, e2f3, LOC398504, Unknown, kif20b, ncapd2, rad51l3, hoxc5, Unknown, ect2, brca1, Unknown, Unknown, Unknown, Unknown, atp12a-a, Unknown, LOC443699, Unknown, Unknown, kif2c, Unknown, arhgap9, nusap1-a, pdp2, Unknown, Unknown, Unknown, kif20a, ndc80, Unknown, Unknown, Unknown, igfbp-like, Unknown, Unknown, Unknown, Unknown, Unknown, Unknown, Unknown, Unknown, Unknown, Unknown, tdh, Unkn…	gnl|UG|Xl_S43236157, gnl|UG|Xl_S22529059, gnl|UG|Xl_S13801350, gnl|UG|Xl_S36163208, gnl|UG|Xl_S13798014, gnl|UG|Xl_S25665628, gnl|UG|Xl_S48799493, gnl|UG|Xl_S21929390, gnl|UG|Xl_S19874678, gnl|UG|Xl_S21057526, gnl|UG|Xl_S19874611, gnl|UG|Xl_S14925612, gnl|UG|Xl_S18078718, gnl|UG|Xl_S14215870, gnl|UG|Xl_S14902330, gnl|UG|Xl_S13829914, gnl|UG|Xl_S13816788, gnl|UG|Xl_S31697065, gnl|UG|Xl_S13831068, …
GO:0050896	response to stimulus	0.0104685	0.000149212	25	LOC398628, ect2, brca1, ucn3, arhgap9, Unknown, Unknown, Unknown, Unknown, LOC495209, Unknown, Unknown, Unknown, h2-ea, Unknown, Unknown, Unknown, Unknown, LOC432122, Unknown, Unknown, Unknown, sfrp5-b, Unknown, cacna1b	gnl|UG|Xl_S22529059, gnl|UG|Xl_S21163298, gnl|UG|Xl_S13801350, gnl|UG|Xl_S21929390, gnl|UG|Xl_S14215870, gnl|UG|Xl_S13829914, gnl|UG|Xl_S21561447, gnl|UG|Xl_S32409012, gnl|UG|Xl_S20755586, gnl|UG|Xl_S14227363, gnl|UG|Xl_S22245678, gnl|UG|Xl_S52547314, gnl|UG|Xl_S15685667, gnl|UG|Xl_S25080682, gnl|UG|Xl_S15810431, gnl|UG|Xl_S35786309, gnl|UG|Xl_S35774311, gnl|UG|Xl_S19608156, gnl|UG|Xl_S25080870, …
GO:0016043	cellular component organization	0.00289489	1.45927e-05	18	LOC398504, Unknown, ncapd2, Unknown, Unknown, Unknown, kif2c, nusap1-a, Unknown, ndc80, igfbp-like, Unknown, Unknown, Unknown, Unknown, Unknown, prc1, Unknown	gnl|UG|Xl_S13801350, gnl|UG|Xl_S36163208, gnl|UG|Xl_S19874678, gnl|UG|Xl_S13816788, gnl|UG|Xl_S13831068, gnl|UG|Xl_S14227363, gnl|UG|Xl_S34328700, gnl|UG|Xl_S18081927, gnl|UG|Xl_S35796101, gnl|UG|Xl_S13590658, gnl|UG|Xl_S15810431, gnl|UG|Xl_S26456047, gnl|UG|Xl_S35786309, gnl|UG|Xl_S20966869, gnl|UG|Xl_S35774311, gnl|UG|Xl_S16552364, gnl|UG|Xl_S38675525, gnl|UG|Xl_S18083283
GO:0071840	cellular component organization or biogenesis	0.00538069	3.86281e-05	18	LOC398504, Unknown, ncapd2, Unknown, Unknown, Unknown, kif2c, nusap1-a, Unknown, ndc80, igfbp-like, Unknown, Unknown, Unknown, Unknown, Unknown, prc1, Unknown	gnl|UG|Xl_S13801350, gnl|UG|Xl_S36163208, gnl|UG|Xl_S19874678, gnl|UG|Xl_S13816788, gnl|UG|Xl_S13831068, gnl|UG|Xl_S14227363, gnl|UG|Xl_S34328700, gnl|UG|Xl_S18081927, gnl|UG|Xl_S35796101, gnl|UG|Xl_S13590658, gnl|UG|Xl_S15810431, gnl|UG|Xl_S26456047, gnl|UG|Xl_S35786309, gnl|UG|Xl_S20966869, gnl|UG|Xl_S35774311, gnl|UG|Xl_S16552364, gnl|UG|Xl_S38675525, gnl|UG|Xl_S18083283
GO:0071842	cellular component organization at cellular level	0.0030855	1.60899e-05	16	LOC398504, Unknown, ncapd2, Unknown, Unknown, Unknown, kif2c, nusap1-a, Unknown, ndc80, Unknown, Unknown, Unknown, Unknown, prc1, Unknown	gnl|UG|Xl_S13801350, gnl|UG|Xl_S36163208, gnl|UG|Xl_S19874678, gnl|UG|Xl_S13816788, gnl|UG|Xl_S13831068, gnl|UG|Xl_S18081927, gnl|UG|Xl_S35796101, gnl|UG|Xl_S13590658, gnl|UG|Xl_S15810431, gnl|UG|Xl_S26456047, gnl|UG|Xl_S35786309, gnl|UG|Xl_S20966869, gnl|UG|Xl_S35774311, gnl|UG|Xl_S16552364, gnl|UG|Xl_S38675525, gnl|UG|Xl_S18083283
GO:0071841	cellular component organization or biogenesis at cellular level	0.00538069	3.92819e-05	16	LOC398504, Unknown, ncapd2, Unknown, Unknown, Unknown, kif2c, nusap1-a, Unknown, ndc80, Unknown, Unknown, Unknown, Unknown, prc1, Unknown	gnl|UG|Xl_S13801350, gnl|UG|Xl_S36163208, gnl|UG|Xl_S19874678, gnl|UG|Xl_S13816788, gnl|UG|Xl_S13831068, gnl|UG|Xl_S18081927, gnl|UG|Xl_S35796101, gnl|UG|Xl_S13590658, gnl|UG|Xl_S15810431, gnl|UG|Xl_S26456047, gnl|UG|Xl_S35786309, gnl|UG|Xl_S20966869, gnl|UG|Xl_S35774311, gnl|UG|Xl_S16552364, gnl|UG|Xl_S38675525, gnl|UG|Xl_S18083283
GO:0032501	multicellular organismal process	0.00344984	1.85894e-05	15	Unknown, Unknown, ucn3, Unknown, Unknown, Unknown, Unknown, Unknown, Unknown, Unknown, Unknown, Unknown, Unknown, Unknown, cacna1b	gnl|UG|Xl_S22529059, gnl|UG|Xl_S21163298, gnl|UG|Xl_S13801350, gnl|UG|Xl_S48799493, gnl|UG|Xl_S32409012, gnl|UG|Xl_S25816131, gnl|UG|Xl_S14227363, gnl|UG|Xl_S52547314, gnl|UG|Xl_S18081927, gnl|UG|Xl_S15685667, gnl|UG|Xl_S15810431, gnl|UG|Xl_S35786309, gnl|UG|Xl_S19608156, gnl|UG|Xl_S25080870, gnl|UG|Xl_S32414773
GO:0048522	positive regulation of cellular process	0.00161203	5.04371e-06	12	Unknown, Unknown, Unknown, Unknown, Unknown, Unknown, Unknown, Unknown, Unknown, Unknown, Unknown, Unknown	gnl|UG|Xl_S22529059, gnl|UG|Xl_S13801350, gnl|UG|Xl_S14925612, gnl|UG|Xl_S18078718, gnl|UG|Xl_S32409012, gnl|UG|Xl_S14227363, gnl|UG|Xl_S15685667, gnl|UG|Xl_S35796101, gnl|UG|Xl_S35786309, gnl|UG|Xl_S19608156, gnl|UG|Xl_S32414773, gnl|UG|Xl_S18083283
GO:0048518	positive regulation of biological process	0.00200796	8.72571e-06	12	Unknown, Unknown, Unknown, Unknown, Unknown, Unknown, Unknown, Unknown, Unknown, Unknown, Unknown, Unknown	gnl|UG|Xl_S22529059, gnl|UG|Xl_S13801350, gnl|UG|Xl_S14925612, gnl|UG|Xl_S18078718, gnl|UG|Xl_S32409012, gnl|UG|Xl_S14227363, gnl|UG|Xl_S15685667, gnl|UG|Xl_S35796101, gnl|UG|Xl_S35786309, gnl|UG|Xl_S19608156, gnl|UG|Xl_S32414773, gnl|UG|Xl_S18083283
GO:0002376	immune system process	0.000363295	2.53706e-07	10	LOC398628, Unknown, Unknown, LOC495209, h2-ea, Unknown, LOC432122, Unknown, Unknown, Unknown	gnl|UG|Xl_S13829914, gnl|UG|Xl_S21561447, gnl|UG|Xl_S32409012, gnl|UG|Xl_S22245678, gnl|UG|Xl_S25080682, gnl|UG|Xl_S35786309, gnl|UG|Xl_S16181645, gnl|UG|Xl_S32414773, gnl|UG|Xl_S32401422, gnl|UG|Xl_S18083283
GO:0048519	negative regulation of biological process	0.0157145	0.000284078	10	Unknown, Unknown, Unknown, Unknown, Unknown, Unknown, Unknown, Unknown, Unknown, Unknown	gnl|UG|Xl_S22529059, gnl|UG|Xl_S13801350, gnl|UG|Xl_S25665628, gnl|UG|Xl_S14925612, gnl|UG|Xl_S13829914, gnl|UG|Xl_S15685667, gnl|UG|Xl_S35796101, gnl|UG|Xl_S19608156, gnl|UG|Xl_S25080870, gnl|UG|Xl_S18083283
GO:0006955	immune response	0.000363295	3.97e-07	9	LOC398628, Unknown, Unknown, LOC495209, h2-ea, Unknown, LOC432122, Unknown, Unknown	gnl|UG|Xl_S13829914, gnl|UG|Xl_S21561447, gnl|UG|Xl_S32409012, gnl|UG|Xl_S22245678, gnl|UG|Xl_S25080682, gnl|UG|Xl_S16181645, gnl|UG|Xl_S32414773, gnl|UG|Xl_S32401422, gnl|UG|Xl_S18083283
GO:0048583	regulation of response to stimulus	0.0087911	0.000116135	9	ect2, arhgap9, Unknown, Unknown, Unknown, Unknown, Unknown, Unknown, Unknown	gnl|UG|Xl_S13801350, gnl|UG|Xl_S13829914, gnl|UG|Xl_S32409012, gnl|UG|Xl_S20755586, gnl|UG|Xl_S15685667, gnl|UG|Xl_S15810431, gnl|UG|Xl_S25080870, gnl|UG|Xl_S32414773, gnl|UG|Xl_S22196155
GO:0065008	regulation of biological quality	0.0132142	0.000221297	9	tf-b, Unknown, Unknown, igfbp-like, Unknown, Unknown, Unknown, Unknown, cacna1b	gnl|UG|Xl_S13801350, gnl|UG|Xl_S14215870, gnl|UG|Xl_S14227363, gnl|UG|Xl_S34328700, gnl|UG|Xl_S52547314, gnl|UG|Xl_S16907161, gnl|UG|Xl_S15685667, gnl|UG|Xl_S35786309, gnl|UG|Xl_S32400712
GO:0048523	negative regulation of cellular process	0.0338774	0.000806744	9	Unknown, Unknown, Unknown, Unknown, Unknown, Unknown, Unknown, Unknown, Unknown	gnl|UG|Xl_S22529059, gnl|UG|Xl_S13801350, gnl|UG|Xl_S25665628, gnl|UG|Xl_S14925612, gnl|UG|Xl_S13829914, gnl|UG|Xl_S15685667, gnl|UG|Xl_S35796101, gnl|UG|Xl_S19608156, gnl|UG|Xl_S25080870
GO:0006950	response to stress	0.0475666	0.00119888	9	brca1, ucn3, Unknown, Unknown, Unknown, Unknown, Unknown, Unknown, Unknown	gnl|UG|Xl_S21163298, gnl|UG|Xl_S13829914, gnl|UG|Xl_S32409012, gnl|UG|Xl_S15685667, gnl|UG|Xl_S35786309, gnl|UG|Xl_S19608156, gnl|UG|Xl_S32414773, gnl|UG|Xl_S18083283, gnl|UG|Xl_S13684601
GO:0023051	regulation of signaling process	0.0214303	0.000409758	8	ect2, arhgap9, Unknown, Unknown, Unknown, Unknown, Unknown, Unknown	gnl|UG|Xl_S13801350, gnl|UG|Xl_S32409012, gnl|UG|Xl_S20755586, gnl|UG|Xl_S15685667, gnl|UG|Xl_S15810431, gnl|UG|Xl_S25080870, gnl|UG|Xl_S32414773, gnl|UG|Xl_S22196155
GO:0042592	homeostatic process	0.00579139	4.3287e-05	7	tf-b, Unknown, Unknown, Unknown, Unknown, Unknown, cacna1b	gnl|UG|Xl_S14215870, gnl|UG|Xl_S14227363, gnl|UG|Xl_S52547314, gnl|UG|Xl_S16907161, gnl|UG|Xl_S15685667, gnl|UG|Xl_S35786309, gnl|UG|Xl_S32400712
GO:0065009	regulation of molecular function	0.0162501	0.000296587	7	Unknown, Unknown, arhgap9, Unknown, Unknown, Unknown, cacna1b	gnl|UG|Xl_S25665628, gnl|UG|Xl_S32409012, gnl|UG|Xl_S52547314, gnl|UG|Xl_S35796101, gnl|UG|Xl_S35786309, gnl|UG|Xl_S32414773, gnl|UG|Xl_S22196155
GO:0042127	regulation of cell proliferation	0.000627376	1.30862e-06	6	Unknown, Unknown, Unknown, Unknown, Unknown, Unknown	gnl|UG|Xl_S22529059, gnl|UG|Xl_S32409012, gnl|UG|Xl_S35786309, gnl|UG|Xl_S25080870, gnl|UG|Xl_S32414773, gnl|UG|Xl_S18083283
GO:0032879	regulation of localization	0.000853531	2.03422e-06	6	Unknown, Unknown, Unknown, Unknown, Unknown, cacna1b	gnl|UG|Xl_S13801350, gnl|UG|Xl_S14215870, gnl|UG|Xl_S14227363, gnl|UG|Xl_S52547314, gnl|UG|Xl_S15685667, gnl|UG|Xl_S25080870
GO:0008283	cell proliferation	0.00182459	6.36861e-06	6	Unknown, Unknown, Unknown, Unknown, Unknown, Unknown	gnl|UG|Xl_S22529059, gnl|UG|Xl_S32409012, gnl|UG|Xl_S35786309, gnl|UG|Xl_S25080870, gnl|UG|Xl_S32414773, gnl|UG|Xl_S18083283
GO:0042221	response to chemical stimulus	0.0060847	6.67011e-05	6	Unknown, Unknown, Unknown, Unknown, Unknown, Unknown	gnl|UG|Xl_S13801350, gnl|UG|Xl_S14215870, gnl|UG|Xl_S32409012, gnl|UG|Xl_S14227363, gnl|UG|Xl_S35786309, gnl|UG|Xl_S32414773
GO:0003008	system process	0.0060847	4.95038e-05	6	Unknown, Unknown, Unknown, Unknown, Unknown, cacna1b	gnl|UG|Xl_S13801350, gnl|UG|Xl_S32409012, gnl|UG|Xl_S52547314, gnl|UG|Xl_S15685667, gnl|UG|Xl_S15810431, gnl|UG|Xl_S32414773
GO:0050790	regulation of catalytic activity	0.0229806	0.000487333	6	Unknown, Unknown, arhgap9, Unknown, Unknown, Unknown	gnl|UG|Xl_S25665628, gnl|UG|Xl_S32409012, gnl|UG|Xl_S35796101, gnl|UG|Xl_S35786309, gnl|UG|Xl_S32414773, gnl|UG|Xl_S22196155
GO:0007017	microtubule-based process	0.0492573	0.00125005	6	kif20b, Unknown, kif2c, kif20a, ndc80, prc1	gnl|UG|Xl_S19874678, gnl|UG|Xl_S19874611, gnl|UG|Xl_S13831068, gnl|UG|Xl_S18081927, gnl|UG|Xl_S16552364, gnl|UG|Xl_S21313157
GO:0043065	positive regulation of apoptosis	0.000853531	2.37381e-06	5	Unknown, Unknown, Unknown, Unknown, Unknown	gnl|UG|Xl_S22529059, gnl|UG|Xl_S14925612, gnl|UG|Xl_S18078718, gnl|UG|Xl_S32409012, gnl|UG|Xl_S32414773
GO:0010942	positive regulation of cell death	0.000853531	2.37381e-06	5	Unknown, Unknown, Unknown, Unknown, Unknown	gnl|UG|Xl_S22529059, gnl|UG|Xl_S14925612, gnl|UG|Xl_S18078718, gnl|UG|Xl_S32409012, gnl|UG|Xl_S32414773
GO:0043068	positive regulation of programmed cell death	0.000853531	2.37381e-06	5	Unknown, Unknown, Unknown, Unknown, Unknown	gnl|UG|Xl_S22529059, gnl|UG|Xl_S14925612, gnl|UG|Xl_S18078718, gnl|UG|Xl_S32409012, gnl|UG|Xl_S32414773
GO:0043085	positive regulation of catalytic activity	0.0025817	1.16677e-05	5	Unknown, arhgap9, Unknown, Unknown, Unknown	gnl|UG|Xl_S32409012, gnl|UG|Xl_S35796101, gnl|UG|Xl_S35786309, gnl|UG|Xl_S32414773, gnl|UG|Xl_S22196155
GO:0048878	chemical homeostasis	0.00367873	2.04622e-05	5	tf-b, Unknown, Unknown, Unknown, cacna1b	gnl|UG|Xl_S14215870, gnl|UG|Xl_S14227363, gnl|UG|Xl_S52547314, gnl|UG|Xl_S16907161, gnl|UG|Xl_S15685667
GO:0006952	defense response	0.00538069	3.78837e-05	5	Unknown, Unknown, Unknown, Unknown, Unknown	gnl|UG|Xl_S13829914, gnl|UG|Xl_S32409012, gnl|UG|Xl_S15685667, gnl|UG|Xl_S32414773, gnl|UG|Xl_S18083283
GO:0019882	antigen processing and presentation	0.0060847	6.50588e-05	5	LOC398628, LOC495209, h2-ea, LOC432122, Unknown	gnl|UG|Xl_S21561447, gnl|UG|Xl_S22245678, gnl|UG|Xl_S25080682, gnl|UG|Xl_S16181645, gnl|UG|Xl_S32401422
GO:0044093	positive regulation of molecular function	0.0060847	5.28197e-05	5	Unknown, arhgap9, Unknown, Unknown, Unknown	gnl|UG|Xl_S32409012, gnl|UG|Xl_S35796101, gnl|UG|Xl_S35786309, gnl|UG|Xl_S32414773, gnl|UG|Xl_S22196155
GO:0051239	regulation of multicellular organismal process	0.0247703	0.000542509	5	Unknown, Unknown, Unknown, Unknown, cacna1b	gnl|UG|Xl_S13801350, gnl|UG|Xl_S52547314, gnl|UG|Xl_S15685667, gnl|UG|Xl_S35786309, gnl|UG|Xl_S25080870
GO:0019725	cellular homeostasis	0.0274173	0.000612397	5	tf-b, Unknown, Unknown, Unknown, cacna1b	gnl|UG|Xl_S14215870, gnl|UG|Xl_S52547314, gnl|UG|Xl_S16907161, gnl|UG|Xl_S15685667, gnl|UG|Xl_S32400712
GO:0007610	behavior	0.000363295	4.09543e-07	4	Unknown, Unknown, Unknown, cacna1b	gnl|UG|Xl_S13801350, gnl|UG|Xl_S52547314, gnl|UG|Xl_S15685667, gnl|UG|Xl_S15810431
GO:0051345	positive regulation of hydrolase activity	0.000953526	2.81765e-06	4	arhgap9, Unknown, Unknown, Unknown	gnl|UG|Xl_S32409012, gnl|UG|Xl_S35786309, gnl|UG|Xl_S32414773, gnl|UG|Xl_S22196155
GO:0006917	induction of apoptosis	0.00182459	7.61169e-06	4	Unknown, Unknown, Unknown, Unknown	gnl|UG|Xl_S14925612, gnl|UG|Xl_S18078718, gnl|UG|Xl_S32409012, gnl|UG|Xl_S32414773
GO:0012502	induction of programmed cell death	0.00182459	7.61169e-06	4	Unknown, Unknown, Unknown, Unknown	gnl|UG|Xl_S14925612, gnl|UG|Xl_S18078718, gnl|UG|Xl_S32409012, gnl|UG|Xl_S32414773
GO:0009725	response to hormone stimulus	0.00182459	7.61169e-06	4	Unknown, Unknown, Unknown, Unknown	gnl|UG|Xl_S13801350, gnl|UG|Xl_S32409012, gnl|UG|Xl_S35786309, gnl|UG|Xl_S32414773
GO:0051704	multi-organism process	0.00455141	2.61075e-05	4	Unknown, Unknown, Unknown, Unknown	gnl|UG|Xl_S32409012, gnl|UG|Xl_S34316313, gnl|UG|Xl_S35786309, gnl|UG|Xl_S32414773
GO:0008284	positive regulation of cell proliferation	0.00538069	3.20304e-05	4	Unknown, Unknown, Unknown, Unknown	gnl|UG|Xl_S32409012, gnl|UG|Xl_S35786309, gnl|UG|Xl_S32414773, gnl|UG|Xl_S18083283
GO:0009719	response to endogenous stimulus	0.00538069	3.88812e-05	4	Unknown, Unknown, Unknown, Unknown	gnl|UG|Xl_S13801350, gnl|UG|Xl_S32409012, gnl|UG|Xl_S35786309, gnl|UG|Xl_S32414773
GO:0055082	cellular chemical homeostasis	0.0060847	7.73183e-05	4	tf-b, Unknown, Unknown, cacna1b	gnl|UG|Xl_S14215870, gnl|UG|Xl_S52547314, gnl|UG|Xl_S16907161, gnl|UG|Xl_S15685667
GO:0006873	cellular ion homeostasis	0.0060847	6.58721e-05	4	tf-b, Unknown, Unknown, cacna1b	gnl|UG|Xl_S14215870, gnl|UG|Xl_S52547314, gnl|UG|Xl_S16907161, gnl|UG|Xl_S15685667
GO:0051049	regulation of transport	0.0060847	7.73183e-05	4	Unknown, Unknown, Unknown, cacna1b	gnl|UG|Xl_S13801350, gnl|UG|Xl_S14215870, gnl|UG|Xl_S52547314, gnl|UG|Xl_S15685667
GO:0009605	response to external stimulus	0.0101718	0.00013791	4	Unknown, Unknown, Unknown, Unknown	gnl|UG|Xl_S13829914, gnl|UG|Xl_S32409012, gnl|UG|Xl_S35786309, gnl|UG|Xl_S32414773
GO:0050801	ion homeostasis	0.0122255	0.000178506	4	tf-b, Unknown, Unknown, cacna1b	gnl|UG|Xl_S14215870, gnl|UG|Xl_S52547314, gnl|UG|Xl_S16907161, gnl|UG|Xl_S15685667
GO:0010033	response to organic substance	0.0189106	0.000351717	4	Unknown, Unknown, Unknown, Unknown	gnl|UG|Xl_S13801350, gnl|UG|Xl_S32409012, gnl|UG|Xl_S35786309, gnl|UG|Xl_S32414773
GO:0070887	cellular response to chemical stimulus	0.0224779	0.000472766	4	Unknown, Unknown, Unknown, Unknown	gnl|UG|Xl_S13801350, gnl|UG|Xl_S32409012, gnl|UG|Xl_S35786309, gnl|UG|Xl_S32414773
GO:0051336	regulation of hydrolase activity	0.0240783	0.000518982	4	arhgap9, Unknown, Unknown, Unknown	gnl|UG|Xl_S32409012, gnl|UG|Xl_S35786309, gnl|UG|Xl_S32414773, gnl|UG|Xl_S22196155
GO:0007243	intracellular protein kinase cascade	0.0297253	0.000676866	4	Unknown, Unknown, Unknown, Unknown	gnl|UG|Xl_S32409012, gnl|UG|Xl_S15810431, gnl|UG|Xl_S32414773, gnl|UG|Xl_S18083283
GO:0071222	cellular response to lipopolysaccharide	0.000363295	6.94636e-07	3	Unknown, Unknown, Unknown	gnl|UG|Xl_S32409012, gnl|UG|Xl_S35786309, gnl|UG|Xl_S32414773
GO:0071219	cellular response to molecule of bacterial origin	0.000363295	6.94636e-07	3	Unknown, Unknown, Unknown	gnl|UG|Xl_S32409012, gnl|UG|Xl_S35786309, gnl|UG|Xl_S32414773
GO:0050673	epithelial cell proliferation	0.000363295	6.94636e-07	3	Unknown, Unknown, Unknown	gnl|UG|Xl_S22529059, gnl|UG|Xl_S35786309, gnl|UG|Xl_S25080870
GO:0050678	regulation of epithelial cell proliferation	0.000363295	6.94636e-07	3	Unknown, Unknown, Unknown	gnl|UG|Xl_S22529059, gnl|UG|Xl_S35786309, gnl|UG|Xl_S25080870
GO:0042493	response to drug	0.000363295	6.94636e-07	3	Unknown, Unknown, Unknown	gnl|UG|Xl_S32409012, gnl|UG|Xl_S14227363, gnl|UG|Xl_S32414773
GO:0032496	response to lipopolysaccharide	0.000363295	6.94636e-07	3	Unknown, Unknown, Unknown	gnl|UG|Xl_S32409012, gnl|UG|Xl_S35786309, gnl|UG|Xl_S32414773
GO:0002237	response to molecule of bacterial origin	0.000363295	6.94636e-07	3	Unknown, Unknown, Unknown	gnl|UG|Xl_S32409012, gnl|UG|Xl_S35786309, gnl|UG|Xl_S32414773
GO:0044419	interspecies interaction between organisms	0.00182459	6.85646e-06	3	Unknown, Unknown, Unknown	gnl|UG|Xl_S32409012, gnl|UG|Xl_S34316313, gnl|UG|Xl_S32414773
GO:0031347	regulation of defense response	0.00182459	6.85646e-06	3	Unknown, Unknown, Unknown	gnl|UG|Xl_S13829914, gnl|UG|Xl_S32409012, gnl|UG|Xl_S32414773
GO:0071216	cellular response to biotic stimulus	0.00279924	1.3624e-05	3	Unknown, Unknown, Unknown	gnl|UG|Xl_S32409012, gnl|UG|Xl_S35786309, gnl|UG|Xl_S32414773
[truncated: 52 more rows]
