# Supplementary material for: Genome-wide expression profile of the response to spinal cord injury in Xenopus laevis reveals extensive differences between regenerative and non-regenerative stages
Source: Neural Dev. 2014 May 22;9:12. doi: 10.1186/1749-8104-9-12 (PMC4046850; doi:10.1186/1749-8104-9-12)
Supplement: Additional file 4 — Gene ontology enrichment analysis for differentially expressed transcripts 1 day after injury. Biological processes enriched amongst up or downregulated transcripts at 1 day after injury are shown. A list of genes contributing to each category is shown. Transcribed loci that have not been characterized in Xenopus before are shown as ‘unknown’. FDR, false discovery rate; #Test, number of transcripts contributing to each category. [file 1749-8104-9-12-S4.xlsx]

## Sheet: Filename
Additional file 5 – Gene ontology enrichment analysis for differentially expressed transcripts 2 days after injury

## Sheet: R2-upregulated
GO-ID	Term	FDR	P-Value	#Test	TestSeqs (gene name)	TestSeqs
GO:0009987	cellular process	5.9958e-12	3.24536e-14	192	dlc, lig1, aurka, hhex, rad51-b, neurog2-a, mcm4-a, cenpe, foxb1, ascl1, kif22, tf-b, e2f3, ccnb3, tpx2-a, clspn, mcm10, kifc1, smc2, kif11-b, kif4a, neurod4, cks2, LOC495419, atp12a-b, cks1b-a, mastl, kif20b, ncapd2, cdk1-b, rrm2b, ccnb1, aurka-b, haus6, tpx2-b, pola2, incenp-a, kif11-a, ect2, cdca7l, cdc20, MGC84060, cdc45, donson, mad2l1, ung, aurkb-a, mrps25, gpnmb, rpa3, prim2, Unknown, kpna…	gnl|UG|Xl_S16181846, gnl|UG|Xl_S25080790, gnl|UG|Xl_S13590606, gnl|UG|Xl_S36663047, gnl|UG|Xl_S13590604, gnl|UG|Xl_S13589436, gnl|UG|Xl_S36163208, gnl|UG|Xl_S35750421, gnl|UG|Xl_S16907161, gnl|UG|Xl_S25816272, gnl|UG|Xl_S14926233, gnl|UG|Xl_S13831328, gnl|UG|Xl_S21383334, gnl|UG|Xl_S14232596, gnl|UG|Xl_S14742630, gnl|UG|Xl_S13802923, gnl|UG|Xl_S55309406, gnl|UG|Xl_S30141587, gnl|UG|Xl_S14921779, …
GO:0008152	metabolic process	0.000694372	1.63257e-05	124	lig1, mmp11, aurka, hhex, rad51-b, neurog2-a, mcm4-a, foxb1, ascl1, kif22, e2f3, ccnb3, clspn, mcm10, masp1/3a, smc2, neurod4, MGC82347, LOC495419, atp12a-b, mastl, MGC80644, rrm2b, ccnb1, aurka-b, pola2, cdc20, f7, MGC84060, cdc45, mad2l1, ung, mrps25, rpa3, prim2, Unknown, rrm2.2, MGC68754, rad51-a, apitd1, fbxo5-a, hes3.3, Unknown, Unknown, cdca5-a, c19orf40, Unknown, tyms, cpa6, Unknown, Unkn…	gnl|UG|Xl_S25080790, gnl|UG|Xl_S13590606, gnl|UG|Xl_S36663047, gnl|UG|Xl_S13590604, gnl|UG|Xl_S13589436, gnl|UG|Xl_S35750421, gnl|UG|Xl_S13830859, gnl|UG|Xl_S13831328, gnl|UG|Xl_S21383334, gnl|UG|Xl_S14232596, gnl|UG|Xl_S24576012, gnl|UG|Xl_S13802923, gnl|UG|Xl_S30141587, gnl|UG|Xl_S14921779, gnl|UG|Xl_S18974393, gnl|UG|Xl_S35728520, gnl|UG|Xl_S20756030, gnl|UG|Xl_S13591026, gnl|UG|Xl_S13599748, …
GO:0044238	primary metabolic process	0.00115102	3.32923e-05	115	lig1, mmp11, aurka, hhex, rad51-b, neurog2-a, mcm4-a, foxb1, ascl1, kif22, e2f3, ccnb3, clspn, mcm10, masp1/3a, smc2, neurod4, MGC82347, LOC495419, atp12a-b, mastl, MGC80644, rrm2b, ccnb1, aurka-b, pola2, cdc20, f7, MGC84060, cdc45, mad2l1, ung, mrps25, rpa3, prim2, Unknown, rrm2.2, MGC68754, rad51-a, apitd1, fbxo5-a, hes3.3, Unknown, Unknown, cdca5-a, c19orf40, Unknown, tyms, cpa6, Unknown, Unkn…	gnl|UG|Xl_S25080790, gnl|UG|Xl_S13590606, gnl|UG|Xl_S36663047, gnl|UG|Xl_S13590604, gnl|UG|Xl_S13589436, gnl|UG|Xl_S35750421, gnl|UG|Xl_S13830859, gnl|UG|Xl_S13831328, gnl|UG|Xl_S21383334, gnl|UG|Xl_S14232596, gnl|UG|Xl_S24576012, gnl|UG|Xl_S13802923, gnl|UG|Xl_S30141587, gnl|UG|Xl_S18974393, gnl|UG|Xl_S35728520, gnl|UG|Xl_S20756030, gnl|UG|Xl_S13591026, gnl|UG|Xl_S13599748, gnl|UG|Xl_S20459370, …
GO:0043170	macromolecule metabolic process	9.32875e-07	1.073e-08	110	lig1, mmp11, aurka, hhex, rad51-b, neurog2-a, mcm4-a, foxb1, ascl1, kif22, e2f3, ccnb3, clspn, mcm10, masp1/3a, smc2, neurod4, MGC82347, LOC495419, mastl, MGC80644, ccnb1, aurka-b, pola2, cdc20, f7, MGC84060, cdc45, mad2l1, ung, mrps25, rpa3, prim2, Unknown, MGC68754, rad51-a, apitd1, fbxo5-a, hes3.3, Unknown, Unknown, cdca5-a, c19orf40, Unknown, cpa6, Unknown, Unknown, masp1, ccnb1.2, LOC414515,…	gnl|UG|Xl_S25080790, gnl|UG|Xl_S13590606, gnl|UG|Xl_S36663047, gnl|UG|Xl_S13590604, gnl|UG|Xl_S13589436, gnl|UG|Xl_S35750421, gnl|UG|Xl_S13830859, gnl|UG|Xl_S13831328, gnl|UG|Xl_S21383334, gnl|UG|Xl_S14232596, gnl|UG|Xl_S24576012, gnl|UG|Xl_S13802923, gnl|UG|Xl_S30141587, gnl|UG|Xl_S18974393, gnl|UG|Xl_S35728520, gnl|UG|Xl_S20756030, gnl|UG|Xl_S13591026, gnl|UG|Xl_S13599748, gnl|UG|Xl_S20459370, …
GO:0044237	cellular metabolic process	0.00105918	3.02777e-05	106	lig1, aurka, hhex, rad51-b, neurog2-a, mcm4-a, foxb1, ascl1, kif22, e2f3, ccnb3, clspn, mcm10, smc2, neurod4, LOC495419, atp12a-b, mastl, rrm2b, ccnb1, aurka-b, pola2, cdc20, MGC84060, cdc45, mad2l1, ung, mrps25, rpa3, prim2, Unknown, rrm2.2, MGC68754, rad51-a, apitd1, fbxo5-a, hes3.3, Unknown, Unknown, cdca5-a, c19orf40, Unknown, tyms, Unknown, Unknown, ccnb1.2, LOC414515, mcm8, Unknown, dcn, pr…	gnl|UG|Xl_S25080790, gnl|UG|Xl_S13590606, gnl|UG|Xl_S36663047, gnl|UG|Xl_S13590604, gnl|UG|Xl_S13589436, gnl|UG|Xl_S35750421, gnl|UG|Xl_S13831328, gnl|UG|Xl_S21383334, gnl|UG|Xl_S14232596, gnl|UG|Xl_S13802923, gnl|UG|Xl_S30141587, gnl|UG|Xl_S18974393, gnl|UG|Xl_S35728520, gnl|UG|Xl_S20756030, gnl|UG|Xl_S13591026, gnl|UG|Xl_S13599748, gnl|UG|Xl_S21383288, gnl|UG|Xl_S17744703, gnl|UG|Xl_S20459365, …
GO:0044260	cellular macromolecule metabolic process	3.08135e-06	4.27386e-08	96	lig1, aurka, hhex, rad51-b, neurog2-a, mcm4-a, foxb1, ascl1, kif22, e2f3, ccnb3, clspn, mcm10, smc2, neurod4, LOC495419, mastl, ccnb1, aurka-b, pola2, cdc20, MGC84060, cdc45, mad2l1, ung, mrps25, rpa3, prim2, Unknown, MGC68754, rad51-a, apitd1, fbxo5-a, hes3.3, Unknown, Unknown, cdca5-a, c19orf40, Unknown, Unknown, Unknown, ccnb1.2, LOC414515, mcm8, Unknown, dcn, prim1, tacc3, plk1, mcm7-a, e2f8,…	gnl|UG|Xl_S25080790, gnl|UG|Xl_S13590606, gnl|UG|Xl_S36663047, gnl|UG|Xl_S13590604, gnl|UG|Xl_S13589436, gnl|UG|Xl_S35750421, gnl|UG|Xl_S13831328, gnl|UG|Xl_S21383334, gnl|UG|Xl_S14232596, gnl|UG|Xl_S13802923, gnl|UG|Xl_S30141587, gnl|UG|Xl_S18974393, gnl|UG|Xl_S35728520, gnl|UG|Xl_S20756030, gnl|UG|Xl_S13591026, gnl|UG|Xl_S13599748, gnl|UG|Xl_S21383288, gnl|UG|Xl_S17744703, gnl|UG|Xl_S20459365, …
GO:0065007	biological regulation	0.00207455	6.77248e-05	84	dlc, hhex, neurog2-a, mcm4-a, foxb1, ascl1, tf-b, ccnb3, clspn, masp1/3a, neurod4, LOC495419, mastl, ccnb1, ect2, cdca7l, cdc20, f7, mad2l1, aurkb-a, rpa3, MGC68754, Unknown, ect2, Unknown, fbxo5-a, hes3.3, Unknown, Unknown, Unknown, cdca5-a, Unknown, Unknown, Unknown, plek, masp1, gpsm2, ccnb1.2, fgl2, Unknown, tnc, tacc3, plk1, mcm7-a, Unknown, ccna2, rtkn2, suv39h1, racgap1, zwilch, arhgap19, …	gnl|UG|Xl_S25080790, gnl|UG|Xl_S13590606, gnl|UG|Xl_S13590604, gnl|UG|Xl_S13589436, gnl|UG|Xl_S35750421, gnl|UG|Xl_S16907161, gnl|UG|Xl_S25816272, gnl|UG|Xl_S13830859, gnl|UG|Xl_S14926233, gnl|UG|Xl_S13831328, gnl|UG|Xl_S21383334, gnl|UG|Xl_S14232596, gnl|UG|Xl_S14742630, gnl|UG|Xl_S30141587, gnl|UG|Xl_S18974394, gnl|UG|Xl_S16181632, gnl|UG|Xl_S13591026, gnl|UG|Xl_S13599748, gnl|UG|Xl_S14232423, …
GO:0050789	regulation of biological process	0.00617651	0.000248648	79	dlc, hhex, neurog2-a, mcm4-a, foxb1, ascl1, ccnb3, clspn, masp1/3a, neurod4, LOC495419, mastl, ccnb1, ect2, cdca7l, cdc20, mad2l1, aurkb-a, rpa3, MGC68754, Unknown, ect2, fbxo5-a, hes3.3, Unknown, Unknown, Unknown, cdca5-a, Unknown, Unknown, plek, masp1, gpsm2, ccnb1.2, fgl2, Unknown, tnc, tacc3, plk1, mcm7-a, Unknown, ccna2, rtkn2, suv39h1, racgap1, zwilch, arhgap19, tnfrsf11b, MGC80947, ezh2-b,…	gnl|UG|Xl_S25080790, gnl|UG|Xl_S13590606, gnl|UG|Xl_S13590604, gnl|UG|Xl_S13589436, gnl|UG|Xl_S35750421, gnl|UG|Xl_S25816272, gnl|UG|Xl_S13830859, gnl|UG|Xl_S14926233, gnl|UG|Xl_S13831328, gnl|UG|Xl_S21383334, gnl|UG|Xl_S14232596, gnl|UG|Xl_S30141587, gnl|UG|Xl_S16181632, gnl|UG|Xl_S13591026, gnl|UG|Xl_S13599748, gnl|UG|Xl_S14232423, gnl|UG|Xl_S22300586, gnl|UG|Xl_S17744703, gnl|UG|Xl_S21313473, …
GO:0007049	cell cycle	1.96077e-41	3.3166e-45	75	lig1, aurka, neurog2-a, mcm4-a, ccnb3, tpx2-a, clspn, smc2, kif11-b, cks2, LOC495419, cks1b-a, mastl, ncapd2, cdk1-b, ccnb1, aurka-b, haus6, tpx2-b, incenp-a, kif11-a, cdc20, cdc45, donson, mad2l1, aurkb-a, rpa3, cdk1-a, Unknown, kif15-b, apitd1, Unknown, fbxo5-a, lrrcc1, Unknown, cdca5-a, nuf2-a, incenp-b, haus3, gpsm2, ccnb1.2, ncaph, spc24, plk1, brrn1, mcm7-a, haus1, Unknown, mnd1, ccna2, cht…	gnl|UG|Xl_S16181846, gnl|UG|Xl_S25080790, gnl|UG|Xl_S13590606, gnl|UG|Xl_S13590604, gnl|UG|Xl_S13589436, gnl|UG|Xl_S36163208, gnl|UG|Xl_S13831328, gnl|UG|Xl_S21383334, gnl|UG|Xl_S14232596, gnl|UG|Xl_S14742630, gnl|UG|Xl_S30141587, gnl|UG|Xl_S13591026, gnl|UG|Xl_S22332532, gnl|UG|Xl_S28473561, gnl|UG|Xl_S13590742, gnl|UG|Xl_S21313473, gnl|UG|Xl_S21657410, gnl|UG|Xl_S24517538, gnl|UG|Xl_S22245732, …
GO:0006807	nitrogen compound metabolic process	0.000446128	9.80999e-06	75	lig1, hhex, rad51-b, neurog2-a, mcm4-a, foxb1, ascl1, kif22, e2f3, clspn, mcm10, smc2, neurod4, atp12a-b, MGC80644, rrm2b, pola2, MGC84060, cdc45, ung, rpa3, prim2, Unknown, rrm2.2, rad51-a, apitd1, hes3.3, Unknown, cdca5-a, c19orf40, Unknown, tyms, Unknown, mcm8, Unknown, dcn, prim1, plk1, mcm7-a, e2f8, mnd1, top2a, chtf18, suv39h1, ezh2-b, MGC80972, psmc3ip, MGC80802, foxn4, Unknown, chaf1a, Un…	gnl|UG|Xl_S25080790, gnl|UG|Xl_S13590606, gnl|UG|Xl_S13590604, gnl|UG|Xl_S35750421, gnl|UG|Xl_S21383334, gnl|UG|Xl_S13802923, gnl|UG|Xl_S30141587, gnl|UG|Xl_S18974393, gnl|UG|Xl_S35728520, gnl|UG|Xl_S20756030, gnl|UG|Xl_S13591026, gnl|UG|Xl_S13599748, gnl|UG|Xl_S21383288, gnl|UG|Xl_S20459365, gnl|UG|Xl_S46925727, gnl|UG|Xl_S24517538, gnl|UG|Xl_S13589408, gnl|UG|Xl_S17058397, gnl|UG|Xl_S22245732, …
GO:0034641	cellular nitrogen compound metabolic process	0.00133412	4.2199e-05	72	lig1, hhex, rad51-b, neurog2-a, mcm4-a, foxb1, ascl1, kif22, e2f3, clspn, mcm10, smc2, neurod4, atp12a-b, rrm2b, pola2, MGC84060, cdc45, ung, rpa3, prim2, Unknown, rrm2.2, rad51-a, apitd1, hes3.3, Unknown, cdca5-a, c19orf40, Unknown, tyms, Unknown, mcm8, Unknown, prim1, plk1, mcm7-a, e2f8, mnd1, top2a, chtf18, suv39h1, ezh2-b, MGC80972, psmc3ip, foxn4, Unknown, chaf1a, Unknown, Unknown, e2f1, Unk…	gnl|UG|Xl_S25080790, gnl|UG|Xl_S13590606, gnl|UG|Xl_S13590604, gnl|UG|Xl_S35750421, gnl|UG|Xl_S21383334, gnl|UG|Xl_S13802923, gnl|UG|Xl_S30141587, gnl|UG|Xl_S18974393, gnl|UG|Xl_S35728520, gnl|UG|Xl_S13591026, gnl|UG|Xl_S13599748, gnl|UG|Xl_S21383288, gnl|UG|Xl_S20459365, gnl|UG|Xl_S46925727, gnl|UG|Xl_S24517538, gnl|UG|Xl_S13589408, gnl|UG|Xl_S17058397, gnl|UG|Xl_S22245732, gnl|UG|Xl_S13820507, …
GO:0050794	regulation of cellular process	0.0467106	0.00312879	72	dlc, hhex, neurog2-a, mcm4-a, foxb1, ascl1, ccnb3, clspn, neurod4, LOC495419, mastl, ccnb1, ect2, cdca7l, cdc20, mad2l1, aurkb-a, rpa3, MGC68754, Unknown, ect2, fbxo5-a, hes3.3, Unknown, Unknown, Unknown, cdca5-a, Unknown, Unknown, plek, gpsm2, ccnb1.2, fgl2, tnc, tacc3, plk1, mcm7-a, Unknown, ccna2, rtkn2, suv39h1, racgap1, zwilch, arhgap19, tnfrsf11b, ezh2-b, MGC80972, ccne2, chaf1a, Unknown, s…	gnl|UG|Xl_S25080790, gnl|UG|Xl_S13590606, gnl|UG|Xl_S13590604, gnl|UG|Xl_S13589436, gnl|UG|Xl_S25816272, gnl|UG|Xl_S14926233, gnl|UG|Xl_S13831328, gnl|UG|Xl_S21383334, gnl|UG|Xl_S14232596, gnl|UG|Xl_S30141587, gnl|UG|Xl_S16181632, gnl|UG|Xl_S13591026, gnl|UG|Xl_S13599748, gnl|UG|Xl_S14232423, gnl|UG|Xl_S22300586, gnl|UG|Xl_S17744703, gnl|UG|Xl_S21313473, gnl|UG|Xl_S20459361, gnl|UG|Xl_S46925727, …
GO:0006139	nucleobase, nucleoside, nucleotide and nucleic acid metabolic process	0.00052882	1.2165e-05	69	lig1, hhex, rad51-b, neurog2-a, mcm4-a, foxb1, ascl1, kif22, e2f3, clspn, mcm10, smc2, neurod4, atp12a-b, rrm2b, pola2, MGC84060, cdc45, ung, rpa3, prim2, Unknown, rrm2.2, rad51-a, apitd1, hes3.3, Unknown, cdca5-a, c19orf40, Unknown, tyms, Unknown, mcm8, Unknown, prim1, plk1, mcm7-a, e2f8, mnd1, top2a, chtf18, suv39h1, ezh2-b, MGC80972, psmc3ip, foxn4, chaf1a, Unknown, Unknown, e2f1, Unknown, cdc…	gnl|UG|Xl_S25080790, gnl|UG|Xl_S13590606, gnl|UG|Xl_S13590604, gnl|UG|Xl_S35750421, gnl|UG|Xl_S21383334, gnl|UG|Xl_S13802923, gnl|UG|Xl_S30141587, gnl|UG|Xl_S18974393, gnl|UG|Xl_S35728520, gnl|UG|Xl_S13591026, gnl|UG|Xl_S13599748, gnl|UG|Xl_S21383288, gnl|UG|Xl_S20459365, gnl|UG|Xl_S46925727, gnl|UG|Xl_S24517538, gnl|UG|Xl_S13589408, gnl|UG|Xl_S17058397, gnl|UG|Xl_S22245732, gnl|UG|Xl_S19603170, …
GO:0071840	cellular component organization or biogenesis	5.36511e-17	1.99649e-19	68	aurka, neurog2-a, foxb1, tpx2-a, smc2, kif11-b, mastl, ncapd2, cdk1-b, aurka-b, haus6, tpx2-b, incenp-a, kif11-a, cdc20, mad2l1, aurkb-a, mrps25, rpa3, cdk1-a, Unknown, kif15-b, Unknown, fbxo5-a, lrrcc1, Unknown, cdca5-a, nuf2-a, Unknown, incenp-b, haus3, Unknown, gpsm2, ccnb1.2, LOC414515, ncaph, tsga10, spc24, ncaph2, plk1, brrn1, Unknown, haus1, def6, Unknown, Unknown, zwilch, nusap1-a, chaf1a…	gnl|UG|Xl_S16181846, gnl|UG|Xl_S13590606, gnl|UG|Xl_S36663047, gnl|UG|Xl_S13590604, gnl|UG|Xl_S13589436, gnl|UG|Xl_S36163208, gnl|UG|Xl_S21383334, gnl|UG|Xl_S14232596, gnl|UG|Xl_S14742630, gnl|UG|Xl_S30141587, gnl|UG|Xl_S28473561, gnl|UG|Xl_S13590742, gnl|UG|Xl_S21313473, gnl|UG|Xl_S24517538, gnl|UG|Xl_S13820507, gnl|UG|Xl_S35771111, gnl|UG|Xl_S26316764, gnl|UG|Xl_S43236145, gnl|UG|Xl_S26457644, …
GO:0016043	cellular component organization	5.60446e-18	1.80116e-20	67	aurka, neurog2-a, foxb1, tpx2-a, smc2, kif11-b, mastl, ncapd2, cdk1-b, aurka-b, haus6, tpx2-b, incenp-a, kif11-a, cdc20, mad2l1, aurkb-a, rpa3, cdk1-a, Unknown, kif15-b, Unknown, fbxo5-a, lrrcc1, Unknown, cdca5-a, nuf2-a, Unknown, incenp-b, haus3, Unknown, gpsm2, ccnb1.2, LOC414515, ncaph, tsga10, spc24, ncaph2, plk1, brrn1, Unknown, haus1, def6, Unknown, Unknown, zwilch, nusap1-a, chaf1a, ndc80,…	gnl|UG|Xl_S16181846, gnl|UG|Xl_S13590606, gnl|UG|Xl_S36663047, gnl|UG|Xl_S13590604, gnl|UG|Xl_S13589436, gnl|UG|Xl_S36163208, gnl|UG|Xl_S21383334, gnl|UG|Xl_S14232596, gnl|UG|Xl_S14742630, gnl|UG|Xl_S30141587, gnl|UG|Xl_S28473561, gnl|UG|Xl_S13590742, gnl|UG|Xl_S21313473, gnl|UG|Xl_S24517538, gnl|UG|Xl_S13820507, gnl|UG|Xl_S35771111, gnl|UG|Xl_S26316764, gnl|UG|Xl_S43236145, gnl|UG|Xl_S26457644, …
GO:0071841	cellular component organization or biogenesis at cellular level	1.22596e-19	3.52526e-22	65	aurka, neurog2-a, foxb1, tpx2-a, smc2, kif11-b, mastl, ncapd2, cdk1-b, aurka-b, haus6, tpx2-b, incenp-a, kif11-a, cdc20, mad2l1, aurkb-a, mrps25, rpa3, cdk1-a, Unknown, kif15-b, Unknown, fbxo5-a, lrrcc1, Unknown, cdca5-a, nuf2-a, Unknown, incenp-b, haus3, Unknown, gpsm2, ccnb1.2, LOC414515, ncaph, tsga10, spc24, ncaph2, plk1, brrn1, Unknown, haus1, Unknown, Unknown, zwilch, nusap1-a, chaf1a, ndc8…	gnl|UG|Xl_S16181846, gnl|UG|Xl_S13590606, gnl|UG|Xl_S36663047, gnl|UG|Xl_S13590604, gnl|UG|Xl_S13589436, gnl|UG|Xl_S36163208, gnl|UG|Xl_S21383334, gnl|UG|Xl_S14232596, gnl|UG|Xl_S14742630, gnl|UG|Xl_S30141587, gnl|UG|Xl_S28473561, gnl|UG|Xl_S13590742, gnl|UG|Xl_S21313473, gnl|UG|Xl_S24517538, gnl|UG|Xl_S13820507, gnl|UG|Xl_S35771111, gnl|UG|Xl_S26316764, gnl|UG|Xl_S43236145, gnl|UG|Xl_S26457644, …
GO:0071842	cellular component organization at cellular level	1.34776e-20	3.64752e-23	64	aurka, neurog2-a, foxb1, tpx2-a, smc2, kif11-b, mastl, ncapd2, cdk1-b, aurka-b, haus6, tpx2-b, incenp-a, kif11-a, cdc20, mad2l1, aurkb-a, rpa3, cdk1-a, Unknown, kif15-b, Unknown, fbxo5-a, lrrcc1, Unknown, cdca5-a, nuf2-a, Unknown, incenp-b, haus3, Unknown, gpsm2, ccnb1.2, LOC414515, ncaph, tsga10, spc24, ncaph2, plk1, brrn1, Unknown, haus1, Unknown, Unknown, zwilch, nusap1-a, chaf1a, ndc80, Unkno…	gnl|UG|Xl_S16181846, gnl|UG|Xl_S13590606, gnl|UG|Xl_S36663047, gnl|UG|Xl_S13590604, gnl|UG|Xl_S13589436, gnl|UG|Xl_S36163208, gnl|UG|Xl_S21383334, gnl|UG|Xl_S14232596, gnl|UG|Xl_S14742630, gnl|UG|Xl_S30141587, gnl|UG|Xl_S28473561, gnl|UG|Xl_S13590742, gnl|UG|Xl_S21313473, gnl|UG|Xl_S24517538, gnl|UG|Xl_S13820507, gnl|UG|Xl_S35771111, gnl|UG|Xl_S26316764, gnl|UG|Xl_S43236145, gnl|UG|Xl_S26457644, …
GO:0090304	nucleic acid metabolic process	0.000813299	2.25611e-05	62	lig1, hhex, rad51-b, neurog2-a, mcm4-a, foxb1, ascl1, kif22, e2f3, clspn, mcm10, smc2, neurod4, pola2, MGC84060, cdc45, ung, rpa3, prim2, Unknown, rad51-a, apitd1, hes3.3, Unknown, cdca5-a, c19orf40, Unknown, Unknown, mcm8, Unknown, prim1, plk1, mcm7-a, e2f8, mnd1, top2a, chtf18, suv39h1, ezh2-b, MGC80972, psmc3ip, foxn4, chaf1a, Unknown, e2f1, Unknown, cdc45l, Unknown, dtl-a, Unknown, Unknown, U…	gnl|UG|Xl_S25080790, gnl|UG|Xl_S13590606, gnl|UG|Xl_S13590604, gnl|UG|Xl_S35750421, gnl|UG|Xl_S21383334, gnl|UG|Xl_S13802923, gnl|UG|Xl_S30141587, gnl|UG|Xl_S18974393, gnl|UG|Xl_S35728520, gnl|UG|Xl_S13591026, gnl|UG|Xl_S21383288, gnl|UG|Xl_S20459365, gnl|UG|Xl_S46925727, gnl|UG|Xl_S24517538, gnl|UG|Xl_S13589408, gnl|UG|Xl_S17058397, gnl|UG|Xl_S22245732, gnl|UG|Xl_S19603170, gnl|UG|Xl_S19874734, …
GO:0006996	organelle organization	1.54471e-19	4.70311e-22	56	aurka, tpx2-a, smc2, kif11-b, mastl, ncapd2, cdk1-b, aurka-b, haus6, tpx2-b, incenp-a, kif11-a, cdc20, mad2l1, aurkb-a, rpa3, cdk1-a, Unknown, kif15-b, Unknown, fbxo5-a, lrrcc1, Unknown, cdca5-a, nuf2-a, incenp-b, haus3, Unknown, gpsm2, ccnb1.2, ncaph, spc24, ncaph2, plk1, brrn1, Unknown, haus1, Unknown, Unknown, zwilch, nusap1-a, chaf1a, ndc80, Unknown, Unknown, ska3, Unknown, was, nusap1-b, Unk…	gnl|UG|Xl_S16181846, gnl|UG|Xl_S13590604, gnl|UG|Xl_S13589436, gnl|UG|Xl_S36163208, gnl|UG|Xl_S21383334, gnl|UG|Xl_S14232596, gnl|UG|Xl_S14742630, gnl|UG|Xl_S30141587, gnl|UG|Xl_S28473561, gnl|UG|Xl_S13590742, gnl|UG|Xl_S21313473, gnl|UG|Xl_S24517538, gnl|UG|Xl_S13820507, gnl|UG|Xl_S35771111, gnl|UG|Xl_S26316764, gnl|UG|Xl_S43236145, gnl|UG|Xl_S33344800, gnl|UG|Xl_S21313058, gnl|UG|Xl_S21057643, …
GO:0009059	macromolecule biosynthetic process	0.00904114	0.000376204	55	lig1, hhex, neurog2-a, mcm4-a, foxb1, ascl1, e2f3, mcm10, neurod4, pola2, MGC84060, cdc45, mrps25, rpa3, prim2, Unknown, apitd1, hes3.3, Unknown, Unknown, Unknown, mcm8, Unknown, prim1, tacc3, plk1, Unknown, mcm7-a, e2f8, chtf18, suv39h1, ezh2-b, lrat, MGC80972, foxn4, Unknown, chaf1a, tacc3, Unknown, e2f1, Unknown, cdc45l, Unknown, dtl-a, Unknown, Unknown, chaf1b, LOC734159, Unknown, Unknown, Un…	gnl|UG|Xl_S25080790, gnl|UG|Xl_S13590606, gnl|UG|Xl_S13590604, gnl|UG|Xl_S21383334, gnl|UG|Xl_S30141587, gnl|UG|Xl_S18974393, gnl|UG|Xl_S13599748, gnl|UG|Xl_S21383288, gnl|UG|Xl_S46925727, gnl|UG|Xl_S13589408, gnl|UG|Xl_S17058397, gnl|UG|Xl_S19603170, gnl|UG|Xl_S19874734, gnl|UG|Xl_S36163331, gnl|UG|Xl_S35771111, gnl|UG|Xl_S13590298, gnl|UG|Xl_S20755899, gnl|UG|Xl_S14215985, gnl|UG|Xl_S13816965, …
GO:0050896	response to stimulus	0.0286172	0.00170871	55	dlc, lig1, hhex, rad51-b, neurog2-a, foxb1, epx, kif22, clspn, masp1/3a, smc2, mastl, ect2, LOC100036989, f7, ung, rpa3, MGC68754, rad51-a, ect2, apitd1, Unknown, Unknown, cdca5-a, Unknown, c19orf40, Unknown, plek, Unknown, masp1, gpsm2, fgl2, tnc, plk1, racgap1, arhgap19, tnfrsf11b, lrat, LOC496014, Unknown, chaf1a, LOC100125664, Unknown, sash3, krt10, Unknown, Unknown, Unknown, dtl-a, chaf1b, U…	gnl|UG|Xl_S25080790, gnl|UG|Xl_S13590606, gnl|UG|Xl_S13590604, gnl|UG|Xl_S25816272, gnl|UG|Xl_S13830859, gnl|UG|Xl_S14926233, gnl|UG|Xl_S21383334, gnl|UG|Xl_S14742630, gnl|UG|Xl_S30141587, gnl|UG|Xl_S18974394, gnl|UG|Xl_S16181632, gnl|UG|Xl_S13591026, gnl|UG|Xl_S14232423, gnl|UG|Xl_S22300586, gnl|UG|Xl_S17744703, gnl|UG|Xl_S20459365, gnl|UG|Xl_S20459361, gnl|UG|Xl_S24517538, gnl|UG|Xl_S17058397, …
GO:0022402	cell cycle process	2.3744e-32	1.6065e-35	54	aurka, neurog2-a, tpx2-a, clspn, smc2, kif11-b, mastl, ncapd2, cdk1-b, aurka-b, haus6, tpx2-b, incenp-a, kif11-a, cdc20, mad2l1, aurkb-a, rpa3, cdk1-a, Unknown, kif15-b, apitd1, Unknown, fbxo5-a, lrrcc1, Unknown, cdca5-a, nuf2-a, incenp-b, haus3, gpsm2, ccnb1.2, ncaph, spc24, plk1, brrn1, haus1, Unknown, mnd1, zwilch, MGC80972, psmc3ip, nusap1-a, cdc25a, ndc80, Unknown, ska3, Unknown, nusap1-b, U…	gnl|UG|Xl_S16181846, gnl|UG|Xl_S25080790, gnl|UG|Xl_S13590606, gnl|UG|Xl_S13590604, gnl|UG|Xl_S13589436, gnl|UG|Xl_S36163208, gnl|UG|Xl_S21383334, gnl|UG|Xl_S14232596, gnl|UG|Xl_S14742630, gnl|UG|Xl_S13591026, gnl|UG|Xl_S28473561, gnl|UG|Xl_S13590742, gnl|UG|Xl_S21313473, gnl|UG|Xl_S24517538, gnl|UG|Xl_S22245732, gnl|UG|Xl_S13820507, gnl|UG|Xl_S19874734, gnl|UG|Xl_S26316764, gnl|UG|Xl_S43236145, …
GO:0034645	cellular macromolecule biosynthetic process	0.0185055	0.00102669	53	lig1, hhex, neurog2-a, mcm4-a, foxb1, ascl1, e2f3, mcm10, neurod4, pola2, MGC84060, cdc45, mrps25, rpa3, prim2, Unknown, apitd1, hes3.3, Unknown, Unknown, Unknown, mcm8, Unknown, prim1, tacc3, plk1, mcm7-a, e2f8, chtf18, suv39h1, ezh2-b, MGC80972, foxn4, Unknown, chaf1a, tacc3, Unknown, e2f1, Unknown, cdc45l, Unknown, dtl-a, Unknown, Unknown, chaf1b, LOC734159, Unknown, Unknown, Unknown, neurog3,…	gnl|UG|Xl_S25080790, gnl|UG|Xl_S13590606, gnl|UG|Xl_S13590604, gnl|UG|Xl_S21383334, gnl|UG|Xl_S30141587, gnl|UG|Xl_S18974393, gnl|UG|Xl_S13599748, gnl|UG|Xl_S21383288, gnl|UG|Xl_S46925727, gnl|UG|Xl_S13589408, gnl|UG|Xl_S17058397, gnl|UG|Xl_S19603170, gnl|UG|Xl_S19874734, gnl|UG|Xl_S36163331, gnl|UG|Xl_S35771111, gnl|UG|Xl_S13590298, gnl|UG|Xl_S20755899, gnl|UG|Xl_S14215985, gnl|UG|Xl_S13816965, …
GO:0022403	cell cycle phase	9.22997e-33	3.12245e-36	51	aurka, neurog2-a, tpx2-a, smc2, kif11-b, mastl, ncapd2, cdk1-b, aurka-b, haus6, tpx2-b, incenp-a, kif11-a, cdc20, mad2l1, aurkb-a, rpa3, cdk1-a, Unknown, kif15-b, apitd1, Unknown, fbxo5-a, lrrcc1, Unknown, cdca5-a, nuf2-a, incenp-b, haus3, ccnb1.2, ncaph, spc24, plk1, brrn1, haus1, Unknown, mnd1, zwilch, MGC80972, psmc3ip, nusap1-a, cdc25a, ndc80, Unknown, ska3, Unknown, nusap1-b, Unknown, Unknow…	gnl|UG|Xl_S16181846, gnl|UG|Xl_S13590606, gnl|UG|Xl_S13590604, gnl|UG|Xl_S13589436, gnl|UG|Xl_S36163208, gnl|UG|Xl_S21383334, gnl|UG|Xl_S14232596, gnl|UG|Xl_S14742630, gnl|UG|Xl_S28473561, gnl|UG|Xl_S13590742, gnl|UG|Xl_S21313473, gnl|UG|Xl_S24517538, gnl|UG|Xl_S22245732, gnl|UG|Xl_S13820507, gnl|UG|Xl_S19874734, gnl|UG|Xl_S26316764, gnl|UG|Xl_S43236145, gnl|UG|Xl_S26989188, gnl|UG|Xl_S21313058, …
GO:0019538	protein metabolic process	0.0226909	0.00132031	50	mmp11, aurka, ccnb3, masp1/3a, MGC82347, LOC495419, mastl, ccnb1, aurka-b, cdc20, f7, mad2l1, mrps25, MGC68754, fbxo5-a, cpa6, Unknown, masp1, ccnb1.2, LOC414515, dcn, mmp-9th, tacc3, plk1, LOC733221, Unknown, ccna2, herc6, ccne2, MGC80802, LOC495182, LOC733303, art5, Unknown, art1, cycb3, tacc3, LOC100126651, Unknown, Unknown, Unknown, Unknown, dtl-a, espl1, LOC734159, Unknown, Unknown, Unknown,…	gnl|UG|Xl_S25080790, gnl|UG|Xl_S36663047, gnl|UG|Xl_S13590604, gnl|UG|Xl_S13589436, gnl|UG|Xl_S13830859, gnl|UG|Xl_S13831328, gnl|UG|Xl_S14232596, gnl|UG|Xl_S24576012, gnl|UG|Xl_S20756030, gnl|UG|Xl_S13599748, gnl|UG|Xl_S20459370, gnl|UG|Xl_S17744703, gnl|UG|Xl_S34872014, gnl|UG|Xl_S21696525, gnl|UG|Xl_S13820507, gnl|UG|Xl_S27569331, gnl|UG|Xl_S40833730, gnl|UG|Xl_S19874699, gnl|UG|Xl_S20755931, …
GO:0000279	M phase	2.3744e-32	1.24395e-35	49	aurka, neurog2-a, tpx2-a, smc2, kif11-b, mastl, ncapd2, cdk1-b, aurka-b, haus6, tpx2-b, incenp-a, kif11-a, cdc20, mad2l1, aurkb-a, cdk1-a, Unknown, kif15-b, apitd1, Unknown, fbxo5-a, lrrcc1, Unknown, cdca5-a, nuf2-a, incenp-b, haus3, ccnb1.2, ncaph, spc24, plk1, brrn1, haus1, Unknown, mnd1, zwilch, psmc3ip, nusap1-a, cdc25a, ndc80, Unknown, ska3, Unknown, nusap1-b, Unknown, Unknown, cdca8, Unknown	gnl|UG|Xl_S16181846, gnl|UG|Xl_S13590606, gnl|UG|Xl_S13590604, gnl|UG|Xl_S13589436, gnl|UG|Xl_S36163208, gnl|UG|Xl_S14232596, gnl|UG|Xl_S14742630, gnl|UG|Xl_S28473561, gnl|UG|Xl_S13590742, gnl|UG|Xl_S21313473, gnl|UG|Xl_S24517538, gnl|UG|Xl_S22245732, gnl|UG|Xl_S13820507, gnl|UG|Xl_S19874734, gnl|UG|Xl_S26316764, gnl|UG|Xl_S43236145, gnl|UG|Xl_S26989188, gnl|UG|Xl_S21313058, gnl|UG|Xl_S21057643, …
GO:0051301	cell division	1.43451e-29	1.21322e-32	49	lig1, aurka, ccnb3, tpx2-a, smc2, kif11-b, cks2, LOC495419, mastl, ncapd2, cdk1-b, ccnb1, aurka-b, tpx2-b, incenp-a, kif11-a, cdc20, donson, mad2l1, aurkb-a, cdk1-a, Unknown, fbxo5-a, lrrcc1, cdca5-a, nuf2-a, incenp-b, haus3, ccnb1.2, ncaph, spc24, plk1, brrn1, Unknown, ccna2, xcdc6, zwilch, ccne2, nusap1-a, ndc80, LOC100462920, cycb3, ska3, Unknown, MGC53266, nusap1-b, Unknown, Unknown, cdca8	gnl|UG|Xl_S16181846, gnl|UG|Xl_S13590604, gnl|UG|Xl_S13589436, gnl|UG|Xl_S36163208, gnl|UG|Xl_S13831328, gnl|UG|Xl_S14232596, gnl|UG|Xl_S14742630, gnl|UG|Xl_S55309406, gnl|UG|Xl_S22332532, gnl|UG|Xl_S28473561, gnl|UG|Xl_S13590742, gnl|UG|Xl_S21313473, gnl|UG|Xl_S24517538, gnl|UG|Xl_S13820507, gnl|UG|Xl_S27569331, gnl|UG|Xl_S43236145, gnl|UG|Xl_S13590298, gnl|UG|Xl_S21313058, gnl|UG|Xl_S21057643, …
GO:0000278	mitotic cell cycle	1.14191e-28	1.15891e-31	45	aurka, neurog2-a, tpx2-a, smc2, kif11-b, mastl, ncapd2, cdk1-b, aurka-b, tpx2-b, incenp-a, kif11-a, cdc20, mad2l1, aurkb-a, rpa3, cdk1-a, Unknown, kif15-b, Unknown, fbxo5-a, lrrcc1, Unknown, cdca5-a, nuf2-a, incenp-b, haus3, gpsm2, ccnb1.2, ncaph, spc24, plk1, brrn1, Unknown, zwilch, nusap1-a, cdc25a, ndc80, Unknown, ska3, Unknown, nusap1-b, Unknown, Unknown, cdca8	gnl|UG|Xl_S16181846, gnl|UG|Xl_S13590606, gnl|UG|Xl_S13590604, gnl|UG|Xl_S13589436, gnl|UG|Xl_S36163208, gnl|UG|Xl_S21383334, gnl|UG|Xl_S14232596, gnl|UG|Xl_S14742630, gnl|UG|Xl_S28473561, gnl|UG|Xl_S13590742, gnl|UG|Xl_S21313473, gnl|UG|Xl_S24517538, gnl|UG|Xl_S13820507, gnl|UG|Xl_S26316764, gnl|UG|Xl_S43236145, gnl|UG|Xl_S26989188, gnl|UG|Xl_S21313058, gnl|UG|Xl_S21057643, gnl|UG|Xl_S13590122, …
GO:0000087	M phase of mitotic cell cycle	2.13849e-28	2.53204e-31	43	aurka, neurog2-a, tpx2-a, smc2, kif11-b, mastl, ncapd2, cdk1-b, aurka-b, tpx2-b, incenp-a, kif11-a, cdc20, mad2l1, aurkb-a, cdk1-a, Unknown, kif15-b, Unknown, fbxo5-a, lrrcc1, Unknown, cdca5-a, nuf2-a, incenp-b, haus3, ccnb1.2, ncaph, spc24, plk1, brrn1, Unknown, zwilch, nusap1-a, cdc25a, ndc80, Unknown, ska3, Unknown, nusap1-b, Unknown, Unknown, cdca8	gnl|UG|Xl_S16181846, gnl|UG|Xl_S13590606, gnl|UG|Xl_S13590604, gnl|UG|Xl_S13589436, gnl|UG|Xl_S36163208, gnl|UG|Xl_S14232596, gnl|UG|Xl_S14742630, gnl|UG|Xl_S28473561, gnl|UG|Xl_S13590742, gnl|UG|Xl_S21313473, gnl|UG|Xl_S24517538, gnl|UG|Xl_S13820507, gnl|UG|Xl_S26316764, gnl|UG|Xl_S43236145, gnl|UG|Xl_S26989188, gnl|UG|Xl_S21313058, gnl|UG|Xl_S21057643, gnl|UG|Xl_S13590122, gnl|UG|Xl_S13831639, …
GO:0019222	regulation of metabolic process	0.00533842	0.000205879	42	hhex, neurog2-a, mcm4-a, ascl1, ccnb3, neurod4, LOC495419, mastl, ccnb1, cdc20, mad2l1, fbxo5-a, hes3.3, Unknown, Unknown, Unknown, ccnb1.2, Unknown, tacc3, plk1, mcm7-a, Unknown, ccna2, suv39h1, ezh2-b, ccne2, LOC496014, chaf1a, Unknown, cycb3, tacc3, Unknown, Unknown, Unknown, Unknown, Unknown, Unknown, Unknown, Unknown, neurog3, Unknown, Unknown	gnl|UG|Xl_S13590606, gnl|UG|Xl_S13590604, gnl|UG|Xl_S13589436, gnl|UG|Xl_S35750421, gnl|UG|Xl_S13831328, gnl|UG|Xl_S14232596, gnl|UG|Xl_S30141587, gnl|UG|Xl_S13599748, gnl|UG|Xl_S46925727, gnl|UG|Xl_S13589408, gnl|UG|Xl_S17058397, gnl|UG|Xl_S13820507, gnl|UG|Xl_S27569331, gnl|UG|Xl_S19603170, gnl|UG|Xl_S35771111, gnl|UG|Xl_S26457644, gnl|UG|Xl_S32414773, gnl|UG|Xl_S25080944, gnl|UG|Xl_S13590912, …
GO:0060255	regulation of macromolecule metabolic process	0.0050048	0.00019132	40	hhex, neurog2-a, mcm4-a, ascl1, ccnb3, neurod4, LOC495419, ccnb1, cdc20, mad2l1, fbxo5-a, hes3.3, Unknown, Unknown, Unknown, ccnb1.2, Unknown, tacc3, plk1, mcm7-a, Unknown, ccna2, suv39h1, ezh2-b, ccne2, chaf1a, Unknown, cycb3, tacc3, Unknown, Unknown, Unknown, Unknown, Unknown, Unknown, Unknown, Unknown, neurog3, Unknown, Unknown	gnl|UG|Xl_S13590606, gnl|UG|Xl_S13590604, gnl|UG|Xl_S13589436, gnl|UG|Xl_S35750421, gnl|UG|Xl_S13831328, gnl|UG|Xl_S14232596, gnl|UG|Xl_S30141587, gnl|UG|Xl_S13599748, gnl|UG|Xl_S46925727, gnl|UG|Xl_S13589408, gnl|UG|Xl_S17058397, gnl|UG|Xl_S13820507, gnl|UG|Xl_S27569331, gnl|UG|Xl_S19603170, gnl|UG|Xl_S35771111, gnl|UG|Xl_S26457644, gnl|UG|Xl_S32414773, gnl|UG|Xl_S25080944, gnl|UG|Xl_S13590912, …
GO:0007067	mitosis	3.42363e-25	5.21189e-28	39	aurka, tpx2-a, smc2, kif11-b, mastl, ncapd2, cdk1-b, aurka-b, tpx2-b, incenp-a, kif11-a, cdc20, mad2l1, aurkb-a, cdk1-a, Unknown, kif15-b, fbxo5-a, lrrcc1, Unknown, cdca5-a, nuf2-a, incenp-b, haus3, ccnb1.2, ncaph, spc24, plk1, brrn1, Unknown, zwilch, nusap1-a, ndc80, ska3, Unknown, nusap1-b, Unknown, Unknown, cdca8	gnl|UG|Xl_S16181846, gnl|UG|Xl_S13590604, gnl|UG|Xl_S13589436, gnl|UG|Xl_S36163208, gnl|UG|Xl_S14232596, gnl|UG|Xl_S28473561, gnl|UG|Xl_S13590742, gnl|UG|Xl_S21313473, gnl|UG|Xl_S24517538, gnl|UG|Xl_S13820507, gnl|UG|Xl_S26316764, gnl|UG|Xl_S43236145, gnl|UG|Xl_S21313058, gnl|UG|Xl_S21057643, gnl|UG|Xl_S13590122, gnl|UG|Xl_S13831639, gnl|UG|Xl_S35371844, gnl|UG|Xl_S19874712, gnl|UG|Xl_S19874678, …
GO:0000280	nuclear division	3.42363e-25	5.21189e-28	39	aurka, tpx2-a, smc2, kif11-b, mastl, ncapd2, cdk1-b, aurka-b, tpx2-b, incenp-a, kif11-a, cdc20, mad2l1, aurkb-a, cdk1-a, Unknown, kif15-b, fbxo5-a, lrrcc1, Unknown, cdca5-a, nuf2-a, incenp-b, haus3, ccnb1.2, ncaph, spc24, plk1, brrn1, Unknown, zwilch, nusap1-a, ndc80, ska3, Unknown, nusap1-b, Unknown, Unknown, cdca8	gnl|UG|Xl_S16181846, gnl|UG|Xl_S13590604, gnl|UG|Xl_S13589436, gnl|UG|Xl_S36163208, gnl|UG|Xl_S14232596, gnl|UG|Xl_S28473561, gnl|UG|Xl_S13590742, gnl|UG|Xl_S21313473, gnl|UG|Xl_S24517538, gnl|UG|Xl_S13820507, gnl|UG|Xl_S26316764, gnl|UG|Xl_S43236145, gnl|UG|Xl_S21313058, gnl|UG|Xl_S21057643, gnl|UG|Xl_S13590122, gnl|UG|Xl_S13831639, gnl|UG|Xl_S35371844, gnl|UG|Xl_S19874712, gnl|UG|Xl_S19874678, …
GO:0048285	organelle fission	1.18314e-24	2.1564e-27	39	aurka, tpx2-a, smc2, kif11-b, mastl, ncapd2, cdk1-b, aurka-b, tpx2-b, incenp-a, kif11-a, cdc20, mad2l1, aurkb-a, cdk1-a, Unknown, kif15-b, fbxo5-a, lrrcc1, Unknown, cdca5-a, nuf2-a, incenp-b, haus3, ccnb1.2, ncaph, spc24, plk1, brrn1, Unknown, zwilch, nusap1-a, ndc80, ska3, Unknown, nusap1-b, Unknown, Unknown, cdca8	gnl|UG|Xl_S16181846, gnl|UG|Xl_S13590604, gnl|UG|Xl_S13589436, gnl|UG|Xl_S36163208, gnl|UG|Xl_S14232596, gnl|UG|Xl_S28473561, gnl|UG|Xl_S13590742, gnl|UG|Xl_S21313473, gnl|UG|Xl_S24517538, gnl|UG|Xl_S13820507, gnl|UG|Xl_S26316764, gnl|UG|Xl_S43236145, gnl|UG|Xl_S21313058, gnl|UG|Xl_S21057643, gnl|UG|Xl_S13590122, gnl|UG|Xl_S13831639, gnl|UG|Xl_S35371844, gnl|UG|Xl_S19874712, gnl|UG|Xl_S19874678, …
GO:0032501	multicellular organismal process	0.00958386	0.000406893	39	dlc, mmp11, hhex, neurog2-a, foxb1, ascl1, cdc20, f7, donson, Unknown, Unknown, Unknown, Unknown, egfl6, LOC414515, Unknown, dcn, plk1, MGC80947, lrat, MGC80802, LOC495380, LOC496014, Unknown, sash3, tacc3, Unknown, Unknown, Unknown, Unknown, Unknown, Unknown, Unknown, Unknown, Unknown, Unknown, Unknown, neurog3, Unknown	gnl|UG|Xl_S13590606, gnl|UG|Xl_S36663047, gnl|UG|Xl_S13590604, gnl|UG|Xl_S35750421, gnl|UG|Xl_S14742630, gnl|UG|Xl_S14921779, gnl|UG|Xl_S18974394, gnl|UG|Xl_S20756030, gnl|UG|Xl_S14232423, gnl|UG|Xl_S22332532, gnl|UG|Xl_S46925727, gnl|UG|Xl_S13800181, gnl|UG|Xl_S22300575, gnl|UG|Xl_S13589408, gnl|UG|Xl_S17058397, gnl|UG|Xl_S21696525, gnl|UG|Xl_S19603170, gnl|UG|Xl_S20755931, gnl|UG|Xl_S33344800, …
GO:0031323	regulation of cellular metabolic process	0.0134476	0.000589127	39	hhex, neurog2-a, mcm4-a, ascl1, ccnb3, neurod4, LOC495419, mastl, ccnb1, cdc20, mad2l1, fbxo5-a, hes3.3, Unknown, Unknown, Unknown, ccnb1.2, tacc3, plk1, mcm7-a, Unknown, ccna2, suv39h1, ezh2-b, ccne2, chaf1a, Unknown, cycb3, tacc3, Unknown, Unknown, Unknown, Unknown, Unknown, Unknown, Unknown, neurog3, Unknown, Unknown	gnl|UG|Xl_S13590606, gnl|UG|Xl_S13590604, gnl|UG|Xl_S13589436, gnl|UG|Xl_S13831328, gnl|UG|Xl_S14232596, gnl|UG|Xl_S30141587, gnl|UG|Xl_S13599748, gnl|UG|Xl_S46925727, gnl|UG|Xl_S13589408, gnl|UG|Xl_S17058397, gnl|UG|Xl_S13820507, gnl|UG|Xl_S27569331, gnl|UG|Xl_S35771111, gnl|UG|Xl_S26457644, gnl|UG|Xl_S32414773, gnl|UG|Xl_S25080944, gnl|UG|Xl_S13590912, gnl|UG|Xl_S24572542, gnl|UG|Xl_S13820846, …
GO:0044267	cellular protein metabolic process	0.0149683	0.000821397	39	aurka, ccnb3, LOC495419, mastl, ccnb1, aurka-b, cdc20, mad2l1, mrps25, MGC68754, fbxo5-a, Unknown, ccnb1.2, LOC414515, dcn, tacc3, plk1, Unknown, ccna2, herc6, ccne2, MGC80802, LOC495182, art5, Unknown, art1, cycb3, tacc3, Unknown, Unknown, Unknown, Unknown, dtl-a, LOC734159, Unknown, Unknown, Unknown, Unknown, Unknown	gnl|UG|Xl_S25080790, gnl|UG|Xl_S36663047, gnl|UG|Xl_S13590604, gnl|UG|Xl_S13589436, gnl|UG|Xl_S13831328, gnl|UG|Xl_S14232596, gnl|UG|Xl_S20756030, gnl|UG|Xl_S13599748, gnl|UG|Xl_S17744703, gnl|UG|Xl_S34872014, gnl|UG|Xl_S21696525, gnl|UG|Xl_S13820507, gnl|UG|Xl_S27569331, gnl|UG|Xl_S40833730, gnl|UG|Xl_S26457644, gnl|UG|Xl_S32414773, gnl|UG|Xl_S18973493, gnl|UG|Xl_S22245680, gnl|UG|Xl_S21057643, …
GO:0080090	regulation of primary metabolic process	0.0162205	0.000897175	38	hhex, neurog2-a, mcm4-a, ascl1, ccnb3, neurod4, LOC495419, ccnb1, cdc20, mad2l1, fbxo5-a, hes3.3, Unknown, Unknown, Unknown, ccnb1.2, tacc3, plk1, mcm7-a, Unknown, ccna2, suv39h1, ezh2-b, ccne2, chaf1a, Unknown, cycb3, tacc3, Unknown, Unknown, Unknown, Unknown, Unknown, Unknown, Unknown, neurog3, Unknown, Unknown	gnl|UG|Xl_S13590606, gnl|UG|Xl_S13590604, gnl|UG|Xl_S13589436, gnl|UG|Xl_S13831328, gnl|UG|Xl_S14232596, gnl|UG|Xl_S30141587, gnl|UG|Xl_S13599748, gnl|UG|Xl_S46925727, gnl|UG|Xl_S13589408, gnl|UG|Xl_S17058397, gnl|UG|Xl_S13820507, gnl|UG|Xl_S27569331, gnl|UG|Xl_S35771111, gnl|UG|Xl_S26457644, gnl|UG|Xl_S32414773, gnl|UG|Xl_S25080944, gnl|UG|Xl_S13590912, gnl|UG|Xl_S24572542, gnl|UG|Xl_S13820846, …
GO:0043412	macromolecule modification	4.7498e-09	3.69571e-11	37	aurka, ccnb3, LOC495419, mastl, ccnb1, aurka-b, cdc20, mad2l1, MGC68754, fbxo5-a, Unknown, ccnb1.2, LOC414515, Unknown, dcn, plk1, Unknown, ccna2, herc6, ccne2, MGC80802, LOC495182, art5, Unknown, art1, cycb3, Unknown, Unknown, Unknown, Unknown, dtl-a, Unknown, Unknown, Unknown, Unknown, Unknown, Unknown	gnl|UG|Xl_S25080790, gnl|UG|Xl_S36663047, gnl|UG|Xl_S13590604, gnl|UG|Xl_S13589436, gnl|UG|Xl_S35750421, gnl|UG|Xl_S13831328, gnl|UG|Xl_S14232596, gnl|UG|Xl_S13802923, gnl|UG|Xl_S20756030, gnl|UG|Xl_S17744703, gnl|UG|Xl_S34872014, gnl|UG|Xl_S21696525, gnl|UG|Xl_S13820507, gnl|UG|Xl_S27569331, gnl|UG|Xl_S19603170, gnl|UG|Xl_S40833730, gnl|UG|Xl_S26457644, gnl|UG|Xl_S32414773, gnl|UG|Xl_S22245680, …
GO:0006259	DNA metabolic process	4.60901e-12	2.41677e-14	34	lig1, rad51-b, mcm4-a, kif22, clspn, mcm10, smc2, pola2, cdc45, ung, rpa3, prim2, Unknown, rad51-a, apitd1, cdca5-a, c19orf40, mcm8, Unknown, prim1, mcm7-a, mnd1, top2a, chtf18, MGC80972, psmc3ip, chaf1a, Unknown, cdc45l, dtl-a, Unknown, Unknown, chaf1b, Unknown	gnl|UG|Xl_S25080790, gnl|UG|Xl_S35750421, gnl|UG|Xl_S21383334, gnl|UG|Xl_S30141587, gnl|UG|Xl_S13591026, gnl|UG|Xl_S21383288, gnl|UG|Xl_S20459365, gnl|UG|Xl_S24517538, gnl|UG|Xl_S22245732, gnl|UG|Xl_S19603170, gnl|UG|Xl_S19874734, gnl|UG|Xl_S13590298, gnl|UG|Xl_S26457644, gnl|UG|Xl_S20755899, gnl|UG|Xl_S21313450, gnl|UG|Xl_S14232354, gnl|UG|Xl_S13820846, gnl|UG|Xl_S20755687, gnl|UG|Xl_S35768422, …
GO:0006464	protein modification process	1.00159e-07	9.36744e-10	33	aurka, ccnb3, LOC495419, mastl, ccnb1, aurka-b, cdc20, mad2l1, MGC68754, fbxo5-a, Unknown, ccnb1.2, LOC414515, dcn, plk1, Unknown, ccna2, herc6, ccne2, MGC80802, LOC495182, art5, Unknown, art1, cycb3, Unknown, Unknown, Unknown, Unknown, dtl-a, Unknown, Unknown, Unknown	gnl|UG|Xl_S25080790, gnl|UG|Xl_S36663047, gnl|UG|Xl_S13590604, gnl|UG|Xl_S13589436, gnl|UG|Xl_S13831328, gnl|UG|Xl_S14232596, gnl|UG|Xl_S20756030, gnl|UG|Xl_S17744703, gnl|UG|Xl_S34872014, gnl|UG|Xl_S21696525, gnl|UG|Xl_S13820507, gnl|UG|Xl_S27569331, gnl|UG|Xl_S40833730, gnl|UG|Xl_S26457644, gnl|UG|Xl_S32414773, gnl|UG|Xl_S22245680, gnl|UG|Xl_S21057643, gnl|UG|Xl_S13590122, gnl|UG|Xl_S18081492, …
GO:0007017	microtubule-based process	1.90878e-15	8.07162e-18	29	aurka, cenpe, kif22, kifc1, kif11-b, kif4a, kif20b, aurka-b, haus6, incenp-a, kif11-a, aurkb-a, kif15-b, Unknown, LOC495414, Unknown, incenp-b, haus3, gpsm2, kif18a, plk1, haus1, kif18b, kif20a, ndc80, ska3, Unknown, kif23, cdca8	gnl|UG|Xl_S13590604, gnl|UG|Xl_S14742630, gnl|UG|Xl_S18974394, gnl|UG|Xl_S22332540, gnl|UG|Xl_S28473561, gnl|UG|Xl_S13590742, gnl|UG|Xl_S21313473, gnl|UG|Xl_S22332480, gnl|UG|Xl_S26316764, gnl|UG|Xl_S43236145, gnl|UG|Xl_S25080749, gnl|UG|Xl_S21313058, gnl|UG|Xl_S21057643, gnl|UG|Xl_S13590122, gnl|UG|Xl_S20755687, gnl|UG|Xl_S13831639, gnl|UG|Xl_S19874678, gnl|UG|Xl_S13590067, gnl|UG|Xl_S13590065, …
GO:0006950	response to stress	1.55814e-06	1.92396e-08	28	lig1, rad51-b, epx, kif22, clspn, smc2, mastl, f7, ung, rpa3, rad51-a, apitd1, Unknown, cdca5-a, Unknown, c19orf40, Unknown, Unknown, plk1, chaf1a, LOC100125664, Unknown, Unknown, dtl-a, chaf1b, Unknown, Unknown, Unknown	gnl|UG|Xl_S25080790, gnl|UG|Xl_S13590604, gnl|UG|Xl_S21383334, gnl|UG|Xl_S14742630, gnl|UG|Xl_S30141587, gnl|UG|Xl_S18974394, gnl|UG|Xl_S13591026, gnl|UG|Xl_S20459365, gnl|UG|Xl_S24517538, gnl|UG|Xl_S13820507, gnl|UG|Xl_S19874734, gnl|UG|Xl_S13590298, gnl|UG|Xl_S20755931, gnl|UG|Xl_S26457644, gnl|UG|Xl_S32414773, gnl|UG|Xl_S14228863, gnl|UG|Xl_S14232354, gnl|UG|Xl_S20755687, gnl|UG|Xl_S13590677, …
GO:0044085	cellular component biogenesis	7.20371e-06	1.06009e-07	25	aurka, aurka-b, incenp-a, aurkb-a, mrps25, rpa3, Unknown, kif15-b, Unknown, incenp-b, haus3, tsga10, haus1, def6, Unknown, chaf1a, Unknown, was, Unknown, cdca8, Unknown, Unknown, Unknown, Unknown, Unknown	gnl|UG|Xl_S21383334, gnl|UG|Xl_S30141587, gnl|UG|Xl_S28473561, gnl|UG|Xl_S13590742, gnl|UG|Xl_S21313473, gnl|UG|Xl_S26316764, gnl|UG|Xl_S26457644, gnl|UG|Xl_S33344800, gnl|UG|Xl_S18973493, gnl|UG|Xl_S14833130, gnl|UG|Xl_S14228863, gnl|UG|Xl_S21313058, gnl|UG|Xl_S21057643, gnl|UG|Xl_S13590122, gnl|UG|Xl_S13820846, gnl|UG|Xl_S18081085, gnl|UG|Xl_S17527749, gnl|UG|Xl_S34322951, gnl|UG|Xl_S32649311, …
GO:0048856	anatomical structure development	0.00406671	0.000149956	25	hhex, neurog2-a, foxb1, ascl1, cdc20, Unknown, LOC414515, Unknown, dcn, plk1, MGC80947, MGC80802, LOC495380, Unknown, sash3, krt10, tacc3, Unknown, Unknown, Unknown, Unknown, Unknown, Unknown, neurog3, Unknown	gnl|UG|Xl_S13590606, gnl|UG|Xl_S36663047, gnl|UG|Xl_S13590604, gnl|UG|Xl_S35750421, gnl|UG|Xl_S20756030, gnl|UG|Xl_S46925727, gnl|UG|Xl_S13800181, gnl|UG|Xl_S22300575, gnl|UG|Xl_S13589408, gnl|UG|Xl_S17058397, gnl|UG|Xl_S21696525, gnl|UG|Xl_S19603170, gnl|UG|Xl_S33344800, gnl|UG|Xl_S20756006, gnl|UG|Xl_S32415570, gnl|UG|Xl_S13590653, gnl|UG|Xl_S32649311, gnl|UG|Xl_S26455863, gnl|UG|Xl_S21057603, …
GO:0051726	regulation of cell cycle	2.26565e-11	1.30298e-13	24	neurog2-a, ccnb3, clspn, LOC495419, ccnb1, cdc20, mad2l1, aurkb-a, rpa3, Unknown, fbxo5-a, Unknown, cdca5-a, ccnb1.2, plk1, Unknown, ccna2, zwilch, MGC80972, ccne2, cycb3, Unknown, dtl-a, Unknown	gnl|UG|Xl_S25080790, gnl|UG|Xl_S13590606, gnl|UG|Xl_S13590604, gnl|UG|Xl_S13589436, gnl|UG|Xl_S13831328, gnl|UG|Xl_S21383334, gnl|UG|Xl_S14232596, gnl|UG|Xl_S13591026, gnl|UG|Xl_S21313473, gnl|UG|Xl_S24517538, gnl|UG|Xl_S13820507, gnl|UG|Xl_S27569331, gnl|UG|Xl_S13590912, gnl|UG|Xl_S35371844, gnl|UG|Xl_S22332451, gnl|UG|Xl_S18077625, gnl|UG|Xl_S13831220, gnl|UG|Xl_S32415570, gnl|UG|Xl_S21313561, …
GO:0022607	cellular component assembly	1.2431e-06	1.51393e-08	24	aurka, aurka-b, incenp-a, aurkb-a, rpa3, Unknown, kif15-b, Unknown, incenp-b, haus3, tsga10, haus1, def6, Unknown, chaf1a, Unknown, was, Unknown, cdca8, Unknown, Unknown, Unknown, Unknown, Unknown	gnl|UG|Xl_S21383334, gnl|UG|Xl_S30141587, gnl|UG|Xl_S28473561, gnl|UG|Xl_S13590742, gnl|UG|Xl_S21313473, gnl|UG|Xl_S26316764, gnl|UG|Xl_S26457644, gnl|UG|Xl_S33344800, gnl|UG|Xl_S14833130, gnl|UG|Xl_S14228863, gnl|UG|Xl_S21313058, gnl|UG|Xl_S21057643, gnl|UG|Xl_S13590122, gnl|UG|Xl_S13820846, gnl|UG|Xl_S18081085, gnl|UG|Xl_S17527749, gnl|UG|Xl_S34322951, gnl|UG|Xl_S32649311, gnl|UG|Xl_S35770548, …
GO:0048519	negative regulation of biological process	0.000531517	1.2317e-05	23	hhex, foxb1, clspn, cdc20, mad2l1, rpa3, Unknown, fbxo5-a, Unknown, Unknown, tacc3, plk1, Unknown, zwilch, Unknown, tacc3, Unknown, Unknown, Unknown, dtl-a, Unknown, Unknown, Unknown	gnl|UG|Xl_S25080790, gnl|UG|Xl_S13590604, gnl|UG|Xl_S21383334, gnl|UG|Xl_S14232596, gnl|UG|Xl_S13591026, gnl|UG|Xl_S17058397, gnl|UG|Xl_S13820507, gnl|UG|Xl_S13816965, gnl|UG|Xl_S24572542, gnl|UG|Xl_S13820846, gnl|UG|Xl_S35371844, gnl|UG|Xl_S19560234, gnl|UG|Xl_S18077625, gnl|UG|Xl_S32415570, gnl|UG|Xl_S13590653, gnl|UG|Xl_S32649311, gnl|UG|Xl_S21313561, gnl|UG|Xl_S14220443, gnl|UG|Xl_S22811523, …
GO:0048523	negative regulation of cellular process	0.000657939	1.53578e-05	22	hhex, foxb1, clspn, cdc20, mad2l1, rpa3, Unknown, fbxo5-a, Unknown, Unknown, tacc3, plk1, Unknown, zwilch, Unknown, tacc3, Unknown, Unknown, dtl-a, Unknown, Unknown, Unknown	gnl|UG|Xl_S25080790, gnl|UG|Xl_S13590604, gnl|UG|Xl_S21383334, gnl|UG|Xl_S14232596, gnl|UG|Xl_S13591026, gnl|UG|Xl_S17058397, gnl|UG|Xl_S13820507, gnl|UG|Xl_S13816965, gnl|UG|Xl_S24572542, gnl|UG|Xl_S13820846, gnl|UG|Xl_S35371844, gnl|UG|Xl_S18077625, gnl|UG|Xl_S32415570, gnl|UG|Xl_S13590653, gnl|UG|Xl_S32649311, gnl|UG|Xl_S21313561, gnl|UG|Xl_S14220443, gnl|UG|Xl_S22811523, gnl|UG|Xl_S35338073, …
GO:0048518	positive regulation of biological process	0.000813299	2.25031e-05	22	hhex, neurog2-a, ascl1, masp1/3a, neurod4, cdca7l, cdc20, mad2l1, aurkb-a, Unknown, cdca5-a, masp1, plk1, Unknown, Unknown, sash3, Unknown, Unknown, Unknown, Unknown, neurog3, Unknown	gnl|UG|Xl_S13590606, gnl|UG|Xl_S13590604, gnl|UG|Xl_S13830859, gnl|UG|Xl_S14232596, gnl|UG|Xl_S21313473, gnl|UG|Xl_S46925727, gnl|UG|Xl_S24517538, gnl|UG|Xl_S13589408, gnl|UG|Xl_S17058397, gnl|UG|Xl_S13820507, gnl|UG|Xl_S26457644, gnl|UG|Xl_S13816965, gnl|UG|Xl_S32414773, gnl|UG|Xl_S35371844, gnl|UG|Xl_S13589345, gnl|UG|Xl_S34322951, gnl|UG|Xl_S32649311, gnl|UG|Xl_S38675488, gnl|UG|Xl_S21313561, …
GO:0048731	system development	0.00129578	3.79177e-05	22	hhex, neurog2-a, foxb1, ascl1, cdc20, LOC414515, Unknown, dcn, MGC80947, MGC80802, LOC495380, Unknown, sash3, tacc3, Unknown, Unknown, Unknown, Unknown, Unknown, Unknown, neurog3, Unknown	gnl|UG|Xl_S13590606, gnl|UG|Xl_S36663047, gnl|UG|Xl_S35750421, gnl|UG|Xl_S20756030, gnl|UG|Xl_S46925727, gnl|UG|Xl_S13800181, gnl|UG|Xl_S22300575, gnl|UG|Xl_S13589408, gnl|UG|Xl_S17058397, gnl|UG|Xl_S21696525, gnl|UG|Xl_S19603170, gnl|UG|Xl_S33344800, gnl|UG|Xl_S20756006, gnl|UG|Xl_S32415570, gnl|UG|Xl_S13590653, gnl|UG|Xl_S32649311, gnl|UG|Xl_S32414139, gnl|UG|Xl_S38675488, gnl|UG|Xl_S35770548, …
GO:0065009	regulation of molecular function	5.10931e-07	5.61748e-09	20	ccnb3, LOC495419, mastl, ccnb1, cdc20, mad2l1, fbxo5-a, Unknown, ccnb1.2, plk1, Unknown, ccna2, ccne2, LOC496014, Unknown, cycb3, Unknown, Unknown, Unknown, Unknown	gnl|UG|Xl_S13590604, gnl|UG|Xl_S13589436, gnl|UG|Xl_S13831328, gnl|UG|Xl_S14232596, gnl|UG|Xl_S13820507, gnl|UG|Xl_S27569331, gnl|UG|Xl_S26457644, gnl|UG|Xl_S32414773, gnl|UG|Xl_S13590912, gnl|UG|Xl_S35371844, gnl|UG|Xl_S22332451, gnl|UG|Xl_S13831220, gnl|UG|Xl_S32415570, gnl|UG|Xl_S32649311, gnl|UG|Xl_S26455863, gnl|UG|Xl_S21313561, gnl|UG|Xl_S19656689, gnl|UG|Xl_S34871988, gnl|UG|Xl_S22811523, …
GO:0071844	cellular component assembly at cellular level	2.71854e-05	4.59834e-07	20	aurka, aurka-b, incenp-a, aurkb-a, rpa3, kif15-b, Unknown, incenp-b, haus3, tsga10, haus1, Unknown, chaf1a, Unknown, Unknown, cdca8, Unknown, Unknown, Unknown, Unknown	gnl|UG|Xl_S21383334, gnl|UG|Xl_S30141587, gnl|UG|Xl_S28473561, gnl|UG|Xl_S13590742, gnl|UG|Xl_S21313473, gnl|UG|Xl_S26316764, gnl|UG|Xl_S26457644, gnl|UG|Xl_S33344800, gnl|UG|Xl_S14833130, gnl|UG|Xl_S14228863, gnl|UG|Xl_S21313058, gnl|UG|Xl_S21057643, gnl|UG|Xl_S13590122, gnl|UG|Xl_S13820846, gnl|UG|Xl_S18081085, gnl|UG|Xl_S32649311, gnl|UG|Xl_S35770548, gnl|UG|Xl_S13821010, gnl|UG|Xl_S37438883, …
GO:0050790	regulation of catalytic activity	5.88129e-08	4.97403e-10	19	ccnb3, LOC495419, mastl, ccnb1, cdc20, mad2l1, fbxo5-a, Unknown, ccnb1.2, plk1, Unknown, ccna2, ccne2, LOC496014, Unknown, cycb3, Unknown, Unknown, Unknown	gnl|UG|Xl_S13590604, gnl|UG|Xl_S13589436, gnl|UG|Xl_S13831328, gnl|UG|Xl_S14232596, gnl|UG|Xl_S13820507, gnl|UG|Xl_S27569331, gnl|UG|Xl_S26457644, gnl|UG|Xl_S32414773, gnl|UG|Xl_S13590912, gnl|UG|Xl_S35371844, gnl|UG|Xl_S22332451, gnl|UG|Xl_S13831220, gnl|UG|Xl_S32649311, gnl|UG|Xl_S26455863, gnl|UG|Xl_S21313561, gnl|UG|Xl_S19656689, gnl|UG|Xl_S34871988, gnl|UG|Xl_S22811523, gnl|UG|Xl_S18978786
GO:0032268	regulation of cellular protein metabolic process	1.06025e-06	1.2733e-08	19	ccnb3, LOC495419, ccnb1, cdc20, mad2l1, fbxo5-a, Unknown, ccnb1.2, tacc3, plk1, Unknown, ccna2, ccne2, Unknown, cycb3, tacc3, Unknown, Unknown, Unknown	gnl|UG|Xl_S13590604, gnl|UG|Xl_S13589436, gnl|UG|Xl_S13831328, gnl|UG|Xl_S14232596, gnl|UG|Xl_S13599748, gnl|UG|Xl_S13820507, gnl|UG|Xl_S27569331, gnl|UG|Xl_S26457644, gnl|UG|Xl_S13590912, gnl|UG|Xl_S24572542, gnl|UG|Xl_S35371844, gnl|UG|Xl_S22332451, gnl|UG|Xl_S13831220, gnl|UG|Xl_S32649311, gnl|UG|Xl_S26455863, gnl|UG|Xl_S21313561, gnl|UG|Xl_S34871988, gnl|UG|Xl_S22811523, gnl|UG|Xl_S35338073
GO:0051246	regulation of protein metabolic process	1.77906e-06	2.28702e-08	19	ccnb3, LOC495419, ccnb1, cdc20, mad2l1, fbxo5-a, Unknown, ccnb1.2, tacc3, plk1, Unknown, ccna2, ccne2, Unknown, cycb3, tacc3, Unknown, Unknown, Unknown	gnl|UG|Xl_S13590604, gnl|UG|Xl_S13589436, gnl|UG|Xl_S13831328, gnl|UG|Xl_S14232596, gnl|UG|Xl_S13599748, gnl|UG|Xl_S13820507, gnl|UG|Xl_S27569331, gnl|UG|Xl_S26457644, gnl|UG|Xl_S13590912, gnl|UG|Xl_S24572542, gnl|UG|Xl_S35371844, gnl|UG|Xl_S22332451, gnl|UG|Xl_S13831220, gnl|UG|Xl_S32649311, gnl|UG|Xl_S26455863, gnl|UG|Xl_S21313561, gnl|UG|Xl_S34871988, gnl|UG|Xl_S22811523, gnl|UG|Xl_S35338073
GO:0006793	phosphorus metabolic process	1.43983e-05	2.26496e-07	19	aurka, ccnb3, LOC495419, mastl, ccnb1, aurka-b, MGC68754, Unknown, ccnb1.2, ccna2, ccne2, Unknown, cycb3, Unknown, Unknown, Unknown, Unknown, Unknown, Unknown	gnl|UG|Xl_S13589436, gnl|UG|Xl_S13831328, gnl|UG|Xl_S17744703, gnl|UG|Xl_S13820507, gnl|UG|Xl_S27569331, gnl|UG|Xl_S32414773, gnl|UG|Xl_S21057643, gnl|UG|Xl_S13590122, gnl|UG|Xl_S13590912, gnl|UG|Xl_S22332451, gnl|UG|Xl_S34322951, gnl|UG|Xl_S18086322, gnl|UG|Xl_S13831220, gnl|UG|Xl_S32649311, gnl|UG|Xl_S35796729, gnl|UG|Xl_S26455863, gnl|UG|Xl_S13802004, gnl|UG|Xl_S19656689, gnl|UG|Xl_S34871988
GO:0006796	phosphate metabolic process	1.43983e-05	2.26496e-07	19	aurka, ccnb3, LOC495419, mastl, ccnb1, aurka-b, MGC68754, Unknown, ccnb1.2, ccna2, ccne2, Unknown, cycb3, Unknown, Unknown, Unknown, Unknown, Unknown, Unknown	gnl|UG|Xl_S13589436, gnl|UG|Xl_S13831328, gnl|UG|Xl_S17744703, gnl|UG|Xl_S13820507, gnl|UG|Xl_S27569331, gnl|UG|Xl_S32414773, gnl|UG|Xl_S21057643, gnl|UG|Xl_S13590122, gnl|UG|Xl_S13590912, gnl|UG|Xl_S22332451, gnl|UG|Xl_S34322951, gnl|UG|Xl_S18086322, gnl|UG|Xl_S13831220, gnl|UG|Xl_S32649311, gnl|UG|Xl_S35796729, gnl|UG|Xl_S26455863, gnl|UG|Xl_S13802004, gnl|UG|Xl_S19656689, gnl|UG|Xl_S34871988
GO:0033554	cellular response to stress	3.54232e-05	6.15817e-07	19	lig1, rad51-b, kif22, clspn, smc2, mastl, ung, rpa3, rad51-a, apitd1, cdca5-a, c19orf40, plk1, chaf1a, LOC100125664, Unknown, dtl-a, chaf1b, Unknown	gnl|UG|Xl_S25080790, gnl|UG|Xl_S13590604, gnl|UG|Xl_S21383334, gnl|UG|Xl_S30141587, gnl|UG|Xl_S13591026, gnl|UG|Xl_S20459365, gnl|UG|Xl_S24517538, gnl|UG|Xl_S13820507, gnl|UG|Xl_S19874734, gnl|UG|Xl_S13590298, gnl|UG|Xl_S26457644, gnl|UG|Xl_S14232354, gnl|UG|Xl_S20755687, gnl|UG|Xl_S34871919, gnl|UG|Xl_S22528443, gnl|UG|Xl_S35139458, gnl|UG|Xl_S22811496, gnl|UG|Xl_S13589654, gnl|UG|Xl_S19656689
GO:0006260	DNA replication	5.81449e-08	4.81918e-10	18	lig1, mcm4-a, mcm10, pola2, cdc45, rpa3, prim2, Unknown, apitd1, mcm8, prim1, mcm7-a, chtf18, MGC80972, chaf1a, Unknown, cdc45l, dtl-a	gnl|UG|Xl_S25080790, gnl|UG|Xl_S21383334, gnl|UG|Xl_S30141587, gnl|UG|Xl_S21383288, gnl|UG|Xl_S19874734, gnl|UG|Xl_S13590298, gnl|UG|Xl_S20755899, gnl|UG|Xl_S21313450, gnl|UG|Xl_S35768422, gnl|UG|Xl_S22811540, gnl|UG|Xl_S35921365, gnl|UG|Xl_S13589855, gnl|UG|Xl_S13590624, gnl|UG|Xl_S15058529, gnl|UG|Xl_S24639635, gnl|UG|Xl_S20755626, gnl|UG|Xl_S19656679, gnl|UG|Xl_S13591049
GO:0007010	cytoskeleton organization	1.47446e-05	2.34437e-07	18	aurka, aurka-b, haus6, incenp-a, aurkb-a, kif15-b, Unknown, incenp-b, haus3, gpsm2, plk1, haus1, ndc80, Unknown, ska3, was, cdca8, Unknown	gnl|UG|Xl_S13590604, gnl|UG|Xl_S14742630, gnl|UG|Xl_S28473561, gnl|UG|Xl_S13590742, gnl|UG|Xl_S21313473, gnl|UG|Xl_S26316764, gnl|UG|Xl_S43236145, gnl|UG|Xl_S33344800, gnl|UG|Xl_S21313058, gnl|UG|Xl_S21057643, gnl|UG|Xl_S13590122, gnl|UG|Xl_S19874678, gnl|UG|Xl_S35607594, gnl|UG|Xl_S32649311, gnl|UG|Xl_S13830898, gnl|UG|Xl_S37223653, gnl|UG|Xl_S37438883, gnl|UG|Xl_S27569408
GO:0006974	response to DNA damage stimulus	2.10389e-05	3.4875e-07	18	lig1, rad51-b, kif22, clspn, smc2, mastl, ung, rpa3, rad51-a, apitd1, cdca5-a, c19orf40, plk1, chaf1a, Unknown, dtl-a, chaf1b, Unknown	gnl|UG|Xl_S25080790, gnl|UG|Xl_S13590604, gnl|UG|Xl_S21383334, gnl|UG|Xl_S30141587, gnl|UG|Xl_S13591026, gnl|UG|Xl_S20459365, gnl|UG|Xl_S24517538, gnl|UG|Xl_S13820507, gnl|UG|Xl_S19874734, gnl|UG|Xl_S13590298, gnl|UG|Xl_S26457644, gnl|UG|Xl_S14232354, gnl|UG|Xl_S20755687, gnl|UG|Xl_S22528443, gnl|UG|Xl_S35139458, gnl|UG|Xl_S22811496, gnl|UG|Xl_S13589654, gnl|UG|Xl_S19656689
GO:0048513	organ development	0.000760809	1.81543e-05	18	hhex, neurog2-a, foxb1, LOC414515, Unknown, dcn, MGC80947, MGC80802, LOC495380, Unknown, sash3, Unknown, Unknown, Unknown, Unknown, Unknown, Unknown, Unknown	gnl|UG|Xl_S13590606, gnl|UG|Xl_S36663047, gnl|UG|Xl_S35750421, gnl|UG|Xl_S20756030, gnl|UG|Xl_S13800181, gnl|UG|Xl_S22300575, gnl|UG|Xl_S17058397, gnl|UG|Xl_S21696525, gnl|UG|Xl_S19603170, gnl|UG|Xl_S33344800, gnl|UG|Xl_S20756006, gnl|UG|Xl_S32415570, gnl|UG|Xl_S13590653, gnl|UG|Xl_S32649311, gnl|UG|Xl_S32414139, gnl|UG|Xl_S38675488, gnl|UG|Xl_S35770548, gnl|UG|Xl_S14220443
GO:0048522	positive regulation of cellular process	0.0145491	0.000697912	18	hhex, neurog2-a, ascl1, neurod4, cdca7l, cdc20, aurkb-a, cdca5-a, plk1, Unknown, Unknown, sash3, Unknown, Unknown, Unknown, Unknown, neurog3, Unknown	gnl|UG|Xl_S13590606, gnl|UG|Xl_S13590604, gnl|UG|Xl_S21313473, gnl|UG|Xl_S46925727, gnl|UG|Xl_S24517538, gnl|UG|Xl_S13589408, gnl|UG|Xl_S17058397, gnl|UG|Xl_S13820507, gnl|UG|Xl_S26457644, gnl|UG|Xl_S32414773, gnl|UG|Xl_S35371844, gnl|UG|Xl_S13589345, gnl|UG|Xl_S34322951, gnl|UG|Xl_S32649311, gnl|UG|Xl_S38675488, gnl|UG|Xl_S21313561, gnl|UG|Xl_S35820661, gnl|UG|Xl_S35338077
GO:0016310	phosphorylation	2.89397e-06	3.96501e-08	17	aurka, ccnb3, LOC495419, mastl, ccnb1, aurka-b, MGC68754, Unknown, ccnb1.2, ccna2, ccne2, Unknown, cycb3, Unknown, Unknown, Unknown, Unknown	gnl|UG|Xl_S13589436, gnl|UG|Xl_S13831328, gnl|UG|Xl_S17744703, gnl|UG|Xl_S13820507, gnl|UG|Xl_S27569331, gnl|UG|Xl_S32414773, gnl|UG|Xl_S21057643, gnl|UG|Xl_S13590122, gnl|UG|Xl_S13590912, gnl|UG|Xl_S22332451, gnl|UG|Xl_S34322951, gnl|UG|Xl_S13831220, gnl|UG|Xl_S32649311, gnl|UG|Xl_S35796729, gnl|UG|Xl_S26455863, gnl|UG|Xl_S19656689, gnl|UG|Xl_S34871988
GO:0030154	cell differentiation	0.0218112	0.00126543	17	hhex, neurog2-a, foxb1, ascl1, neurod4, cdc20, egfl6, LOC414515, plk1, suv39h1, Unknown, sash3, krt10, Unknown, Unknown, Unknown, neurog3	gnl|UG|Xl_S13590606, gnl|UG|Xl_S36663047, gnl|UG|Xl_S13590604, gnl|UG|Xl_S46925727, gnl|UG|Xl_S13589408, gnl|UG|Xl_S17058397, gnl|UG|Xl_S33344800, gnl|UG|Xl_S19874719, gnl|UG|Xl_S13589345, gnl|UG|Xl_S13831624, gnl|UG|Xl_S32415570, gnl|UG|Xl_S13590653, gnl|UG|Xl_S32649311, gnl|UG|Xl_S21057603, gnl|UG|Xl_S32414139, gnl|UG|Xl_S38675488, gnl|UG|Xl_S21313561
GO:0007018	microtubule-based movement	1.05201e-09	6.93983e-12	16	cenpe, kif22, kifc1, kif11-b, kif4a, kif20b, kif11-a, kif15-b, Unknown, LOC495414, Unknown, kif18a, kif18b, kif20a, Unknown, kif23	gnl|UG|Xl_S14742630, gnl|UG|Xl_S18974394, gnl|UG|Xl_S22332540, gnl|UG|Xl_S22332480, gnl|UG|Xl_S26316764, gnl|UG|Xl_S25080749, gnl|UG|Xl_S20755687, gnl|UG|Xl_S13831639, gnl|UG|Xl_S13590067, gnl|UG|Xl_S13590065, gnl|UG|Xl_S32649676, gnl|UG|Xl_S13590634, gnl|UG|Xl_S21313167, gnl|UG|Xl_S21313157, gnl|UG|Xl_S22245810, gnl|UG|Xl_S19874611
GO:0010564	regulation of cell cycle process	2.18029e-09	1.54892e-11	16	neurog2-a, clspn, cdc20, mad2l1, aurkb-a, rpa3, Unknown, fbxo5-a, Unknown, cdca5-a, plk1, Unknown, zwilch, MGC80972, Unknown, dtl-a	gnl|UG|Xl_S25080790, gnl|UG|Xl_S13590606, gnl|UG|Xl_S13590604, gnl|UG|Xl_S21383334, gnl|UG|Xl_S14232596, gnl|UG|Xl_S13591026, gnl|UG|Xl_S21313473, gnl|UG|Xl_S24517538, gnl|UG|Xl_S13820507, gnl|UG|Xl_S35371844, gnl|UG|Xl_S18077625, gnl|UG|Xl_S21313561, gnl|UG|Xl_S22811523, gnl|UG|Xl_S20755626, gnl|UG|Xl_S18079823, gnl|UG|Xl_S20247702
GO:0006468	protein amino acid phosphorylation	1.06025e-06	1.26591e-08	16	aurka, ccnb3, LOC495419, mastl, ccnb1, aurka-b, MGC68754, Unknown, ccnb1.2, ccna2, ccne2, Unknown, cycb3, Unknown, Unknown, Unknown	gnl|UG|Xl_S13589436, gnl|UG|Xl_S13831328, gnl|UG|Xl_S17744703, gnl|UG|Xl_S13820507, gnl|UG|Xl_S27569331, gnl|UG|Xl_S32414773, gnl|UG|Xl_S21057643, gnl|UG|Xl_S13590122, gnl|UG|Xl_S13590912, gnl|UG|Xl_S22332451, gnl|UG|Xl_S13831220, gnl|UG|Xl_S32649311, gnl|UG|Xl_S35796729, gnl|UG|Xl_S26455863, gnl|UG|Xl_S19656689, gnl|UG|Xl_S34871988
GO:0051276	chromosome organization	0.000146796	2.85547e-06	16	smc2, ncapd2, mad2l1, rpa3, cdca5-a, Unknown, ncaph, ncaph2, brrn1, Unknown, Unknown, chaf1a, Unknown, Unknown, Unknown, Unknown	gnl|UG|Xl_S21383334, gnl|UG|Xl_S14232596, gnl|UG|Xl_S30141587, gnl|UG|Xl_S24517538, gnl|UG|Xl_S35771111, gnl|UG|Xl_S13820846, gnl|UG|Xl_S21735610, gnl|UG|Xl_S13590658, gnl|UG|Xl_S32649676, gnl|UG|Xl_S35782975, gnl|UG|Xl_S35820661, gnl|UG|Xl_S16552323, gnl|UG|Xl_S14220443, gnl|UG|Xl_S13589654, gnl|UG|Xl_S13590619, gnl|UG|Xl_S13821010
GO:0000226	microtubule cytoskeleton organization	7.98118e-08	7.15499e-10	15	aurka, aurka-b, haus6, incenp-a, aurkb-a, kif15-b, Unknown, incenp-b, haus3, gpsm2, plk1, haus1, ndc80, ska3, cdca8	gnl|UG|Xl_S13590604, gnl|UG|Xl_S14742630, gnl|UG|Xl_S28473561, gnl|UG|Xl_S13590742, gnl|UG|Xl_S21313473, gnl|UG|Xl_S26316764, gnl|UG|Xl_S43236145, gnl|UG|Xl_S21313058, gnl|UG|Xl_S21057643, gnl|UG|Xl_S13590122, gnl|UG|Xl_S19874678, gnl|UG|Xl_S35607594, gnl|UG|Xl_S13830898, gnl|UG|Xl_S37438883, gnl|UG|Xl_S27569408
GO:0031399	regulation of protein modification process	4.71539e-07	5.10461e-09	15	ccnb3, LOC495419, ccnb1, cdc20, mad2l1, fbxo5-a, Unknown, ccnb1.2, plk1, Unknown, ccna2, ccne2, Unknown, cycb3, Unknown	gnl|UG|Xl_S13590604, gnl|UG|Xl_S13589436, gnl|UG|Xl_S13831328, gnl|UG|Xl_S14232596, gnl|UG|Xl_S13820507, gnl|UG|Xl_S27569331, gnl|UG|Xl_S13590912, gnl|UG|Xl_S35371844, gnl|UG|Xl_S22332451, gnl|UG|Xl_S13831220, gnl|UG|Xl_S32649311, gnl|UG|Xl_S26455863, gnl|UG|Xl_S21313561, gnl|UG|Xl_S34871988, gnl|UG|Xl_S22811523
GO:0006281	DNA repair	0.000867894	2.43649e-05	14	lig1, rad51-b, kif22, clspn, smc2, ung, rpa3, rad51-a, apitd1, cdca5-a, c19orf40, chaf1a, dtl-a, Unknown	gnl|UG|Xl_S25080790, gnl|UG|Xl_S21383334, gnl|UG|Xl_S30141587, gnl|UG|Xl_S13591026, gnl|UG|Xl_S20459365, gnl|UG|Xl_S24517538, gnl|UG|Xl_S19874734, gnl|UG|Xl_S13590298, gnl|UG|Xl_S26457644, gnl|UG|Xl_S14232354, gnl|UG|Xl_S20755687, gnl|UG|Xl_S22528443, gnl|UG|Xl_S22811496, gnl|UG|Xl_S13589654
GO:0065003	macromolecular complex assembly	0.0145491	0.000706982	13	aurkb-a, rpa3, Unknown, Unknown, def6, Unknown, Unknown, was, Unknown, Unknown, Unknown, Unknown, Unknown	gnl|UG|Xl_S21383334, gnl|UG|Xl_S21313473, gnl|UG|Xl_S26457644, gnl|UG|Xl_S14228863, gnl|UG|Xl_S13820846, gnl|UG|Xl_S18081085, gnl|UG|Xl_S17527749, gnl|UG|Xl_S34322951, gnl|UG|Xl_S32649311, gnl|UG|Xl_S35770548, gnl|UG|Xl_S37223653, gnl|UG|Xl_S18079823, gnl|UG|Xl_S13821010
GO:0043933	macromolecular complex subunit organization	0.0233812	0.00136443	13	aurkb-a, rpa3, Unknown, Unknown, def6, Unknown, Unknown, was, Unknown, Unknown, Unknown, Unknown, Unknown	gnl|UG|Xl_S21383334, gnl|UG|Xl_S21313473, gnl|UG|Xl_S26457644, gnl|UG|Xl_S14228863, gnl|UG|Xl_S13820846, gnl|UG|Xl_S18081085, gnl|UG|Xl_S17527749, gnl|UG|Xl_S34322951, gnl|UG|Xl_S32649311, gnl|UG|Xl_S35770548, gnl|UG|Xl_S37223653, gnl|UG|Xl_S18079823, gnl|UG|Xl_S13821010
GO:0007059	chromosome segregation	3.21182e-07	3.36828e-09	12	smc2, incenp-a, mad2l1, aurkb-a, apitd1, Unknown, cdca5-a, incenp-b, ndc80, ska3, Unknown, cdca8	gnl|UG|Xl_S14232596, gnl|UG|Xl_S28473561, gnl|UG|Xl_S13590742, gnl|UG|Xl_S21313473, gnl|UG|Xl_S24517538, gnl|UG|Xl_S19874734, gnl|UG|Xl_S43236145, gnl|UG|Xl_S19874678, gnl|UG|Xl_S18077625, gnl|UG|Xl_S32649676, gnl|UG|Xl_S13589654, gnl|UG|Xl_S27569408
GO:0031324	negative regulation of cellular metabolic process	0.0212545	0.00122954	12	hhex, cdc20, mad2l1, fbxo5-a, Unknown, tacc3, plk1, Unknown, tacc3, Unknown, Unknown, Unknown	gnl|UG|Xl_S13590604, gnl|UG|Xl_S14232596, gnl|UG|Xl_S17058397, gnl|UG|Xl_S24572542, gnl|UG|Xl_S13820846, gnl|UG|Xl_S35371844, gnl|UG|Xl_S18077625, gnl|UG|Xl_S32415570, gnl|UG|Xl_S21313561, gnl|UG|Xl_S14220443, gnl|UG|Xl_S22811523, gnl|UG|Xl_S35338073
GO:0010605	negative regulation of macromolecule metabolic process	0.0346812	0.00211771	12	hhex, cdc20, mad2l1, fbxo5-a, Unknown, tacc3, plk1, Unknown, tacc3, Unknown, Unknown, Unknown	gnl|UG|Xl_S13590604, gnl|UG|Xl_S14232596, gnl|UG|Xl_S17058397, gnl|UG|Xl_S24572542, gnl|UG|Xl_S13820846, gnl|UG|Xl_S35371844, gnl|UG|Xl_S18077625, gnl|UG|Xl_S32415570, gnl|UG|Xl_S21313561, gnl|UG|Xl_S14220443, gnl|UG|Xl_S22811523, gnl|UG|Xl_S35338073
GO:0009892	negative regulation of metabolic process	0.0383058	0.00246862	12	hhex, cdc20, mad2l1, fbxo5-a, Unknown, tacc3, plk1, Unknown, tacc3, Unknown, Unknown, Unknown	gnl|UG|Xl_S13590604, gnl|UG|Xl_S14232596, gnl|UG|Xl_S17058397, gnl|UG|Xl_S24572542, gnl|UG|Xl_S13820846, gnl|UG|Xl_S35371844, gnl|UG|Xl_S18077625, gnl|UG|Xl_S32415570, gnl|UG|Xl_S21313561, gnl|UG|Xl_S14220443, gnl|UG|Xl_S22811523, gnl|UG|Xl_S35338073
GO:0007051	spindle organization	1.95177e-09	1.35356e-11	11	aurka, aurka-b, incenp-a, aurkb-a, kif15-b, Unknown, incenp-b, haus3, haus1, ndc80, cdca8	gnl|UG|Xl_S14742630, gnl|UG|Xl_S28473561, gnl|UG|Xl_S13590742, gnl|UG|Xl_S21313473, gnl|UG|Xl_S26316764, gnl|UG|Xl_S21313058, gnl|UG|Xl_S21057643, gnl|UG|Xl_S13590122, gnl|UG|Xl_S19874678, gnl|UG|Xl_S37438883, gnl|UG|Xl_S27569408
GO:0045786	negative regulation of cell cycle	1.85145e-05	2.9751e-07	11	clspn, cdc20, mad2l1, rpa3, Unknown, fbxo5-a, plk1, Unknown, zwilch, Unknown, dtl-a	gnl|UG|Xl_S25080790, gnl|UG|Xl_S13590604, gnl|UG|Xl_S21383334, gnl|UG|Xl_S14232596, gnl|UG|Xl_S13591026, gnl|UG|Xl_S13820507, gnl|UG|Xl_S35371844, gnl|UG|Xl_S21313561, gnl|UG|Xl_S22811523, gnl|UG|Xl_S18079823, gnl|UG|Xl_S20247702
GO:0071103	DNA conformation change	0.000272993	5.63348e-06	11	mcm4-a, smc2, ncapd2, ncaph, ncaph2, brrn1, mcm7-a, Unknown, top2a, chaf1a, Unknown	gnl|UG|Xl_S30141587, gnl|UG|Xl_S13820846, gnl|UG|Xl_S20337300, gnl|UG|Xl_S21735610, gnl|UG|Xl_S13590658, gnl|UG|Xl_S16552323, gnl|UG|Xl_S13589855, gnl|UG|Xl_S13589654, gnl|UG|Xl_S13590624, gnl|UG|Xl_S13590619, gnl|UG|Xl_S13821010
GO:0051174	regulation of phosphorus metabolic process	0.000343339	7.37552e-06	11	ccnb3, LOC495419, mastl, ccnb1, Unknown, ccnb1.2, ccna2, ccne2, Unknown, cycb3, Unknown	gnl|UG|Xl_S13589436, gnl|UG|Xl_S13831328, gnl|UG|Xl_S13820507, gnl|UG|Xl_S27569331, gnl|UG|Xl_S13590912, gnl|UG|Xl_S22332451, gnl|UG|Xl_S13831220, gnl|UG|Xl_S32649311, gnl|UG|Xl_S26455863, gnl|UG|Xl_S19656689, gnl|UG|Xl_S34871988
GO:0019220	regulation of phosphate metabolic process	0.000343339	7.37552e-06	11	ccnb3, LOC495419, mastl, ccnb1, Unknown, ccnb1.2, ccna2, ccne2, Unknown, cycb3, Unknown	gnl|UG|Xl_S13589436, gnl|UG|Xl_S13831328, gnl|UG|Xl_S13820507, gnl|UG|Xl_S27569331, gnl|UG|Xl_S13590912, gnl|UG|Xl_S22332451, gnl|UG|Xl_S13831220, gnl|UG|Xl_S32649311, gnl|UG|Xl_S26455863, gnl|UG|Xl_S19656689, gnl|UG|Xl_S34871988
GO:0070925	organelle assembly	4.6925e-08	3.80988e-10	10	aurka, aurka-b, incenp-a, aurkb-a, kif15-b, incenp-b, haus3, haus1, cdca8, Unknown	gnl|UG|Xl_S28473561, gnl|UG|Xl_S13590742, gnl|UG|Xl_S21313473, gnl|UG|Xl_S26316764, gnl|UG|Xl_S21313058, gnl|UG|Xl_S21057643, gnl|UG|Xl_S13590122, gnl|UG|Xl_S35770548, gnl|UG|Xl_S37438883, gnl|UG|Xl_S27569408
GO:0007346	regulation of mitotic cell cycle	1.56312e-06	1.98298e-08	10	neurog2-a, cdc20, mad2l1, Unknown, fbxo5-a, Unknown, plk1, Unknown, zwilch, Unknown	gnl|UG|Xl_S13590606, gnl|UG|Xl_S13590604, gnl|UG|Xl_S14232596, gnl|UG|Xl_S13820507, gnl|UG|Xl_S35371844, gnl|UG|Xl_S18077625, gnl|UG|Xl_S21313561, gnl|UG|Xl_S22811523, gnl|UG|Xl_S18079823, gnl|UG|Xl_S20247702
GO:0000075	cell cycle checkpoint	2.70202e-06	3.65632e-08	10	clspn, cdc20, mad2l1, rpa3, Unknown, plk1, Unknown, zwilch, Unknown, dtl-a	gnl|UG|Xl_S25080790, gnl|UG|Xl_S13590604, gnl|UG|Xl_S21383334, gnl|UG|Xl_S14232596, gnl|UG|Xl_S13591026, gnl|UG|Xl_S13820507, gnl|UG|Xl_S35371844, gnl|UG|Xl_S21313561, gnl|UG|Xl_S18079823, gnl|UG|Xl_S20247702
GO:0071156	regulation of cell cycle arrest	7.41171e-06	1.10323e-07	10	clspn, cdc20, mad2l1, rpa3, Unknown, plk1, Unknown, zwilch, Unknown, dtl-a	gnl|UG|Xl_S25080790, gnl|UG|Xl_S13590604, gnl|UG|Xl_S21383334, gnl|UG|Xl_S14232596, gnl|UG|Xl_S13591026, gnl|UG|Xl_S13820507, gnl|UG|Xl_S35371844, gnl|UG|Xl_S21313561, gnl|UG|Xl_S18079823, gnl|UG|Xl_S20247702
GO:0043549	regulation of kinase activity	0.00011473	2.19556e-06	10	ccnb3, LOC495419, ccnb1, Unknown, ccnb1.2, ccna2, ccne2, Unknown, cycb3, Unknown	gnl|UG|Xl_S13589436, gnl|UG|Xl_S13831328, gnl|UG|Xl_S13820507, gnl|UG|Xl_S27569331, gnl|UG|Xl_S13590912, gnl|UG|Xl_S22332451, gnl|UG|Xl_S13831220, gnl|UG|Xl_S32649311, gnl|UG|Xl_S26455863, gnl|UG|Xl_S34871988
GO:0045859	regulation of protein kinase activity	0.00011473	2.19556e-06	10	ccnb3, LOC495419, ccnb1, Unknown, ccnb1.2, ccna2, ccne2, Unknown, cycb3, Unknown	gnl|UG|Xl_S13589436, gnl|UG|Xl_S13831328, gnl|UG|Xl_S13820507, gnl|UG|Xl_S27569331, gnl|UG|Xl_S13590912, gnl|UG|Xl_S22332451, gnl|UG|Xl_S13831220, gnl|UG|Xl_S32649311, gnl|UG|Xl_S26455863, gnl|UG|Xl_S34871988
GO:0051338	regulation of transferase activity	0.00011473	2.19556e-06	10	ccnb3, LOC495419, ccnb1, Unknown, ccnb1.2, ccna2, ccne2, Unknown, cycb3, Unknown	gnl|UG|Xl_S13589436, gnl|UG|Xl_S13831328, gnl|UG|Xl_S13820507, gnl|UG|Xl_S27569331, gnl|UG|Xl_S13590912, gnl|UG|Xl_S22332451, gnl|UG|Xl_S13831220, gnl|UG|Xl_S32649311, gnl|UG|Xl_S26455863, gnl|UG|Xl_S34871988
GO:0001932	regulation of protein amino acid phosphorylation	0.000485098	1.0831e-05	10	ccnb3, LOC495419, ccnb1, Unknown, ccnb1.2, ccna2, ccne2, Unknown, cycb3, Unknown	gnl|UG|Xl_S13589436, gnl|UG|Xl_S13831328, gnl|UG|Xl_S13820507, gnl|UG|Xl_S27569331, gnl|UG|Xl_S13590912, gnl|UG|Xl_S22332451, gnl|UG|Xl_S13831220, gnl|UG|Xl_S32649311, gnl|UG|Xl_S26455863, gnl|UG|Xl_S34871988
GO:0042325	regulation of phosphorylation	0.000767313	1.88194e-05	10	ccnb3, LOC495419, ccnb1, Unknown, ccnb1.2, ccna2, ccne2, Unknown, cycb3, Unknown	gnl|UG|Xl_S13589436, gnl|UG|Xl_S13831328, gnl|UG|Xl_S13820507, gnl|UG|Xl_S27569331, gnl|UG|Xl_S13590912, gnl|UG|Xl_S22332451, gnl|UG|Xl_S13831220, gnl|UG|Xl_S32649311, gnl|UG|Xl_S26455863, gnl|UG|Xl_S34871988
GO:0051225	spindle assembly	1.21887e-08	9.68994e-11	9	aurka, aurka-b, incenp-a, aurkb-a, kif15-b, incenp-b, haus3, haus1, cdca8	gnl|UG|Xl_S28473561, gnl|UG|Xl_S13590742, gnl|UG|Xl_S21313473, gnl|UG|Xl_S26316764, gnl|UG|Xl_S21313058, gnl|UG|Xl_S21057643, gnl|UG|Xl_S13590122, gnl|UG|Xl_S37438883, gnl|UG|Xl_S27569408
GO:0006261	DNA-dependent DNA replication	7.81042e-06	1.17579e-07	9	mcm4-a, cdc45, rpa3, prim2, apitd1, prim1, mcm7-a, MGC80972, cdc45l	gnl|UG|Xl_S21383334, gnl|UG|Xl_S21383288, gnl|UG|Xl_S19874734, gnl|UG|Xl_S20755899, gnl|UG|Xl_S22811540, gnl|UG|Xl_S13589855, gnl|UG|Xl_S13590624, gnl|UG|Xl_S15058529, gnl|UG|Xl_S20755626
GO:0044092	negative regulation of molecular function	2.83872e-05	4.84963e-07	9	mastl, cdc20, mad2l1, fbxo5-a, Unknown, LOC496014, Unknown, Unknown, Unknown	gnl|UG|Xl_S14232596, gnl|UG|Xl_S13820507, gnl|UG|Xl_S35371844, gnl|UG|Xl_S32415570, gnl|UG|Xl_S32649311, gnl|UG|Xl_S21313561, gnl|UG|Xl_S19656689, gnl|UG|Xl_S22811523, gnl|UG|Xl_S18978786
GO:0007050	cell cycle arrest	0.000354165	7.66799e-06	9	clspn, cdc20, rpa3, Unknown, plk1, Unknown, zwilch, Unknown, dtl-a	gnl|UG|Xl_S25080790, gnl|UG|Xl_S13590604, gnl|UG|Xl_S21383334, gnl|UG|Xl_S13591026, gnl|UG|Xl_S13820507, gnl|UG|Xl_S35371844, gnl|UG|Xl_S21313561, gnl|UG|Xl_S18079823, gnl|UG|Xl_S20247702
GO:0033043	regulation of organelle organization	0.000969525	2.75508e-05	9	cdc20, mad2l1, fbxo5-a, cdca5-a, plk1, Unknown, Unknown, ska3, Unknown	gnl|UG|Xl_S13590604, gnl|UG|Xl_S14232596, gnl|UG|Xl_S24517538, gnl|UG|Xl_S13820507, gnl|UG|Xl_S43236145, gnl|UG|Xl_S35371844, gnl|UG|Xl_S32649311, gnl|UG|Xl_S21313561, gnl|UG|Xl_S22811523
GO:0042221	response to chemical stimulus	0.00884365	0.000366491	9	neurog2-a, epx, Unknown, LOC100125664, Unknown, krt10, Unknown, Unknown, Unknown	gnl|UG|Xl_S13590606, gnl|UG|Xl_S13820507, gnl|UG|Xl_S26457644, gnl|UG|Xl_S32414773, gnl|UG|Xl_S13590677, gnl|UG|Xl_S34871919, gnl|UG|Xl_S32649311, gnl|UG|Xl_S21057603, gnl|UG|Xl_S13824684
GO:0048468	cell development	0.0354225	0.00216897	9	neurog2-a, foxb1, ascl1, cdc20, plk1, Unknown, Unknown, Unknown, Unknown	gnl|UG|Xl_S13590606, gnl|UG|Xl_S13590604, gnl|UG|Xl_S13589408, gnl|UG|Xl_S33344800, gnl|UG|Xl_S32415570, gnl|UG|Xl_S13590653, gnl|UG|Xl_S32649311, gnl|UG|Xl_S32414139, gnl|UG|Xl_S21313561
GO:0043086	negative regulation of catalytic activity	2.64113e-06	3.43991e-08	8	mastl, cdc20, mad2l1, fbxo5-a, Unknown, LOC496014, Unknown, Unknown	gnl|UG|Xl_S14232596, gnl|UG|Xl_S13820507, gnl|UG|Xl_S35371844, gnl|UG|Xl_S32649311, gnl|UG|Xl_S21313561, gnl|UG|Xl_S19656689, gnl|UG|Xl_S22811523, gnl|UG|Xl_S18978786
GO:0000079	regulation of cyclin-dependent protein kinase activity	0.000475208	1.05298e-05	8	ccnb3, LOC495419, ccnb1, ccnb1.2, ccna2, ccne2, cycb3, Unknown	gnl|UG|Xl_S13589436, gnl|UG|Xl_S13831328, gnl|UG|Xl_S13820507, gnl|UG|Xl_S27569331, gnl|UG|Xl_S13590912, gnl|UG|Xl_S22332451, gnl|UG|Xl_S13831220, gnl|UG|Xl_S34871988
GO:0071900	regulation of protein serine/threonine kinase activity	0.000813299	2.25001e-05	8	ccnb3, LOC495419, ccnb1, ccnb1.2, ccna2, ccne2, cycb3, Unknown	gnl|UG|Xl_S13589436, gnl|UG|Xl_S13831328, gnl|UG|Xl_S13820507, gnl|UG|Xl_S27569331, gnl|UG|Xl_S13590912, gnl|UG|Xl_S22332451, gnl|UG|Xl_S13831220, gnl|UG|Xl_S34871988
GO:0016567	protein ubiquitination	0.00129305	3.76193e-05	8	cdc20, mad2l1, fbxo5-a, plk1, Unknown, Unknown, dtl-a, Unknown	gnl|UG|Xl_S25080790, gnl|UG|Xl_S13590604, gnl|UG|Xl_S14232596, gnl|UG|Xl_S13820507, gnl|UG|Xl_S26457644, gnl|UG|Xl_S35371844, gnl|UG|Xl_S21313561, gnl|UG|Xl_S22811523
GO:0032446	protein modification by small protein conjugation	0.0030459	0.000107678	8	cdc20, mad2l1, fbxo5-a, plk1, Unknown, Unknown, dtl-a, Unknown	gnl|UG|Xl_S25080790, gnl|UG|Xl_S13590604, gnl|UG|Xl_S14232596, gnl|UG|Xl_S13820507, gnl|UG|Xl_S26457644, gnl|UG|Xl_S35371844, gnl|UG|Xl_S21313561, gnl|UG|Xl_S22811523
GO:0008283	cell proliferation	0.00340781	0.000123354	8	cdca7l, cdc20, Unknown, sash3, Unknown, Unknown, Unknown, Unknown	gnl|UG|Xl_S13820507, gnl|UG|Xl_S32414773, gnl|UG|Xl_S13820846, gnl|UG|Xl_S32649311, gnl|UG|Xl_S38675488, gnl|UG|Xl_S21313561, gnl|UG|Xl_S35338077, gnl|UG|Xl_S13813538
GO:0018193	peptidyl-amino acid modification	0.00484864	0.00018207	8	aurka, aurka-b, dcn, MGC80802, Unknown, Unknown, Unknown, Unknown	gnl|UG|Xl_S20756030, gnl|UG|Xl_S21696525, gnl|UG|Xl_S13820507, gnl|UG|Xl_S32414773, gnl|UG|Xl_S21057643, gnl|UG|Xl_S13590122, gnl|UG|Xl_S35820661, gnl|UG|Xl_S14220443
GO:0006323	DNA packaging	0.00585405	0.000232697	8	smc2, ncapd2, ncaph, ncaph2, brrn1, Unknown, chaf1a, Unknown	gnl|UG|Xl_S30141587, gnl|UG|Xl_S13820846, gnl|UG|Xl_S21735610, gnl|UG|Xl_S13590658, gnl|UG|Xl_S16552323, gnl|UG|Xl_S13589654, gnl|UG|Xl_S13590619, gnl|UG|Xl_S13821010
GO:0070647	protein modification by small protein conjugation or removal	0.0129072	0.000563269	8	cdc20, mad2l1, fbxo5-a, plk1, Unknown, Unknown, dtl-a, Unknown	gnl|UG|Xl_S25080790, gnl|UG|Xl_S13590604, gnl|UG|Xl_S14232596, gnl|UG|Xl_S13820507, gnl|UG|Xl_S26457644, gnl|UG|Xl_S35371844, gnl|UG|Xl_S21313561, gnl|UG|Xl_S22811523
GO:0003008	system process	0.0208596	0.00119964	8	foxb1, MGC80947, lrat, LOC496014, Unknown, Unknown, Unknown, Unknown	gnl|UG|Xl_S14921779, gnl|UG|Xl_S20756006, gnl|UG|Xl_S32414773, gnl|UG|Xl_S20459344, gnl|UG|Xl_S14228863, gnl|UG|Xl_S13590653, gnl|UG|Xl_S32414139, gnl|UG|Xl_S18978786
GO:0051321	meiotic cell cycle	0.00026966	5.5191e-06	7	apitd1, mnd1, psmc3ip, nusap1-a, nusap1-b, Unknown, Unknown	gnl|UG|Xl_S36163208, gnl|UG|Xl_S22245732, gnl|UG|Xl_S13820507, gnl|UG|Xl_S19874734, gnl|UG|Xl_S21938835, gnl|UG|Xl_S35820661, gnl|UG|Xl_S35338079
GO:0051327	M phase of meiotic cell cycle	0.00026966	5.5191e-06	7	apitd1, mnd1, psmc3ip, nusap1-a, nusap1-b, Unknown, Unknown	gnl|UG|Xl_S36163208, gnl|UG|Xl_S22245732, gnl|UG|Xl_S13820507, gnl|UG|Xl_S19874734, gnl|UG|Xl_S21938835, gnl|UG|Xl_S35820661, gnl|UG|Xl_S35338079
GO:0007126	meiosis	0.00026966	5.5191e-06	7	apitd1, mnd1, psmc3ip, nusap1-a, nusap1-b, Unknown, Unknown	gnl|UG|Xl_S36163208, gnl|UG|Xl_S22245732, gnl|UG|Xl_S13820507, gnl|UG|Xl_S19874734, gnl|UG|Xl_S21938835, gnl|UG|Xl_S35820661, gnl|UG|Xl_S35338079
GO:0043085	positive regulation of catalytic activity	0.00141164	4.53672e-05	7	cdc20, plk1, Unknown, Unknown, Unknown, Unknown, Unknown	gnl|UG|Xl_S13590604, gnl|UG|Xl_S13820507, gnl|UG|Xl_S26457644, gnl|UG|Xl_S32414773, gnl|UG|Xl_S35371844, gnl|UG|Xl_S32649311, gnl|UG|Xl_S21313561
GO:0010498	proteasomal protein catabolic process	0.00169269	5.49723e-05	7	cdc20, mad2l1, fbxo5-a, plk1, Unknown, Unknown, Unknown	gnl|UG|Xl_S13590604, gnl|UG|Xl_S14232596, gnl|UG|Xl_S13820507, gnl|UG|Xl_S26457644, gnl|UG|Xl_S35371844, gnl|UG|Xl_S21313561, gnl|UG|Xl_S22811523
GO:0043161	proteasomal ubiquitin-dependent protein catabolic process	0.00169269	5.49723e-05	7	cdc20, mad2l1, fbxo5-a, plk1, Unknown, Unknown, Unknown	gnl|UG|Xl_S13590604, gnl|UG|Xl_S14232596, gnl|UG|Xl_S13820507, gnl|UG|Xl_S26457644, gnl|UG|Xl_S35371844, gnl|UG|Xl_S21313561, gnl|UG|Xl_S22811523
GO:0044093	positive regulation of molecular function	0.00779142	0.000317614	7	cdc20, plk1, Unknown, Unknown, Unknown, Unknown, Unknown	gnl|UG|Xl_S13590604, gnl|UG|Xl_S13820507, gnl|UG|Xl_S26457644, gnl|UG|Xl_S32414773, gnl|UG|Xl_S35371844, gnl|UG|Xl_S32649311, gnl|UG|Xl_S21313561
GO:0045595	regulation of cell differentiation	0.0153335	0.000845522	7	neurog2-a, ascl1, neurod4, cdc20, Unknown, sash3, neurog3	gnl|UG|Xl_S13590606, gnl|UG|Xl_S46925727, gnl|UG|Xl_S13589408, gnl|UG|Xl_S13589345, gnl|UG|Xl_S32649311, gnl|UG|Xl_S38675488, gnl|UG|Xl_S21313561
GO:0051439	regulation of ubiquitin-protein ligase activity during mitotic cell cycle	6.39276e-06	9.19122e-08	6	cdc20, mad2l1, fbxo5-a, plk1, Unknown, Unknown	gnl|UG|Xl_S13590604, gnl|UG|Xl_S14232596, gnl|UG|Xl_S13820507, gnl|UG|Xl_S35371844, gnl|UG|Xl_S21313561, gnl|UG|Xl_S22811523
GO:0007052	mitotic spindle organization	6.39276e-06	9.19122e-08	6	aurka, aurka-b, aurkb-a, kif15-b, Unknown, ndc80	gnl|UG|Xl_S14742630, gnl|UG|Xl_S21313473, gnl|UG|Xl_S26316764, gnl|UG|Xl_S21057643, gnl|UG|Xl_S13590122, gnl|UG|Xl_S19874678
GO:0051340	regulation of ligase activity	3.86215e-05	6.99002e-07	6	cdc20, mad2l1, fbxo5-a, plk1, Unknown, Unknown	gnl|UG|Xl_S13590604, gnl|UG|Xl_S14232596, gnl|UG|Xl_S13820507, gnl|UG|Xl_S35371844, gnl|UG|Xl_S21313561, gnl|UG|Xl_S22811523
GO:0051438	regulation of ubiquitin-protein ligase activity	3.86215e-05	6.99002e-07	6	cdc20, mad2l1, fbxo5-a, plk1, Unknown, Unknown	gnl|UG|Xl_S13590604, gnl|UG|Xl_S14232596, gnl|UG|Xl_S13820507, gnl|UG|Xl_S35371844, gnl|UG|Xl_S21313561, gnl|UG|Xl_S22811523
GO:0031396	regulation of protein ubiquitination	0.000104456	1.94354e-06	6	cdc20, mad2l1, fbxo5-a, plk1, Unknown, Unknown	gnl|UG|Xl_S13590604, gnl|UG|Xl_S14232596, gnl|UG|Xl_S13820507, gnl|UG|Xl_S35371844, gnl|UG|Xl_S21313561, gnl|UG|Xl_S22811523
GO:0007091	mitotic metaphase/anaphase transition	0.000153928	3.03623e-06	6	cdc20, mad2l1, fbxo5-a, plk1, Unknown, Unknown	gnl|UG|Xl_S13590604, gnl|UG|Xl_S14232596, gnl|UG|Xl_S13820507, gnl|UG|Xl_S35371844, gnl|UG|Xl_S21313561, gnl|UG|Xl_S22811523
GO:0031145	anaphase-promoting complex-dependent proteasomal ubiquitin-dependent protein catabolic process	0.000229545	4.58159e-06	6	cdc20, mad2l1, fbxo5-a, plk1, Unknown, Unknown	gnl|UG|Xl_S13590604, gnl|UG|Xl_S14232596, gnl|UG|Xl_S13820507, gnl|UG|Xl_S35371844, gnl|UG|Xl_S21313561, gnl|UG|Xl_S22811523
GO:0051783	regulation of nuclear division	0.000319927	6.71023e-06	6	cdc20, mad2l1, fbxo5-a, plk1, Unknown, Unknown	gnl|UG|Xl_S13590604, gnl|UG|Xl_S14232596, gnl|UG|Xl_S13820507, gnl|UG|Xl_S35371844, gnl|UG|Xl_S21313561, gnl|UG|Xl_S22811523
GO:0007088	regulation of mitosis	0.000319927	6.71023e-06	6	cdc20, mad2l1, fbxo5-a, plk1, Unknown, Unknown	gnl|UG|Xl_S13590604, gnl|UG|Xl_S14232596, gnl|UG|Xl_S13820507, gnl|UG|Xl_S35371844, gnl|UG|Xl_S21313561, gnl|UG|Xl_S22811523
GO:0045597	positive regulation of cell differentiation	0.000760809	1.82598e-05	6	neurog2-a, ascl1, neurod4, Unknown, sash3, neurog3	gnl|UG|Xl_S13590606, gnl|UG|Xl_S46925727, gnl|UG|Xl_S13589408, gnl|UG|Xl_S13589345, gnl|UG|Xl_S32649311, gnl|UG|Xl_S38675488
GO:0051247	positive regulation of protein metabolic process	0.000867894	2.4516e-05	6	cdc20, plk1, Unknown, Unknown, Unknown, Unknown	gnl|UG|Xl_S13590604, gnl|UG|Xl_S13820507, gnl|UG|Xl_S26457644, gnl|UG|Xl_S35371844, gnl|UG|Xl_S32649311, gnl|UG|Xl_S21313561
GO:0032270	positive regulation of cellular protein metabolic process	0.000867894	2.4516e-05	6	cdc20, plk1, Unknown, Unknown, Unknown, Unknown	gnl|UG|Xl_S13590604, gnl|UG|Xl_S13820507, gnl|UG|Xl_S26457644, gnl|UG|Xl_S35371844, gnl|UG|Xl_S32649311, gnl|UG|Xl_S21313561
GO:0051325	interphase	0.00133412	4.21676e-05	6	mastl, rpa3, Unknown, plk1, MGC80972, Unknown	gnl|UG|Xl_S13590604, gnl|UG|Xl_S21383334, gnl|UG|Xl_S13820507, gnl|UG|Xl_S18077625, gnl|UG|Xl_S19656689, gnl|UG|Xl_S20755626
GO:0051094	positive regulation of developmental process	0.00209498	6.87767e-05	6	neurog2-a, ascl1, neurod4, Unknown, sash3, neurog3	gnl|UG|Xl_S13590606, gnl|UG|Xl_S46925727, gnl|UG|Xl_S13589408, gnl|UG|Xl_S13589345, gnl|UG|Xl_S32649311, gnl|UG|Xl_S38675488
GO:0051248	negative regulation of protein metabolic process	0.00248159	8.63495e-05	6	cdc20, mad2l1, fbxo5-a, tacc3, Unknown, tacc3	gnl|UG|Xl_S14232596, gnl|UG|Xl_S24572542, gnl|UG|Xl_S35371844, gnl|UG|Xl_S21313561, gnl|UG|Xl_S22811523, gnl|UG|Xl_S35338073
GO:0032269	negative regulation of cellular protein metabolic process	0.00248159	8.63495e-05	6	cdc20, mad2l1, fbxo5-a, tacc3, Unknown, tacc3	gnl|UG|Xl_S14232596, gnl|UG|Xl_S24572542, gnl|UG|Xl_S35371844, gnl|UG|Xl_S21313561, gnl|UG|Xl_S22811523, gnl|UG|Xl_S35338073
GO:0042127	regulation of cell proliferation	0.0149683	0.000822849	6	cdca7l, cdc20, Unknown, sash3, Unknown, Unknown	gnl|UG|Xl_S32414773, gnl|UG|Xl_S32649311, gnl|UG|Xl_S38675488, gnl|UG|Xl_S21313561, gnl|UG|Xl_S35338077, gnl|UG|Xl_S13813538
GO:0006310	DNA recombination	0.0211097	0.00121759	6	lig1, smc2, rpa3, apitd1, mnd1, psmc3ip	gnl|UG|Xl_S21383334, gnl|UG|Xl_S22245732, gnl|UG|Xl_S19874734, gnl|UG|Xl_S13590298, gnl|UG|Xl_S21938835, gnl|UG|Xl_S13589654
GO:0031329	regulation of cellular catabolic process	0.0377273	0.00242496	6	mad2l1, fbxo5-a, plk1, Unknown, Unknown, Unknown	gnl|UG|Xl_S13590604, gnl|UG|Xl_S14232596, gnl|UG|Xl_S13820507, gnl|UG|Xl_S26457644, gnl|UG|Xl_S32649311, gnl|UG|Xl_S22811523
GO:0007093	mitotic cell cycle checkpoint	0.000329638	6.96968e-06	5	cdc20, mad2l1, Unknown, Unknown, zwilch	gnl|UG|Xl_S14232596, gnl|UG|Xl_S35371844, gnl|UG|Xl_S21313561, gnl|UG|Xl_S18079823, gnl|UG|Xl_S20247702
GO:0061136	regulation of proteasomal protein catabolic process	0.000511176	1.16727e-05	5	mad2l1, fbxo5-a, plk1, Unknown, Unknown	gnl|UG|Xl_S13590604, gnl|UG|Xl_S14232596, gnl|UG|Xl_S13820507, gnl|UG|Xl_S26457644, gnl|UG|Xl_S22811523
GO:0032434	regulation of proteasomal ubiquitin-dependent protein catabolic process	0.000511176	1.16727e-05	5	mad2l1, fbxo5-a, plk1, Unknown, Unknown	gnl|UG|Xl_S13590604, gnl|UG|Xl_S14232596, gnl|UG|Xl_S13820507, gnl|UG|Xl_S26457644, gnl|UG|Xl_S22811523
GO:0030261	chromosome condensation	0.000511176	1.16727e-05	5	smc2, ncapd2, ncaph, ncaph2, brrn1	gnl|UG|Xl_S21735610, gnl|UG|Xl_S13590658, gnl|UG|Xl_S16552323, gnl|UG|Xl_S13589654, gnl|UG|Xl_S13590619
GO:0050776	regulation of immune response	0.000760809	1.85312e-05	5	masp1/3a, masp1, Unknown, sash3, Unknown	gnl|UG|Xl_S13830859, gnl|UG|Xl_S32414773, gnl|UG|Xl_S32649311, gnl|UG|Xl_S38675488, gnl|UG|Xl_S13830860
GO:0030162	regulation of proteolysis	0.000760809	1.85312e-05	5	mad2l1, fbxo5-a, plk1, Unknown, Unknown	gnl|UG|Xl_S13590604, gnl|UG|Xl_S14232596, gnl|UG|Xl_S13820507, gnl|UG|Xl_S26457644, gnl|UG|Xl_S22811523
GO:0018209	peptidyl-serine modification	0.000760809	1.85312e-05	5	aurka, aurka-b, dcn, MGC80802, Unknown	gnl|UG|Xl_S20756030, gnl|UG|Xl_S21696525, gnl|UG|Xl_S13820507, gnl|UG|Xl_S21057643, gnl|UG|Xl_S13590122
GO:0031401	positive regulation of protein modification process	0.00133335	4.12724e-05	5	cdc20, plk1, Unknown, Unknown, Unknown	gnl|UG|Xl_S13590604, gnl|UG|Xl_S13820507, gnl|UG|Xl_S35371844, gnl|UG|Xl_S32649311, gnl|UG|Xl_S21313561
GO:0030071	regulation of mitotic metaphase/anaphase transition	0.00133335	4.12724e-05	5	cdc20, mad2l1, fbxo5-a, plk1, Unknown	gnl|UG|Xl_S13590604, gnl|UG|Xl_S14232596, gnl|UG|Xl_S35371844, gnl|UG|Xl_S21313561, gnl|UG|Xl_S22811523
GO:0042176	regulation of protein catabolic process	0.00237751	8.1182e-05	5	mad2l1, fbxo5-a, plk1, Unknown, Unknown	gnl|UG|Xl_S13590604, gnl|UG|Xl_S14232596, gnl|UG|Xl_S13820507, gnl|UG|Xl_S26457644, gnl|UG|Xl_S22811523
GO:0000910	cytokinesis	0.00237751	8.1182e-05	5	incenp-a, aurkb-a, Unknown, plk1, Unknown	gnl|UG|Xl_S13590604, gnl|UG|Xl_S14742630, gnl|UG|Xl_S13590742, gnl|UG|Xl_S21313473, gnl|UG|Xl_S13820507
GO:0002682	regulation of immune system process	0.00309184	0.000109825	5	masp1/3a, masp1, Unknown, sash3, Unknown	gnl|UG|Xl_S13830859, gnl|UG|Xl_S32414773, gnl|UG|Xl_S32649311, gnl|UG|Xl_S38675488, gnl|UG|Xl_S13830860
GO:0043414	macromolecule methylation	0.00498496	0.000189719	5	Unknown, Unknown, Unknown, Unknown, Unknown	gnl|UG|Xl_S35750421, gnl|UG|Xl_S19603170, gnl|UG|Xl_S13820846, gnl|UG|Xl_S35820661, gnl|UG|Xl_S14220443
GO:0032259	methylation	0.00498496	0.000189719	5	Unknown, Unknown, Unknown, Unknown, Unknown	gnl|UG|Xl_S35750421, gnl|UG|Xl_S19603170, gnl|UG|Xl_S13820846, gnl|UG|Xl_S35820661, gnl|UG|Xl_S14220443
GO:0046777	protein amino acid autophosphorylation	0.00498496	0.000189719	5	aurka, mastl, aurka-b, MGC68754, Unknown	gnl|UG|Xl_S17744703, gnl|UG|Xl_S21057643, gnl|UG|Xl_S13590122, gnl|UG|Xl_S26455863, gnl|UG|Xl_S19656689
GO:0051329	interphase of mitotic cell cycle	0.00757838	0.000307647	5	mastl, rpa3, Unknown, plk1, Unknown	gnl|UG|Xl_S13590604, gnl|UG|Xl_S21383334, gnl|UG|Xl_S13820507, gnl|UG|Xl_S18077625, gnl|UG|Xl_S19656689
GO:0008284	positive regulation of cell proliferation	0.00757838	0.000307647	5	cdca7l, cdc20, Unknown, sash3, Unknown	gnl|UG|Xl_S32414773, gnl|UG|Xl_S32649311, gnl|UG|Xl_S38675488, gnl|UG|Xl_S21313561, gnl|UG|Xl_S35338077
GO:0007507	heart development	0.00915665	0.000384108	5	hhex, MGC80947, Unknown, Unknown, Unknown	gnl|UG|Xl_S13800181, gnl|UG|Xl_S17058397, gnl|UG|Xl_S33344800, gnl|UG|Xl_S20756006, gnl|UG|Xl_S14220443
GO:0009143	nucleoside triphosphate catabolic process	0.042492	0.00281028	5	mcm4-a, mcm7-a, Unknown, Unknown, Unknown	gnl|UG|Xl_S13599748, gnl|UG|Xl_S26457644, gnl|UG|Xl_S32649311, gnl|UG|Xl_S13589855, gnl|UG|Xl_S13590624
GO:0009146	purine nucleoside triphosphate catabolic process	0.042492	0.00281028	5	mcm4-a, mcm7-a, Unknown, Unknown, Unknown	gnl|UG|Xl_S13599748, gnl|UG|Xl_S26457644, gnl|UG|Xl_S32649311, gnl|UG|Xl_S13589855, gnl|UG|Xl_S13590624
GO:0009154	purine ribonucleotide catabolic process	0.042492	0.00281028	5	mcm4-a, mcm7-a, Unknown, Unknown, Unknown	gnl|UG|Xl_S13599748, gnl|UG|Xl_S26457644, gnl|UG|Xl_S32649311, gnl|UG|Xl_S13589855, gnl|UG|Xl_S13590624
GO:0009203	ribonucleoside triphosphate catabolic process	0.042492	0.00281028	5	mcm4-a, mcm7-a, Unknown, Unknown, Unknown	gnl|UG|Xl_S13599748, gnl|UG|Xl_S26457644, gnl|UG|Xl_S32649311, gnl|UG|Xl_S13589855, gnl|UG|Xl_S13590624
GO:0009207	purine ribonucleoside triphosphate catabolic process	0.042492	0.00281028	5	mcm4-a, mcm7-a, Unknown, Unknown, Unknown	gnl|UG|Xl_S13599748, gnl|UG|Xl_S26457644, gnl|UG|Xl_S32649311, gnl|UG|Xl_S13589855, gnl|UG|Xl_S13590624
GO:0009261	ribonucleotide catabolic process	0.042492	0.00281028	5	mcm4-a, mcm7-a, Unknown, Unknown, Unknown	gnl|UG|Xl_S13599748, gnl|UG|Xl_S26457644, gnl|UG|Xl_S32649311, gnl|UG|Xl_S13589855, gnl|UG|Xl_S13590624
GO:0006195	purine nucleotide catabolic process	0.0474974	0.00318952	5	mcm4-a, mcm7-a, Unknown, Unknown, Unknown	gnl|UG|Xl_S13599748, gnl|UG|Xl_S26457644, gnl|UG|Xl_S32649311, gnl|UG|Xl_S13589855, gnl|UG|Xl_S13590624
GO:0051437	positive regulation of ubiquitin-protein ligase activity during mitotic cell cycle	3.54232e-05	6.23141e-07	4	cdc20, plk1, Unknown, Unknown	gnl|UG|Xl_S13590604, gnl|UG|Xl_S13820507, gnl|UG|Xl_S35371844, gnl|UG|Xl_S21313561
GO:0090307	spindle assembly involved in mitosis	0.000153928	3.04628e-06	4	aurka, aurka-b, aurkb-a, kif15-b	gnl|UG|Xl_S21313473, gnl|UG|Xl_S26316764, gnl|UG|Xl_S21057643, gnl|UG|Xl_S13590122
GO:0006936	muscle contraction	0.000409504	8.93538e-06	4	MGC80947, Unknown, Unknown, Unknown	gnl|UG|Xl_S14921779, gnl|UG|Xl_S20756006, gnl|UG|Xl_S14228863, gnl|UG|Xl_S32414139
GO:0003012	muscle system process	0.000813299	2.03855e-05	4	MGC80947, Unknown, Unknown, Unknown	gnl|UG|Xl_S14921779, gnl|UG|Xl_S20756006, gnl|UG|Xl_S14228863, gnl|UG|Xl_S32414139
GO:0051351	positive regulation of ligase activity	0.000813299	2.03855e-05	4	cdc20, plk1, Unknown, Unknown	gnl|UG|Xl_S13590604, gnl|UG|Xl_S13820507, gnl|UG|Xl_S35371844, gnl|UG|Xl_S21313561
GO:0051443	positive regulation of ubiquitin-protein ligase activity	0.000813299	2.03855e-05	4	cdc20, plk1, Unknown, Unknown	gnl|UG|Xl_S13590604, gnl|UG|Xl_S13820507, gnl|UG|Xl_S35371844, gnl|UG|Xl_S21313561
GO:0090068	positive regulation of cell cycle process	0.0013021	3.98648e-05	4	neurog2-a, aurkb-a, cdca5-a, plk1	gnl|UG|Xl_S13590606, gnl|UG|Xl_S13590604, gnl|UG|Xl_S21313473, gnl|UG|Xl_S24517538
GO:0051352	negative regulation of ligase activity	0.0013021	3.98648e-05	4	cdc20, mad2l1, fbxo5-a, Unknown	gnl|UG|Xl_S14232596, gnl|UG|Xl_S35371844, gnl|UG|Xl_S21313561, gnl|UG|Xl_S22811523
GO:0051436	negative regulation of ubiquitin-protein ligase activity during mitotic cell cycle	0.0013021	3.98648e-05	4	cdc20, mad2l1, fbxo5-a, Unknown	gnl|UG|Xl_S14232596, gnl|UG|Xl_S35371844, gnl|UG|Xl_S21313561, gnl|UG|Xl_S22811523
GO:0051444	negative regulation of ubiquitin-protein ligase activity	0.0013021	3.98648e-05	4	cdc20, mad2l1, fbxo5-a, Unknown	gnl|UG|Xl_S14232596, gnl|UG|Xl_S35371844, gnl|UG|Xl_S21313561, gnl|UG|Xl_S22811523
GO:0009262	deoxyribonucleotide metabolic process	0.0013021	3.98648e-05	4	rrm2b, Unknown, rrm2.2, tyms	gnl|UG|Xl_S35768422, gnl|UG|Xl_S13830952, gnl|UG|Xl_S14810223, gnl|UG|Xl_S36163382
GO:0031398	positive regulation of protein ubiquitination	0.0013021	3.98648e-05	4	cdc20, plk1, Unknown, Unknown	gnl|UG|Xl_S13590604, gnl|UG|Xl_S13820507, gnl|UG|Xl_S35371844, gnl|UG|Xl_S21313561
GO:0031400	negative regulation of protein modification process	0.00209498	7.01634e-05	4	cdc20, mad2l1, fbxo5-a, Unknown	gnl|UG|Xl_S14232596, gnl|UG|Xl_S35371844, gnl|UG|Xl_S21313561, gnl|UG|Xl_S22811523
GO:0045841	negative regulation of mitotic metaphase/anaphase transition	0.00209498	7.01634e-05	4	cdc20, mad2l1, fbxo5-a, Unknown	gnl|UG|Xl_S14232596, gnl|UG|Xl_S35371844, gnl|UG|Xl_S21313561, gnl|UG|Xl_S22811523
GO:0031397	negative regulation of protein ubiquitination	0.00209498	7.01634e-05	4	cdc20, mad2l1, fbxo5-a, Unknown	gnl|UG|Xl_S14232596, gnl|UG|Xl_S35371844, gnl|UG|Xl_S21313561, gnl|UG|Xl_S22811523
GO:0010035	response to inorganic substance	0.00209498	7.01634e-05	4	Unknown, LOC100125664, krt10, Unknown	gnl|UG|Xl_S32414773, gnl|UG|Xl_S34871919, gnl|UG|Xl_S21057603, gnl|UG|Xl_S13824684
GO:0045839	negative regulation of mitosis	0.00317374	0.000114345	4	cdc20, mad2l1, fbxo5-a, Unknown	gnl|UG|Xl_S14232596, gnl|UG|Xl_S35371844, gnl|UG|Xl_S21313561, gnl|UG|Xl_S22811523
GO:0051784	negative regulation of nuclear division	0.00317374	0.000114345	4	cdc20, mad2l1, fbxo5-a, Unknown	gnl|UG|Xl_S14232596, gnl|UG|Xl_S35371844, gnl|UG|Xl_S21313561, gnl|UG|Xl_S22811523
GO:0002684	positive regulation of immune system process	0.00470022	0.000175702	4	masp1/3a, masp1, Unknown, sash3	gnl|UG|Xl_S13830859, gnl|UG|Xl_S32649311, gnl|UG|Xl_S38675488, gnl|UG|Xl_S13830860
GO:0050778	positive regulation of immune response	0.00470022	0.000175702	4	masp1/3a, masp1, Unknown, sash3	gnl|UG|Xl_S13830859, gnl|UG|Xl_S32649311, gnl|UG|Xl_S38675488, gnl|UG|Xl_S13830860
GO:0034502	protein localization to chromosome	0.00470022	0.000175702	4	aurkb-a, cdca5-a, plk1, Unknown	gnl|UG|Xl_S13590604, gnl|UG|Xl_S21313473, gnl|UG|Xl_S24517538, gnl|UG|Xl_S13820507
GO:0051297	centrosome organization	0.00882005	0.000364021	4	kif15-b, haus3, plk1, haus1	gnl|UG|Xl_S13590604, gnl|UG|Xl_S26316764, gnl|UG|Xl_S21313058, gnl|UG|Xl_S37438883
GO:0001775	cell activation	0.00882005	0.000364021	4	Unknown, sash3, Unknown, Unknown	gnl|UG|Xl_S14228863, gnl|UG|Xl_S13820846, gnl|UG|Xl_S32649311, gnl|UG|Xl_S38675488
GO:0000086	G2/M transition of mitotic cell cycle	0.00882005	0.000364021	4	mastl, Unknown, plk1, Unknown	gnl|UG|Xl_S13590604, gnl|UG|Xl_S13820507, gnl|UG|Xl_S18077625, gnl|UG|Xl_S19656689
GO:0010948	negative regulation of cell cycle process	0.0114643	0.000498364	4	cdc20, mad2l1, fbxo5-a, Unknown	gnl|UG|Xl_S14232596, gnl|UG|Xl_S35371844, gnl|UG|Xl_S21313561, gnl|UG|Xl_S22811523
GO:0031572	G2/M transition DNA damage checkpoint	0.0145491	0.00066458	4	clspn, plk1, Unknown, dtl-a	gnl|UG|Xl_S25080790, gnl|UG|Xl_S13590604, gnl|UG|Xl_S13591026, gnl|UG|Xl_S13820507
GO:0031576	G2/M transition checkpoint	0.0196484	0.00110821	4	clspn, plk1, Unknown, dtl-a	gnl|UG|Xl_S25080790, gnl|UG|Xl_S13590604, gnl|UG|Xl_S13591026, gnl|UG|Xl_S13820507
GO:0031023	microtubule organizing center organization	0.0238097	0.00139346	4	kif15-b, haus3, plk1, haus1	gnl|UG|Xl_S13590604, gnl|UG|Xl_S26316764, gnl|UG|Xl_S21313058, gnl|UG|Xl_S37438883
GO:0006270	DNA replication initiation	0.0288288	0.00172622	4	mcm4-a, cdc45, mcm7-a, cdc45l	gnl|UG|Xl_S21383288, gnl|UG|Xl_S20755899, gnl|UG|Xl_S13589855, gnl|UG|Xl_S13590624
GO:0007596	blood coagulation	0.0346565	0.00211034	4	f7, Unknown, Unknown, Unknown	gnl|UG|Xl_S14742630, gnl|UG|Xl_S18974394, gnl|UG|Xl_S20755931, gnl|UG|Xl_S14228863
GO:0007599	hemostasis	0.0346565	0.00211034	4	f7, Unknown, Unknown, Unknown	gnl|UG|Xl_S14742630, gnl|UG|Xl_S18974394, gnl|UG|Xl_S20755931, gnl|UG|Xl_S14228863
GO:0050878	regulation of body fluid levels	0.0392539	0.00254964	4	f7, Unknown, Unknown, Unknown	gnl|UG|Xl_S14742630, gnl|UG|Xl_S18974394, gnl|UG|Xl_S20755931, gnl|UG|Xl_S14228863
GO:0010639	negative regulation of organelle organization	0.0392539	0.00254964	4	cdc20, mad2l1, fbxo5-a, Unknown	gnl|UG|Xl_S14232596, gnl|UG|Xl_S35371844, gnl|UG|Xl_S21313561, gnl|UG|Xl_S22811523
GO:0000077	DNA damage checkpoint	0.0392539	0.00254964	4	clspn, plk1, Unknown, dtl-a	gnl|UG|Xl_S25080790, gnl|UG|Xl_S13590604, gnl|UG|Xl_S13591026, gnl|UG|Xl_S13820507
GO:0031570	DNA integrity checkpoint	0.0458498	0.00304787	4	clspn, plk1, Unknown, dtl-a	gnl|UG|Xl_S25080790, gnl|UG|Xl_S13590604, gnl|UG|Xl_S13591026, gnl|UG|Xl_S13820507
GO:0042060	wound healing	0.0458498	0.00304787	4	f7, Unknown, Unknown, Unknown	gnl|UG|Xl_S14742630, gnl|UG|Xl_S18974394, gnl|UG|Xl_S20755931, gnl|UG|Xl_S14228863
GO:0070252	actin-mediated cell contraction	0.000813299	2.22946e-05	3	MGC80947, Unknown, Unknown	gnl|UG|Xl_S14921779, gnl|UG|Xl_S20756006, gnl|UG|Xl_S14228863
GO:0010216	maintenance of DNA methylation	0.000813299	2.22946e-05	3	Unknown, Unknown, Unknown	gnl|UG|Xl_S35750421, gnl|UG|Xl_S19603170, gnl|UG|Xl_S13820846
GO:0045732	positive regulation of protein catabolic process	0.000813299	2.22946e-05	3	plk1, Unknown, Unknown	gnl|UG|Xl_S13590604, gnl|UG|Xl_S13820507, gnl|UG|Xl_S26457644
GO:0045862	positive regulation of proteolysis	0.000813299	2.22946e-05	3	plk1, Unknown, Unknown	gnl|UG|Xl_S13590604, gnl|UG|Xl_S13820507, gnl|UG|Xl_S26457644
GO:0030048	actin filament-based movement	0.000813299	2.22946e-05	3	MGC80947, Unknown, Unknown	gnl|UG|Xl_S14921779, gnl|UG|Xl_S20756006, gnl|UG|Xl_S14228863
GO:0030049	muscle filament sliding	0.000813299	2.22946e-05	3	MGC80947, Unknown, Unknown	gnl|UG|Xl_S14921779, gnl|UG|Xl_S20756006, gnl|UG|Xl_S14228863
GO:0070661	leukocyte proliferation	0.000813299	2.22946e-05	3	Unknown, sash3, Unknown	gnl|UG|Xl_S13820846, gnl|UG|Xl_S32649311, gnl|UG|Xl_S38675488
GO:0032436	positive regulation of proteasomal ubiquitin-dependent protein catabolic process	0.000813299	2.22946e-05	3	plk1, Unknown, Unknown	gnl|UG|Xl_S13590604, gnl|UG|Xl_S13820507, gnl|UG|Xl_S26457644
GO:0046651	lymphocyte proliferation	0.000813299	2.22946e-05	3	Unknown, sash3, Unknown	gnl|UG|Xl_S13820846, gnl|UG|Xl_S32649311, gnl|UG|Xl_S38675488
GO:0033275	actin-myosin filament sliding	0.000813299	2.22946e-05	3	MGC80947, Unknown, Unknown	gnl|UG|Xl_S14921779, gnl|UG|Xl_S20756006, gnl|UG|Xl_S14228863
GO:0032943	mononuclear cell proliferation	0.000813299	2.22946e-05	3	Unknown, sash3, Unknown	gnl|UG|Xl_S13820846, gnl|UG|Xl_S32649311, gnl|UG|Xl_S38675488
GO:0000236	mitotic prometaphase	0.000813299	2.22946e-05	3	cdc20, Unknown, Unknown	gnl|UG|Xl_S13820507, gnl|UG|Xl_S21313561, gnl|UG|Xl_S18079823
GO:0071173	spindle assembly checkpoint	0.00248159	8.7309e-05	3	cdc20, mad2l1, Unknown	gnl|UG|Xl_S14232596, gnl|UG|Xl_S35371844, gnl|UG|Xl_S21313561
GO:0071174	mitotic cell cycle spindle checkpoint	0.00248159	8.7309e-05	3	cdc20, mad2l1, Unknown	gnl|UG|Xl_S14232596, gnl|UG|Xl_S35371844, gnl|UG|Xl_S21313561
GO:0007094	mitotic cell cycle spindle assembly checkpoint	0.00248159	8.7309e-05	3	cdc20, mad2l1, Unknown	gnl|UG|Xl_S14232596, gnl|UG|Xl_S35371844, gnl|UG|Xl_S21313561
GO:0001816	cytokine production	0.0053992	0.000213703	3	Unknown, sash3, Unknown	gnl|UG|Xl_S19560234, gnl|UG|Xl_S32649311, gnl|UG|Xl_S38675488
GO:0001817	regulation of cytokine production	0.0053992	0.000213703	3	Unknown, sash3, Unknown	gnl|UG|Xl_S19560234, gnl|UG|Xl_S32649311, gnl|UG|Xl_S38675488
GO:0031577	spindle checkpoint	0.00966406	0.000418471	3	cdc20, mad2l1, Unknown	gnl|UG|Xl_S14232596, gnl|UG|Xl_S35371844, gnl|UG|Xl_S21313561
GO:0009896	positive regulation of catabolic process	0.00966406	0.000418471	3	plk1, Unknown, Unknown	gnl|UG|Xl_S13590604, gnl|UG|Xl_S13820507, gnl|UG|Xl_S26457644
GO:0010638	positive regulation of organelle organization	0.00966406	0.000418471	3	cdca5-a, plk1, Unknown	gnl|UG|Xl_S13590604, gnl|UG|Xl_S24517538, gnl|UG|Xl_S32649311
GO:0018149	peptide cross-linking	0.00966406	0.000418471	3	LOC414515, dcn, MGC80802	gnl|UG|Xl_S36663047, gnl|UG|Xl_S20756030, gnl|UG|Xl_S21696525
GO:0031331	positive regulation of cellular catabolic process	0.00966406	0.000418471	3	plk1, Unknown, Unknown	gnl|UG|Xl_S13590604, gnl|UG|Xl_S13820507, gnl|UG|Xl_S26457644
GO:0071168	protein localization to chromatin	0.0145491	0.000717035	3	cdca5-a, plk1, Unknown	gnl|UG|Xl_S13590604, gnl|UG|Xl_S24517538, gnl|UG|Xl_S13820507
GO:0051346	negative regulation of hydrolase activity	0.0196484	0.00112334	3	mastl, LOC496014, Unknown	gnl|UG|Xl_S32649311, gnl|UG|Xl_S19656689, gnl|UG|Xl_S18978786
GO:0018105	peptidyl-serine phosphorylation	0.0196484	0.00112334	3	aurka, aurka-b, Unknown	gnl|UG|Xl_S13820507, gnl|UG|Xl_S21057643, gnl|UG|Xl_S13590122
GO:0046649	lymphocyte activation	0.0196484	0.00112334	3	Unknown, sash3, Unknown	gnl|UG|Xl_S13820846, gnl|UG|Xl_S32649311, gnl|UG|Xl_S38675488
GO:0006338	chromatin remodeling	0.0196484	0.00112334	3	Unknown, Unknown, Unknown	gnl|UG|Xl_S13820846, gnl|UG|Xl_S35782975, gnl|UG|Xl_S13821010
GO:0045321	leukocyte activation	0.0196484	0.00112334	3	Unknown, sash3, Unknown	gnl|UG|Xl_S13820846, gnl|UG|Xl_S32649311, gnl|UG|Xl_S38675488
GO:0052547	regulation of peptidase activity	0.0196484	0.00112334	3	LOC496014, Unknown, Unknown	gnl|UG|Xl_S26457644, gnl|UG|Xl_S32414773, gnl|UG|Xl_S18978786
GO:0052548	regulation of endopeptidase activity	0.0196484	0.00112334	3	LOC496014, Unknown, Unknown	gnl|UG|Xl_S26457644, gnl|UG|Xl_S32414773, gnl|UG|Xl_S18978786
GO:0006200	ATP catabolic process	0.0277112	0.00164992	3	mcm4-a, mcm7-a, Unknown	gnl|UG|Xl_S26457644, gnl|UG|Xl_S13589855, gnl|UG|Xl_S13590624
GO:0006305	DNA alkylation	0.0277112	0.00164992	3	Unknown, Unknown, Unknown	gnl|UG|Xl_S35750421, gnl|UG|Xl_S19603170, gnl|UG|Xl_S13820846
GO:0006306	DNA methylation	0.0277112	0.00164992	3	Unknown, Unknown, Unknown	gnl|UG|Xl_S35750421, gnl|UG|Xl_S19603170, gnl|UG|Xl_S13820846
GO:0060249	anatomical structure homeostasis	0.0277112	0.00164992	3	rpa3, sash3, Unknown	gnl|UG|Xl_S21383334, gnl|UG|Xl_S34322951, gnl|UG|Xl_S38675488
GO:0002253	activation of immune response	0.0365024	0.00230803	3	masp1/3a, masp1, Unknown	gnl|UG|Xl_S13830859, gnl|UG|Xl_S32649311, gnl|UG|Xl_S13830860
GO:0051345	positive regulation of hydrolase activity	0.0465125	0.00310765	3	Unknown, Unknown, Unknown	gnl|UG|Xl_S26457644, gnl|UG|Xl_S32414773, gnl|UG|Xl_S32649311
GO:0006304	DNA modification	0.0465125	0.00310765	3	Unknown, Unknown, Unknown	gnl|UG|Xl_S35750421, gnl|UG|Xl_S19603170, gnl|UG|Xl_S13820846
GO:0042967	acyl-carrier-protein biosynthetic process	0.0145491	0.000794882	2	Unknown, lrat	gnl|UG|Xl_S20459344, gnl|UG|Xl_S35782975
GO:0051004	regulation of lipoprotein lipase activity	0.0145491	0.000794882	2	mastl, Unknown	gnl|UG|Xl_S32649311, gnl|UG|Xl_S19656689
GO:0045619	regulation of lymphocyte differentiation	0.0145491	0.000794882	2	Unknown, sash3	gnl|UG|Xl_S32649311, gnl|UG|Xl_S38675488
GO:0045621	positive regulation of lymphocyte differentiation	0.0145491	0.000794882	2	Unknown, sash3	gnl|UG|Xl_S32649311, gnl|UG|Xl_S38675488
GO:0050670	regulation of lymphocyte proliferation	0.0145491	0.000794882	2	Unknown, sash3	gnl|UG|Xl_S32649311, gnl|UG|Xl_S38675488
GO:0050671	positive regulation of lymphocyte proliferation	0.0145491	0.000794882	2	Unknown, sash3	gnl|UG|Xl_S32649311, gnl|UG|Xl_S38675488
GO:0002694	regulation of leukocyte activation	0.0145491	0.000794882	2	Unknown, sash3	gnl|UG|Xl_S32649311, gnl|UG|Xl_S38675488
GO:0002696	positive regulation of leukocyte activation	0.0145491	0.000794882	2	Unknown, sash3	gnl|UG|Xl_S32649311, gnl|UG|Xl_S38675488
GO:0051249	regulation of lymphocyte activation	0.0145491	0.000794882	2	Unknown, sash3	gnl|UG|Xl_S32649311, gnl|UG|Xl_S38675488
GO:0051251	positive regulation of lymphocyte activation	0.0145491	0.000794882	2	Unknown, sash3	gnl|UG|Xl_S32649311, gnl|UG|Xl_S38675488
GO:0003205	cardiac chamber development	0.0145491	0.000794882	2	MGC80947, Unknown	gnl|UG|Xl_S20756006, gnl|UG|Xl_S14220443
GO:0003206	cardiac chamber morphogenesis	0.0145491	0.000794882	2	MGC80947, Unknown	gnl|UG|Xl_S20756006, gnl|UG|Xl_S14220443
GO:0003231	cardiac ventricle development	0.0145491	0.000794882	2	MGC80947, Unknown	gnl|UG|Xl_S20756006, gnl|UG|Xl_S14220443
GO:0050863	regulation of T cell activation	0.0145491	0.000794882	2	Unknown, sash3	gnl|UG|Xl_S32649311, gnl|UG|Xl_S38675488
GO:0050864	regulation of B cell activation	0.0145491	0.000794882	2	Unknown, sash3	gnl|UG|Xl_S32649311, gnl|UG|Xl_S38675488
GO:0050865	regulation of cell activation	0.0145491	0.000794882	2	Unknown, sash3	gnl|UG|Xl_S32649311, gnl|UG|Xl_S38675488
GO:0050867	positive regulation of cell activation	0.0145491	0.000794882	2	Unknown, sash3	gnl|UG|Xl_S32649311, gnl|UG|Xl_S38675488
GO:0050870	positive regulation of T cell activation	0.0145491	0.000794882	2	Unknown, sash3	gnl|UG|Xl_S32649311, gnl|UG|Xl_S38675488
GO:0050871	positive regulation of B cell activation	0.0145491	0.000794882	2	Unknown, sash3	gnl|UG|Xl_S32649311, gnl|UG|Xl_S38675488
GO:0042098	T cell proliferation	0.0145491	0.000794882	2	Unknown, sash3	gnl|UG|Xl_S32649311, gnl|UG|Xl_S38675488
GO:0042100	B cell proliferation	0.0145491	0.000794882	2	Unknown, sash3	gnl|UG|Xl_S32649311, gnl|UG|Xl_S38675488
GO:0042102	positive regulation of T cell proliferation	0.0145491	0.000794882	2	Unknown, sash3	gnl|UG|Xl_S32649311, gnl|UG|Xl_S38675488
GO:0042129	regulation of T cell proliferation	0.0145491	0.000794882	2	Unknown, sash3	gnl|UG|Xl_S32649311, gnl|UG|Xl_S38675488
GO:0070663	regulation of leukocyte proliferation	0.0145491	0.000794882	2	Unknown, sash3	gnl|UG|Xl_S32649311, gnl|UG|Xl_S38675488
GO:0070665	positive regulation of leukocyte proliferation	0.0145491	0.000794882	2	Unknown, sash3	gnl|UG|Xl_S32649311, gnl|UG|Xl_S38675488
GO:0046631	alpha-beta T cell activation	0.0145491	0.000794882	2	Unknown, sash3	gnl|UG|Xl_S32649311, gnl|UG|Xl_S38675488
GO:0046632	alpha-beta T cell differentiation	0.0145491	0.000794882	2	Unknown, sash3	gnl|UG|Xl_S32649311, gnl|UG|Xl_S38675488
GO:0046634	regulation of alpha-beta T cell activation	0.0145491	0.000794882	2	Unknown, sash3	gnl|UG|Xl_S32649311, gnl|UG|Xl_S38675488
GO:0046635	positive regulation of alpha-beta T cell activation	0.0145491	0.000794882	2	Unknown, sash3	gnl|UG|Xl_S32649311, gnl|UG|Xl_S38675488
GO:0046637	regulation of alpha-beta T cell differentiation	0.0145491	0.000794882	2	Unknown, sash3	gnl|UG|Xl_S32649311, gnl|UG|Xl_S38675488
GO:0046638	positive regulation of alpha-beta T cell differentiation	0.0145491	0.000794882	2	Unknown, sash3	gnl|UG|Xl_S32649311, gnl|UG|Xl_S38675488
GO:0006269	DNA replication, synthesis of RNA primer	0.0145491	0.000794882	2	prim2, prim1	gnl|UG|Xl_S22811540, gnl|UG|Xl_S15058529
GO:2000514	regulation of CD4-positive, alpha-beta T cell activation	0.0145491	0.000794882	2	Unknown, sash3	gnl|UG|Xl_S32649311, gnl|UG|Xl_S38675488
GO:2000516	positive regulation of CD4-positive, alpha-beta T cell activation	0.0145491	0.000794882	2	Unknown, sash3	gnl|UG|Xl_S32649311, gnl|UG|Xl_S38675488
GO:0032515	negative regulation of phosphoprotein phosphatase activity	0.0145491	0.000794882	2	mastl, Unknown	gnl|UG|Xl_S32649311, gnl|UG|Xl_S19656689
GO:0042493	response to drug	0.0145491	0.000794882	2	Unknown, Unknown	gnl|UG|Xl_S32414773, gnl|UG|Xl_S32649311
GO:0034968	histone lysine methylation	0.0145491	0.000794882	2	Unknown, Unknown	gnl|UG|Xl_S35820661, gnl|UG|Xl_S14220443
GO:0031055	chromatin remodeling at centromere	0.0145491	0.000794882	2	Unknown, Unknown	gnl|UG|Xl_S13820846, gnl|UG|Xl_S13821010
GO:0031100	organ regeneration	0.0145491	0.000794882	2	Unknown, Unknown	gnl|UG|Xl_S35750421, gnl|UG|Xl_S19603170
GO:0007096	regulation of exit from mitosis	0.0145491	0.000794882	2	neurog2-a, Unknown	gnl|UG|Xl_S13590606, gnl|UG|Xl_S18079823
GO:0032944	regulation of mononuclear cell proliferation	0.0145491	0.000794882	2	Unknown, sash3	gnl|UG|Xl_S32649311, gnl|UG|Xl_S38675488
GO:0032946	positive regulation of mononuclear cell proliferation	0.0145491	0.000794882	2	Unknown, sash3	gnl|UG|Xl_S32649311, gnl|UG|Xl_S38675488
GO:0001818	negative regulation of cytokine production	0.0145491	0.000794882	2	Unknown, Unknown	gnl|UG|Xl_S19560234, gnl|UG|Xl_S32649311
GO:0016571	histone methylation	0.0145491	0.000794882	2	Unknown, Unknown	gnl|UG|Xl_S35820661, gnl|UG|Xl_S14220443
GO:0030888	regulation of B cell proliferation	0.0145491	0.000794882	2	Unknown, sash3	gnl|UG|Xl_S32649311, gnl|UG|Xl_S38675488
GO:0030890	positive regulation of B cell proliferation	0.0145491	0.000794882	2	Unknown, sash3	gnl|UG|Xl_S32649311, gnl|UG|Xl_S38675488
GO:0035710	CD4-positive, alpha-beta T cell activation	0.0145491	0.000794882	2	Unknown, sash3	gnl|UG|Xl_S32649311, gnl|UG|Xl_S38675488
GO:0043367	CD4-positive, alpha beta T cell differentiation	0.0145491	0.000794882	2	Unknown, sash3	gnl|UG|Xl_S32649311, gnl|UG|Xl_S38675488
GO:0043370	regulation of CD4-positive, alpha beta T cell differentiation	0.0145491	0.000794882	2	Unknown, sash3	gnl|UG|Xl_S32649311, gnl|UG|Xl_S38675488
GO:0043372	positive regulation of CD4-positive, alpha beta T cell differentiation	0.0145491	0.000794882	2	Unknown, sash3	gnl|UG|Xl_S32649311, gnl|UG|Xl_S38675488
GO:0045580	regulation of T cell differentiation	0.0145491	0.000794882	2	Unknown, sash3	gnl|UG|Xl_S32649311, gnl|UG|Xl_S38675488
GO:0045582	positive regulation of T cell differentiation	0.0145491	0.000794882	2	Unknown, sash3	gnl|UG|Xl_S32649311, gnl|UG|Xl_S38675488
GO:0050654	chondroitin sulfate proteoglycan metabolic process	0.0365024	0.00234006	2	dcn, MGC80802	gnl|UG|Xl_S20756030, gnl|UG|Xl_S21696525
GO:0043666	regulation of phosphoprotein phosphatase activity	0.0365024	0.00234006	2	mastl, Unknown	gnl|UG|Xl_S32649311, gnl|UG|Xl_S19656689
GO:0051324	prophase	0.0365024	0.00234006	2	Unknown, Unknown	gnl|UG|Xl_S13820507, gnl|UG|Xl_S35820661
GO:0006029	proteoglycan metabolic process	0.0365024	0.00234006	2	dcn, MGC80802	gnl|UG|Xl_S20756030, gnl|UG|Xl_S21696525
GO:0003401	axis elongation	0.0365024	0.00234006	2	dcn, MGC80802	gnl|UG|Xl_S20756030, gnl|UG|Xl_S21696525
GO:0019800	peptide cross-linking via chondroitin 4-sulfate glycosaminoglycan	0.0365024	0.00234006	2	dcn, MGC80802	gnl|UG|Xl_S20756030, gnl|UG|Xl_S21696525
GO:0030204	chondroitin sulfate metabolic process	0.0365024	0.00234006	2	dcn, MGC80802	gnl|UG|Xl_S20756030, gnl|UG|Xl_S21696525
GO:0033205	cell cycle cytokinesis	0.0365024	0.00234006	2	aurkb-a, Unknown	gnl|UG|Xl_S21313473, gnl|UG|Xl_S13820507
GO:0031099	regeneration	0.0365024	0.00234006	2	Unknown, Unknown	gnl|UG|Xl_S35750421, gnl|UG|Xl_S19603170
GO:0060028	convergent extension involved in axis elongation	0.0365024	0.00234006	2	dcn, MGC80802	gnl|UG|Xl_S20756030, gnl|UG|Xl_S21696525
GO:0010038	response to metal ion	0.0365024	0.00234006	2	Unknown, krt10	gnl|UG|Xl_S21057603, gnl|UG|Xl_S13824684

## Sheet: R2-downregulated
GO-ID	Term	FDR	P-Value	#Test	TestSeqs (gene name)	TestSeqs
GO:0032502	developmental process	0.00107394	6.67968e-06	28	pitx2-A, fgf9, myf6-a, agr3, vangl1, Unknown, Unknown, Unknown, igf2-a, cd74, upk3a, Unknown, spon2, Unknown, Unknown, prlh, cfos-A, Unknown, Unknown, Unknown, Unknown, Unknown, Unknown, Unknown, Unknown, Unknown, Unknown, id4-b	gnl|UG|Xl_S13590602, gnl|UG|Xl_S19874801, gnl|UG|Xl_S28473604, gnl|UG|Xl_S15625973, gnl|UG|Xl_S35728672, gnl|UG|Xl_S32213864, gnl|UG|Xl_S18086569, gnl|UG|Xl_S35790741, gnl|UG|Xl_S13807482, gnl|UG|Xl_S19591934, gnl|UG|Xl_S28473543, gnl|UG|Xl_S42160850, gnl|UG|Xl_S15826682, gnl|UG|Xl_S35758506, gnl|UG|Xl_S21312971, gnl|UG|Xl_S20755482, gnl|UG|Xl_S22528304, gnl|UG|Xl_S35844605, gnl|UG|Xl_S13692227, …
GO:0032501	multicellular organismal process	0.00201729	1.46383e-05	28	pitx2-A, fgf9, myf6-a, agr3, vangl1, Unknown, Unknown, igf2-a, cd74, upk3a, Unknown, Unknown, spon2, cartpt, Unknown, Unknown, prlh, cfos-A, Unknown, Unknown, Unknown, Unknown, Unknown, Unknown, Unknown, Unknown, Unknown, id4-b	gnl|UG|Xl_S13590602, gnl|UG|Xl_S19874801, gnl|UG|Xl_S28473604, gnl|UG|Xl_S15625973, gnl|UG|Xl_S35728672, gnl|UG|Xl_S32213864, gnl|UG|Xl_S18086569, gnl|UG|Xl_S35790741, gnl|UG|Xl_S13807482, gnl|UG|Xl_S19591934, gnl|UG|Xl_S28473543, gnl|UG|Xl_S42160850, gnl|UG|Xl_S15826682, gnl|UG|Xl_S35758506, gnl|UG|Xl_S15811933, gnl|UG|Xl_S21312971, gnl|UG|Xl_S20755482, gnl|UG|Xl_S22528304, gnl|UG|Xl_S35844605, …
GO:0007275	multicellular organismal development	0.0116493	0.000100633	24	pitx2-A, fgf9, myf6-a, agr3, vangl1, Unknown, Unknown, igf2-a, cd74, upk3a, Unknown, spon2, Unknown, prlh, Unknown, Unknown, Unknown, Unknown, Unknown, Unknown, Unknown, Unknown, Unknown, id4-b	gnl|UG|Xl_S13590602, gnl|UG|Xl_S19874801, gnl|UG|Xl_S28473604, gnl|UG|Xl_S15625973, gnl|UG|Xl_S35728672, gnl|UG|Xl_S32213864, gnl|UG|Xl_S18086569, gnl|UG|Xl_S35790741, gnl|UG|Xl_S13807482, gnl|UG|Xl_S19591934, gnl|UG|Xl_S28473543, gnl|UG|Xl_S35758506, gnl|UG|Xl_S21312971, gnl|UG|Xl_S20755482, gnl|UG|Xl_S22528304, gnl|UG|Xl_S35844605, gnl|UG|Xl_S13692227, gnl|UG|Xl_S34274286, gnl|UG|Xl_S15218900, …
GO:0044281	small molecule metabolic process	0.00886275	7.3499e-05	21	MGC68535, cbs-a, Unknown, Unknown, bhmt, fah, hgd, Unknown, cyb5r2, amdhd1, irg1, Unknown, sds, Unknown, Unknown, Unknown, Unknown, Unknown, Unknown, glul-a, gk	gnl|UG|Xl_S13792957, gnl|UG|Xl_S14232386, gnl|UG|Xl_S35733237, gnl|UG|Xl_S13681866, gnl|UG|Xl_S24517532, gnl|UG|Xl_S18083240, gnl|UG|Xl_S22528331, gnl|UG|Xl_S22246344, gnl|UG|Xl_S22511798, gnl|UG|Xl_S13823545, gnl|UG|Xl_S38686881, gnl|UG|Xl_S16606635, gnl|UG|Xl_S13818019, gnl|UG|Xl_S15684874, gnl|UG|Xl_S17527717, gnl|UG|Xl_S16181706, gnl|UG|Xl_S21561479, gnl|UG|Xl_S13671821, gnl|UG|Xl_S36163419, …
GO:0048856	anatomical structure development	0.00046252	2.0342e-06	20	myf6-a, agr3, Unknown, Unknown, igf2-a, cd74, upk3a, Unknown, spon2, Unknown, Unknown, prlh, Unknown, Unknown, Unknown, Unknown, Unknown, Unknown, Unknown, Unknown	gnl|UG|Xl_S19874801, gnl|UG|Xl_S35728672, gnl|UG|Xl_S32213864, gnl|UG|Xl_S18086569, gnl|UG|Xl_S35790741, gnl|UG|Xl_S13807482, gnl|UG|Xl_S28473543, gnl|UG|Xl_S15826682, gnl|UG|Xl_S35758506, gnl|UG|Xl_S21312971, gnl|UG|Xl_S20755482, gnl|UG|Xl_S22528304, gnl|UG|Xl_S35844605, gnl|UG|Xl_S13692227, gnl|UG|Xl_S34274286, gnl|UG|Xl_S15218900, gnl|UG|Xl_S13612237, gnl|UG|Xl_S14224812, gnl|UG|Xl_S21656773, …
GO:0048731	system development	5.16404e-05	1.07064e-07	19	myf6-a, agr3, Unknown, Unknown, igf2-a, cd74, upk3a, Unknown, spon2, Unknown, prlh, Unknown, Unknown, Unknown, Unknown, Unknown, Unknown, Unknown, Unknown	gnl|UG|Xl_S19874801, gnl|UG|Xl_S35728672, gnl|UG|Xl_S32213864, gnl|UG|Xl_S18086569, gnl|UG|Xl_S35790741, gnl|UG|Xl_S13807482, gnl|UG|Xl_S28473543, gnl|UG|Xl_S35758506, gnl|UG|Xl_S21312971, gnl|UG|Xl_S20755482, gnl|UG|Xl_S22528304, gnl|UG|Xl_S35844605, gnl|UG|Xl_S13692227, gnl|UG|Xl_S34274286, gnl|UG|Xl_S15218900, gnl|UG|Xl_S13612237, gnl|UG|Xl_S14224812, gnl|UG|Xl_S21656773, gnl|UG|Xl_S13831333
GO:0043436	oxoacid metabolic process	9.86101e-05	3.4074e-07	15	MGC68535, cbs-a, Unknown, bhmt, fah, hgd, Unknown, amdhd1, irg1, sds, Unknown, Unknown, Unknown, Unknown, glul-a	gnl|UG|Xl_S13792957, gnl|UG|Xl_S14232386, gnl|UG|Xl_S24517532, gnl|UG|Xl_S18083240, gnl|UG|Xl_S22528331, gnl|UG|Xl_S22246344, gnl|UG|Xl_S38686881, gnl|UG|Xl_S13818019, gnl|UG|Xl_S17527717, gnl|UG|Xl_S16181706, gnl|UG|Xl_S21561479, gnl|UG|Xl_S13671821, gnl|UG|Xl_S36163419, gnl|UG|Xl_S18085374, gnl|UG|Xl_S13590772
GO:0019752	carboxylic acid metabolic process	9.86101e-05	3.4074e-07	15	MGC68535, cbs-a, Unknown, bhmt, fah, hgd, Unknown, amdhd1, irg1, sds, Unknown, Unknown, Unknown, Unknown, glul-a	gnl|UG|Xl_S13792957, gnl|UG|Xl_S14232386, gnl|UG|Xl_S24517532, gnl|UG|Xl_S18083240, gnl|UG|Xl_S22528331, gnl|UG|Xl_S22246344, gnl|UG|Xl_S38686881, gnl|UG|Xl_S13818019, gnl|UG|Xl_S17527717, gnl|UG|Xl_S16181706, gnl|UG|Xl_S21561479, gnl|UG|Xl_S13671821, gnl|UG|Xl_S36163419, gnl|UG|Xl_S18085374, gnl|UG|Xl_S13590772
GO:0006082	organic acid metabolic process	9.86101e-05	3.4074e-07	15	MGC68535, cbs-a, Unknown, bhmt, fah, hgd, Unknown, amdhd1, irg1, sds, Unknown, Unknown, Unknown, Unknown, glul-a	gnl|UG|Xl_S13792957, gnl|UG|Xl_S14232386, gnl|UG|Xl_S24517532, gnl|UG|Xl_S18083240, gnl|UG|Xl_S22528331, gnl|UG|Xl_S22246344, gnl|UG|Xl_S38686881, gnl|UG|Xl_S13818019, gnl|UG|Xl_S17527717, gnl|UG|Xl_S16181706, gnl|UG|Xl_S21561479, gnl|UG|Xl_S13671821, gnl|UG|Xl_S36163419, gnl|UG|Xl_S18085374, gnl|UG|Xl_S13590772
GO:0042180	cellular ketone metabolic process	0.000138363	5.31014e-07	15	MGC68535, cbs-a, Unknown, bhmt, fah, hgd, Unknown, amdhd1, irg1, sds, Unknown, Unknown, Unknown, Unknown, glul-a	gnl|UG|Xl_S13792957, gnl|UG|Xl_S14232386, gnl|UG|Xl_S24517532, gnl|UG|Xl_S18083240, gnl|UG|Xl_S22528331, gnl|UG|Xl_S22246344, gnl|UG|Xl_S38686881, gnl|UG|Xl_S13818019, gnl|UG|Xl_S17527717, gnl|UG|Xl_S16181706, gnl|UG|Xl_S21561479, gnl|UG|Xl_S13671821, gnl|UG|Xl_S36163419, gnl|UG|Xl_S18085374, gnl|UG|Xl_S13590772
GO:0048513	organ development	0.00046252	2.07767e-06	14	myf6-a, agr3, Unknown, Unknown, cd74, upk3a, Unknown, Unknown, Unknown, Unknown, Unknown, Unknown, Unknown, Unknown	gnl|UG|Xl_S35728672, gnl|UG|Xl_S32213864, gnl|UG|Xl_S35790741, gnl|UG|Xl_S13807482, gnl|UG|Xl_S28473543, gnl|UG|Xl_S35758506, gnl|UG|Xl_S20755482, gnl|UG|Xl_S22528304, gnl|UG|Xl_S34274286, gnl|UG|Xl_S15218900, gnl|UG|Xl_S13612237, gnl|UG|Xl_S14224812, gnl|UG|Xl_S21656773, gnl|UG|Xl_S13831333
GO:0002376	immune system process	5.16404e-05	1.00466e-07	13	mhc2a, LOC495461, Unknown, tnfsf11, MGC68984, cd74, Unknown, spon2, LOC100037128, cfos-A, LOC733414, hla-dqa1, Unknown	gnl|UG|Xl_S22811500, gnl|UG|Xl_S17669149, gnl|UG|Xl_S15688576, gnl|UG|Xl_S35790741, gnl|UG|Xl_S28473543, gnl|UG|Xl_S42160850, gnl|UG|Xl_S36663001, gnl|UG|Xl_S15811933, gnl|UG|Xl_S21312971, gnl|UG|Xl_S45445905, gnl|UG|Xl_S16552342, gnl|UG|Xl_S22245637, gnl|UG|Xl_S36619420
GO:0030154	cell differentiation	0.0181341	0.000177461	13	fgf9, myf6-a, Unknown, igf2-a, cd74, upk3a, Unknown, spon2, Unknown, Unknown, prlh, Unknown, Unknown	gnl|UG|Xl_S13590602, gnl|UG|Xl_S19874801, gnl|UG|Xl_S32213864, gnl|UG|Xl_S18086569, gnl|UG|Xl_S35790741, gnl|UG|Xl_S28473543, gnl|UG|Xl_S15826682, gnl|UG|Xl_S21312971, gnl|UG|Xl_S20755482, gnl|UG|Xl_S35844605, gnl|UG|Xl_S13692227, gnl|UG|Xl_S34274286, gnl|UG|Xl_S14224812
GO:0048869	cellular developmental process	0.0394456	0.00053839	13	fgf9, myf6-a, Unknown, igf2-a, cd74, upk3a, Unknown, spon2, Unknown, Unknown, prlh, Unknown, Unknown	gnl|UG|Xl_S13590602, gnl|UG|Xl_S19874801, gnl|UG|Xl_S32213864, gnl|UG|Xl_S18086569, gnl|UG|Xl_S35790741, gnl|UG|Xl_S28473543, gnl|UG|Xl_S15826682, gnl|UG|Xl_S21312971, gnl|UG|Xl_S20755482, gnl|UG|Xl_S35844605, gnl|UG|Xl_S13692227, gnl|UG|Xl_S34274286, gnl|UG|Xl_S14224812
GO:0042221	response to chemical stimulus	5.16515e-06	3.6827e-09	12	Unknown, Unknown, Unknown, cd74, spon2, cartpt, Unknown, prlh, Unknown, cfos-A, Unknown, Unknown	gnl|UG|Xl_S13792957, gnl|UG|Xl_S13815568, gnl|UG|Xl_S35728672, gnl|UG|Xl_S18083240, gnl|UG|Xl_S28473543, gnl|UG|Xl_S42160850, gnl|UG|Xl_S15826682, gnl|UG|Xl_S13810323, gnl|UG|Xl_S21312971, gnl|UG|Xl_S13692227, gnl|UG|Xl_S32650821, gnl|UG|Xl_S21561463
GO:0006520	cellular amino acid metabolic process	0.000475377	2.21755e-06	12	MGC68535, cbs-a, Unknown, bhmt, fah, hgd, Unknown, amdhd1, sds, Unknown, Unknown, glul-a	gnl|UG|Xl_S13792957, gnl|UG|Xl_S14232386, gnl|UG|Xl_S24517532, gnl|UG|Xl_S18083240, gnl|UG|Xl_S22246344, gnl|UG|Xl_S38686881, gnl|UG|Xl_S17527717, gnl|UG|Xl_S16181706, gnl|UG|Xl_S21561479, gnl|UG|Xl_S13671821, gnl|UG|Xl_S36163419, gnl|UG|Xl_S18085374
GO:0044106	cellular amine metabolic process	0.000727119	3.61524e-06	12	MGC68535, cbs-a, Unknown, bhmt, fah, hgd, Unknown, amdhd1, sds, Unknown, Unknown, glul-a	gnl|UG|Xl_S13792957, gnl|UG|Xl_S14232386, gnl|UG|Xl_S24517532, gnl|UG|Xl_S18083240, gnl|UG|Xl_S22246344, gnl|UG|Xl_S38686881, gnl|UG|Xl_S17527717, gnl|UG|Xl_S16181706, gnl|UG|Xl_S21561479, gnl|UG|Xl_S13671821, gnl|UG|Xl_S36163419, gnl|UG|Xl_S18085374
GO:0009308	amine metabolic process	0.0012737	8.36223e-06	12	MGC68535, cbs-a, Unknown, bhmt, fah, hgd, Unknown, amdhd1, sds, Unknown, Unknown, glul-a	gnl|UG|Xl_S13792957, gnl|UG|Xl_S14232386, gnl|UG|Xl_S24517532, gnl|UG|Xl_S18083240, gnl|UG|Xl_S22246344, gnl|UG|Xl_S38686881, gnl|UG|Xl_S17527717, gnl|UG|Xl_S16181706, gnl|UG|Xl_S21561479, gnl|UG|Xl_S13671821, gnl|UG|Xl_S36163419, gnl|UG|Xl_S18085374
GO:0006955	immune response	0.000138363	5.49817e-07	11	mhc2a, LOC495461, tnfsf11, MGC68984, cd74, spon2, LOC100037128, cfos-A, LOC733414, hla-dqa1, Unknown	gnl|UG|Xl_S22811500, gnl|UG|Xl_S17669149, gnl|UG|Xl_S15688576, gnl|UG|Xl_S28473543, gnl|UG|Xl_S42160850, gnl|UG|Xl_S36663001, gnl|UG|Xl_S21312971, gnl|UG|Xl_S45445905, gnl|UG|Xl_S16552342, gnl|UG|Xl_S22245637, gnl|UG|Xl_S36619420
GO:0071822	protein complex subunit organization	0.0260109	0.000350527	8	cd74, Unknown, Unknown, Unknown, Unknown, Unknown, Unknown, Unknown	gnl|UG|Xl_S13823045, gnl|UG|Xl_S13807482, gnl|UG|Xl_S13681866, gnl|UG|Xl_S28473543, gnl|UG|Xl_S22528304, gnl|UG|Xl_S15218900, gnl|UG|Xl_S13612237, gnl|UG|Xl_S21656773
GO:0002504	antigen processing and presentation of peptide or polysaccharide antigen via MHC class II	0.000136233	4.94281e-07	7	mhc2a, LOC495461, cd74, LOC100037128, LOC733414, hla-dqa1, Unknown	gnl|UG|Xl_S17669149, gnl|UG|Xl_S15688576, gnl|UG|Xl_S28473543, gnl|UG|Xl_S36663001, gnl|UG|Xl_S45445905, gnl|UG|Xl_S22245637, gnl|UG|Xl_S36619420
GO:0019882	antigen processing and presentation	0.00126891	8.11152e-06	7	mhc2a, LOC495461, cd74, LOC100037128, LOC733414, hla-dqa1, Unknown	gnl|UG|Xl_S17669149, gnl|UG|Xl_S15688576, gnl|UG|Xl_S28473543, gnl|UG|Xl_S36663001, gnl|UG|Xl_S45445905, gnl|UG|Xl_S22245637, gnl|UG|Xl_S36619420
GO:0055114	oxidation reduction	0.0181341	0.000172827	7	Unknown, Unknown, Unknown, prlh, Unknown, cmah, Unknown	gnl|UG|Xl_S13810323, gnl|UG|Xl_S13831638, gnl|UG|Xl_S13692227, gnl|UG|Xl_S13823545, gnl|UG|Xl_S13818019, gnl|UG|Xl_S13671821, gnl|UG|Xl_S18081783
GO:0022411	cellular component disassembly	7.29427e-05	1.76434e-07	6	Unknown, Unknown, Unknown, Unknown, Unknown, Unknown	gnl|UG|Xl_S13807482, gnl|UG|Xl_S13810323, gnl|UG|Xl_S22528304, gnl|UG|Xl_S15218900, gnl|UG|Xl_S13612237, gnl|UG|Xl_S21656773
GO:0071845	cellular component disassembly at cellular level	7.29427e-05	1.76434e-07	6	Unknown, Unknown, Unknown, Unknown, Unknown, Unknown	gnl|UG|Xl_S13807482, gnl|UG|Xl_S13810323, gnl|UG|Xl_S22528304, gnl|UG|Xl_S15218900, gnl|UG|Xl_S13612237, gnl|UG|Xl_S21656773
GO:0010033	response to organic substance	0.00372798	2.76958e-05	6	Unknown, cd74, Unknown, prlh, cfos-A, Unknown	gnl|UG|Xl_S13792957, gnl|UG|Xl_S13815568, gnl|UG|Xl_S28473543, gnl|UG|Xl_S42160850, gnl|UG|Xl_S15826682, gnl|UG|Xl_S13692227
GO:0070887	cellular response to chemical stimulus	0.00544985	4.2371e-05	6	Unknown, Unknown, cd74, Unknown, cfos-A, Unknown	gnl|UG|Xl_S13792957, gnl|UG|Xl_S13815568, gnl|UG|Xl_S18083240, gnl|UG|Xl_S28473543, gnl|UG|Xl_S42160850, gnl|UG|Xl_S15826682
GO:0022414	reproductive process	0.0181341	0.000211809	6	cfos-A, Unknown, Unknown, Unknown, Unknown, Unknown	gnl|UG|Xl_S13807482, gnl|UG|Xl_S42160850, gnl|UG|Xl_S22528304, gnl|UG|Xl_S15218900, gnl|UG|Xl_S13612237, gnl|UG|Xl_S21656773
GO:0000003	reproduction	0.0182498	0.000233325	6	cfos-A, Unknown, Unknown, Unknown, Unknown, Unknown	gnl|UG|Xl_S13807482, gnl|UG|Xl_S42160850, gnl|UG|Xl_S22528304, gnl|UG|Xl_S15218900, gnl|UG|Xl_S13612237, gnl|UG|Xl_S21656773
GO:0031018	endocrine pancreas development	5.16515e-06	4.46195e-09	5	Unknown, Unknown, Unknown, Unknown, Unknown	gnl|UG|Xl_S13807482, gnl|UG|Xl_S22528304, gnl|UG|Xl_S15218900, gnl|UG|Xl_S13612237, gnl|UG|Xl_S21656773
GO:0019080	viral genome expression	5.16515e-06	4.46195e-09	5	Unknown, Unknown, Unknown, Unknown, Unknown	gnl|UG|Xl_S13807482, gnl|UG|Xl_S22528304, gnl|UG|Xl_S15218900, gnl|UG|Xl_S13612237, gnl|UG|Xl_S21656773
GO:0019083	viral transcription	5.16515e-06	4.46195e-09	5	Unknown, Unknown, Unknown, Unknown, Unknown	gnl|UG|Xl_S13807482, gnl|UG|Xl_S22528304, gnl|UG|Xl_S15218900, gnl|UG|Xl_S13612237, gnl|UG|Xl_S21656773
GO:0035270	endocrine system development	1.2755e-05	1.54259e-08	5	Unknown, Unknown, Unknown, Unknown, Unknown	gnl|UG|Xl_S13807482, gnl|UG|Xl_S22528304, gnl|UG|Xl_S15218900, gnl|UG|Xl_S13612237, gnl|UG|Xl_S21656773
GO:0006415	translational termination	1.2755e-05	1.54259e-08	5	Unknown, Unknown, Unknown, Unknown, Unknown	gnl|UG|Xl_S13807482, gnl|UG|Xl_S22528304, gnl|UG|Xl_S15218900, gnl|UG|Xl_S13612237, gnl|UG|Xl_S21656773
GO:0022415	viral reproductive process	2.61314e-05	4.06327e-08	5	Unknown, Unknown, Unknown, Unknown, Unknown	gnl|UG|Xl_S13807482, gnl|UG|Xl_S22528304, gnl|UG|Xl_S15218900, gnl|UG|Xl_S13612237, gnl|UG|Xl_S21656773
GO:0019058	viral infectious cycle	2.61314e-05	4.06327e-08	5	Unknown, Unknown, Unknown, Unknown, Unknown	gnl|UG|Xl_S13807482, gnl|UG|Xl_S22528304, gnl|UG|Xl_S15218900, gnl|UG|Xl_S13612237, gnl|UG|Xl_S21656773
GO:0031016	pancreas development	5.16404e-05	9.03063e-08	5	Unknown, Unknown, Unknown, Unknown, Unknown	gnl|UG|Xl_S13807482, gnl|UG|Xl_S22528304, gnl|UG|Xl_S15218900, gnl|UG|Xl_S13612237, gnl|UG|Xl_S21656773
GO:0016032	viral reproduction	9.86101e-05	3.23082e-07	5	Unknown, Unknown, Unknown, Unknown, Unknown	gnl|UG|Xl_S13807482, gnl|UG|Xl_S22528304, gnl|UG|Xl_S15218900, gnl|UG|Xl_S13612237, gnl|UG|Xl_S21656773
GO:0043624	cellular protein complex disassembly	0.000727119	4.02001e-06	5	Unknown, Unknown, Unknown, Unknown, Unknown	gnl|UG|Xl_S13807482, gnl|UG|Xl_S22528304, gnl|UG|Xl_S15218900, gnl|UG|Xl_S13612237, gnl|UG|Xl_S21656773
GO:0034623	cellular macromolecular complex disassembly	0.000727119	4.02001e-06	5	Unknown, Unknown, Unknown, Unknown, Unknown	gnl|UG|Xl_S13807482, gnl|UG|Xl_S22528304, gnl|UG|Xl_S15218900, gnl|UG|Xl_S13612237, gnl|UG|Xl_S21656773
GO:0032984	macromolecular complex disassembly	0.000727119	4.02001e-06	5	Unknown, Unknown, Unknown, Unknown, Unknown	gnl|UG|Xl_S13807482, gnl|UG|Xl_S22528304, gnl|UG|Xl_S15218900, gnl|UG|Xl_S13612237, gnl|UG|Xl_S21656773
GO:0043241	protein complex disassembly	0.000727119	4.02001e-06	5	Unknown, Unknown, Unknown, Unknown, Unknown	gnl|UG|Xl_S13807482, gnl|UG|Xl_S22528304, gnl|UG|Xl_S15218900, gnl|UG|Xl_S13612237, gnl|UG|Xl_S21656773
GO:0006414	translational elongation	0.000936006	5.4983e-06	5	Unknown, Unknown, Unknown, Unknown, Unknown	gnl|UG|Xl_S13807482, gnl|UG|Xl_S22528304, gnl|UG|Xl_S15218900, gnl|UG|Xl_S13612237, gnl|UG|Xl_S21656773
GO:0048610	reproductive cellular process	0.0041164	3.12926e-05	5	Unknown, Unknown, Unknown, Unknown, Unknown	gnl|UG|Xl_S13807482, gnl|UG|Xl_S22528304, gnl|UG|Xl_S15218900, gnl|UG|Xl_S13612237, gnl|UG|Xl_S21656773
GO:0009605	response to external stimulus	0.00932627	7.89543e-05	5	cd74, spon2, cartpt, Unknown, cfos-A	gnl|UG|Xl_S28473543, gnl|UG|Xl_S42160850, gnl|UG|Xl_S15826682, gnl|UG|Xl_S21312971, gnl|UG|Xl_S21561463
GO:0071310	cellular response to organic substance	0.0138434	0.000126762	5	Unknown, cd74, Unknown, cfos-A, Unknown	gnl|UG|Xl_S13792957, gnl|UG|Xl_S13815568, gnl|UG|Xl_S28473543, gnl|UG|Xl_S42160850, gnl|UG|Xl_S15826682
GO:0007610	behavior	0.000414987	1.72075e-06	4	cd74, cartpt, prlh, cfos-A	gnl|UG|Xl_S28473543, gnl|UG|Xl_S42160850, gnl|UG|Xl_S13692227, gnl|UG|Xl_S21561463
GO:0009072	aromatic amino acid family metabolic process	0.00569893	4.52921e-05	4	MGC68535, Unknown, fah, hgd	gnl|UG|Xl_S18083240, gnl|UG|Xl_S17527717, gnl|UG|Xl_S16181706, gnl|UG|Xl_S21561479
GO:0009725	response to hormone stimulus	0.00751639	6.1035e-05	4	Unknown, prlh, cfos-A, Unknown	gnl|UG|Xl_S13792957, gnl|UG|Xl_S42160850, gnl|UG|Xl_S15826682, gnl|UG|Xl_S13692227
GO:0009069	serine family amino acid metabolic process	0.0181341	0.000204202	4	cbs-a, Unknown, Unknown, Unknown	gnl|UG|Xl_S13792957, gnl|UG|Xl_S14232386, gnl|UG|Xl_S13671821, gnl|UG|Xl_S18085374
GO:0008284	positive regulation of cell proliferation	0.0192384	0.000249288	4	Unknown, cd74, Unknown, Unknown	gnl|UG|Xl_S13815568, gnl|UG|Xl_S28473543, gnl|UG|Xl_S22528304, gnl|UG|Xl_S21656773
GO:0009719	response to endogenous stimulus	0.022634	0.00030111	4	Unknown, prlh, cfos-A, Unknown	gnl|UG|Xl_S13792957, gnl|UG|Xl_S42160850, gnl|UG|Xl_S15826682, gnl|UG|Xl_S13692227
GO:0007631	feeding behavior	0.00191243	1.3547e-05	3	cartpt, prlh, cfos-A	gnl|UG|Xl_S42160850, gnl|UG|Xl_S13692227, gnl|UG|Xl_S21561463
GO:0006119	oxidative phosphorylation	0.013008	0.000114618	3	Unknown, Unknown, Unknown	gnl|UG|Xl_S13810323, gnl|UG|Xl_S34274286, gnl|UG|Xl_S18081783
GO:0030855	epithelial cell differentiation	0.0204862	0.000268997	3	upk3a, Unknown, Unknown	gnl|UG|Xl_S15826682, gnl|UG|Xl_S20755482, gnl|UG|Xl_S14224812
GO:0002684	positive regulation of immune system process	0.046393	0.000681307	3	MGC68984, cd74, cfos-A	gnl|UG|Xl_S28473543, gnl|UG|Xl_S42160850, gnl|UG|Xl_S16552342
GO:0050778	positive regulation of immune response	0.046393	0.000681307	3	MGC68984, cd74, cfos-A	gnl|UG|Xl_S28473543, gnl|UG|Xl_S42160850, gnl|UG|Xl_S16552342
GO:0002683	negative regulation of immune system process	0.0181341	0.000228713	2	MGC68984, cd74	gnl|UG|Xl_S28473543, gnl|UG|Xl_S16552342
GO:0002694	regulation of leukocyte activation	0.0181341	0.000228713	2	MGC68984, cd74	gnl|UG|Xl_S28473543, gnl|UG|Xl_S16552342
GO:0002695	negative regulation of leukocyte activation	0.0181341	0.000228713	2	MGC68984, cd74	gnl|UG|Xl_S28473543, gnl|UG|Xl_S16552342
GO:0051249	regulation of lymphocyte activation	0.0181341	0.000228713	2	MGC68984, cd74	gnl|UG|Xl_S28473543, gnl|UG|Xl_S16552342
GO:0051250	negative regulation of lymphocyte activation	0.0181341	0.000228713	2	MGC68984, cd74	gnl|UG|Xl_S28473543, gnl|UG|Xl_S16552342
GO:0002757	immune response-activating signal transduction	0.0181341	0.000228713	2	MGC68984, cfos-A	gnl|UG|Xl_S42160850, gnl|UG|Xl_S16552342
GO:0002764	immune response-regulating signaling pathway	0.0181341	0.000228713	2	MGC68984, cfos-A	gnl|UG|Xl_S42160850, gnl|UG|Xl_S16552342
GO:0048545	response to steroid hormone stimulus	0.0181341	0.000228713	2	Unknown, cfos-A	gnl|UG|Xl_S42160850, gnl|UG|Xl_S15826682
GO:0050865	regulation of cell activation	0.0181341	0.000228713	2	MGC68984, cd74	gnl|UG|Xl_S28473543, gnl|UG|Xl_S16552342
GO:0050866	negative regulation of cell activation	0.0181341	0.000228713	2	MGC68984, cd74	gnl|UG|Xl_S28473543, gnl|UG|Xl_S16552342
GO:0051384	response to glucocorticoid stimulus	0.0181341	0.000228713	2	Unknown, cfos-A	gnl|UG|Xl_S42160850, gnl|UG|Xl_S15826682
GO:0031960	response to corticosteroid stimulus	0.0181341	0.000228713	2	Unknown, cfos-A	gnl|UG|Xl_S42160850, gnl|UG|Xl_S15826682
GO:0032496	response to lipopolysaccharide	0.0181341	0.000228713	2	Unknown, cfos-A	gnl|UG|Xl_S42160850, gnl|UG|Xl_S15826682
GO:0002237	response to molecule of bacterial origin	0.0181341	0.000228713	2	Unknown, cfos-A	gnl|UG|Xl_S42160850, gnl|UG|Xl_S15826682
GO:0034097	response to cytokine stimulus	0.046393	0.00067929	2	cd74, cfos-A	gnl|UG|Xl_S28473543, gnl|UG|Xl_S42160850
GO:0032101	regulation of response to external stimulus	0.046393	0.00067929	2	cd74, cartpt	gnl|UG|Xl_S28473543, gnl|UG|Xl_S21561463
GO:0050900	leukocyte migration	0.046393	0.00067929	2	cd74, Unknown	gnl|UG|Xl_S28473543, gnl|UG|Xl_S15811933
GO:0006558	L-phenylalanine metabolic process	0.046393	0.00067929	2	Unknown, hgd	gnl|UG|Xl_S18083240, gnl|UG|Xl_S21561479

## Sheet: NR2-upregulated
GO-ID	Term	FDR	P-Value	#Test	TestSeqs (gene name)	TestSeqs
GO:0050896	response to stimulus	1.49602e-06	2.82704e-09	77	myd88-a, mdfic, f2r, itga4, LOC397842, socs3, Unknown, pecam1, Unknown, LOC495461, Unknown, Unknown, sdc4-a, LOC496339, depdc6, tlr5, Unknown, Unknown, irak2, LOC100037177, Unknown, Unknown, LOC495485, LOC443666, trim72, hsp90aa1.1, f2rl1, fcn3-A, socs3, Unknown, tnip2, il10rb, btg2, btg5, c3, rhob, LOC100049773, Unknown, ptx3, LOC100158303, mhc1a-a, tjp2, mr1, MGC64538, Unknown, Unknown, LOC1001…	gnl|UG|Xl_S19656624, gnl|UG|Xl_S18976544, gnl|UG|Xl_S20755419, gnl|UG|Xl_S13804275, gnl|UG|Xl_S13800791, gnl|UG|Xl_S32403514, gnl|UG|Xl_S16907157, gnl|UG|Xl_S18087131, gnl|UG|Xl_S36163355, gnl|UG|Xl_S34871924, gnl|UG|Xl_S34871923, gnl|UG|Xl_S15688576, gnl|UG|Xl_S15806154, gnl|UG|Xl_S22245798, gnl|UG|Xl_S21618882, gnl|UG|Xl_S21696558, gnl|UG|Xl_S15343531, gnl|UG|Xl_S18087064, gnl|UG|Xl_S22245824, …
GO:0032501	multicellular organismal process	1.71519e-05	4.41985e-08	52	mdfic, f2r, lfng, pecam1, Unknown, nop56, Unknown, sdc4-a, LOC496339, igf2-a, Unknown, ano1, Unknown, ppp1r13l, foxc2-a, mmp-13, LOC443666, trim72, bcl2l10, Unknown, f2rl1, Unknown, tnfrsf12a, il10rb, btg2, Unknown, Unknown, ptx3, Unknown, Unknown, cfos-A, Unknown, Unknown, Unknown, sdc4-b, Unknown, Unknown, Unknown, Unknown, Unknown, Unknown, LOC446917, Unknown, Unknown, Unknown, mmp1, Unknown, …	gnl|UG|Xl_S18976544, gnl|UG|Xl_S20755419, gnl|UG|Xl_S26161523, gnl|UG|Xl_S16907157, gnl|UG|Xl_S29966089, gnl|UG|Xl_S36163355, gnl|UG|Xl_S13629243, gnl|UG|Xl_S34316756, gnl|UG|Xl_S13812863, gnl|UG|Xl_S15806154, gnl|UG|Xl_S21618882, gnl|UG|Xl_S18087064, gnl|UG|Xl_S32403437, gnl|UG|Xl_S13589861, gnl|UG|Xl_S34325634, gnl|UG|Xl_S13804221, gnl|UG|Xl_S17854055, gnl|UG|Xl_S32413370, gnl|UG|Xl_S32836276, …
GO:0071840	cellular component organization or biogenesis	0.0416668	0.00125981	36	hist1h1t, Unknown, LOC100036954, nop56, Unknown, fbl, Unknown, tubb6, Unknown, Unknown, trim72, Unknown, Unknown, MGC80982, MGC82209, hist1h2ad, Unknown, btg2, lyg2, ptx3, Unknown, tjp2, rcc1-b, Unknown, LOC446922, LOC100137691, Unknown, Unknown, Unknown, Unknown, Unknown, Unknown, Unknown, Unknown, Unknown, Unknown	gnl|UG|Xl_S18976544, gnl|UG|Xl_S36163410, gnl|UG|Xl_S13800791, gnl|UG|Xl_S16907157, gnl|UG|Xl_S36163355, gnl|UG|Xl_S13629243, gnl|UG|Xl_S26316793, gnl|UG|Xl_S35369804, gnl|UG|Xl_S34871923, gnl|UG|Xl_S25791619, gnl|UG|Xl_S13812863, gnl|UG|Xl_S21929405, gnl|UG|Xl_S18087064, gnl|UG|Xl_S13726730, gnl|UG|Xl_S35760295, gnl|UG|Xl_S32836276, gnl|UG|Xl_S35780246, gnl|UG|Xl_S13826248, gnl|UG|Xl_S14925862, …
GO:0006950	response to stress	2.75498e-05	7.57254e-08	28	myd88-a, f2r, Unknown, Unknown, LOC496339, Unknown, Unknown, LOC443666, trim72, hsp90aa1.1, f2rl1, Unknown, il10rb, btg2, btg5, c3, ptx3, cfos-A, Unknown, Unknown, ptgs2, gadd45a, Unknown, hsp70, Unknown, hsp30c, Unknown, LOC779362	gnl|UG|Xl_S18976544, gnl|UG|Xl_S20755419, gnl|UG|Xl_S13804275, gnl|UG|Xl_S16907157, gnl|UG|Xl_S18087131, gnl|UG|Xl_S36163355, gnl|UG|Xl_S22245798, gnl|UG|Xl_S18087064, gnl|UG|Xl_S25080936, gnl|UG|Xl_S20755711, gnl|UG|Xl_S48799610, gnl|UG|Xl_S28473541, gnl|UG|Xl_S32836276, gnl|UG|Xl_S21313296, gnl|UG|Xl_S13826248, gnl|UG|Xl_S35777671, gnl|UG|Xl_S13803061, gnl|UG|Xl_S14920923, gnl|UG|Xl_S14922621, …
GO:0048856	anatomical structure development	0.00209391	2.08636e-05	28	Unknown, nop56, Unknown, sdc4-a, igf2-a, Unknown, ppp1r13l, foxc2-a, LOC443666, trim72, bcl2l10, tnfrsf12a, btg2, Unknown, Unknown, ptx3, Unknown, Unknown, Unknown, Unknown, sdc4-b, Unknown, Unknown, Unknown, Unknown, Unknown, Unknown, Unknown	gnl|UG|Xl_S18976544, gnl|UG|Xl_S20755419, gnl|UG|Xl_S13800791, gnl|UG|Xl_S16907157, gnl|UG|Xl_S29966089, gnl|UG|Xl_S36163355, gnl|UG|Xl_S13629243, gnl|UG|Xl_S13812863, gnl|UG|Xl_S15806154, gnl|UG|Xl_S21618882, gnl|UG|Xl_S32403437, gnl|UG|Xl_S34325634, gnl|UG|Xl_S13804221, gnl|UG|Xl_S17854055, gnl|UG|Xl_S32836276, gnl|UG|Xl_S36660972, gnl|UG|Xl_S38754626, gnl|UG|Xl_S14925862, gnl|UG|Xl_S13803061, …
GO:0002376	immune system process	2.09669e-09	1.44077e-12	24	myd88-a, pecam1, LOC495461, Unknown, LOC100037177, Unknown, LOC495485, LOC443666, Unknown, c3, ptx3, mhc1a-a, mr1, LOC100137661, cfos-A, hla-dra, Unknown, Unknown, Unknown, mhc1b, LOC733414, LOC432122, MGC68766, Unknown	gnl|UG|Xl_S20755419, gnl|UG|Xl_S13804275, gnl|UG|Xl_S36163355, gnl|UG|Xl_S34871924, gnl|UG|Xl_S15688576, gnl|UG|Xl_S22245798, gnl|UG|Xl_S22245824, gnl|UG|Xl_S34325634, gnl|UG|Xl_S13726730, gnl|UG|Xl_S28473541, gnl|UG|Xl_S37223598, gnl|UG|Xl_S14228171, gnl|UG|Xl_S36619420, gnl|UG|Xl_S29750501, gnl|UG|Xl_S42160894, gnl|UG|Xl_S45445905, gnl|UG|Xl_S22332443, gnl|UG|Xl_S42160861, gnl|UG|Xl_S42160850, …
GO:0048731	system development	0.00524222	7.65485e-05	22	Unknown, nop56, Unknown, sdc4-a, igf2-a, ppp1r13l, LOC443666, trim72, tnfrsf12a, btg2, Unknown, Unknown, ptx3, Unknown, Unknown, sdc4-b, Unknown, Unknown, Unknown, Unknown, Unknown, Unknown	gnl|UG|Xl_S18976544, gnl|UG|Xl_S20755419, gnl|UG|Xl_S16907157, gnl|UG|Xl_S36163355, gnl|UG|Xl_S13629243, gnl|UG|Xl_S13812863, gnl|UG|Xl_S21618882, gnl|UG|Xl_S34325634, gnl|UG|Xl_S13804221, gnl|UG|Xl_S17854055, gnl|UG|Xl_S32836276, gnl|UG|Xl_S36660972, gnl|UG|Xl_S14925862, gnl|UG|Xl_S13803061, gnl|UG|Xl_S14922621, gnl|UG|Xl_S14926767, gnl|UG|Xl_S19874801, gnl|UG|Xl_S18079403, gnl|UG|Xl_S21627542, …
GO:0006955	immune response	3.80686e-08	3.92392e-11	20	myd88-a, LOC495461, Unknown, LOC100037177, Unknown, LOC495485, c3, mhc1a-a, mr1, LOC100137661, cfos-A, hla-dra, Unknown, Unknown, Unknown, mhc1b, LOC733414, LOC432122, MGC68766, Unknown	gnl|UG|Xl_S13804275, gnl|UG|Xl_S34871924, gnl|UG|Xl_S15688576, gnl|UG|Xl_S22245798, gnl|UG|Xl_S22245824, gnl|UG|Xl_S13726730, gnl|UG|Xl_S28473541, gnl|UG|Xl_S37223598, gnl|UG|Xl_S14228171, gnl|UG|Xl_S36619420, gnl|UG|Xl_S42160894, gnl|UG|Xl_S45445905, gnl|UG|Xl_S22332443, gnl|UG|Xl_S42160861, gnl|UG|Xl_S42160850, gnl|UG|Xl_S14926767, gnl|UG|Xl_S17527718, gnl|UG|Xl_S25080682, gnl|UG|Xl_S13590838, …
GO:0044085	cellular component biogenesis	0.00656213	0.000103713	20	hist1h1t, Unknown, nop56, fbl, Unknown, tubb6, Unknown, trim72, Unknown, Unknown, hist1h2ad, Unknown, Unknown, rcc1-b, LOC446922, Unknown, Unknown, Unknown, Unknown, Unknown	gnl|UG|Xl_S18976544, gnl|UG|Xl_S16907157, gnl|UG|Xl_S13629243, gnl|UG|Xl_S26316793, gnl|UG|Xl_S35369804, gnl|UG|Xl_S25791619, gnl|UG|Xl_S13812863, gnl|UG|Xl_S21929405, gnl|UG|Xl_S18087064, gnl|UG|Xl_S35760295, gnl|UG|Xl_S35780246, gnl|UG|Xl_S14925862, gnl|UG|Xl_S13830990, gnl|UG|Xl_S35777671, gnl|UG|Xl_S13808301, gnl|UG|Xl_S14926767, gnl|UG|Xl_S20755518, gnl|UG|Xl_S21617180, gnl|UG|Xl_S21383277, …
GO:0065008	regulation of biological quality	0.0125152	0.000221452	18	f2r, Unknown, tf-a, MGC53066, LOC496339, ppp1r13l, f2rl1, MGC82209, Unknown, il10rb, LOC100137691, Unknown, Unknown, Unknown, Unknown, Unknown, Unknown, Unknown	gnl|UG|Xl_S18976544, gnl|UG|Xl_S42160984, gnl|UG|Xl_S35777671, gnl|UG|Xl_S14920923, gnl|UG|Xl_S13792173, gnl|UG|Xl_S14922621, gnl|UG|Xl_S21313238, gnl|UG|Xl_S19674178, gnl|UG|Xl_S20119064, gnl|UG|Xl_S16291531, gnl|UG|Xl_S22811493, gnl|UG|Xl_S13589301, gnl|UG|Xl_S14926767, gnl|UG|Xl_S16607456, gnl|UG|Xl_S15685942, gnl|UG|Xl_S22811504, gnl|UG|Xl_S21627542, gnl|UG|Xl_S18974046
GO:0003008	system process	2.30131e-07	2.76742e-10	17	Unknown, ppp1r13l, trim72, btg2, Unknown, cfos-A, Unknown, Unknown, Unknown, Unknown, LOC446917, Unknown, Unknown, Unknown, Unknown, Unknown, Unknown	gnl|UG|Xl_S18976544, gnl|UG|Xl_S16907157, gnl|UG|Xl_S34316756, gnl|UG|Xl_S32836276, gnl|UG|Xl_S34325619, gnl|UG|Xl_S22336429, gnl|UG|Xl_S14926548, gnl|UG|Xl_S14925862, gnl|UG|Xl_S32399147, gnl|UG|Xl_S13803061, gnl|UG|Xl_S14922621, gnl|UG|Xl_S16188623, gnl|UG|Xl_S42160850, gnl|UG|Xl_S14926767, gnl|UG|Xl_S14230358, gnl|UG|Xl_S21627542, gnl|UG|Xl_S18974046
GO:0048513	organ development	0.00750655	0.000121219	17	Unknown, nop56, Unknown, ppp1r13l, LOC443666, trim72, btg2, Unknown, ptx3, Unknown, Unknown, Unknown, Unknown, Unknown, Unknown, Unknown, Unknown	gnl|UG|Xl_S18976544, gnl|UG|Xl_S20755419, gnl|UG|Xl_S16907157, gnl|UG|Xl_S36163355, gnl|UG|Xl_S13629243, gnl|UG|Xl_S13812863, gnl|UG|Xl_S21618882, gnl|UG|Xl_S34325634, gnl|UG|Xl_S32836276, gnl|UG|Xl_S14925862, gnl|UG|Xl_S13803061, gnl|UG|Xl_S14922621, gnl|UG|Xl_S14926767, gnl|UG|Xl_S21627542, gnl|UG|Xl_S13684639, gnl|UG|Xl_S24228568, gnl|UG|Xl_S14922840
GO:0009611	response to wounding	3.3366e-08	2.866e-11	13	myd88-a, f2r, LOC496339, LOC443666, trim72, f2rl1, Unknown, il10rb, c3, ptx3, Unknown, Unknown, Unknown	gnl|UG|Xl_S20755419, gnl|UG|Xl_S13804275, gnl|UG|Xl_S16907157, gnl|UG|Xl_S36163355, gnl|UG|Xl_S22245798, gnl|UG|Xl_S28473541, gnl|UG|Xl_S35777671, gnl|UG|Xl_S14920923, gnl|UG|Xl_S14922621, gnl|UG|Xl_S21313238, gnl|UG|Xl_S22811493, gnl|UG|Xl_S13589301, gnl|UG|Xl_S22811504
GO:0019882	antigen processing and presentation	6.03689e-07	1.03709e-09	13	LOC495461, LOC100037177, LOC495485, mhc1a-a, mr1, LOC100137661, hla-dra, Unknown, mhc1b, LOC733414, LOC432122, MGC68766, Unknown	gnl|UG|Xl_S34871924, gnl|UG|Xl_S15688576, gnl|UG|Xl_S22245824, gnl|UG|Xl_S37223598, gnl|UG|Xl_S14228171, gnl|UG|Xl_S36619420, gnl|UG|Xl_S42160894, gnl|UG|Xl_S45445905, gnl|UG|Xl_S22332443, gnl|UG|Xl_S42160861, gnl|UG|Xl_S17527718, gnl|UG|Xl_S25080682, gnl|UG|Xl_S13590838
GO:0065009	regulation of molecular function	0.0254171	0.000497776	13	mdfic, Unknown, Unknown, Unknown, Unknown, rcc1-b, Unknown, Unknown, Unknown, Unknown, Unknown, Unknown, Unknown	gnl|UG|Xl_S13804275, gnl|UG|Xl_S26316793, gnl|UG|Xl_S18087064, gnl|UG|Xl_S32403437, gnl|UG|Xl_S13826248, gnl|UG|Xl_S25820168, gnl|UG|Xl_S13803061, gnl|UG|Xl_S14920923, gnl|UG|Xl_S18083090, gnl|UG|Xl_S14922621, gnl|UG|Xl_S13591113, gnl|UG|Xl_S18974046, gnl|UG|Xl_S24228568
GO:0042221	response to chemical stimulus	0.00079741	5.34255e-06	12	Unknown, Unknown, btg2, btg5, tjp2, cfos-A, ptgs2, Unknown, Unknown, Unknown, Unknown, Unknown	gnl|UG|Xl_S18976544, gnl|UG|Xl_S34871923, gnl|UG|Xl_S21618882, gnl|UG|Xl_S25080936, gnl|UG|Xl_S32836276, gnl|UG|Xl_S13803061, gnl|UG|Xl_S14920923, gnl|UG|Xl_S14922621, gnl|UG|Xl_S42160850, gnl|UG|Xl_S18974046, gnl|UG|Xl_S24228568, gnl|UG|Xl_S21313462
GO:0050790	regulation of catalytic activity	0.0302463	0.000727413	11	Unknown, Unknown, Unknown, rcc1-b, Unknown, Unknown, Unknown, Unknown, Unknown, Unknown, Unknown	gnl|UG|Xl_S13804275, gnl|UG|Xl_S26316793, gnl|UG|Xl_S18087064, gnl|UG|Xl_S32403437, gnl|UG|Xl_S13826248, gnl|UG|Xl_S25820168, gnl|UG|Xl_S13803061, gnl|UG|Xl_S14920923, gnl|UG|Xl_S18083090, gnl|UG|Xl_S14922621, gnl|UG|Xl_S18974046
GO:0003012	muscle system process	8.0886e-11	2.77911e-14	10	ppp1r13l, trim72, Unknown, Unknown, Unknown, LOC446917, Unknown, Unknown, Unknown, Unknown	gnl|UG|Xl_S16907157, gnl|UG|Xl_S34316756, gnl|UG|Xl_S34325619, gnl|UG|Xl_S14926548, gnl|UG|Xl_S14925862, gnl|UG|Xl_S14922621, gnl|UG|Xl_S16188623, gnl|UG|Xl_S14926767, gnl|UG|Xl_S14230358, gnl|UG|Xl_S21627542
GO:0006952	defense response	0.000142746	5.64019e-07	10	myd88-a, Unknown, Unknown, LOC443666, c3, ptx3, cfos-A, Unknown, Unknown, LOC779362	gnl|UG|Xl_S18976544, gnl|UG|Xl_S20755419, gnl|UG|Xl_S13804275, gnl|UG|Xl_S36163355, gnl|UG|Xl_S22245798, gnl|UG|Xl_S48799610, gnl|UG|Xl_S28473541, gnl|UG|Xl_S14920923, gnl|UG|Xl_S42160850, gnl|UG|Xl_S24228568
GO:0006936	muscle contraction	1.5652e-09	8.06664e-13	9	ppp1r13l, Unknown, Unknown, Unknown, LOC446917, Unknown, Unknown, Unknown, Unknown	gnl|UG|Xl_S34316756, gnl|UG|Xl_S34325619, gnl|UG|Xl_S14926548, gnl|UG|Xl_S14925862, gnl|UG|Xl_S14922621, gnl|UG|Xl_S16188623, gnl|UG|Xl_S14926767, gnl|UG|Xl_S14230358, gnl|UG|Xl_S21627542
GO:0002504	antigen processing and presentation of peptide or polysaccharide antigen via MHC class II	9.26599e-05	3.18364e-07	9	LOC495461, LOC100037177, LOC495485, LOC100137661, hla-dra, Unknown, LOC733414, MGC68766, Unknown	gnl|UG|Xl_S15688576, gnl|UG|Xl_S22245824, gnl|UG|Xl_S37223598, gnl|UG|Xl_S14228171, gnl|UG|Xl_S36619420, gnl|UG|Xl_S45445905, gnl|UG|Xl_S22332443, gnl|UG|Xl_S42160861, gnl|UG|Xl_S17527718
GO:0009605	response to external stimulus	0.00076135	4.97016e-06	8	Unknown, LOC443666, btg2, cfos-A, Unknown, Unknown, Unknown, Unknown	gnl|UG|Xl_S18976544, gnl|UG|Xl_S20755419, gnl|UG|Xl_S32836276, gnl|UG|Xl_S13826248, gnl|UG|Xl_S13803061, gnl|UG|Xl_S14920923, gnl|UG|Xl_S14922621, gnl|UG|Xl_S42160850
GO:0009628	response to abiotic stimulus	0.00209682	2.62958e-05	8	Unknown, Unknown, btg2, cfos-A, Unknown, Unknown, Unknown, Unknown	gnl|UG|Xl_S18976544, gnl|UG|Xl_S18087131, gnl|UG|Xl_S32836276, gnl|UG|Xl_S13826248, gnl|UG|Xl_S13803061, gnl|UG|Xl_S14922621, gnl|UG|Xl_S42160850, gnl|UG|Xl_S18974046
GO:0010033	response to organic substance	0.00209682	2.62958e-05	8	Unknown, btg2, tjp2, cfos-A, Unknown, Unknown, Unknown, Unknown	gnl|UG|Xl_S34871923, gnl|UG|Xl_S21618882, gnl|UG|Xl_S32836276, gnl|UG|Xl_S13803061, gnl|UG|Xl_S14922621, gnl|UG|Xl_S42160850, gnl|UG|Xl_S18974046, gnl|UG|Xl_S24228568
GO:0042060	wound healing	0.000418289	2.15576e-06	7	f2r, LOC496339, trim72, f2rl1, Unknown, il10rb, Unknown	gnl|UG|Xl_S16907157, gnl|UG|Xl_S35777671, gnl|UG|Xl_S14922621, gnl|UG|Xl_S21313238, gnl|UG|Xl_S22811493, gnl|UG|Xl_S13589301, gnl|UG|Xl_S22811504
GO:0007507	heart development	0.00106612	7.50919e-06	7	nop56, ppp1r13l, Unknown, Unknown, Unknown, Unknown, Unknown	gnl|UG|Xl_S13812863, gnl|UG|Xl_S21618882, gnl|UG|Xl_S14925862, gnl|UG|Xl_S14922621, gnl|UG|Xl_S14926767, gnl|UG|Xl_S21627542, gnl|UG|Xl_S13684639
GO:0044092	negative regulation of molecular function	0.00433502	6.10671e-05	7	mdfic, Unknown, Unknown, Unknown, Unknown, Unknown, Unknown	gnl|UG|Xl_S13804275, gnl|UG|Xl_S32403437, gnl|UG|Xl_S13826248, gnl|UG|Xl_S14920923, gnl|UG|Xl_S18083090, gnl|UG|Xl_S13591113, gnl|UG|Xl_S18974046
GO:0072358	cardiovascular system development	0.0104162	0.000175363	7	nop56, ppp1r13l, Unknown, Unknown, Unknown, Unknown, Unknown	gnl|UG|Xl_S13812863, gnl|UG|Xl_S21618882, gnl|UG|Xl_S14925862, gnl|UG|Xl_S14922621, gnl|UG|Xl_S14926767, gnl|UG|Xl_S21627542, gnl|UG|Xl_S13684639
GO:0072359	circulatory system development	0.0104162	0.000175363	7	nop56, ppp1r13l, Unknown, Unknown, Unknown, Unknown, Unknown	gnl|UG|Xl_S13812863, gnl|UG|Xl_S21618882, gnl|UG|Xl_S14925862, gnl|UG|Xl_S14922621, gnl|UG|Xl_S14926767, gnl|UG|Xl_S21627542, gnl|UG|Xl_S13684639
GO:0009166	nucleotide catabolic process	0.0129993	0.000238949	7	upp2, Unknown, rcc1-b, Unknown, Unknown, Unknown, Unknown	gnl|UG|Xl_S26316793, gnl|UG|Xl_S35369804, gnl|UG|Xl_S35777671, gnl|UG|Xl_S32399147, gnl|UG|Xl_S13623083, gnl|UG|Xl_S14922621, gnl|UG|Xl_S22811559
GO:0042254	ribosome biogenesis	0.0302463	0.000620638	7	nop56, fbl, Unknown, Unknown, Unknown, Unknown, Unknown	gnl|UG|Xl_S13629243, gnl|UG|Xl_S13812863, gnl|UG|Xl_S35760295, gnl|UG|Xl_S35780246, gnl|UG|Xl_S13808301, gnl|UG|Xl_S20755518, gnl|UG|Xl_S13684639
GO:0034655	nucleobase, nucleoside, nucleotide and nucleic acid catabolic process	0.0302463	0.000701465	7	upp2, Unknown, rcc1-b, Unknown, Unknown, Unknown, Unknown	gnl|UG|Xl_S26316793, gnl|UG|Xl_S35369804, gnl|UG|Xl_S35777671, gnl|UG|Xl_S32399147, gnl|UG|Xl_S13623083, gnl|UG|Xl_S14922621, gnl|UG|Xl_S22811559
GO:0034656	nucleobase, nucleoside and nucleotide catabolic process	0.0302463	0.000701465	7	upp2, Unknown, rcc1-b, Unknown, Unknown, Unknown, Unknown	gnl|UG|Xl_S26316793, gnl|UG|Xl_S35369804, gnl|UG|Xl_S35777671, gnl|UG|Xl_S32399147, gnl|UG|Xl_S13623083, gnl|UG|Xl_S14922621, gnl|UG|Xl_S22811559
GO:0044270	cellular nitrogen compound catabolic process	0.0499511	0.00152745	7	upp2, Unknown, rcc1-b, Unknown, Unknown, Unknown, Unknown	gnl|UG|Xl_S26316793, gnl|UG|Xl_S35369804, gnl|UG|Xl_S35777671, gnl|UG|Xl_S32399147, gnl|UG|Xl_S13623083, gnl|UG|Xl_S14922621, gnl|UG|Xl_S22811559
GO:0007610	behavior	3.92613e-05	1.21406e-07	6	Unknown, btg2, ptx3, cfos-A, Unknown, Unknown	gnl|UG|Xl_S18976544, gnl|UG|Xl_S36163355, gnl|UG|Xl_S32836276, gnl|UG|Xl_S14920923, gnl|UG|Xl_S42160850, gnl|UG|Xl_S18974046
GO:0043062	extracellular structure organization	0.000191268	9.20033e-07	6	Unknown, Unknown, Unknown, Unknown, Unknown, Unknown	gnl|UG|Xl_S18976544, gnl|UG|Xl_S13800791, gnl|UG|Xl_S18087064, gnl|UG|Xl_S25820168, gnl|UG|Xl_S14922621, gnl|UG|Xl_S24228568
GO:0006954	inflammatory response	0.000681774	3.98219e-06	6	myd88-a, LOC443666, c3, ptx3, Unknown, Unknown	gnl|UG|Xl_S20755419, gnl|UG|Xl_S13804275, gnl|UG|Xl_S36163355, gnl|UG|Xl_S22245798, gnl|UG|Xl_S28473541, gnl|UG|Xl_S14920923
GO:0003013	circulatory system process	0.000681774	3.98219e-06	6	Unknown, ppp1r13l, Unknown, Unknown, Unknown, Unknown	gnl|UG|Xl_S18976544, gnl|UG|Xl_S14925862, gnl|UG|Xl_S13803061, gnl|UG|Xl_S14922621, gnl|UG|Xl_S14926767, gnl|UG|Xl_S21627542
GO:0008015	blood circulation	0.000681774	3.98219e-06	6	Unknown, ppp1r13l, Unknown, Unknown, Unknown, Unknown	gnl|UG|Xl_S18976544, gnl|UG|Xl_S14925862, gnl|UG|Xl_S13803061, gnl|UG|Xl_S14922621, gnl|UG|Xl_S14926767, gnl|UG|Xl_S21627542
GO:0014706	striated muscle tissue development	0.00140098	1.25152e-05	6	ppp1r13l, Unknown, Unknown, Unknown, Unknown, Unknown	gnl|UG|Xl_S21618882, gnl|UG|Xl_S14925862, gnl|UG|Xl_S13803061, gnl|UG|Xl_S14922621, gnl|UG|Xl_S14926767, gnl|UG|Xl_S21627542
GO:0043086	negative regulation of catalytic activity	0.00181251	1.7437e-05	6	Unknown, Unknown, Unknown, Unknown, Unknown, Unknown	gnl|UG|Xl_S13804275, gnl|UG|Xl_S32403437, gnl|UG|Xl_S13826248, gnl|UG|Xl_S14920923, gnl|UG|Xl_S18083090, gnl|UG|Xl_S18974046
GO:0060537	muscle tissue development	0.00209682	2.38086e-05	6	ppp1r13l, Unknown, Unknown, Unknown, Unknown, Unknown	gnl|UG|Xl_S21618882, gnl|UG|Xl_S14925862, gnl|UG|Xl_S13803061, gnl|UG|Xl_S14922621, gnl|UG|Xl_S14926767, gnl|UG|Xl_S21627542
GO:0051704	multi-organism process	0.00251156	3.19284e-05	6	Unknown, Unknown, ptx3, cfos-A, Unknown, Unknown	gnl|UG|Xl_S18976544, gnl|UG|Xl_S36163355, gnl|UG|Xl_S25820168, gnl|UG|Xl_S42160850, gnl|UG|Xl_S18974046, gnl|UG|Xl_S24228568
GO:0009719	response to endogenous stimulus	0.00401666	5.4789e-05	6	btg2, cfos-A, Unknown, Unknown, Unknown, Unknown	gnl|UG|Xl_S21618882, gnl|UG|Xl_S32836276, gnl|UG|Xl_S13803061, gnl|UG|Xl_S14922621, gnl|UG|Xl_S42160850, gnl|UG|Xl_S18974046
GO:0061061	muscle structure development	0.0254306	0.000502409	6	trim72, Unknown, Unknown, Unknown, Unknown, Unknown	gnl|UG|Xl_S16907157, gnl|UG|Xl_S21618882, gnl|UG|Xl_S14925862, gnl|UG|Xl_S13803061, gnl|UG|Xl_S14922621, gnl|UG|Xl_S14926767
GO:0006195	purine nucleotide catabolic process	0.0314982	0.000914482	6	Unknown, rcc1-b, Unknown, Unknown, Unknown, Unknown	gnl|UG|Xl_S26316793, gnl|UG|Xl_S35369804, gnl|UG|Xl_S35777671, gnl|UG|Xl_S32399147, gnl|UG|Xl_S13623083, gnl|UG|Xl_S14922621
GO:0072523	purine-containing compound catabolic process	0.0405913	0.0011994	6	Unknown, rcc1-b, Unknown, Unknown, Unknown, Unknown	gnl|UG|Xl_S26316793, gnl|UG|Xl_S35369804, gnl|UG|Xl_S35777671, gnl|UG|Xl_S32399147, gnl|UG|Xl_S13623083, gnl|UG|Xl_S14922621
GO:0009612	response to mechanical stimulus	9.83481e-06	2.1964e-08	5	btg2, cfos-A, Unknown, Unknown, Unknown	gnl|UG|Xl_S32836276, gnl|UG|Xl_S13826248, gnl|UG|Xl_S13803061, gnl|UG|Xl_S14922621, gnl|UG|Xl_S42160850
GO:0051146	striated muscle cell differentiation	0.00076135	4.89617e-06	5	Unknown, Unknown, Unknown, Unknown, Unknown	gnl|UG|Xl_S21618882, gnl|UG|Xl_S14925862, gnl|UG|Xl_S13803061, gnl|UG|Xl_S14922621, gnl|UG|Xl_S14926767
GO:0042692	muscle cell differentiation	0.00076135	4.89617e-06	5	Unknown, Unknown, Unknown, Unknown, Unknown	gnl|UG|Xl_S21618882, gnl|UG|Xl_S14925862, gnl|UG|Xl_S13803061, gnl|UG|Xl_S14922621, gnl|UG|Xl_S14926767
GO:0048738	cardiac muscle tissue development	0.0015961	1.4653e-05	5	ppp1r13l, Unknown, Unknown, Unknown, Unknown	gnl|UG|Xl_S21618882, gnl|UG|Xl_S14925862, gnl|UG|Xl_S14922621, gnl|UG|Xl_S14926767, gnl|UG|Xl_S21627542
GO:0009725	response to hormone stimulus	0.00507901	7.32927e-05	5	btg2, cfos-A, Unknown, Unknown, Unknown	gnl|UG|Xl_S21618882, gnl|UG|Xl_S32836276, gnl|UG|Xl_S13803061, gnl|UG|Xl_S14922621, gnl|UG|Xl_S42160850
GO:0002682	regulation of immune system process	0.0104524	0.000181359	5	Unknown, LOC443666, c3, cfos-A, Unknown	gnl|UG|Xl_S20755419, gnl|UG|Xl_S13804275, gnl|UG|Xl_S28473541, gnl|UG|Xl_S42160850, gnl|UG|Xl_S24228568
GO:0007596	blood coagulation	0.0104524	0.000181359	5	f2r, LOC496339, f2rl1, Unknown, il10rb	gnl|UG|Xl_S35777671, gnl|UG|Xl_S21313238, gnl|UG|Xl_S22811493, gnl|UG|Xl_S13589301, gnl|UG|Xl_S22811504
GO:0007599	hemostasis	0.0104524	0.000181359	5	f2r, LOC496339, f2rl1, Unknown, il10rb	gnl|UG|Xl_S35777671, gnl|UG|Xl_S21313238, gnl|UG|Xl_S22811493, gnl|UG|Xl_S13589301, gnl|UG|Xl_S22811504
GO:0050878	regulation of body fluid levels	0.0129708	0.000236	5	f2r, LOC496339, f2rl1, Unknown, il10rb	gnl|UG|Xl_S35777671, gnl|UG|Xl_S21313238, gnl|UG|Xl_S22811493, gnl|UG|Xl_S13589301, gnl|UG|Xl_S22811504
GO:0050817	coagulation	0.0198452	0.000381834	5	f2r, LOC496339, f2rl1, Unknown, il10rb	gnl|UG|Xl_S35777671, gnl|UG|Xl_S21313238, gnl|UG|Xl_S22811493, gnl|UG|Xl_S13589301, gnl|UG|Xl_S22811504
GO:0006941	striated muscle contraction	0.000162135	7.52042e-07	4	ppp1r13l, Unknown, Unknown, LOC446917	gnl|UG|Xl_S14925862, gnl|UG|Xl_S14922621, gnl|UG|Xl_S14230358, gnl|UG|Xl_S21627542
GO:0003015	heart process	0.000162135	7.52042e-07	4	ppp1r13l, Unknown, Unknown, Unknown	gnl|UG|Xl_S14925862, gnl|UG|Xl_S14922621, gnl|UG|Xl_S14926767, gnl|UG|Xl_S21627542
GO:0060047	heart contraction	0.000162135	7.52042e-07	4	ppp1r13l, Unknown, Unknown, Unknown	gnl|UG|Xl_S14925862, gnl|UG|Xl_S14922621, gnl|UG|Xl_S14926767, gnl|UG|Xl_S21627542
GO:0033673	negative regulation of kinase activity	0.0012281	1.07599e-05	4	Unknown, Unknown, Unknown, Unknown	gnl|UG|Xl_S32403437, gnl|UG|Xl_S13826248, gnl|UG|Xl_S14920923, gnl|UG|Xl_S18083090
GO:0007611	learning or memory	0.0012281	1.07599e-05	4	Unknown, btg2, cfos-A, Unknown	gnl|UG|Xl_S18976544, gnl|UG|Xl_S32836276, gnl|UG|Xl_S42160850, gnl|UG|Xl_S18974046
GO:0007612	learning	0.0012281	1.07599e-05	4	Unknown, btg2, cfos-A, Unknown	gnl|UG|Xl_S18976544, gnl|UG|Xl_S32836276, gnl|UG|Xl_S42160850, gnl|UG|Xl_S18974046
GO:0050890	cognition	0.0012281	1.07599e-05	4	Unknown, btg2, cfos-A, Unknown	gnl|UG|Xl_S18976544, gnl|UG|Xl_S32836276, gnl|UG|Xl_S42160850, gnl|UG|Xl_S18974046
GO:0051348	negative regulation of transferase activity	0.0012281	1.07599e-05	4	Unknown, Unknown, Unknown, Unknown	gnl|UG|Xl_S32403437, gnl|UG|Xl_S13826248, gnl|UG|Xl_S14920923, gnl|UG|Xl_S18083090
GO:0030198	extracellular matrix organization	0.0012281	1.07599e-05	4	Unknown, Unknown, Unknown, Unknown	gnl|UG|Xl_S13800791, gnl|UG|Xl_S18087064, gnl|UG|Xl_S25820168, gnl|UG|Xl_S24228568
GO:0008306	associative learning	0.0012281	1.07599e-05	4	Unknown, btg2, cfos-A, Unknown	gnl|UG|Xl_S18976544, gnl|UG|Xl_S32836276, gnl|UG|Xl_S42160850, gnl|UG|Xl_S18974046
GO:0006469	negative regulation of protein kinase activity	0.0012281	1.07599e-05	4	Unknown, Unknown, Unknown, Unknown	gnl|UG|Xl_S32403437, gnl|UG|Xl_S13826248, gnl|UG|Xl_S14920923, gnl|UG|Xl_S18083090
GO:0031347	regulation of defense response	0.0012281	1.07599e-05	4	Unknown, LOC443666, cfos-A, Unknown	gnl|UG|Xl_S20755419, gnl|UG|Xl_S14920923, gnl|UG|Xl_S42160850, gnl|UG|Xl_S24228568
GO:0055001	muscle cell development	0.00362104	4.7899e-05	4	Unknown, Unknown, Unknown, Unknown	gnl|UG|Xl_S14925862, gnl|UG|Xl_S13803061, gnl|UG|Xl_S14922621, gnl|UG|Xl_S14926767
GO:0055002	striated muscle cell development	0.00362104	4.7899e-05	4	Unknown, Unknown, Unknown, Unknown	gnl|UG|Xl_S14925862, gnl|UG|Xl_S13803061, gnl|UG|Xl_S14922621, gnl|UG|Xl_S14926767
GO:0010035	response to inorganic substance	0.00831238	0.000137088	4	cfos-A, Unknown, Unknown, Unknown	gnl|UG|Xl_S21618882, gnl|UG|Xl_S14920923, gnl|UG|Xl_S14922621, gnl|UG|Xl_S42160850
GO:0002684	positive regulation of immune system process	0.0161678	0.000308301	4	Unknown, c3, cfos-A, Unknown	gnl|UG|Xl_S13804275, gnl|UG|Xl_S28473541, gnl|UG|Xl_S42160850, gnl|UG|Xl_S24228568
GO:0050778	positive regulation of immune response	0.0161678	0.000308301	4	Unknown, c3, cfos-A, Unknown	gnl|UG|Xl_S13804275, gnl|UG|Xl_S28473541, gnl|UG|Xl_S42160850, gnl|UG|Xl_S24228568
GO:0002253	activation of immune response	0.0161678	0.000308301	4	Unknown, c3, cfos-A, Unknown	gnl|UG|Xl_S13804275, gnl|UG|Xl_S28473541, gnl|UG|Xl_S42160850, gnl|UG|Xl_S24228568
GO:0050776	regulation of immune response	0.0224081	0.000434997	4	Unknown, c3, cfos-A, Unknown	gnl|UG|Xl_S13804275, gnl|UG|Xl_S28473541, gnl|UG|Xl_S42160850, gnl|UG|Xl_S24228568
GO:0002252	immune effector process	0.029852	0.000594887	4	Unknown, c3, ptx3, Unknown	gnl|UG|Xl_S13804275, gnl|UG|Xl_S36163355, gnl|UG|Xl_S13726730, gnl|UG|Xl_S28473541
GO:0003205	cardiac chamber development	0.00209682	2.56644e-05	3	ppp1r13l, Unknown, Unknown	gnl|UG|Xl_S14922621, gnl|UG|Xl_S14926767, gnl|UG|Xl_S21627542
GO:0003206	cardiac chamber morphogenesis	0.00209682	2.56644e-05	3	ppp1r13l, Unknown, Unknown	gnl|UG|Xl_S14922621, gnl|UG|Xl_S14926767, gnl|UG|Xl_S21627542
GO:0003208	cardiac ventricle morphogenesis	0.00209682	2.56644e-05	3	ppp1r13l, Unknown, Unknown	gnl|UG|Xl_S14922621, gnl|UG|Xl_S14926767, gnl|UG|Xl_S21627542
GO:0003229	ventricular cardiac muscle tissue development	0.00209682	2.56644e-05	3	ppp1r13l, Unknown, Unknown	gnl|UG|Xl_S14922621, gnl|UG|Xl_S14926767, gnl|UG|Xl_S21627542
GO:0003231	cardiac ventricle development	0.00209682	2.56644e-05	3	ppp1r13l, Unknown, Unknown	gnl|UG|Xl_S14922621, gnl|UG|Xl_S14926767, gnl|UG|Xl_S21627542
GO:0030048	actin filament-based movement	0.00209682	2.56644e-05	3	Unknown, Unknown, Unknown	gnl|UG|Xl_S34316756, gnl|UG|Xl_S32399147, gnl|UG|Xl_S14922621
GO:0055007	cardiac muscle cell differentiation	0.00209682	2.56644e-05	3	Unknown, Unknown, Unknown	gnl|UG|Xl_S21618882, gnl|UG|Xl_S14925862, gnl|UG|Xl_S14926767
GO:0060048	cardiac muscle contraction	0.00209682	2.56644e-05	3	ppp1r13l, Unknown, Unknown	gnl|UG|Xl_S14925862, gnl|UG|Xl_S14922621, gnl|UG|Xl_S21627542
GO:0031349	positive regulation of defense response	0.00209682	2.56644e-05	3	Unknown, cfos-A, Unknown	gnl|UG|Xl_S14920923, gnl|UG|Xl_S42160850, gnl|UG|Xl_S24228568
GO:0044236	multicellular organismal metabolic process	0.00642238	0.000100401	3	Unknown, mmp-13, mmp1	gnl|UG|Xl_S26161523, gnl|UG|Xl_S18087064, gnl|UG|Xl_S13589738
GO:0044259	multicellular organismal macromolecule metabolic process	0.00642238	0.000100401	3	Unknown, mmp-13, mmp1	gnl|UG|Xl_S26161523, gnl|UG|Xl_S18087064, gnl|UG|Xl_S13589738
GO:0032963	collagen metabolic process	0.00642238	0.000100401	3	Unknown, mmp-13, mmp1	gnl|UG|Xl_S26161523, gnl|UG|Xl_S18087064, gnl|UG|Xl_S13589738
GO:0010038	response to metal ion	0.00642238	0.000100401	3	Unknown, Unknown, Unknown	gnl|UG|Xl_S21618882, gnl|UG|Xl_S14920923, gnl|UG|Xl_S14922621
GO:0051084	'de novo' posttranslational protein folding	0.0302463	0.000822012	3	Unknown, Unknown, Unknown	gnl|UG|Xl_S35369804, gnl|UG|Xl_S35777671, gnl|UG|Xl_S13623083
GO:0003007	heart morphogenesis	0.0302463	0.000822012	3	ppp1r13l, Unknown, Unknown	gnl|UG|Xl_S14922621, gnl|UG|Xl_S14926767, gnl|UG|Xl_S21627542
GO:0035051	cardiac cell differentiation	0.0302463	0.000822012	3	Unknown, Unknown, Unknown	gnl|UG|Xl_S21618882, gnl|UG|Xl_S14925862, gnl|UG|Xl_S14926767
GO:0006458	'de novo' protein folding	0.0302463	0.000822012	3	Unknown, Unknown, Unknown	gnl|UG|Xl_S35369804, gnl|UG|Xl_S35777671, gnl|UG|Xl_S13623083
GO:0006760	folic acid and derivative metabolic process	0.0423085	0.00128648	3	mthfsd, pipox, Unknown	gnl|UG|Xl_S24572610, gnl|UG|Xl_S35847179, gnl|UG|Xl_S27569469
GO:0031442	positive regulation of mRNA 3'-end processing	0.0302463	0.000872938	2	LOC443666, btg2	gnl|UG|Xl_S20755419, gnl|UG|Xl_S32836276
GO:0006937	regulation of muscle contraction	0.0302463	0.000872938	2	Unknown, LOC446917	gnl|UG|Xl_S14922621, gnl|UG|Xl_S14230358
GO:0003016	respiratory system process	0.0302463	0.000872938	2	Unknown, Unknown	gnl|UG|Xl_S18976544, gnl|UG|Xl_S14922621
GO:0060415	muscle tissue morphogenesis	0.0302463	0.000872938	2	Unknown, Unknown	gnl|UG|Xl_S14922621, gnl|UG|Xl_S14926767
GO:0070252	actin-mediated cell contraction	0.0302463	0.000872938	2	Unknown, Unknown	gnl|UG|Xl_S34316756, gnl|UG|Xl_S14922621
GO:0007565	female pregnancy	0.0302463	0.000872938	2	cfos-A, Unknown	gnl|UG|Xl_S25820168, gnl|UG|Xl_S42160850
GO:0007585	respiratory gaseous exchange	0.0302463	0.000872938	2	Unknown, Unknown	gnl|UG|Xl_S18976544, gnl|UG|Xl_S14922621
GO:0002757	immune response-activating signal transduction	0.0302463	0.000872938	2	Unknown, cfos-A	gnl|UG|Xl_S42160850, gnl|UG|Xl_S24228568
GO:0002758	innate immune response-activating signal transduction	0.0302463	0.000872938	2	Unknown, cfos-A	gnl|UG|Xl_S42160850, gnl|UG|Xl_S24228568
GO:0002764	immune response-regulating signaling pathway	0.0302463	0.000872938	2	Unknown, cfos-A	gnl|UG|Xl_S42160850, gnl|UG|Xl_S24228568
GO:0048545	response to steroid hormone stimulus	0.0302463	0.000872938	2	cfos-A, Unknown	gnl|UG|Xl_S13803061, gnl|UG|Xl_S42160850
GO:0014823	response to activity	0.0302463	0.000872938	2	Unknown, Unknown	gnl|UG|Xl_S34325619, gnl|UG|Xl_S14926548
GO:0030049	muscle filament sliding	0.0302463	0.000872938	2	Unknown, Unknown	gnl|UG|Xl_S34316756, gnl|UG|Xl_S14922621
GO:0048644	muscle organ morphogenesis	0.0302463	0.000872938	2	Unknown, Unknown	gnl|UG|Xl_S14922621, gnl|UG|Xl_S14926767
GO:0008228	opsonization	0.0302463	0.000872938	2	Unknown, ptx3	gnl|UG|Xl_S36163355, gnl|UG|Xl_S13726730
GO:0090257	regulation of muscle system process	0.0302463	0.000872938	2	Unknown, LOC446917	gnl|UG|Xl_S14922621, gnl|UG|Xl_S14230358
GO:0030239	myofibril assembly	0.0302463	0.000872938	2	Unknown, Unknown	gnl|UG|Xl_S14925862, gnl|UG|Xl_S14926767
GO:0032496	response to lipopolysaccharide	0.0302463	0.000872938	2	Unknown, cfos-A	gnl|UG|Xl_S42160850, gnl|UG|Xl_S24228568
GO:0071241	cellular response to inorganic substance	0.0302463	0.000872938	2	Unknown, Unknown	gnl|UG|Xl_S21618882, gnl|UG|Xl_S14920923
GO:0071248	cellular response to metal ion	0.0302463	0.000872938	2	Unknown, Unknown	gnl|UG|Xl_S21618882, gnl|UG|Xl_S14920923
GO:0045089	positive regulation of innate immune response	0.0302463	0.000872938	2	Unknown, cfos-A	gnl|UG|Xl_S42160850, gnl|UG|Xl_S24228568
GO:0030431	sleep	0.0302463	0.000872938	2	cfos-A, Unknown	gnl|UG|Xl_S14920923, gnl|UG|Xl_S42160850
GO:0014070	response to organic cyclic substance	0.0302463	0.000872938	2	btg2, cfos-A	gnl|UG|Xl_S32836276, gnl|UG|Xl_S42160850
GO:0055003	cardiac myofibril assembly	0.0302463	0.000872938	2	Unknown, Unknown	gnl|UG|Xl_S14925862, gnl|UG|Xl_S14926767
GO:0033275	actin-myosin filament sliding	0.0302463	0.000872938	2	Unknown, Unknown	gnl|UG|Xl_S34316756, gnl|UG|Xl_S14922621
GO:0055006	cardiac cell development	0.0302463	0.000872938	2	Unknown, Unknown	gnl|UG|Xl_S14925862, gnl|UG|Xl_S14926767
GO:0055008	cardiac muscle tissue morphogenesis	0.0302463	0.000872938	2	Unknown, Unknown	gnl|UG|Xl_S14922621, gnl|UG|Xl_S14926767
GO:0055010	ventricular cardiac muscle tissue morphogenesis	0.0302463	0.000872938	2	Unknown, Unknown	gnl|UG|Xl_S14922621, gnl|UG|Xl_S14926767
GO:0055013	cardiac muscle cell development	0.0302463	0.000872938	2	Unknown, Unknown	gnl|UG|Xl_S14925862, gnl|UG|Xl_S14926767
GO:0002218	activation of innate immune response	0.0302463	0.000872938	2	Unknown, cfos-A	gnl|UG|Xl_S42160850, gnl|UG|Xl_S24228568
GO:0002221	pattern recognition receptor signaling pathway	0.0302463	0.000872938	2	Unknown, cfos-A	gnl|UG|Xl_S42160850, gnl|UG|Xl_S24228568
GO:0002224	toll-like receptor signaling pathway	0.0302463	0.000872938	2	Unknown, cfos-A	gnl|UG|Xl_S42160850, gnl|UG|Xl_S24228568
GO:0002237	response to molecule of bacterial origin	0.0302463	0.000872938	2	Unknown, cfos-A	gnl|UG|Xl_S42160850, gnl|UG|Xl_S24228568
GO:0060213	positive regulation of nuclear-transcribed mRNA poly(A) tail shortening	0.0302463	0.000872938	2	LOC443666, btg2	gnl|UG|Xl_S20755419, gnl|UG|Xl_S32836276
GO:0006892	post-Golgi vesicle-mediated transport	0.0302463	0.000872938	2	LOC100036954, Unknown	gnl|UG|Xl_S36163410, gnl|UG|Xl_S13623083

## Sheet: NR2-downregulated
GO-ID	Term	FDR	P-Value	#Test	TestSeqs (gene name)	TestSeqs
GO:0019882	antigen processing and presentation	8.17155e-06	2.91165e-09	7	LOC398628, LOC495464, LOC495209, h2-ea, LOC398624, Unknown, Unknown	gnl|UG|Xl_S32401422, gnl|UG|Xl_S21561447, gnl|UG|Xl_S35372643, gnl|UG|Xl_S16181645, gnl|UG|Xl_S22245678, gnl|UG|Xl_S22332503, gnl|UG|Xl_S16181630
GO:0006955	immune response	0.0010326	5.51898e-07	7	LOC398628, LOC495464, LOC495209, h2-ea, LOC398624, Unknown, Unknown	gnl|UG|Xl_S32401422, gnl|UG|Xl_S21561447, gnl|UG|Xl_S35372643, gnl|UG|Xl_S16181645, gnl|UG|Xl_S22245678, gnl|UG|Xl_S22332503, gnl|UG|Xl_S16181630
GO:0002376	immune system process	0.00224897	2.40403e-06	7	LOC398628, LOC495464, LOC495209, h2-ea, LOC398624, Unknown, Unknown	gnl|UG|Xl_S32401422, gnl|UG|Xl_S21561447, gnl|UG|Xl_S35372643, gnl|UG|Xl_S16181645, gnl|UG|Xl_S22245678, gnl|UG|Xl_S22332503, gnl|UG|Xl_S16181630
GO:0002504	antigen processing and presentation of peptide or polysaccharide antigen via MHC class II	0.0086198	1.38212e-05	4	LOC495464, LOC495209, h2-ea, LOC398624	gnl|UG|Xl_S21561447, gnl|UG|Xl_S22245678, gnl|UG|Xl_S22332503, gnl|UG|Xl_S16181630
