# Supplementary material for: Genome-wide expression profile of the response to spinal cord injury in Xenopus laevis reveals extensive differences between regenerative and non-regenerative stages
Source: Neural Dev. 2014 May 22;9:12. doi: 10.1186/1749-8104-9-12 (PMC4046850; doi:10.1186/1749-8104-9-12)
Supplement: Additional file 5 — Gene ontology enrichment analysis for differentially expressed transcripts 2 days after injury. Biological processes enriched amongst up or downregulated transcripts at 2 days after injury are shown. A list of genes contributing to each category is shown. Transcribed loci that have not been characterized in Xenopus before are shown as ‘unknown’. FDR, false discovery rate; #Test, number of transcripts contributing to each category. [file 1749-8104-9-12-S5.xlsx]

## Sheet: Filename
Additional file 6 – Gene ontology enrichment analysis for differentially expressed transcripts 6 days after injury

## Sheet: R6-upregulated
GO-ID	Term	FDR	P-Value	#Test	TestSeqs (gene name)	TestSeqs
GO:0009987	cellular process	0.0248007	0.000337483	33	tf-b, nr2e1, sox17a-a, adssl1, Unknown, Unknown, sox17a-b, Unknown, fcn2-A, esr1-b, Unknown, tpd52l1, zfhx4, Unknown, cdc25a, foxp1c, Unknown, Unknown, Unknown, Unknown, Unknown, Unknown, Unknown, Unknown, Unknown, sap30, Unknown, Unknown, Unknown, Unknown, Unknown, Unknown, Unknown	gnl|UG|Xl_S17001233, gnl|UG|Xl_S25816131, gnl|UG|Xl_S22525732, gnl|UG|Xl_S26989188, gnl|UG|Xl_S25820231, gnl|UG|Xl_S16907161, gnl|UG|Xl_S14742703, gnl|UG|Xl_S13634686, gnl|UG|Xl_S32396456, gnl|UG|Xl_S21938854, gnl|UG|Xl_S48830867, gnl|UG|Xl_S35769232, gnl|UG|Xl_S18085550, gnl|UG|Xl_S38684963, gnl|UG|Xl_S18974829, gnl|UG|Xl_S21696688, gnl|UG|Xl_S13589846, gnl|UG|Xl_S31695996, gnl|UG|Xl_S35777512, …
GO:0044237	cellular metabolic process	0.00083424	1.04076e-06	28	nr2e1, sox17a-a, adssl1, Unknown, Unknown, sox17a-b, Unknown, esr1-b, tpd52l1, zfhx4, Unknown, foxp1c, Unknown, Unknown, Unknown, Unknown, Unknown, Unknown, Unknown, Unknown, sap30, Unknown, Unknown, Unknown, Unknown, Unknown, Unknown, Unknown	gnl|UG|Xl_S17001233, gnl|UG|Xl_S25816131, gnl|UG|Xl_S22525732, gnl|UG|Xl_S25820231, gnl|UG|Xl_S14742703, gnl|UG|Xl_S13634686, gnl|UG|Xl_S32396456, gnl|UG|Xl_S21938854, gnl|UG|Xl_S48830867, gnl|UG|Xl_S35769232, gnl|UG|Xl_S18085550, gnl|UG|Xl_S38684963, gnl|UG|Xl_S18974829, gnl|UG|Xl_S21696688, gnl|UG|Xl_S13589846, gnl|UG|Xl_S31695996, gnl|UG|Xl_S35777512, gnl|UG|Xl_S35768279, gnl|UG|Xl_S32410900, …
GO:0044238	primary metabolic process	0.0020957	1.0458e-05	28	nr2e1, sox17a-a, adssl1, Unknown, Unknown, sox17a-b, Unknown, esr1-b, tpd52l1, zfhx4, Unknown, foxp1c, Unknown, Unknown, Unknown, Unknown, Unknown, Unknown, Unknown, Unknown, sap30, Unknown, Unknown, Unknown, Unknown, Unknown, Unknown, Unknown	gnl|UG|Xl_S17001233, gnl|UG|Xl_S25816131, gnl|UG|Xl_S22525732, gnl|UG|Xl_S25820231, gnl|UG|Xl_S14742703, gnl|UG|Xl_S13634686, gnl|UG|Xl_S32396456, gnl|UG|Xl_S21938854, gnl|UG|Xl_S48830867, gnl|UG|Xl_S35769232, gnl|UG|Xl_S18085550, gnl|UG|Xl_S38684963, gnl|UG|Xl_S18974829, gnl|UG|Xl_S21696688, gnl|UG|Xl_S13589846, gnl|UG|Xl_S31695996, gnl|UG|Xl_S35777512, gnl|UG|Xl_S35768279, gnl|UG|Xl_S32410900, …
GO:0008152	metabolic process	0.00636348	5.40363e-05	28	nr2e1, sox17a-a, adssl1, Unknown, Unknown, sox17a-b, Unknown, esr1-b, tpd52l1, zfhx4, Unknown, foxp1c, Unknown, Unknown, Unknown, Unknown, Unknown, Unknown, Unknown, Unknown, sap30, Unknown, Unknown, Unknown, Unknown, Unknown, Unknown, Unknown	gnl|UG|Xl_S17001233, gnl|UG|Xl_S25816131, gnl|UG|Xl_S22525732, gnl|UG|Xl_S25820231, gnl|UG|Xl_S14742703, gnl|UG|Xl_S13634686, gnl|UG|Xl_S32396456, gnl|UG|Xl_S21938854, gnl|UG|Xl_S48830867, gnl|UG|Xl_S35769232, gnl|UG|Xl_S18085550, gnl|UG|Xl_S38684963, gnl|UG|Xl_S18974829, gnl|UG|Xl_S21696688, gnl|UG|Xl_S13589846, gnl|UG|Xl_S31695996, gnl|UG|Xl_S35777512, gnl|UG|Xl_S35768279, gnl|UG|Xl_S32410900, …
GO:0044260	cellular macromolecule metabolic process	0.000904811	1.59952e-06	24	nr2e1, sox17a-a, Unknown, sox17a-b, Unknown, esr1-b, tpd52l1, zfhx4, Unknown, foxp1c, Unknown, Unknown, Unknown, Unknown, Unknown, Unknown, Unknown, sap30, Unknown, Unknown, Unknown, Unknown, Unknown, Unknown	gnl|UG|Xl_S17001233, gnl|UG|Xl_S25816131, gnl|UG|Xl_S22525732, gnl|UG|Xl_S25820231, gnl|UG|Xl_S14742703, gnl|UG|Xl_S13634686, gnl|UG|Xl_S32396456, gnl|UG|Xl_S21938854, gnl|UG|Xl_S48830867, gnl|UG|Xl_S18085550, gnl|UG|Xl_S38684963, gnl|UG|Xl_S18974829, gnl|UG|Xl_S21696688, gnl|UG|Xl_S13589846, gnl|UG|Xl_S35777512, gnl|UG|Xl_S35768279, gnl|UG|Xl_S32410900, gnl|UG|Xl_S35728597, gnl|UG|Xl_S17519039, …
GO:0043170	macromolecule metabolic process	0.00491177	3.23891e-05	24	nr2e1, sox17a-a, Unknown, sox17a-b, Unknown, esr1-b, tpd52l1, zfhx4, Unknown, foxp1c, Unknown, Unknown, Unknown, Unknown, Unknown, Unknown, Unknown, sap30, Unknown, Unknown, Unknown, Unknown, Unknown, Unknown	gnl|UG|Xl_S17001233, gnl|UG|Xl_S25816131, gnl|UG|Xl_S22525732, gnl|UG|Xl_S25820231, gnl|UG|Xl_S14742703, gnl|UG|Xl_S13634686, gnl|UG|Xl_S32396456, gnl|UG|Xl_S21938854, gnl|UG|Xl_S48830867, gnl|UG|Xl_S18085550, gnl|UG|Xl_S38684963, gnl|UG|Xl_S18974829, gnl|UG|Xl_S21696688, gnl|UG|Xl_S13589846, gnl|UG|Xl_S35777512, gnl|UG|Xl_S35768279, gnl|UG|Xl_S32410900, gnl|UG|Xl_S35728597, gnl|UG|Xl_S17519039, …
GO:0034641	cellular nitrogen compound metabolic process	0.00123006	2.76282e-06	21	nr2e1, sox17a-a, adssl1, Unknown, Unknown, sox17a-b, esr1-b, tpd52l1, zfhx4, Unknown, foxp1c, Unknown, Unknown, Unknown, Unknown, Unknown, Unknown, sap30, Unknown, Unknown, Unknown	gnl|UG|Xl_S17001233, gnl|UG|Xl_S22525732, gnl|UG|Xl_S25820231, gnl|UG|Xl_S14742703, gnl|UG|Xl_S21938854, gnl|UG|Xl_S48830867, gnl|UG|Xl_S18085550, gnl|UG|Xl_S38684963, gnl|UG|Xl_S18974829, gnl|UG|Xl_S21696688, gnl|UG|Xl_S13589846, gnl|UG|Xl_S31695996, gnl|UG|Xl_S32410900, gnl|UG|Xl_S35728597, gnl|UG|Xl_S17519039, gnl|UG|Xl_S13681076, gnl|UG|Xl_S18086559, gnl|UG|Xl_S24517527, gnl|UG|Xl_S31704492, …
GO:0006807	nitrogen compound metabolic process	0.00133006	3.31864e-06	21	nr2e1, sox17a-a, adssl1, Unknown, Unknown, sox17a-b, esr1-b, tpd52l1, zfhx4, Unknown, foxp1c, Unknown, Unknown, Unknown, Unknown, Unknown, Unknown, sap30, Unknown, Unknown, Unknown	gnl|UG|Xl_S17001233, gnl|UG|Xl_S22525732, gnl|UG|Xl_S25820231, gnl|UG|Xl_S14742703, gnl|UG|Xl_S21938854, gnl|UG|Xl_S48830867, gnl|UG|Xl_S18085550, gnl|UG|Xl_S38684963, gnl|UG|Xl_S18974829, gnl|UG|Xl_S21696688, gnl|UG|Xl_S13589846, gnl|UG|Xl_S31695996, gnl|UG|Xl_S32410900, gnl|UG|Xl_S35728597, gnl|UG|Xl_S17519039, gnl|UG|Xl_S13681076, gnl|UG|Xl_S18086559, gnl|UG|Xl_S24517527, gnl|UG|Xl_S31704492, …
GO:0065007	biological regulation	0.0079967	7.83851e-05	21	tf-b, sox17a-a, Unknown, sox17a-b, fcn2-A, tpd52l1, zfhx4, Unknown, foxp1c, Unknown, Unknown, Unknown, Unknown, Unknown, Unknown, Unknown, sap30, Unknown, Unknown, Unknown, Unknown	gnl|UG|Xl_S17001233, gnl|UG|Xl_S22525732, gnl|UG|Xl_S25820231, gnl|UG|Xl_S16907161, gnl|UG|Xl_S14742703, gnl|UG|Xl_S21938854, gnl|UG|Xl_S48830867, gnl|UG|Xl_S35769232, gnl|UG|Xl_S18085550, gnl|UG|Xl_S18974829, gnl|UG|Xl_S21696688, gnl|UG|Xl_S31695996, gnl|UG|Xl_S35768279, gnl|UG|Xl_S22340218, gnl|UG|Xl_S35728597, gnl|UG|Xl_S17519039, gnl|UG|Xl_S18086559, gnl|UG|Xl_S31704492, gnl|UG|Xl_S34274286, …
GO:0006139	nucleobase, nucleoside, nucleotide and nucleic acid metabolic process	0.00123006	2.77951e-06	20	nr2e1, sox17a-a, adssl1, Unknown, Unknown, sox17a-b, esr1-b, tpd52l1, zfhx4, Unknown, foxp1c, Unknown, Unknown, Unknown, Unknown, Unknown, sap30, Unknown, Unknown, Unknown	gnl|UG|Xl_S17001233, gnl|UG|Xl_S22525732, gnl|UG|Xl_S25820231, gnl|UG|Xl_S14742703, gnl|UG|Xl_S21938854, gnl|UG|Xl_S48830867, gnl|UG|Xl_S38684963, gnl|UG|Xl_S18974829, gnl|UG|Xl_S21696688, gnl|UG|Xl_S13589846, gnl|UG|Xl_S31695996, gnl|UG|Xl_S32410900, gnl|UG|Xl_S35728597, gnl|UG|Xl_S17519039, gnl|UG|Xl_S13681076, gnl|UG|Xl_S18086559, gnl|UG|Xl_S24517527, gnl|UG|Xl_S31704492, gnl|UG|Xl_S32415570, …
GO:0050794	regulation of cellular process	0.0248007	0.000340341	19	sox17a-a, Unknown, sox17a-b, fcn2-A, tpd52l1, zfhx4, Unknown, foxp1c, Unknown, Unknown, Unknown, Unknown, Unknown, Unknown, sap30, Unknown, Unknown, Unknown, Unknown	gnl|UG|Xl_S17001233, gnl|UG|Xl_S22525732, gnl|UG|Xl_S25820231, gnl|UG|Xl_S14742703, gnl|UG|Xl_S21938854, gnl|UG|Xl_S48830867, gnl|UG|Xl_S35769232, gnl|UG|Xl_S18085550, gnl|UG|Xl_S18974829, gnl|UG|Xl_S21696688, gnl|UG|Xl_S31695996, gnl|UG|Xl_S35768279, gnl|UG|Xl_S22340218, gnl|UG|Xl_S35728597, gnl|UG|Xl_S17519039, gnl|UG|Xl_S18086559, gnl|UG|Xl_S31704492, gnl|UG|Xl_S32415570, gnl|UG|Xl_S13590258
GO:0050789	regulation of biological process	0.034511	0.000479747	19	sox17a-a, Unknown, sox17a-b, fcn2-A, tpd52l1, zfhx4, Unknown, foxp1c, Unknown, Unknown, Unknown, Unknown, Unknown, Unknown, sap30, Unknown, Unknown, Unknown, Unknown	gnl|UG|Xl_S17001233, gnl|UG|Xl_S22525732, gnl|UG|Xl_S25820231, gnl|UG|Xl_S14742703, gnl|UG|Xl_S21938854, gnl|UG|Xl_S48830867, gnl|UG|Xl_S35769232, gnl|UG|Xl_S18085550, gnl|UG|Xl_S18974829, gnl|UG|Xl_S21696688, gnl|UG|Xl_S31695996, gnl|UG|Xl_S35768279, gnl|UG|Xl_S22340218, gnl|UG|Xl_S35728597, gnl|UG|Xl_S17519039, gnl|UG|Xl_S18086559, gnl|UG|Xl_S31704492, gnl|UG|Xl_S32415570, gnl|UG|Xl_S13590258
GO:0044249	cellular biosynthetic process	0.00636348	5.44372e-05	18	nr2e1, sox17a-a, adssl1, Unknown, Unknown, sox17a-b, esr1-b, zfhx4, Unknown, foxp1c, Unknown, Unknown, Unknown, sap30, Unknown, Unknown, Unknown, Unknown	gnl|UG|Xl_S17001233, gnl|UG|Xl_S22525732, gnl|UG|Xl_S25820231, gnl|UG|Xl_S14742703, gnl|UG|Xl_S13634686, gnl|UG|Xl_S21938854, gnl|UG|Xl_S48830867, gnl|UG|Xl_S38684963, gnl|UG|Xl_S18974829, gnl|UG|Xl_S13589846, gnl|UG|Xl_S35768279, gnl|UG|Xl_S17519039, gnl|UG|Xl_S13681076, gnl|UG|Xl_S18086559, gnl|UG|Xl_S24517527, gnl|UG|Xl_S31704492, gnl|UG|Xl_S32415570, gnl|UG|Xl_S13590258
GO:0009058	biosynthetic process	0.0101224	0.00010283	18	nr2e1, sox17a-a, adssl1, Unknown, Unknown, sox17a-b, esr1-b, zfhx4, Unknown, foxp1c, Unknown, Unknown, Unknown, sap30, Unknown, Unknown, Unknown, Unknown	gnl|UG|Xl_S17001233, gnl|UG|Xl_S22525732, gnl|UG|Xl_S25820231, gnl|UG|Xl_S14742703, gnl|UG|Xl_S13634686, gnl|UG|Xl_S21938854, gnl|UG|Xl_S48830867, gnl|UG|Xl_S38684963, gnl|UG|Xl_S18974829, gnl|UG|Xl_S13589846, gnl|UG|Xl_S35768279, gnl|UG|Xl_S17519039, gnl|UG|Xl_S13681076, gnl|UG|Xl_S18086559, gnl|UG|Xl_S24517527, gnl|UG|Xl_S31704492, gnl|UG|Xl_S32415570, gnl|UG|Xl_S13590258
GO:0010467	gene expression	0.00489274	3.13917e-05	17	nr2e1, sox17a-a, Unknown, sox17a-b, esr1-b, zfhx4, Unknown, foxp1c, Unknown, Unknown, Unknown, Unknown, Unknown, sap30, Unknown, Unknown, Unknown	gnl|UG|Xl_S17001233, gnl|UG|Xl_S22525732, gnl|UG|Xl_S25820231, gnl|UG|Xl_S14742703, gnl|UG|Xl_S21938854, gnl|UG|Xl_S48830867, gnl|UG|Xl_S38684963, gnl|UG|Xl_S18974829, gnl|UG|Xl_S13589846, gnl|UG|Xl_S35768279, gnl|UG|Xl_S32410900, gnl|UG|Xl_S35728597, gnl|UG|Xl_S17519039, gnl|UG|Xl_S18086559, gnl|UG|Xl_S31704492, gnl|UG|Xl_S32415570, gnl|UG|Xl_S13590258
GO:0090304	nucleic acid metabolic process	0.00517893	3.69198e-05	17	nr2e1, sox17a-a, Unknown, sox17a-b, esr1-b, tpd52l1, zfhx4, Unknown, foxp1c, Unknown, Unknown, Unknown, Unknown, Unknown, sap30, Unknown, Unknown	gnl|UG|Xl_S17001233, gnl|UG|Xl_S22525732, gnl|UG|Xl_S25820231, gnl|UG|Xl_S14742703, gnl|UG|Xl_S21938854, gnl|UG|Xl_S48830867, gnl|UG|Xl_S38684963, gnl|UG|Xl_S18974829, gnl|UG|Xl_S21696688, gnl|UG|Xl_S13589846, gnl|UG|Xl_S32410900, gnl|UG|Xl_S35728597, gnl|UG|Xl_S17519039, gnl|UG|Xl_S18086559, gnl|UG|Xl_S31704492, gnl|UG|Xl_S32415570, gnl|UG|Xl_S13590258
GO:0016070	RNA metabolic process	0.0028987	1.60149e-05	16	nr2e1, sox17a-a, Unknown, sox17a-b, esr1-b, zfhx4, Unknown, foxp1c, Unknown, Unknown, Unknown, Unknown, Unknown, sap30, Unknown, Unknown	gnl|UG|Xl_S17001233, gnl|UG|Xl_S22525732, gnl|UG|Xl_S25820231, gnl|UG|Xl_S14742703, gnl|UG|Xl_S21938854, gnl|UG|Xl_S48830867, gnl|UG|Xl_S38684963, gnl|UG|Xl_S18974829, gnl|UG|Xl_S13589846, gnl|UG|Xl_S32410900, gnl|UG|Xl_S35728597, gnl|UG|Xl_S17519039, gnl|UG|Xl_S18086559, gnl|UG|Xl_S31704492, gnl|UG|Xl_S32415570, gnl|UG|Xl_S13590258
GO:0034645	cellular macromolecule biosynthetic process	0.00706608	6.5485e-05	16	nr2e1, sox17a-a, Unknown, sox17a-b, esr1-b, zfhx4, Unknown, foxp1c, Unknown, Unknown, Unknown, sap30, Unknown, Unknown, Unknown, Unknown	gnl|UG|Xl_S17001233, gnl|UG|Xl_S22525732, gnl|UG|Xl_S25820231, gnl|UG|Xl_S14742703, gnl|UG|Xl_S13634686, gnl|UG|Xl_S21938854, gnl|UG|Xl_S48830867, gnl|UG|Xl_S38684963, gnl|UG|Xl_S18974829, gnl|UG|Xl_S13589846, gnl|UG|Xl_S35768279, gnl|UG|Xl_S17519039, gnl|UG|Xl_S18086559, gnl|UG|Xl_S31704492, gnl|UG|Xl_S32415570, gnl|UG|Xl_S13590258
GO:0009059	macromolecule biosynthetic process	0.00728903	6.88502e-05	16	nr2e1, sox17a-a, Unknown, sox17a-b, esr1-b, zfhx4, Unknown, foxp1c, Unknown, Unknown, Unknown, sap30, Unknown, Unknown, Unknown, Unknown	gnl|UG|Xl_S17001233, gnl|UG|Xl_S22525732, gnl|UG|Xl_S25820231, gnl|UG|Xl_S14742703, gnl|UG|Xl_S13634686, gnl|UG|Xl_S21938854, gnl|UG|Xl_S48830867, gnl|UG|Xl_S38684963, gnl|UG|Xl_S18974829, gnl|UG|Xl_S13589846, gnl|UG|Xl_S35768279, gnl|UG|Xl_S17519039, gnl|UG|Xl_S18086559, gnl|UG|Xl_S31704492, gnl|UG|Xl_S32415570, gnl|UG|Xl_S13590258
GO:0080090	regulation of primary metabolic process	0.000904811	1.37485e-06	15	sox17a-a, Unknown, sox17a-b, tpd52l1, zfhx4, Unknown, foxp1c, Unknown, Unknown, Unknown, sap30, Unknown, Unknown, Unknown, Unknown	gnl|UG|Xl_S17001233, gnl|UG|Xl_S22525732, gnl|UG|Xl_S25820231, gnl|UG|Xl_S14742703, gnl|UG|Xl_S21938854, gnl|UG|Xl_S48830867, gnl|UG|Xl_S18974829, gnl|UG|Xl_S21696688, gnl|UG|Xl_S31695996, gnl|UG|Xl_S35768279, gnl|UG|Xl_S35728597, gnl|UG|Xl_S17519039, gnl|UG|Xl_S31704492, gnl|UG|Xl_S32415570, gnl|UG|Xl_S13590258
GO:0031323	regulation of cellular metabolic process	0.000904811	1.61257e-06	15	sox17a-a, Unknown, sox17a-b, tpd52l1, zfhx4, Unknown, foxp1c, Unknown, Unknown, Unknown, sap30, Unknown, Unknown, Unknown, Unknown	gnl|UG|Xl_S17001233, gnl|UG|Xl_S22525732, gnl|UG|Xl_S25820231, gnl|UG|Xl_S14742703, gnl|UG|Xl_S21938854, gnl|UG|Xl_S48830867, gnl|UG|Xl_S18974829, gnl|UG|Xl_S21696688, gnl|UG|Xl_S31695996, gnl|UG|Xl_S35768279, gnl|UG|Xl_S35728597, gnl|UG|Xl_S17519039, gnl|UG|Xl_S31704492, gnl|UG|Xl_S32415570, gnl|UG|Xl_S13590258
GO:0019222	regulation of metabolic process	0.00123006	2.8499e-06	15	sox17a-a, Unknown, sox17a-b, tpd52l1, zfhx4, Unknown, foxp1c, Unknown, Unknown, Unknown, sap30, Unknown, Unknown, Unknown, Unknown	gnl|UG|Xl_S17001233, gnl|UG|Xl_S22525732, gnl|UG|Xl_S25820231, gnl|UG|Xl_S14742703, gnl|UG|Xl_S21938854, gnl|UG|Xl_S48830867, gnl|UG|Xl_S18974829, gnl|UG|Xl_S21696688, gnl|UG|Xl_S31695996, gnl|UG|Xl_S35768279, gnl|UG|Xl_S35728597, gnl|UG|Xl_S17519039, gnl|UG|Xl_S31704492, gnl|UG|Xl_S32415570, gnl|UG|Xl_S13590258
GO:0060255	regulation of macromolecule metabolic process	0.00189172	6.66051e-06	14	sox17a-a, Unknown, sox17a-b, tpd52l1, zfhx4, Unknown, foxp1c, Unknown, Unknown, Unknown, sap30, Unknown, Unknown, Unknown	gnl|UG|Xl_S17001233, gnl|UG|Xl_S22525732, gnl|UG|Xl_S25820231, gnl|UG|Xl_S14742703, gnl|UG|Xl_S21938854, gnl|UG|Xl_S48830867, gnl|UG|Xl_S18974829, gnl|UG|Xl_S21696688, gnl|UG|Xl_S35768279, gnl|UG|Xl_S35728597, gnl|UG|Xl_S17519039, gnl|UG|Xl_S31704492, gnl|UG|Xl_S32415570, gnl|UG|Xl_S13590258
GO:0006351	transcription, DNA-dependent	0.00192872	8.9372e-06	14	nr2e1, sox17a-a, Unknown, sox17a-b, esr1-b, zfhx4, Unknown, foxp1c, Unknown, Unknown, Unknown, sap30, Unknown, Unknown	gnl|UG|Xl_S17001233, gnl|UG|Xl_S22525732, gnl|UG|Xl_S25820231, gnl|UG|Xl_S14742703, gnl|UG|Xl_S21938854, gnl|UG|Xl_S48830867, gnl|UG|Xl_S38684963, gnl|UG|Xl_S18974829, gnl|UG|Xl_S13589846, gnl|UG|Xl_S17519039, gnl|UG|Xl_S18086559, gnl|UG|Xl_S31704492, gnl|UG|Xl_S32415570, gnl|UG|Xl_S13590258
GO:0032774	RNA biosynthetic process	0.00193949	9.3328e-06	14	nr2e1, sox17a-a, Unknown, sox17a-b, esr1-b, zfhx4, Unknown, foxp1c, Unknown, Unknown, Unknown, sap30, Unknown, Unknown	gnl|UG|Xl_S17001233, gnl|UG|Xl_S22525732, gnl|UG|Xl_S25820231, gnl|UG|Xl_S14742703, gnl|UG|Xl_S21938854, gnl|UG|Xl_S48830867, gnl|UG|Xl_S38684963, gnl|UG|Xl_S18974829, gnl|UG|Xl_S13589846, gnl|UG|Xl_S17519039, gnl|UG|Xl_S18086559, gnl|UG|Xl_S31704492, gnl|UG|Xl_S32415570, gnl|UG|Xl_S13590258
GO:0051171	regulation of nitrogen compound metabolic process	0.00189172	6.90411e-06	13	sox17a-a, Unknown, sox17a-b, zfhx4, Unknown, foxp1c, Unknown, Unknown, Unknown, sap30, Unknown, Unknown, Unknown	gnl|UG|Xl_S17001233, gnl|UG|Xl_S22525732, gnl|UG|Xl_S25820231, gnl|UG|Xl_S14742703, gnl|UG|Xl_S21938854, gnl|UG|Xl_S48830867, gnl|UG|Xl_S18974829, gnl|UG|Xl_S31695996, gnl|UG|Xl_S35728597, gnl|UG|Xl_S17519039, gnl|UG|Xl_S31704492, gnl|UG|Xl_S32415570, gnl|UG|Xl_S13590258
GO:0019219	regulation of nucleobase, nucleoside, nucleotide and nucleic acid metabolic process	0.00189172	6.90411e-06	13	sox17a-a, Unknown, sox17a-b, zfhx4, Unknown, foxp1c, Unknown, Unknown, Unknown, sap30, Unknown, Unknown, Unknown	gnl|UG|Xl_S17001233, gnl|UG|Xl_S22525732, gnl|UG|Xl_S25820231, gnl|UG|Xl_S14742703, gnl|UG|Xl_S21938854, gnl|UG|Xl_S48830867, gnl|UG|Xl_S18974829, gnl|UG|Xl_S31695996, gnl|UG|Xl_S35728597, gnl|UG|Xl_S17519039, gnl|UG|Xl_S31704492, gnl|UG|Xl_S32415570, gnl|UG|Xl_S13590258
GO:0010468	regulation of gene expression	0.00189172	7.6103e-06	13	sox17a-a, Unknown, sox17a-b, zfhx4, Unknown, foxp1c, Unknown, Unknown, Unknown, sap30, Unknown, Unknown, Unknown	gnl|UG|Xl_S17001233, gnl|UG|Xl_S22525732, gnl|UG|Xl_S25820231, gnl|UG|Xl_S14742703, gnl|UG|Xl_S21938854, gnl|UG|Xl_S48830867, gnl|UG|Xl_S18974829, gnl|UG|Xl_S35768279, gnl|UG|Xl_S35728597, gnl|UG|Xl_S17519039, gnl|UG|Xl_S31704492, gnl|UG|Xl_S32415570, gnl|UG|Xl_S13590258
GO:0032502	developmental process	0.00339339	1.96373e-05	13	nr2e1, sox17a-a, sox17a-b, Unknown, Unknown, Unknown, Unknown, Unknown, Unknown, Unknown, Unknown, Unknown, Unknown	gnl|UG|Xl_S25816131, gnl|UG|Xl_S22525732, gnl|UG|Xl_S14742703, gnl|UG|Xl_S13634686, gnl|UG|Xl_S32396456, gnl|UG|Xl_S13589846, gnl|UG|Xl_S31695996, gnl|UG|Xl_S35777512, gnl|UG|Xl_S17519039, gnl|UG|Xl_S31704492, gnl|UG|Xl_S34274286, gnl|UG|Xl_S32415570, gnl|UG|Xl_S13590258
GO:0051252	regulation of RNA metabolic process	0.00272414	1.4565e-05	12	sox17a-a, Unknown, sox17a-b, zfhx4, Unknown, foxp1c, Unknown, Unknown, Unknown, sap30, Unknown, Unknown	gnl|UG|Xl_S17001233, gnl|UG|Xl_S22525732, gnl|UG|Xl_S25820231, gnl|UG|Xl_S14742703, gnl|UG|Xl_S21938854, gnl|UG|Xl_S48830867, gnl|UG|Xl_S18974829, gnl|UG|Xl_S35728597, gnl|UG|Xl_S17519039, gnl|UG|Xl_S31704492, gnl|UG|Xl_S32415570, gnl|UG|Xl_S13590258
GO:2000112	regulation of cellular macromolecule biosynthetic process	0.00517893	3.66721e-05	12	sox17a-a, Unknown, sox17a-b, zfhx4, Unknown, foxp1c, Unknown, Unknown, sap30, Unknown, Unknown, Unknown	gnl|UG|Xl_S17001233, gnl|UG|Xl_S22525732, gnl|UG|Xl_S25820231, gnl|UG|Xl_S14742703, gnl|UG|Xl_S21938854, gnl|UG|Xl_S48830867, gnl|UG|Xl_S18974829, gnl|UG|Xl_S35768279, gnl|UG|Xl_S17519039, gnl|UG|Xl_S31704492, gnl|UG|Xl_S32415570, gnl|UG|Xl_S13590258
GO:0010556	regulation of macromolecule biosynthetic process	0.00517893	3.66721e-05	12	sox17a-a, Unknown, sox17a-b, zfhx4, Unknown, foxp1c, Unknown, Unknown, sap30, Unknown, Unknown, Unknown	gnl|UG|Xl_S17001233, gnl|UG|Xl_S22525732, gnl|UG|Xl_S25820231, gnl|UG|Xl_S14742703, gnl|UG|Xl_S21938854, gnl|UG|Xl_S48830867, gnl|UG|Xl_S18974829, gnl|UG|Xl_S35768279, gnl|UG|Xl_S17519039, gnl|UG|Xl_S31704492, gnl|UG|Xl_S32415570, gnl|UG|Xl_S13590258
GO:0031326	regulation of cellular biosynthetic process	0.00520212	3.88979e-05	12	sox17a-a, Unknown, sox17a-b, zfhx4, Unknown, foxp1c, Unknown, Unknown, sap30, Unknown, Unknown, Unknown	gnl|UG|Xl_S17001233, gnl|UG|Xl_S22525732, gnl|UG|Xl_S25820231, gnl|UG|Xl_S14742703, gnl|UG|Xl_S21938854, gnl|UG|Xl_S48830867, gnl|UG|Xl_S18974829, gnl|UG|Xl_S35768279, gnl|UG|Xl_S17519039, gnl|UG|Xl_S31704492, gnl|UG|Xl_S32415570, gnl|UG|Xl_S13590258
GO:0009889	regulation of biosynthetic process	0.00520212	3.94724e-05	12	sox17a-a, Unknown, sox17a-b, zfhx4, Unknown, foxp1c, Unknown, Unknown, sap30, Unknown, Unknown, Unknown	gnl|UG|Xl_S17001233, gnl|UG|Xl_S22525732, gnl|UG|Xl_S25820231, gnl|UG|Xl_S14742703, gnl|UG|Xl_S21938854, gnl|UG|Xl_S48830867, gnl|UG|Xl_S18974829, gnl|UG|Xl_S35768279, gnl|UG|Xl_S17519039, gnl|UG|Xl_S31704492, gnl|UG|Xl_S32415570, gnl|UG|Xl_S13590258
GO:0007275	multicellular organismal development	0.00544965	4.3706e-05	12	nr2e1, sox17a-a, sox17a-b, Unknown, Unknown, Unknown, Unknown, Unknown, Unknown, Unknown, Unknown, Unknown	gnl|UG|Xl_S25816131, gnl|UG|Xl_S22525732, gnl|UG|Xl_S14742703, gnl|UG|Xl_S13634686, gnl|UG|Xl_S13589846, gnl|UG|Xl_S31695996, gnl|UG|Xl_S35777512, gnl|UG|Xl_S17519039, gnl|UG|Xl_S31704492, gnl|UG|Xl_S34274286, gnl|UG|Xl_S32415570, gnl|UG|Xl_S13590258
GO:0032501	multicellular organismal process	0.0136025	0.000145455	12	nr2e1, sox17a-a, sox17a-b, Unknown, Unknown, Unknown, Unknown, Unknown, Unknown, Unknown, Unknown, Unknown	gnl|UG|Xl_S25816131, gnl|UG|Xl_S22525732, gnl|UG|Xl_S14742703, gnl|UG|Xl_S13634686, gnl|UG|Xl_S13589846, gnl|UG|Xl_S31695996, gnl|UG|Xl_S35777512, gnl|UG|Xl_S17519039, gnl|UG|Xl_S31704492, gnl|UG|Xl_S34274286, gnl|UG|Xl_S32415570, gnl|UG|Xl_S13590258
GO:0006355	regulation of transcription, DNA-dependent	0.00670064	5.85157e-05	11	sox17a-a, Unknown, sox17a-b, zfhx4, Unknown, foxp1c, Unknown, Unknown, sap30, Unknown, Unknown	gnl|UG|Xl_S17001233, gnl|UG|Xl_S22525732, gnl|UG|Xl_S25820231, gnl|UG|Xl_S14742703, gnl|UG|Xl_S21938854, gnl|UG|Xl_S48830867, gnl|UG|Xl_S18974829, gnl|UG|Xl_S17519039, gnl|UG|Xl_S31704492, gnl|UG|Xl_S32415570, gnl|UG|Xl_S13590258
GO:0016043	cellular component organization	0.0138499	0.000152032	11	tpd52l1, Unknown, Unknown, Unknown, Unknown, Unknown, Unknown, Unknown, Unknown, Unknown, Unknown	gnl|UG|Xl_S22525732, gnl|UG|Xl_S13634686, gnl|UG|Xl_S21696688, gnl|UG|Xl_S31695996, gnl|UG|Xl_S35777512, gnl|UG|Xl_S16984392, gnl|UG|Xl_S32410900, gnl|UG|Xl_S35728597, gnl|UG|Xl_S31704492, gnl|UG|Xl_S34274286, gnl|UG|Xl_S32415570
GO:0071840	cellular component organization or biogenesis	0.0229575	0.000286407	11	tpd52l1, Unknown, Unknown, Unknown, Unknown, Unknown, Unknown, Unknown, Unknown, Unknown, Unknown	gnl|UG|Xl_S22525732, gnl|UG|Xl_S13634686, gnl|UG|Xl_S21696688, gnl|UG|Xl_S31695996, gnl|UG|Xl_S35777512, gnl|UG|Xl_S16984392, gnl|UG|Xl_S32410900, gnl|UG|Xl_S35728597, gnl|UG|Xl_S31704492, gnl|UG|Xl_S34274286, gnl|UG|Xl_S32415570
GO:0048856	anatomical structure development	0.0019172	8.25084e-06	10	sox17a-a, sox17a-b, Unknown, Unknown, Unknown, Unknown, Unknown, Unknown, Unknown, Unknown	gnl|UG|Xl_S22525732, gnl|UG|Xl_S14742703, gnl|UG|Xl_S13634686, gnl|UG|Xl_S31695996, gnl|UG|Xl_S35777512, gnl|UG|Xl_S17519039, gnl|UG|Xl_S31704492, gnl|UG|Xl_S34274286, gnl|UG|Xl_S32415570, gnl|UG|Xl_S13590258
GO:0048731	system development	0.0018341	5.55689e-06	9	sox17a-a, sox17a-b, Unknown, Unknown, Unknown, Unknown, Unknown, Unknown, Unknown	gnl|UG|Xl_S22525732, gnl|UG|Xl_S13634686, gnl|UG|Xl_S31695996, gnl|UG|Xl_S35777512, gnl|UG|Xl_S17519039, gnl|UG|Xl_S31704492, gnl|UG|Xl_S34274286, gnl|UG|Xl_S32415570, gnl|UG|Xl_S13590258
GO:0006357	regulation of transcription from RNA polymerase II promoter	0.000214112	1.52638e-07	8	sox17a-a, sox17a-b, Unknown, foxp1c, Unknown, sap30, Unknown, Unknown	gnl|UG|Xl_S22525732, gnl|UG|Xl_S14742703, gnl|UG|Xl_S48830867, gnl|UG|Xl_S18974829, gnl|UG|Xl_S17519039, gnl|UG|Xl_S31704492, gnl|UG|Xl_S32415570, gnl|UG|Xl_S13590258
GO:0006366	transcription from RNA polymerase II promoter	0.0003968	4.2431e-07	8	sox17a-a, sox17a-b, Unknown, foxp1c, Unknown, sap30, Unknown, Unknown	gnl|UG|Xl_S22525732, gnl|UG|Xl_S14742703, gnl|UG|Xl_S48830867, gnl|UG|Xl_S18974829, gnl|UG|Xl_S17519039, gnl|UG|Xl_S31704492, gnl|UG|Xl_S32415570, gnl|UG|Xl_S13590258
GO:0009653	anatomical structure morphogenesis	0.00161079	4.30615e-06	8	sox17a-a, sox17a-b, Unknown, Unknown, Unknown, Unknown, Unknown, Unknown	gnl|UG|Xl_S14742703, gnl|UG|Xl_S31695996, gnl|UG|Xl_S35777512, gnl|UG|Xl_S17519039, gnl|UG|Xl_S31704492, gnl|UG|Xl_S34274286, gnl|UG|Xl_S32415570, gnl|UG|Xl_S13590258
GO:0009790	embryonic development	0.00226686	1.17161e-05	7	sox17a-a, sox17a-b, Unknown, Unknown, Unknown, Unknown, Unknown	gnl|UG|Xl_S25816131, gnl|UG|Xl_S14742703, gnl|UG|Xl_S13634686, gnl|UG|Xl_S17519039, gnl|UG|Xl_S31704492, gnl|UG|Xl_S32415570, gnl|UG|Xl_S13590258
GO:0040011	locomotion	0.0018341	5.49879e-06	5	sox17a-a, sox17a-b, Unknown, Unknown, Unknown	gnl|UG|Xl_S14742703, gnl|UG|Xl_S35777512, gnl|UG|Xl_S17519039, gnl|UG|Xl_S18086559, gnl|UG|Xl_S13590258
GO:0009792	embryonic development ending in birth or egg hatching	0.00189172	7.75432e-06	5	Unknown, Unknown, Unknown, Unknown, Unknown	gnl|UG|Xl_S25816131, gnl|UG|Xl_S14742703, gnl|UG|Xl_S13634686, gnl|UG|Xl_S31704492, gnl|UG|Xl_S32415570
GO:0007399	nervous system development	0.0406376	0.000579399	5	Unknown, Unknown, Unknown, Unknown, Unknown	gnl|UG|Xl_S22525732, gnl|UG|Xl_S31695996, gnl|UG|Xl_S35777512, gnl|UG|Xl_S31704492, gnl|UG|Xl_S34274286
GO:0030182	neuron differentiation	0.00520212	3.98666e-05	4	Unknown, Unknown, Unknown, Unknown	gnl|UG|Xl_S31695996, gnl|UG|Xl_S35777512, gnl|UG|Xl_S31704492, gnl|UG|Xl_S34274286
GO:0048699	generation of neurons	0.011055	0.000116244	4	Unknown, Unknown, Unknown, Unknown	gnl|UG|Xl_S31695996, gnl|UG|Xl_S35777512, gnl|UG|Xl_S31704492, gnl|UG|Xl_S34274286
GO:0043009	chordate embryonic development	0.0138499	0.000153037	4	Unknown, Unknown, Unknown, Unknown	gnl|UG|Xl_S14742703, gnl|UG|Xl_S13634686, gnl|UG|Xl_S31704492, gnl|UG|Xl_S32415570
GO:0022008	neurogenesis	0.0173241	0.000197602	4	Unknown, Unknown, Unknown, Unknown	gnl|UG|Xl_S31695996, gnl|UG|Xl_S35777512, gnl|UG|Xl_S31704492, gnl|UG|Xl_S34274286
GO:0000122	negative regulation of transcription from RNA polymerase II promoter	0.0216006	0.000265628	4	Unknown, foxp1c, sap30, Unknown	gnl|UG|Xl_S22525732, gnl|UG|Xl_S48830867, gnl|UG|Xl_S18974829, gnl|UG|Xl_S32415570
GO:0001701	in utero embryonic development	0.0003968	3.72442e-07	3	Unknown, Unknown, Unknown	gnl|UG|Xl_S14742703, gnl|UG|Xl_S13634686, gnl|UG|Xl_S31704492
GO:0042074	cell migration involved in gastrulation	0.00339339	1.99576e-05	3	sox17a-a, sox17a-b, Unknown	gnl|UG|Xl_S14742703, gnl|UG|Xl_S17519039, gnl|UG|Xl_S13590258
GO:0001667	ameboidal cell migration	0.00754301	7.25936e-05	3	sox17a-a, sox17a-b, Unknown	gnl|UG|Xl_S14742703, gnl|UG|Xl_S17519039, gnl|UG|Xl_S13590258
GO:0007442	hindgut morphogenesis	0.00347388	2.10501e-05	2	sox17a-a, sox17a-b	gnl|UG|Xl_S17519039, gnl|UG|Xl_S13590258
GO:0007494	midgut development	0.00692721	6.29634e-05	2	sox17a-a, sox17a-b	gnl|UG|Xl_S17519039, gnl|UG|Xl_S13590258
GO:0043687	post-translational protein modification	0.00692721	6.29634e-05	2	Unknown, Unknown	gnl|UG|Xl_S13634686, gnl|UG|Xl_S34274286
GO:0048546	digestive tract morphogenesis	0.0238283	0.000312033	2	sox17a-a, sox17a-b	gnl|UG|Xl_S17519039, gnl|UG|Xl_S13590258
GO:0007492	endoderm development	0.0406376	0.000579024	2	sox17a-a, sox17a-b	gnl|UG|Xl_S17519039, gnl|UG|Xl_S13590258

## Sheet: R6-downregulated
GO-ID	Term	FDR	P-Value	#Test	TestSeqs (gene name)	TestSeqs
GO:0044237	cellular metabolic process	0.0426353	0.000378437	47	fzd8-b, Unknown, ppp1r3b-a, ybx2-b, mars2, gnb1, Unknown, Unknown, trpm5, nif3l1, fuca1, twist2, mrpl12, Unknown, Unknown, rpl29-b, ssbp1-a, aprt, Unknown, Unknown, Unknown, nme4-a, gstp1, Unknown, LOC100037130, Unknown, prlh, Unknown, Unknown, Unknown, osr1, Unknown, Unknown, Unknown, rps29, Unknown, Unknown, Unknown, Unknown, ca4, Unknown, Unknown, Unknown, insrr, Unknown, Unknown, Unknown	gnl|UG|Xl_S16552352, gnl|UG|Xl_S16181790, gnl|UG|Xl_S55309244, gnl|UG|Xl_S41666904, gnl|UG|Xl_S15220660, gnl|UG|Xl_S13824684, gnl|UG|Xl_S16552444, gnl|UG|Xl_S13702927, gnl|UG|Xl_S24150649, gnl|UG|Xl_S35736599, gnl|UG|Xl_S32650425, gnl|UG|Xl_S17527768, gnl|UG|Xl_S19656778, gnl|UG|Xl_S13810323, gnl|UG|Xl_S13681446, gnl|UG|Xl_S13804697, gnl|UG|Xl_S20755688, gnl|UG|Xl_S13786558, gnl|UG|Xl_S35372457, …
GO:0044267	cellular protein metabolic process	0.0426353	0.000290371	21	ybx2-b, mars2, trpm5, mrpl12, Unknown, rpl29-b, Unknown, Unknown, Unknown, Unknown, Unknown, Unknown, rps29, Unknown, Unknown, Unknown, Unknown, Unknown, insrr, Unknown, Unknown	gnl|UG|Xl_S16552352, gnl|UG|Xl_S41666904, gnl|UG|Xl_S13702927, gnl|UG|Xl_S32650425, gnl|UG|Xl_S17527768, gnl|UG|Xl_S13804697, gnl|UG|Xl_S13786558, gnl|UG|Xl_S22528617, gnl|UG|Xl_S32402743, gnl|UG|Xl_S14963967, gnl|UG|Xl_S16626964, gnl|UG|Xl_S14215173, gnl|UG|Xl_S13820558, gnl|UG|Xl_S14218165, gnl|UG|Xl_S22300550, gnl|UG|Xl_S19611232, gnl|UG|Xl_S14962061, gnl|UG|Xl_S15827194, gnl|UG|Xl_S35918993, …
GO:0044281	small molecule metabolic process	0.0119013	4.17149e-05	18	mars2, gnb1, Unknown, Unknown, fuca1, aprt, Unknown, nme4-a, gstp1, LOC100037130, Unknown, Unknown, Unknown, ca4, Unknown, Unknown, Unknown, Unknown	gnl|UG|Xl_S16181790, gnl|UG|Xl_S15220660, gnl|UG|Xl_S16552444, gnl|UG|Xl_S35736599, gnl|UG|Xl_S19656778, gnl|UG|Xl_S13786558, gnl|UG|Xl_S16626964, gnl|UG|Xl_S37438886, gnl|UG|Xl_S17017870, gnl|UG|Xl_S13820558, gnl|UG|Xl_S32827506, gnl|UG|Xl_S35035758, gnl|UG|Xl_S14218165, gnl|UG|Xl_S36663077, gnl|UG|Xl_S25812757, gnl|UG|Xl_S35751883, gnl|UG|Xl_S35918993, gnl|UG|Xl_S16552362
GO:0048731	system development	0.00974243	2.64428e-05	13	LOC495995, Unknown, twist2, Unknown, Unknown, prlh, Unknown, osr1, Unknown, LOC398550, Unknown, Unknown, Unknown	gnl|UG|Xl_S55309244, gnl|UG|Xl_S14742597, gnl|UG|Xl_S35736599, gnl|UG|Xl_S13804697, gnl|UG|Xl_S18973221, gnl|UG|Xl_S22528617, gnl|UG|Xl_S13692227, gnl|UG|Xl_S32827506, gnl|UG|Xl_S36163389, gnl|UG|Xl_S25812757, gnl|UG|Xl_S35372628, gnl|UG|Xl_S15827194, gnl|UG|Xl_S35918993
GO:0042221	response to chemical stimulus	7.19668e-07	1.26125e-10	12	gnb1, Unknown, trpm5, Unknown, Unknown, Unknown, LOC100037130, Unknown, prlh, Unknown, osr1, Unknown	gnl|UG|Xl_S16552352, gnl|UG|Xl_S55309244, gnl|UG|Xl_S13824684, gnl|UG|Xl_S16552444, gnl|UG|Xl_S32650425, gnl|UG|Xl_S13810323, gnl|UG|Xl_S14963967, gnl|UG|Xl_S13692227, gnl|UG|Xl_S32827506, gnl|UG|Xl_S36663077, gnl|UG|Xl_S25812757, gnl|UG|Xl_S35918993
GO:0046483	heterocycle metabolic process	0.00977796	3.01262e-05	11	Unknown, gnb1, Unknown, Unknown, aprt, Unknown, Unknown, nme4-a, Unknown, Unknown, Unknown	gnl|UG|Xl_S13824684, gnl|UG|Xl_S16552444, gnl|UG|Xl_S35736599, gnl|UG|Xl_S19656778, gnl|UG|Xl_S17017870, gnl|UG|Xl_S13820558, gnl|UG|Xl_S14922945, gnl|UG|Xl_S35035758, gnl|UG|Xl_S14218165, gnl|UG|Xl_S25812757, gnl|UG|Xl_S35751883
GO:0002376	immune system process	0.00148955	2.34945e-06	10	LOC100189577, Unknown, trpm5, Unknown, LOC495209, LOC100137661, Unknown, h2-ea, Unknown, Unknown	gnl|UG|Xl_S16552352, gnl|UG|Xl_S42160861, gnl|UG|Xl_S32650425, gnl|UG|Xl_S21561447, gnl|UG|Xl_S32827506, gnl|UG|Xl_S22245678, gnl|UG|Xl_S43236118, gnl|UG|Xl_S35751883, gnl|UG|Xl_S35918993, gnl|UG|Xl_S32650148
GO:0048513	organ development	0.0221283	8.16198e-05	10	LOC495995, Unknown, twist2, Unknown, Unknown, osr1, LOC398550, Unknown, Unknown, Unknown	gnl|UG|Xl_S55309244, gnl|UG|Xl_S14742597, gnl|UG|Xl_S35736599, gnl|UG|Xl_S13804697, gnl|UG|Xl_S18973221, gnl|UG|Xl_S22528617, gnl|UG|Xl_S32827506, gnl|UG|Xl_S36163389, gnl|UG|Xl_S25812757, gnl|UG|Xl_S35918993
GO:0055114	oxidation reduction	0.000308867	2.70651e-07	9	ppp1r3b-a, gnb1, Unknown, Unknown, prlh, Unknown, Unknown, Unknown, Unknown	gnl|UG|Xl_S13824684, gnl|UG|Xl_S16552444, gnl|UG|Xl_S24150649, gnl|UG|Xl_S13810323, gnl|UG|Xl_S13681446, gnl|UG|Xl_S13786558, gnl|UG|Xl_S13820558, gnl|UG|Xl_S13692227, gnl|UG|Xl_S14924496
GO:0006955	immune response	0.00974243	2.41765e-05	8	LOC100189577, Unknown, trpm5, LOC495209, LOC100137661, Unknown, h2-ea, Unknown	gnl|UG|Xl_S16552352, gnl|UG|Xl_S42160861, gnl|UG|Xl_S32650425, gnl|UG|Xl_S21561447, gnl|UG|Xl_S22245678, gnl|UG|Xl_S43236118, gnl|UG|Xl_S35751883, gnl|UG|Xl_S32650148
GO:0070887	cellular response to chemical stimulus	0.00044346	4.66309e-07	7	gnb1, trpm5, LOC100037130, Unknown, Unknown, osr1, Unknown	gnl|UG|Xl_S16552352, gnl|UG|Xl_S55309244, gnl|UG|Xl_S16552444, gnl|UG|Xl_S32650425, gnl|UG|Xl_S32827506, gnl|UG|Xl_S36663077, gnl|UG|Xl_S35918993
GO:0051239	regulation of multicellular organismal process	0.0341905	0.000215713	6	Unknown, trpm5, twist2, Unknown, prlh, Unknown	gnl|UG|Xl_S16552352, gnl|UG|Xl_S13692227, gnl|UG|Xl_S32827506, gnl|UG|Xl_S36163389, gnl|UG|Xl_S25812757, gnl|UG|Xl_S35918993
GO:0002504	antigen processing and presentation of peptide or polysaccharide antigen via MHC class II	0.00974243	2.73184e-05	5	LOC100189577, LOC495209, LOC100137661, h2-ea, Unknown	gnl|UG|Xl_S42160861, gnl|UG|Xl_S21561447, gnl|UG|Xl_S22245678, gnl|UG|Xl_S43236118, gnl|UG|Xl_S32650148
GO:0019882	antigen processing and presentation	0.0327714	0.000201016	5	LOC100189577, LOC495209, LOC100137661, h2-ea, Unknown	gnl|UG|Xl_S42160861, gnl|UG|Xl_S21561447, gnl|UG|Xl_S22245678, gnl|UG|Xl_S43236118, gnl|UG|Xl_S32650148
GO:0006725	cellular aromatic compound metabolic process	0.0426353	0.000351711	5	Unknown, Unknown, aprt, Unknown, Unknown	gnl|UG|Xl_S14922945, gnl|UG|Xl_S32827506, gnl|UG|Xl_S35035758, gnl|UG|Xl_S14218165, gnl|UG|Xl_S35751883
GO:0009605	response to external stimulus	0.0426353	0.00030145	4	Unknown, trpm5, osr1, Unknown	gnl|UG|Xl_S16552352, gnl|UG|Xl_S55309244, gnl|UG|Xl_S25812757, gnl|UG|Xl_S35918993
GO:0016032	viral reproduction	0.0221283	0.000114164	3	Unknown, Unknown, Unknown	gnl|UG|Xl_S13702927, gnl|UG|Xl_S13801726, gnl|UG|Xl_S22528617
GO:0042967	acyl-carrier-protein biosynthetic process	0.0221283	0.000127977	2	Unknown, Unknown	gnl|UG|Xl_S14215173, gnl|UG|Xl_S35918993
GO:0006921	cellular component disassembly involved in apoptosis	0.0221283	0.000127977	2	Unknown, Unknown	gnl|UG|Xl_S13810323, gnl|UG|Xl_S13681446
GO:0000737	DNA catabolic process, endonucleolytic	0.0221283	0.000127977	2	Unknown, Unknown	gnl|UG|Xl_S13810323, gnl|UG|Xl_S13681446
GO:0006118	electron transport	0.0221283	0.000127977	2	Unknown, Unknown	gnl|UG|Xl_S13810323, gnl|UG|Xl_S13681446
GO:0030262	apoptotic nuclear change	0.0221283	0.000127977	2	Unknown, Unknown	gnl|UG|Xl_S13810323, gnl|UG|Xl_S13681446
GO:0006309	DNA fragmentation involved in apoptosis	0.0221283	0.000127977	2	Unknown, Unknown	gnl|UG|Xl_S13810323, gnl|UG|Xl_S13681446
GO:0006353	transcription termination	0.0221283	0.000127977	2	Unknown, Unknown	gnl|UG|Xl_S35751883, gnl|UG|Xl_S35773463
GO:0001894	tissue homeostasis	0.0221283	0.000127977	2	Unknown, prlh	gnl|UG|Xl_S13692227, gnl|UG|Xl_S32827506
GO:0007584	response to nutrient	0.0426353	0.000381072	2	osr1, Unknown	gnl|UG|Xl_S55309244, gnl|UG|Xl_S35918993
GO:0031670	cellular response to nutrient	0.0426353	0.000381072	2	osr1, Unknown	gnl|UG|Xl_S55309244, gnl|UG|Xl_S35918993
GO:0032526	response to retinoic acid	0.0426353	0.000381072	2	osr1, Unknown	gnl|UG|Xl_S55309244, gnl|UG|Xl_S35918993
GO:0071295	cellular response to vitamin	0.0426353	0.000381072	2	osr1, Unknown	gnl|UG|Xl_S55309244, gnl|UG|Xl_S35918993
GO:0071299	cellular response to vitamin A	0.0426353	0.000381072	2	osr1, Unknown	gnl|UG|Xl_S55309244, gnl|UG|Xl_S35918993
GO:0071300	cellular response to retinoic acid	0.0426353	0.000381072	2	osr1, Unknown	gnl|UG|Xl_S55309244, gnl|UG|Xl_S35918993
GO:0042435	indole derivative biosynthetic process	0.0426353	0.000381072	2	Unknown, Unknown	gnl|UG|Xl_S14922945, gnl|UG|Xl_S14218165
GO:0033189	response to vitamin A	0.0426353	0.000381072	2	osr1, Unknown	gnl|UG|Xl_S55309244, gnl|UG|Xl_S35918993
GO:0033273	response to vitamin	0.0426353	0.000381072	2	osr1, Unknown	gnl|UG|Xl_S55309244, gnl|UG|Xl_S35918993
GO:0019080	viral genome expression	0.0426353	0.000381072	2	Unknown, Unknown	gnl|UG|Xl_S13702927, gnl|UG|Xl_S22528617
GO:0019083	viral transcription	0.0426353	0.000381072	2	Unknown, Unknown	gnl|UG|Xl_S13702927, gnl|UG|Xl_S22528617

## Sheet: NR6-upregulated
GO-ID	Term	FDR	P-Value	#Test	TestSeqs (gene name)	TestSeqs
GO:0009987	cellular process	5.98897e-11	7.76459e-13	1060	nsep1, foxd1, lig1, aurka, casp1-a, psmb8, adam33, thbs3, hhex, cdt1, cdh1-a, rad51-b, orc3l, orc1l, mcm2, mcm5-a, mcm4-a, cenpe, adam9, chek1, fen1-a, ncapg, zfp36l2, exo1, foxc2-b, kif22, cdc25c-b, fen1-b, rbbp4-a, cxcr4-a, cnn1, fzd2, e2f3, ccnb3, ebna1bp2, tpx2-a, kiff22a, fkbp10, clspn, myd88-a, MGC68601, mcm10, kifc1, pxn, sept2-a, mdfic, ybx2-a, hist1h1t, nfkb2, wnt5a, lyn, rxra, twist1, n…	gnl|UG|Xl_S27569408, gnl|UG|Xl_S35168937, gnl|UG|Xl_S14232922, gnl|UG|Xl_S26464618, gnl|UG|Xl_S14228143, gnl|UG|Xl_S45452008, gnl|UG|Xl_S22245732, gnl|UG|Xl_S36163485, gnl|UG|Xl_S22245730, gnl|UG|Xl_S19674178, gnl|UG|Xl_S13590494, gnl|UG|Xl_S15220660, gnl|UG|Xl_S21313085, gnl|UG|Xl_S35139458, gnl|UG|Xl_S34324199, gnl|UG|Xl_S22245727, gnl|UG|Xl_S36163478, gnl|UG|Xl_S13831296, gnl|UG|Xl_S21696658, …
GO:0008152	metabolic process	0.00280995	0.000265823	702	cg10992, nsep1, foxd1, lig1, mmp11, aurka, casp1-a, psmb8, adam33, LOC397993, mst1, hhex, cdt1, rad51-b, orc3l, dpepe, mmp13, fap, orc1l, mcm2, mcm5-a, mcm4-a, adam9, chek1, fen1-a, zfp36l2, exo1, foxc2-b, kif22, mmp9, fen1-b, rbbp4-a, e2f3, ccnb3, kiff22a, fkbp10, clspn, MGC68601, mcm10, mdfic, ybx2-a, nfkb2, wnt5a, lyn, rxra, twist1, stat3.2, smc4, smc2, ahcy-a, dntt, casp2, casp6, xCaspase-7, …	gnl|UG|Xl_S35168937, gnl|UG|Xl_S26464618, gnl|UG|Xl_S45452008, gnl|UG|Xl_S21313090, gnl|UG|Xl_S22245732, gnl|UG|Xl_S36163485, gnl|UG|Xl_S19674178, gnl|UG|Xl_S15220660, gnl|UG|Xl_S21313085, gnl|UG|Xl_S35139458, gnl|UG|Xl_S13831296, gnl|UG|Xl_S21696658, gnl|UG|Xl_S13831290, gnl|UG|Xl_S30141587, gnl|UG|Xl_S35726542, gnl|UG|Xl_S22528443, gnl|UG|Xl_S21383376, gnl|UG|Xl_S13824488, gnl|UG|Xl_S17537464, …
GO:0044238	primary metabolic process	0.00801625	0.000839428	643	cg10992, nsep1, foxd1, lig1, mmp11, aurka, casp1-a, psmb8, adam33, LOC397993, mst1, hhex, cdt1, rad51-b, orc3l, dpepe, mmp13, fap, orc1l, mcm2, mcm5-a, mcm4-a, adam9, chek1, fen1-a, zfp36l2, exo1, foxc2-b, kif22, mmp9, fen1-b, rbbp4-a, e2f3, ccnb3, kiff22a, fkbp10, clspn, MGC68601, mcm10, mdfic, ybx2-a, nfkb2, wnt5a, lyn, rxra, twist1, stat3.2, smc4, smc2, dntt, casp2, casp6, xCaspase-7, casp8, c…	gnl|UG|Xl_S35168937, gnl|UG|Xl_S26464618, gnl|UG|Xl_S45452008, gnl|UG|Xl_S21313090, gnl|UG|Xl_S22245732, gnl|UG|Xl_S36163485, gnl|UG|Xl_S15220660, gnl|UG|Xl_S21313085, gnl|UG|Xl_S35139458, gnl|UG|Xl_S13831296, gnl|UG|Xl_S21696658, gnl|UG|Xl_S13831290, gnl|UG|Xl_S30141587, gnl|UG|Xl_S35726542, gnl|UG|Xl_S22528443, gnl|UG|Xl_S21383376, gnl|UG|Xl_S13824488, gnl|UG|Xl_S17537464, gnl|UG|Xl_S13590122, …
GO:0065007	biological regulation	2.60524e-11	3.19206e-13	535	cg10992, nsep1, foxd1, casp1-a, adam33, hhex, mcm2, mcm5-a, mcm4-a, adam9, chek1, zfp36l2, foxc2-b, rbbp4-a, fzd2, ccnb3, clspn, myd88-a, MGC68601, mdfic, ybx2-a, nfkb2, wnt5a, lyn, rxra, twist1, n-ras, mdk-b, stat3.2, f2r, casp2, casp8, casp10, mcm4-b, gli3, gli4, itga4, LOC397842, nov, ets1-a, ccnd2-a, gnai3, Unknown, Unknown, grn, Unknown, stk4, Unknown, arf6, arhgap29, fth1-b, MGC68517, socs3…	gnl|UG|Xl_S35168937, gnl|UG|Xl_S14232922, gnl|UG|Xl_S14228143, gnl|UG|Xl_S45452008, gnl|UG|Xl_S22245730, gnl|UG|Xl_S19674178, gnl|UG|Xl_S22245727, gnl|UG|Xl_S36163478, gnl|UG|Xl_S13831296, gnl|UG|Xl_S30141587, gnl|UG|Xl_S35726542, gnl|UG|Xl_S13824488, gnl|UG|Xl_S20966931, gnl|UG|Xl_S18588427, gnl|UG|Xl_S32411908, gnl|UG|Xl_S36662998, gnl|UG|Xl_S17058403, gnl|UG|Xl_S35188157, gnl|UG|Xl_S21057550, …
GO:0050789	regulation of biological process	9.37179e-09	1.84258e-10	501	cg10992, nsep1, foxd1, casp1-a, adam33, hhex, mcm2, mcm5-a, mcm4-a, adam9, chek1, zfp36l2, foxc2-b, rbbp4-a, fzd2, ccnb3, clspn, myd88-a, MGC68601, mdfic, ybx2-a, nfkb2, wnt5a, lyn, rxra, twist1, n-ras, mdk-b, stat3.2, casp2, casp8, casp10, mcm4-b, gli3, gli4, itga4, LOC397842, nov, ets1-a, ccnd2-a, gnai3, Unknown, Unknown, Unknown, stk4, Unknown, arf6, arhgap29, MGC68517, socs3, pdia3, fn1, Unkn…	gnl|UG|Xl_S35168937, gnl|UG|Xl_S14232922, gnl|UG|Xl_S14228143, gnl|UG|Xl_S45452008, gnl|UG|Xl_S22245730, gnl|UG|Xl_S22245727, gnl|UG|Xl_S36163478, gnl|UG|Xl_S13831296, gnl|UG|Xl_S30141587, gnl|UG|Xl_S35726542, gnl|UG|Xl_S13824488, gnl|UG|Xl_S20966931, gnl|UG|Xl_S18588427, gnl|UG|Xl_S32411908, gnl|UG|Xl_S36662998, gnl|UG|Xl_S17058403, gnl|UG|Xl_S35188157, gnl|UG|Xl_S21313050, gnl|UG|Xl_S14927079, …
GO:0050794	regulation of cellular process	4.45488e-06	1.61846e-07	467	nsep1, foxd1, casp1-a, adam33, hhex, mcm2, mcm5-a, mcm4-a, adam9, chek1, zfp36l2, foxc2-b, rbbp4-a, fzd2, ccnb3, clspn, myd88-a, MGC68601, mdfic, ybx2-a, nfkb2, wnt5a, lyn, rxra, twist1, n-ras, mdk-b, stat3.2, casp2, casp8, casp10, mcm4-b, gli3, gli4, itga4, LOC397842, nov, ets1-a, ccnd2-a, gnai3, Unknown, Unknown, stk4, arf6, arhgap29, MGC68517, socs3, pdia3, fn1, Unknown, LOC495208, ctnnd1, LOC…	gnl|UG|Xl_S35168937, gnl|UG|Xl_S14232922, gnl|UG|Xl_S14228143, gnl|UG|Xl_S45452008, gnl|UG|Xl_S22245730, gnl|UG|Xl_S22245727, gnl|UG|Xl_S36163478, gnl|UG|Xl_S13831296, gnl|UG|Xl_S30141587, gnl|UG|Xl_S35726542, gnl|UG|Xl_S13824488, gnl|UG|Xl_S20966931, gnl|UG|Xl_S18588427, gnl|UG|Xl_S32411908, gnl|UG|Xl_S36662998, gnl|UG|Xl_S17058403, gnl|UG|Xl_S35188157, gnl|UG|Xl_S21313050, gnl|UG|Xl_S14927079, …
GO:0050896	response to stimulus	3.34446e-21	7.1473e-24	432	lig1, adam33, hhex, rad51-b, adam9, chek1, fen1-a, exo1, kif22, fen1-b, LOC398628, fzd2, kiff22a, clspn, myd88-a, mdfic, nfkb2, wnt5a, lyn, rxra, n-ras, mdk-b, smc4, smc2, LOC495464, LOC100189567, f2r, itga4, LOC397842, gnai3, Unknown, mhc2a, gpx1, stk4, arf6, arhgap29, MGC68517, socs3, Unknown, fn1, Unknown, LOC100189577, LOC495208, ctnnd1, manf, mastl, Unknown, Unknown, LOC398134, MGC53048, ree…	gnl|UG|Xl_S45452008, gnl|UG|Xl_S35139458, gnl|UG|Xl_S22245727, gnl|UG|Xl_S36163478, gnl|UG|Xl_S30141587, gnl|UG|Xl_S35726542, gnl|UG|Xl_S22528443, gnl|UG|Xl_S13824488, gnl|UG|Xl_S32411908, gnl|UG|Xl_S21313069, gnl|UG|Xl_S36662998, gnl|UG|Xl_S35188157, gnl|UG|Xl_S22332535, gnl|UG|Xl_S21313050, gnl|UG|Xl_S14927079, gnl|UG|Xl_S26460585, gnl|UG|Xl_S20756172, gnl|UG|Xl_S38675488, gnl|UG|Xl_S13797855, …
GO:0006807	nitrogen compound metabolic process	0.00199099	0.000162252	386	nsep1, foxd1, lig1, hhex, cdt1, rad51-b, orc3l, orc1l, mcm2, mcm5-a, mcm4-a, chek1, fen1-a, zfp36l2, exo1, foxc2-b, kif22, fen1-b, rbbp4-a, e2f3, kiff22a, clspn, mcm10, mdfic, ybx2-a, nfkb2, wnt5a, rxra, twist1, stat3.2, smc4, smc2, dntt, mcm4-b, pole2, orc2l, gli3, gli4, ets1-a, myc, gldc, foxj1-b, LOC100036942, atp2a3, gins4, MGC68771, ggh.2, ctnnd1, pmf1, runx1, Unknown, Unknown, ctu2, Unknown…	gnl|UG|Xl_S35168937, gnl|UG|Xl_S26464618, gnl|UG|Xl_S45452008, gnl|UG|Xl_S22245732, gnl|UG|Xl_S19674178, gnl|UG|Xl_S15220660, gnl|UG|Xl_S21313085, gnl|UG|Xl_S35139458, gnl|UG|Xl_S13831296, gnl|UG|Xl_S21696658, gnl|UG|Xl_S13831290, gnl|UG|Xl_S30141587, gnl|UG|Xl_S22528443, gnl|UG|Xl_S21383376, gnl|UG|Xl_S17537460, gnl|UG|Xl_S13810945, gnl|UG|Xl_S36163465, gnl|UG|Xl_S18588427, gnl|UG|Xl_S32411908, …
GO:0034641	cellular nitrogen compound metabolic process	0.018526	0.0023438	368	nsep1, foxd1, lig1, hhex, cdt1, rad51-b, orc3l, orc1l, mcm2, mcm5-a, mcm4-a, chek1, fen1-a, zfp36l2, exo1, foxc2-b, kif22, fen1-b, rbbp4-a, e2f3, kiff22a, clspn, mcm10, mdfic, ybx2-a, nfkb2, wnt5a, rxra, twist1, stat3.2, smc4, smc2, dntt, mcm4-b, pole2, orc2l, gli3, gli4, ets1-a, myc, gldc, foxj1-b, LOC100036942, atp2a3, gins4, MGC68771, ggh.2, ctnnd1, pmf1, runx1, Unknown, Unknown, ctu2, Unknown…	gnl|UG|Xl_S35168937, gnl|UG|Xl_S45452008, gnl|UG|Xl_S22245732, gnl|UG|Xl_S15220660, gnl|UG|Xl_S21313085, gnl|UG|Xl_S35139458, gnl|UG|Xl_S13831296, gnl|UG|Xl_S21696658, gnl|UG|Xl_S13831290, gnl|UG|Xl_S30141587, gnl|UG|Xl_S22528443, gnl|UG|Xl_S21383376, gnl|UG|Xl_S17537460, gnl|UG|Xl_S13810945, gnl|UG|Xl_S36163465, gnl|UG|Xl_S18588427, gnl|UG|Xl_S32411908, gnl|UG|Xl_S17058403, gnl|UG|Xl_S13670496, …
GO:0071840	cellular component organization or biogenesis	1.4326e-33	4.08207e-37	314	aurka, chek1, ncapg, cdc25c-b, rbbp4-a, cnn1, ebna1bp2, tpx2-a, sept2-a, hist1h1t, rxra, twist1, mdk-b, smc4, smc2, nov, kif11-b, rplp0, grn, fmnl1, ap3b1, fn1, pmf1, mastl, Unknown, ncapd2, LOC100036954, Unknown, haus8, cdk1-b, c10orf119, aurkb-b, MGC82682, cenpl, cdk2, MGC80877, aurka-b, dctpp1, MGC83272, haus6, tpx2-b, incenp-a, kif11-a, Unknown, cdc20, igfbp5, Unknown, MGC68737, MGC64293, LOC…	gnl|UG|Xl_S27569408, gnl|UG|Xl_S35168937, gnl|UG|Xl_S14232922, gnl|UG|Xl_S14228143, gnl|UG|Xl_S13831290, gnl|UG|Xl_S30141587, gnl|UG|Xl_S35726542, gnl|UG|Xl_S13590122, gnl|UG|Xl_S13810945, gnl|UG|Xl_S13810940, gnl|UG|Xl_S36662998, gnl|UG|Xl_S13670496, gnl|UG|Xl_S21313058, gnl|UG|Xl_S21057550, gnl|UG|Xl_S26460585, gnl|UG|Xl_S20756172, gnl|UG|Xl_S13831257, gnl|UG|Xl_S21383336, gnl|UG|Xl_S21383334, …
GO:0051716	cellular response to stimulus	1.37606e-07	3.39162e-09	309	lig1, adam33, hhex, rad51-b, adam9, chek1, fen1-a, exo1, kif22, fen1-b, fzd2, kiff22a, clspn, myd88-a, mdfic, nfkb2, wnt5a, lyn, rxra, n-ras, smc4, smc2, itga4, LOC397842, gnai3, Unknown, stk4, arf6, arhgap29, socs3, Unknown, LOC495208, ctnnd1, manf, mastl, Unknown, LOC398134, MGC53048, reep6, tcf7, wfs1, msh2, xrcc5, smad1-b, Unknown, Unknown, ect2, Unknown, fcn1-b, igfbp5, Unknown, msh6, depdc6…	gnl|UG|Xl_S35139458, gnl|UG|Xl_S22245727, gnl|UG|Xl_S36163478, gnl|UG|Xl_S30141587, gnl|UG|Xl_S35726542, gnl|UG|Xl_S22528443, gnl|UG|Xl_S13824488, gnl|UG|Xl_S32411908, gnl|UG|Xl_S36662998, gnl|UG|Xl_S35188157, gnl|UG|Xl_S21313050, gnl|UG|Xl_S14927079, gnl|UG|Xl_S26460585, gnl|UG|Xl_S20756172, gnl|UG|Xl_S13797855, gnl|UG|Xl_S14219471, gnl|UG|Xl_S21313039, gnl|UG|Xl_S21383334, gnl|UG|Xl_S13589287, …
GO:0016043	cellular component organization	1.39686e-32	5.97033e-36	296	aurka, chek1, ncapg, cdc25c-b, rbbp4-a, cnn1, tpx2-a, sept2-a, hist1h1t, rxra, twist1, mdk-b, smc4, smc2, nov, kif11-b, grn, fmnl1, ap3b1, fn1, pmf1, mastl, Unknown, ncapd2, LOC100036954, Unknown, haus8, cdk1-b, c10orf119, aurkb-b, MGC82682, cenpl, cdk2, MGC80877, aurka-b, dctpp1, MGC83272, haus6, tpx2-b, incenp-a, kif11-a, Unknown, cdc20, igfbp5, Unknown, MGC68737, MGC64293, LOC398156, mad2l1, M…	gnl|UG|Xl_S27569408, gnl|UG|Xl_S35168937, gnl|UG|Xl_S14232922, gnl|UG|Xl_S14228143, gnl|UG|Xl_S13831290, gnl|UG|Xl_S30141587, gnl|UG|Xl_S35726542, gnl|UG|Xl_S13590122, gnl|UG|Xl_S13810945, gnl|UG|Xl_S13810940, gnl|UG|Xl_S36662998, gnl|UG|Xl_S13670496, gnl|UG|Xl_S21313058, gnl|UG|Xl_S21057550, gnl|UG|Xl_S26460585, gnl|UG|Xl_S20756172, gnl|UG|Xl_S21383336, gnl|UG|Xl_S21383334, gnl|UG|Xl_S22332507, …
GO:0071841	cellular component organization or biogenesis at cellular level	9.75225e-31	6.94703e-34	266	aurka, chek1, ncapg, cdc25c-b, rbbp4-a, cnn1, ebna1bp2, tpx2-a, sept2-a, hist1h1t, rxra, mdk-b, smc4, smc2, kif11-b, rplp0, grn, fmnl1, pmf1, mastl, Unknown, ncapd2, LOC100036954, Unknown, haus8, cdk1-b, c10orf119, aurkb-b, cenpl, cdk2, MGC80877, aurka-b, MGC83272, haus6, tpx2-b, incenp-a, kif11-a, Unknown, cdc20, Unknown, MGC68737, MGC64293, LOC398156, mad2l1, MGC52725, arpc1b, aurkb-a, wasf2, L…	gnl|UG|Xl_S27569408, gnl|UG|Xl_S35168937, gnl|UG|Xl_S14228143, gnl|UG|Xl_S13831290, gnl|UG|Xl_S30141587, gnl|UG|Xl_S13590122, gnl|UG|Xl_S13810945, gnl|UG|Xl_S13810940, gnl|UG|Xl_S13670496, gnl|UG|Xl_S21313058, gnl|UG|Xl_S20756172, gnl|UG|Xl_S13831257, gnl|UG|Xl_S21383336, gnl|UG|Xl_S21383334, gnl|UG|Xl_S22332507, gnl|UG|Xl_S32409983, gnl|UG|Xl_S29750587, gnl|UG|Xl_S16181846, gnl|UG|Xl_S14228795, …
GO:0032501	multicellular organismal process	1.01599e-11	1.17246e-13	263	foxd1, mmp11, hhex, chek1, zfp36l2, foxc2-b, cxcr4-a, fzd2, bicc1-a, mdfic, wnt5a, lyn, rxra, twist1, mdk-b, stat3.2, f2r, lfng, ets1-a, d7, Unknown, Unknown, grn, Unknown, Unknown, LOC495208, ctnnd1, runx1, Unknown, pabpc1l-b, wfs1, MGC82682, smad1-b, Unknown, cdc20, igfbp5, Unknown, LOC496339, MGC52780, donson, wasf2, stil, melk, id3-b, Unknown, Unknown, Unknown, Unknown, ptpla, Unknown, igf2-a…	gnl|UG|Xl_S21696658, gnl|UG|Xl_S35726542, gnl|UG|Xl_S20966931, gnl|UG|Xl_S13810945, gnl|UG|Xl_S32411908, gnl|UG|Xl_S36662998, gnl|UG|Xl_S22332532, gnl|UG|Xl_S19874801, gnl|UG|Xl_S38675488, gnl|UG|Xl_S14220628, gnl|UG|Xl_S13589287, gnl|UG|Xl_S13589286, gnl|UG|Xl_S22332507, gnl|UG|Xl_S32409983, gnl|UG|Xl_S15811171, gnl|UG|Xl_S14228795, gnl|UG|Xl_S38479140, gnl|UG|Xl_S18978786, gnl|UG|Xl_S13831236, …
GO:0071842	cellular component organization at cellular level	4.3957e-30	5.01006e-33	251	aurka, chek1, ncapg, cdc25c-b, rbbp4-a, cnn1, tpx2-a, sept2-a, hist1h1t, rxra, mdk-b, smc4, smc2, kif11-b, grn, fmnl1, pmf1, mastl, Unknown, ncapd2, LOC100036954, Unknown, haus8, cdk1-b, c10orf119, aurkb-b, cenpl, cdk2, MGC80877, aurka-b, MGC83272, haus6, tpx2-b, incenp-a, kif11-a, Unknown, cdc20, Unknown, MGC68737, MGC64293, LOC398156, mad2l1, MGC52725, arpc1b, aurkb-a, wasf2, LOC398222, rpa3, c…	gnl|UG|Xl_S27569408, gnl|UG|Xl_S35168937, gnl|UG|Xl_S14228143, gnl|UG|Xl_S13831290, gnl|UG|Xl_S30141587, gnl|UG|Xl_S13590122, gnl|UG|Xl_S13810945, gnl|UG|Xl_S13810940, gnl|UG|Xl_S13670496, gnl|UG|Xl_S21313058, gnl|UG|Xl_S20756172, gnl|UG|Xl_S21383336, gnl|UG|Xl_S21383334, gnl|UG|Xl_S22332507, gnl|UG|Xl_S32409983, gnl|UG|Xl_S29750587, gnl|UG|Xl_S16181846, gnl|UG|Xl_S14228795, gnl|UG|Xl_S36163410, …
GO:0023052	signaling	0.00362109	0.000347715	247	adam33, hhex, adam9, fzd2, myd88-a, mdfic, nfkb2, wnt5a, lyn, rxra, n-ras, itga4, LOC397842, gnai3, Unknown, stk4, arf6, arhgap29, socs3, Unknown, LOC495208, ctnnd1, manf, Unknown, Unknown, MGC116559, LOC398134, MGC53048, reep6, tcf7, wfs1, smad1-b, Unknown, ect2, Unknown, fcn1-b, igfbp5, Unknown, depdc6, rab27a, LOC100158399, MGC82365, Unknown, wasf2, arl5b-b, xaldb, Unknown, rassf7, malt1, rasg…	gnl|UG|Xl_S22245727, gnl|UG|Xl_S36163478, gnl|UG|Xl_S35726542, gnl|UG|Xl_S13824488, gnl|UG|Xl_S32411908, gnl|UG|Xl_S36662998, gnl|UG|Xl_S35188157, gnl|UG|Xl_S21313050, gnl|UG|Xl_S14927079, gnl|UG|Xl_S26460585, gnl|UG|Xl_S20756172, gnl|UG|Xl_S13797855, gnl|UG|Xl_S14219471, gnl|UG|Xl_S13589287, gnl|UG|Xl_S13589286, gnl|UG|Xl_S21313030, gnl|UG|Xl_S32409983, gnl|UG|Xl_S13589276, gnl|UG|Xl_S14219453, …
GO:0007165	signal transduction	0.00496033	0.00048621	238	adam33, hhex, adam9, fzd2, myd88-a, mdfic, nfkb2, wnt5a, lyn, rxra, n-ras, itga4, LOC397842, gnai3, Unknown, stk4, arf6, arhgap29, socs3, Unknown, LOC495208, ctnnd1, manf, Unknown, LOC398134, MGC53048, reep6, tcf7, wfs1, smad1-b, Unknown, ect2, Unknown, fcn1-b, igfbp5, Unknown, depdc6, rab27a, LOC100158399, MGC82365, Unknown, wasf2, arl5b-b, xaldb, Unknown, rassf7, malt1, rasgrp2-a, MGC68754, Unk…	gnl|UG|Xl_S22245727, gnl|UG|Xl_S36163478, gnl|UG|Xl_S35726542, gnl|UG|Xl_S13824488, gnl|UG|Xl_S32411908, gnl|UG|Xl_S36662998, gnl|UG|Xl_S35188157, gnl|UG|Xl_S21313050, gnl|UG|Xl_S14927079, gnl|UG|Xl_S26460585, gnl|UG|Xl_S20756172, gnl|UG|Xl_S13797855, gnl|UG|Xl_S14219471, gnl|UG|Xl_S13589287, gnl|UG|Xl_S13589286, gnl|UG|Xl_S21313030, gnl|UG|Xl_S32409983, gnl|UG|Xl_S13589276, gnl|UG|Xl_S14219453, …
GO:0032502	developmental process	1.76746e-06	5.56723e-08	224	foxd1, hhex, chek1, zfp36l2, foxc2-b, cxcr4-a, fzd2, bicc1-a, mdfic, wnt5a, lyn, rxra, twist1, mdk-b, stat3.2, lfng, ets1-a, d7, Unknown, Unknown, grn, fn1, LOC495208, ctnnd1, runx1, Unknown, pabpc1l-b, wfs1, MGC82682, smad1-b, Unknown, cdc20, igfbp5, Unknown, Unknown, MGC52780, donson, MGC52725, wasf2, stil, melk, id3-b, Unknown, Unknown, ptpla, Unknown, igf2-a, tm-4, sfrpx, Unknown, odf2, Unkno…	gnl|UG|Xl_S34324199, gnl|UG|Xl_S21696658, gnl|UG|Xl_S35726542, gnl|UG|Xl_S20966931, gnl|UG|Xl_S13810945, gnl|UG|Xl_S36662998, gnl|UG|Xl_S22332532, gnl|UG|Xl_S19874801, gnl|UG|Xl_S38675488, gnl|UG|Xl_S13589287, gnl|UG|Xl_S13589286, gnl|UG|Xl_S22332507, gnl|UG|Xl_S32409983, gnl|UG|Xl_S15811171, gnl|UG|Xl_S14228795, gnl|UG|Xl_S38479140, gnl|UG|Xl_S13831236, gnl|UG|Xl_S16181835, gnl|UG|Xl_S14920666, …
GO:0051179	localization	0.00950225	0.00111212	215	foxd1, cxcr4-a, mdfic, wnt5a, Unknown, kpna2, ap3b1, slc37a2, fth1-b, MGC68517, mfsd10, sec61b, Unknown, LOC100036954, wfs1, aurkb-b, atp6v0e1, nup35, Unknown, tf-a, Unknown, Unknown, rab27a, LOC100158399, plin3, ucp2, Unknown, aurkb-a, wasf2, flvcr2, Unknown, c6orf182, kpna2, atp6v0d2, Unknown, Unknown, cno, slc38a10, Unknown, ldlrap1-a, Unknown, hps4, tmem48, Unknown, LOC398688, Unknown, cdca5-…	gnl|UG|Xl_S45452008, gnl|UG|Xl_S19674178, gnl|UG|Xl_S35726542, gnl|UG|Xl_S21696641, gnl|UG|Xl_S36662998, gnl|UG|Xl_S26452697, gnl|UG|Xl_S26460585, gnl|UG|Xl_S14219471, gnl|UG|Xl_S19133039, gnl|UG|Xl_S13589286, gnl|UG|Xl_S22332507, gnl|UG|Xl_S32409983, gnl|UG|Xl_S13831239, gnl|UG|Xl_S36163410, gnl|UG|Xl_S35792438, gnl|UG|Xl_S13800814, gnl|UG|Xl_S21383305, gnl|UG|Xl_S21057503, gnl|UG|Xl_S14216171, …
GO:0019222	regulation of metabolic process	0.0376025	0.00563864	202	cg10992, nsep1, foxd1, hhex, mcm2, mcm5-a, mcm4-a, chek1, zfp36l2, foxc2-b, rbbp4-a, ccnb3, MGC68601, mdfic, ybx2-a, wnt5a, lyn, rxra, twist1, stat3.2, mcm4-b, gli3, gli4, ets1-a, ccnd2-a, Unknown, Unknown, MGC68517, LOC495208, ctnnd1, LOC495419, runx1, mastl, Unknown, Unknown, gins2, MGC53867, pabpc1l-b, wfs1, mcm7-b, ccnb1, Unknown, cdc20, ctsb, mad2l1, arfgap3, mcm6.2-a, LOC398222, mcm6.2-b, y…	gnl|UG|Xl_S35168937, gnl|UG|Xl_S13831296, gnl|UG|Xl_S30141587, gnl|UG|Xl_S35726542, gnl|UG|Xl_S18588427, gnl|UG|Xl_S36662998, gnl|UG|Xl_S17058403, gnl|UG|Xl_S14927079, gnl|UG|Xl_S13589287, gnl|UG|Xl_S13589286, gnl|UG|Xl_S22332507, gnl|UG|Xl_S32409983, gnl|UG|Xl_S18978786, gnl|UG|Xl_S13831231, gnl|UG|Xl_S16181835, gnl|UG|Xl_S13831590, gnl|UG|Xl_S25080944, gnl|UG|Xl_S36163404, gnl|UG|Xl_S13831220, …
GO:0007275	multicellular organismal development	0.000125328	6.83869e-06	197	foxd1, hhex, chek1, zfp36l2, foxc2-b, cxcr4-a, fzd2, bicc1-a, mdfic, wnt5a, lyn, rxra, twist1, mdk-b, stat3.2, lfng, ets1-a, d7, Unknown, grn, LOC495208, ctnnd1, runx1, Unknown, pabpc1l-b, wfs1, MGC82682, smad1-b, Unknown, cdc20, igfbp5, Unknown, MGC52780, donson, wasf2, stil, melk, id3-b, Unknown, ptpla, Unknown, igf2-a, tm-4, sfrpx, Unknown, odf2, Unknown, Unknown, scube2, Unknown, Unknown, sfr…	gnl|UG|Xl_S35726542, gnl|UG|Xl_S20966931, gnl|UG|Xl_S13810945, gnl|UG|Xl_S36662998, gnl|UG|Xl_S22332532, gnl|UG|Xl_S19874801, gnl|UG|Xl_S38675488, gnl|UG|Xl_S13589287, gnl|UG|Xl_S13589286, gnl|UG|Xl_S32409983, gnl|UG|Xl_S15811171, gnl|UG|Xl_S14228795, gnl|UG|Xl_S13831236, gnl|UG|Xl_S16181835, gnl|UG|Xl_S14920666, gnl|UG|Xl_S36163404, gnl|UG|Xl_S21383305, gnl|UG|Xl_S13590776, gnl|UG|Xl_S13831575, …
GO:0006996	organelle organization	2.27123e-21	4.53016e-24	190	aurka, chek1, ncapg, cdc25c-b, rbbp4-a, cnn1, tpx2-a, sept2-a, hist1h1t, smc4, smc2, kif11-b, fmnl1, pmf1, mastl, Unknown, ncapd2, LOC100036954, Unknown, haus8, cdk1-b, c10orf119, aurkb-b, cenpl, cdk2, MGC80877, aurka-b, MGC83272, haus6, tpx2-b, incenp-a, kif11-a, cdc20, Unknown, MGC68737, MGC64293, LOC398156, mad2l1, MGC52725, arpc1b, aurkb-a, wasf2, LOC398222, rpa3, c6orf182, cenpa, cdk1-a, Unk…	gnl|UG|Xl_S27569408, gnl|UG|Xl_S35168937, gnl|UG|Xl_S13831290, gnl|UG|Xl_S30141587, gnl|UG|Xl_S13590122, gnl|UG|Xl_S13810940, gnl|UG|Xl_S13670496, gnl|UG|Xl_S21313058, gnl|UG|Xl_S21383336, gnl|UG|Xl_S21383334, gnl|UG|Xl_S22332507, gnl|UG|Xl_S29750587, gnl|UG|Xl_S16181846, gnl|UG|Xl_S36163410, gnl|UG|Xl_S13590783, gnl|UG|Xl_S21057503, gnl|UG|Xl_S22811523, gnl|UG|Xl_S14216171, gnl|UG|Xl_S35757595, …
GO:0044281	small molecule metabolic process	1.49939e-10	2.15755e-12	187	mcm2, mcm5-a, mcm4-a, ahcy-a, mcm4-b, ahcy-b, gldc, gale, LOC100036942, atp2a3, ggh.2, galk2, Unknown, pdia3, Unknown, Unknown, rrm2b, dctpp1, Unknown, MGC68535, Unknown, pdia4, kars, paics, me3, Unknown, Unknown, arfgap3, fuca, prtfdc1, Unknown, dhfr, xaldb, dgat2l1-a, rrm2.2, rnpep, Unknown, Unknown, kiaa1524, Unknown, Unknown, Unknown, pfkfb1, MGC84594, ptpla, MGC80883, ldlrap1-a, Unknown, pnk…	gnl|UG|Xl_S45452008, gnl|UG|Xl_S36163485, gnl|UG|Xl_S15220660, gnl|UG|Xl_S21313085, gnl|UG|Xl_S21696658, gnl|UG|Xl_S17537464, gnl|UG|Xl_S36163466, gnl|UG|Xl_S32411908, gnl|UG|Xl_S17058403, gnl|UG|Xl_S20966904, gnl|UG|Xl_S14227367, gnl|UG|Xl_S14219471, gnl|UG|Xl_S35768422, gnl|UG|Xl_S13831246, gnl|UG|Xl_S15811171, gnl|UG|Xl_S36163419, gnl|UG|Xl_S36163415, gnl|UG|Xl_S32396619, gnl|UG|Xl_S14216171, …
GO:0006950	response to stress	3.95527e-29	5.07158e-32	173	lig1, rad51-b, chek1, fen1-a, exo1, kif22, fen1-b, kiff22a, clspn, myd88-a, rxra, mdk-b, smc4, smc2, f2r, gpx1, fn1, manf, mastl, Unknown, Unknown, wfs1, msh2, xrcc5, Unknown, tnfaip8l2-a, Unknown, Unknown, msh6, LOC496339, erp44, ung, LOC398222, MGC114747, rpa3, zswim7, hsp90b1, pola1, xaldb, tipin, Unknown, Unknown, Unknown, Unknown, rad51-a, apitd1, Unknown, tm-4, brca1, dap, Unknown, Unknown,…	gnl|UG|Xl_S35139458, gnl|UG|Xl_S30141587, gnl|UG|Xl_S22528443, gnl|UG|Xl_S13824488, gnl|UG|Xl_S36662998, gnl|UG|Xl_S14927079, gnl|UG|Xl_S21313039, gnl|UG|Xl_S21383334, gnl|UG|Xl_S14220628, gnl|UG|Xl_S32409983, gnl|UG|Xl_S21313372, gnl|UG|Xl_S20756132, gnl|UG|Xl_S25080936, gnl|UG|Xl_S14742630, gnl|UG|Xl_S16552446, gnl|UG|Xl_S16181801, gnl|UG|Xl_S35846582, gnl|UG|Xl_S22811504, gnl|UG|Xl_S13589580, …
GO:0048856	anatomical structure development	3.59424e-15	2.45795e-17	173	foxd1, hhex, zfp36l2, foxc2-b, cxcr4-a, wnt5a, lyn, rxra, twist1, mdk-b, stat3.2, ets1-a, Unknown, grn, fn1, LOC495208, Unknown, wfs1, MGC82682, Unknown, cdc20, igfbp5, Unknown, MGC52780, MGC52725, wasf2, melk, id3-b, Unknown, igf2-a, tm-4, Unknown, Unknown, scube2, Unknown, Unknown, Unknown, Unknown, Unknown, ppp1r13l, foxc2-a, Unknown, LOC398664, hes1-a, cdc20, LOC414515, Unknown, LOC446916, LO…	gnl|UG|Xl_S35726542, gnl|UG|Xl_S20966931, gnl|UG|Xl_S13810945, gnl|UG|Xl_S36662998, gnl|UG|Xl_S19874801, gnl|UG|Xl_S38675488, gnl|UG|Xl_S13589287, gnl|UG|Xl_S13589286, gnl|UG|Xl_S32409983, gnl|UG|Xl_S15811171, gnl|UG|Xl_S14228795, gnl|UG|Xl_S16181835, gnl|UG|Xl_S14920666, gnl|UG|Xl_S36163404, gnl|UG|Xl_S20756132, gnl|UG|Xl_S21383305, gnl|UG|Xl_S13590776, gnl|UG|Xl_S13831575, gnl|UG|Xl_S35338073, …
GO:0007049	cell cycle	9.86317e-26	1.40521e-28	169	lig1, aurka, cdt1, mcm2, mcm5-a, mcm4-a, chek1, ncapg, cdc25c-b, rbbp4-a, ccnb3, tpx2-a, clspn, MGC68601, sept2-a, smc4, smc2, mcm4-b, ccnd2-a, gnai3, kif11-b, cks2, pmf1, LOC495419, cks1b-a, mastl, ncapd2, haus8, cdk1-b, c10orf119, wfs1, aurkb-b, mcm7-b, cenpl, cdk2, ccnb1, aurka-b, haus6, tpx2-b, incenp-a, kif11-a, cdc20, cdc45, donson, mad2l1, dbf4, aurkb-a, LOC100137715, mcm6.2-a, LOC398222, …	gnl|UG|Xl_S27569408, gnl|UG|Xl_S35168937, gnl|UG|Xl_S22245732, gnl|UG|Xl_S13831290, gnl|UG|Xl_S30141587, gnl|UG|Xl_S13590122, gnl|UG|Xl_S20966931, gnl|UG|Xl_S36662998, gnl|UG|Xl_S17058403, gnl|UG|Xl_S22332532, gnl|UG|Xl_S21313058, gnl|UG|Xl_S21383334, gnl|UG|Xl_S20756157, gnl|UG|Xl_S29750587, gnl|UG|Xl_S16181846, gnl|UG|Xl_S13831231, gnl|UG|Xl_S16181835, gnl|UG|Xl_S13590783, gnl|UG|Xl_S13831220, …
GO:0048731	system development	9.49705e-17	4.32976e-19	148	foxd1, hhex, zfp36l2, cxcr4-a, lyn, rxra, twist1, mdk-b, stat3.2, ets1-a, Unknown, grn, LOC495208, Unknown, wfs1, MGC82682, Unknown, cdc20, igfbp5, Unknown, MGC52780, wasf2, melk, id3-b, Unknown, igf2-a, tm-4, Unknown, Unknown, scube2, Unknown, Unknown, ppp1r13l, LOC398664, hes1-a, cdc20, LOC414515, Unknown, LOC446916, LOC443666, trim72, dcn, Unknown, tagln, mgst1, setdb2, yap1, Unknown, mobkl1b,…	gnl|UG|Xl_S35726542, gnl|UG|Xl_S20966931, gnl|UG|Xl_S13810945, gnl|UG|Xl_S36662998, gnl|UG|Xl_S19874801, gnl|UG|Xl_S38675488, gnl|UG|Xl_S13589287, gnl|UG|Xl_S32409983, gnl|UG|Xl_S15811171, gnl|UG|Xl_S14228795, gnl|UG|Xl_S16181835, gnl|UG|Xl_S14920666, gnl|UG|Xl_S36163404, gnl|UG|Xl_S13831575, gnl|UG|Xl_S35338073, gnl|UG|Xl_S27877850, gnl|UG|Xl_S13589580, gnl|UG|Xl_S25815378, gnl|UG|Xl_S18976544, …
GO:0065008	regulation of biological quality	1.31981e-20	3.00854e-23	132	lyn, f2r, nov, ets1-a, Unknown, grn, fth1-b, MGC68517, pdia3, fn1, Unknown, wfs1, MGC80877, MGC83272, Unknown, tf-a, igfbp5, Unknown, LOC496339, pdia4, erp44, arpc1b, rpa3, c6orf182, Unknown, Unknown, Unknown, MGC84594, Unknown, hps4, crlf3, Unknown, terf1, Unknown, ppp1r13l, fermt3, Unknown, LOC398664, dio2, actr3, tgfb2, retsat, f2rl1, comt, emp1, ociad2, MGC68606, gsr, txndc5, tfpi2, MGC82209,…	gnl|UG|Xl_S14232922, gnl|UG|Xl_S19674178, gnl|UG|Xl_S35726542, gnl|UG|Xl_S36662998, gnl|UG|Xl_S21057550, gnl|UG|Xl_S38675488, gnl|UG|Xl_S14219471, gnl|UG|Xl_S21696618, gnl|UG|Xl_S21383334, gnl|UG|Xl_S14220628, gnl|UG|Xl_S13589287, gnl|UG|Xl_S22332507, gnl|UG|Xl_S32409983, gnl|UG|Xl_S32400712, gnl|UG|Xl_S36163404, gnl|UG|Xl_S20756132, gnl|UG|Xl_S14216171, gnl|UG|Xl_S14742630, gnl|UG|Xl_S18974046, …
GO:0044085	cellular component biogenesis	5.43572e-16	3.48493e-18	128	aurka, rbbp4-a, ebna1bp2, hist1h1t, rplp0, Unknown, Unknown, haus8, aurkb-b, MGC82682, MGC80877, aurka-b, dctpp1, MGC83272, incenp-a, Unknown, arpc1b, aurkb-a, wasf2, LOC398222, rpa3, cenpa, fbl, Unknown, tubb6, Unknown, kif15-b, tm-4, incenp-b, haus3, fermt3, dcaf13, Unknown, actr3, tsga10, trim72, arpc4, Unknown, ociad2, ube2c, mgst1, Unknown, hist1h2ad, snrpd2, Unknown, haus1, MGC69077, vasp, …	gnl|UG|Xl_S27569408, gnl|UG|Xl_S30141587, gnl|UG|Xl_S13590122, gnl|UG|Xl_S13810945, gnl|UG|Xl_S13810940, gnl|UG|Xl_S21313058, gnl|UG|Xl_S20756172, gnl|UG|Xl_S13831257, gnl|UG|Xl_S21383334, gnl|UG|Xl_S32409983, gnl|UG|Xl_S14227347, gnl|UG|Xl_S14920666, gnl|UG|Xl_S14216171, gnl|UG|Xl_S13824768, gnl|UG|Xl_S13590742, gnl|UG|Xl_S27877831, gnl|UG|Xl_S18976544, gnl|UG|Xl_S14911626, gnl|UG|Xl_S37223653, …
GO:0009056	catabolic process	2.24902e-05	9.64461e-07	125	psmb8, mcm2, mcm5-a, mcm4-a, zfp36l2, mcm4-b, MGC68771, sec61b, Unknown, pabpc1l-b, wfs1, MGC80644, dctpp1, Unknown, Unknown, cdc20, mad2l1, Unknown, ctbs, Unknown, arfgap3, rpa3, xaldb, Unknown, Unknown, lyz, fbxo5-a, MGC80883, dap, rbbp8, pnkp, amt, Unknown, lpin3, Unknown, pafah2, dna2, tpm2-a, cdc20, LOC443666, gcsh, Unknown, a2ld1, Unknown, comt, ccnf, hadha, ube2c, plk1, aldob, MGC81153, pl…	gnl|UG|Xl_S26464618, gnl|UG|Xl_S45452008, gnl|UG|Xl_S36163485, gnl|UG|Xl_S17537464, gnl|UG|Xl_S17537460, gnl|UG|Xl_S32411908, gnl|UG|Xl_S17058403, gnl|UG|Xl_S14227367, gnl|UG|Xl_S14219471, gnl|UG|Xl_S21383334, gnl|UG|Xl_S15218349, gnl|UG|Xl_S32396619, gnl|UG|Xl_S22811523, gnl|UG|Xl_S14216171, gnl|UG|Xl_S13831575, gnl|UG|Xl_S16181819, gnl|UG|Xl_S25080903, gnl|UG|Xl_S15688704, gnl|UG|Xl_S35791619, …
GO:0048519	negative regulation of biological process	1.12795e-09	1.84804e-11	122	foxd1, hhex, chek1, clspn, mdfic, wnt5a, rxra, Unknown, LOC495208, Unknown, pabpc1l-b, wfs1, cdc20, Unknown, Unknown, MGC52780, mad2l1, rpa3, id3-b, tipin, Unknown, Unknown, eif4ebp2, fbxo5-a, dap, Unknown, crlf3, Unknown, anxa5, scube2, Unknown, Unknown, sfrp2, Unknown, Unknown, nphp3, LOC398664, hes1-a, cdc20, LOC443666, Unknown, ccnf, ociad2, tacc3, plk1, MGC81153, setdb2, yap1, sgms1, MGC8316…	gnl|UG|Xl_S45452008, gnl|UG|Xl_S35726542, gnl|UG|Xl_S36662998, gnl|UG|Xl_S21383334, gnl|UG|Xl_S13589286, gnl|UG|Xl_S32409983, gnl|UG|Xl_S13831236, gnl|UG|Xl_S16181835, gnl|UG|Xl_S22811523, gnl|UG|Xl_S14216171, gnl|UG|Xl_S13831575, gnl|UG|Xl_S35338073, gnl|UG|Xl_S25080903, gnl|UG|Xl_S13589580, gnl|UG|Xl_S25815378, gnl|UG|Xl_S18976544, gnl|UG|Xl_S13813559, gnl|UG|Xl_S14232596, gnl|UG|Xl_S14222155, …
GO:0048518	positive regulation of biological process	4.5144e-10	6.75327e-12	121	hhex, chek1, foxc2-b, ybx2-a, wnt5a, lyn, rxra, mdk-b, stat3.2, gli3, ets1-a, Unknown, stk4, LOC495208, runx1, Unknown, Unknown, wfs1, aurkb-b, MGC82682, cdca7l, Unknown, cdc20, LOC397725, c1s, Unknown, MGC52780, mad2l1, xfgfra2, aurkb-a, melk, Unknown, Unknown, dap, Unknown, Unknown, sdpr, pdgfb, crlf3, cdca5-a, Unknown, Unknown, dna2, Unknown, foxc2-a, Unknown, LOC398664, cdc20, Unknown, tgfb2,…	gnl|UG|Xl_S14232922, gnl|UG|Xl_S14228143, gnl|UG|Xl_S35726542, gnl|UG|Xl_S20966931, gnl|UG|Xl_S36662998, gnl|UG|Xl_S14927079, gnl|UG|Xl_S38675488, gnl|UG|Xl_S13589287, gnl|UG|Xl_S13589286, gnl|UG|Xl_S32409983, gnl|UG|Xl_S36163404, gnl|UG|Xl_S13590776, gnl|UG|Xl_S14216171, gnl|UG|Xl_S13831575, gnl|UG|Xl_S35338077, gnl|UG|Xl_S35169036, gnl|UG|Xl_S13589580, gnl|UG|Xl_S25815378, gnl|UG|Xl_S18976544, …
GO:0048513	organ development	3.51411e-17	1.35177e-19	117	foxd1, hhex, zfp36l2, cxcr4-a, lyn, rxra, twist1, mdk-b, stat3.2, ets1-a, Unknown, LOC495208, Unknown, wfs1, MGC82682, Unknown, melk, id3-b, Unknown, tm-4, Unknown, Unknown, scube2, Unknown, Unknown, ppp1r13l, LOC398664, hes1-a, LOC414515, Unknown, LOC446916, LOC443666, trim72, dcn, Unknown, tagln, mgst1, setdb2, yap1, Unknown, Unknown, dfna5, LOC446926, LOC495380, aspn, Unknown, wwtr1, cr1b, esc…	gnl|UG|Xl_S35726542, gnl|UG|Xl_S20966931, gnl|UG|Xl_S13810945, gnl|UG|Xl_S36662998, gnl|UG|Xl_S38675488, gnl|UG|Xl_S13589287, gnl|UG|Xl_S32409983, gnl|UG|Xl_S15811171, gnl|UG|Xl_S14228795, gnl|UG|Xl_S16181835, gnl|UG|Xl_S14920666, gnl|UG|Xl_S36163404, gnl|UG|Xl_S27877850, gnl|UG|Xl_S13589580, gnl|UG|Xl_S25815378, gnl|UG|Xl_S18976544, gnl|UG|Xl_S20337258, gnl|UG|Xl_S36663047, gnl|UG|Xl_S34871989, …
GO:0048869	cellular developmental process	3.98418e-07	1.11255e-08	113	foxd1, hhex, wnt5a, lyn, rxra, twist1, mdk-b, stat3.2, ets1-a, Unknown, grn, fn1, LOC495208, Unknown, Unknown, cdc20, Unknown, Unknown, MGC52780, MGC52725, id3-b, Unknown, igf2-a, tm-4, Unknown, odf2, scube2, Unknown, nme5, Unknown, Unknown, Unknown, cdc20, egfl6, LOC414515, LOC443666, Unknown, ociad2, plk1, mgst1, yap1, MGC69077, bri3, Unknown, Unknown, ctbp2, ppdpf-a, suv39h1, rasgrp1, igf2-b, …	gnl|UG|Xl_S34324199, gnl|UG|Xl_S21696658, gnl|UG|Xl_S35726542, gnl|UG|Xl_S19874801, gnl|UG|Xl_S38675488, gnl|UG|Xl_S13589287, gnl|UG|Xl_S13589286, gnl|UG|Xl_S32409983, gnl|UG|Xl_S15811171, gnl|UG|Xl_S14228795, gnl|UG|Xl_S16181835, gnl|UG|Xl_S36163404, gnl|UG|Xl_S20756132, gnl|UG|Xl_S13831575, gnl|UG|Xl_S13589580, gnl|UG|Xl_S25815378, gnl|UG|Xl_S18976544, gnl|UG|Xl_S14224013, gnl|UG|Xl_S14987552, …
GO:0022402	cell cycle process	2.83276e-18	8.87886e-21	112	aurka, chek1, ncapg, cdc25c-b, tpx2-a, clspn, MGC68601, sept2-a, smc4, smc2, kif11-b, pmf1, mastl, ncapd2, haus8, cdk1-b, c10orf119, aurkb-b, cenpl, cdk2, aurka-b, haus6, tpx2-b, incenp-a, kif11-a, cdc20, mad2l1, aurkb-a, rpa3, LOC398141, pola1, cdk1-a, Unknown, kif15-b, apitd1, Unknown, fbxo5-a, rbbp8, cep152, ncapg2, crlf3, lrrcc1, Unknown, cdca5-a, nuf2-b, nuf2-a, incenp-b, haus3, Unknown, LOC…	gnl|UG|Xl_S27569408, gnl|UG|Xl_S35168937, gnl|UG|Xl_S22245732, gnl|UG|Xl_S13831290, gnl|UG|Xl_S13590122, gnl|UG|Xl_S36662998, gnl|UG|Xl_S21313058, gnl|UG|Xl_S21383334, gnl|UG|Xl_S29750587, gnl|UG|Xl_S16181846, gnl|UG|Xl_S13590783, gnl|UG|Xl_S21057503, gnl|UG|Xl_S22811523, gnl|UG|Xl_S35757595, gnl|UG|Xl_S13831575, gnl|UG|Xl_S13824768, gnl|UG|Xl_S35338079, gnl|UG|Xl_S14742630, gnl|UG|Xl_S25080903, …
GO:0043412	macromolecule modification	0.000513167	3.4216e-05	112	aurka, chek1, ccnb3, MGC68601, lyn, dntt, ccnd2-a, Unknown, pdk4, LOC495208, tgm2, LOC495419, mastl, Unknown, ctu2, wfs1, ccnb1, aurka-b, cdc20, Unknown, mad2l1, melk, b3gnt5-a, LOC446305, MGC68754, syk, Unknown, ptpla, fbxo5-a, b3gnt2, Unknown, gna14-b, MGC154410, Unknown, Unknown, Unknown, Unknown, LOC398664, cdc20, ccnb1.2, LOC414515, Unknown, dcn, ccnf, ube2c, plk1, MGC81153, yap1, Unknown, d…	gnl|UG|Xl_S35726542, gnl|UG|Xl_S13824488, gnl|UG|Xl_S13590122, gnl|UG|Xl_S20966931, gnl|UG|Xl_S36662998, gnl|UG|Xl_S35839476, gnl|UG|Xl_S13589287, gnl|UG|Xl_S22332502, gnl|UG|Xl_S13822260, gnl|UG|Xl_S32400712, gnl|UG|Xl_S14228795, gnl|UG|Xl_S13831220, gnl|UG|Xl_S22811523, gnl|UG|Xl_S13831575, gnl|UG|Xl_S18974046, gnl|UG|Xl_S25080903, gnl|UG|Xl_S25815378, gnl|UG|Xl_S21313324, gnl|UG|Xl_S18976544, …
GO:0006508	proteolysis	0.00668265	0.000671216	112	cg10992, mmp11, casp1-a, psmb8, adam33, LOC397993, mst1, dpepe, mmp13, fap, adam9, mmp9, casp2, casp6, xCaspase-7, casp8, casp10, bace2, ctsa, MGC64526, MGC82347, sec61b, wfs1, cdc20, LOC397725, c1s, ctsb, LOC496339, mad2l1, Unknown, ece1, rnpep, malt1, prss16, cndp2, capn5, fbxo5-a, anpep, MGC68465, Unknown, pgcp, plat, ctss-b, ctss-a, cpn1, MGC80387, napsa, scpep1, pitrm1, MGC68994, MGC69070, m…	gnl|UG|Xl_S21313085, gnl|UG|Xl_S36662998, gnl|UG|Xl_S20966914, gnl|UG|Xl_S14220628, gnl|UG|Xl_S13590797, gnl|UG|Xl_S20756145, gnl|UG|Xl_S22511937, gnl|UG|Xl_S22811523, gnl|UG|Xl_S13831575, gnl|UG|Xl_S21938822, gnl|UG|Xl_S21938821, gnl|UG|Xl_S21938814, gnl|UG|Xl_S27877852, gnl|UG|Xl_S20756104, gnl|UG|Xl_S25080903, gnl|UG|Xl_S21313332, gnl|UG|Xl_S14742602, gnl|UG|Xl_S17527646, gnl|UG|Xl_S20337286, …
GO:0006259	DNA metabolic process	4.50678e-16	2.82517e-18	111	lig1, cdt1, rad51-b, orc3l, orc1l, mcm2, mcm5-a, mcm4-a, chek1, fen1-a, exo1, kif22, fen1-b, rbbp4-a, kiff22a, clspn, mcm10, smc4, smc2, dntt, mcm4-b, pole2, orc2l, gins4, gins2, c10orf119, MGC53867, mcm7-b, msh2, xrcc5, pola2, msh6, cdc45, LOC398156, ung, mcm6.2-a, LOC398222, mcm6.2-b, rpa3, prim2, zswim7, Unknown, rfc4, pola1, pole, orc6l, tipin, rad51-a, apitd1, brca1, rbbp8, pnkp, mcm3, cdca5…	gnl|UG|Xl_S22245732, gnl|UG|Xl_S35139458, gnl|UG|Xl_S13831290, gnl|UG|Xl_S30141587, gnl|UG|Xl_S22528443, gnl|UG|Xl_S21383376, gnl|UG|Xl_S36163465, gnl|UG|Xl_S17058403, gnl|UG|Xl_S35768422, gnl|UG|Xl_S21313039, gnl|UG|Xl_S21383334, gnl|UG|Xl_S20756157, gnl|UG|Xl_S22811540, gnl|UG|Xl_S13831231, gnl|UG|Xl_S21313372, gnl|UG|Xl_S20756126, gnl|UG|Xl_S20337275, gnl|UG|Xl_S19656783, gnl|UG|Xl_S20755687, …
GO:0048523	negative regulation of cellular process	4.53776e-08	1.015e-09	111	foxd1, hhex, chek1, clspn, mdfic, wnt5a, rxra, Unknown, Unknown, pabpc1l-b, wfs1, cdc20, Unknown, Unknown, MGC52780, mad2l1, rpa3, id3-b, tipin, Unknown, Unknown, eif4ebp2, fbxo5-a, dap, Unknown, crlf3, Unknown, scube2, Unknown, Unknown, sfrp2, Unknown, nphp3, LOC398664, hes1-a, cdc20, LOC443666, Unknown, ccnf, ociad2, tacc3, plk1, MGC81153, setdb2, yap1, sgms1, MGC83163, dtl-b, MGC69077, fbxo5-b…	gnl|UG|Xl_S45452008, gnl|UG|Xl_S35726542, gnl|UG|Xl_S36662998, gnl|UG|Xl_S21383334, gnl|UG|Xl_S13589286, gnl|UG|Xl_S32409983, gnl|UG|Xl_S13831236, gnl|UG|Xl_S16181835, gnl|UG|Xl_S22811523, gnl|UG|Xl_S13831575, gnl|UG|Xl_S35338073, gnl|UG|Xl_S25080903, gnl|UG|Xl_S13589580, gnl|UG|Xl_S25815378, gnl|UG|Xl_S18976544, gnl|UG|Xl_S13813559, gnl|UG|Xl_S14232596, gnl|UG|Xl_S14222155, gnl|UG|Xl_S15810313, …
GO:0022607	cellular component assembly	1.45848e-14	1.10129e-16	110	aurka, rbbp4-a, hist1h1t, Unknown, Unknown, haus8, aurkb-b, MGC82682, MGC80877, aurka-b, dctpp1, MGC83272, incenp-a, Unknown, arpc1b, aurkb-a, wasf2, LOC398222, rpa3, cenpa, Unknown, tubb6, Unknown, kif15-b, tm-4, incenp-b, haus3, fermt3, actr3, tsga10, trim72, arpc4, Unknown, ociad2, ube2c, mgst1, Unknown, hist1h2ad, snrpd2, Unknown, haus1, MGC69077, vasp, Unknown, hist2h3d, Unknown, haus7, Unkn…	gnl|UG|Xl_S27569408, gnl|UG|Xl_S30141587, gnl|UG|Xl_S13590122, gnl|UG|Xl_S13810940, gnl|UG|Xl_S21313058, gnl|UG|Xl_S20756172, gnl|UG|Xl_S21383334, gnl|UG|Xl_S32409983, gnl|UG|Xl_S14216171, gnl|UG|Xl_S13824768, gnl|UG|Xl_S13590742, gnl|UG|Xl_S27877831, gnl|UG|Xl_S18976544, gnl|UG|Xl_S14911626, gnl|UG|Xl_S37223653, gnl|UG|Xl_S14222173, gnl|UG|Xl_S14221075, gnl|UG|Xl_S15810313, gnl|UG|Xl_S15687907, …
GO:0030154	cell differentiation	2.73189e-07	7.16152e-09	105	foxd1, hhex, wnt5a, lyn, rxra, twist1, mdk-b, stat3.2, ets1-a, Unknown, grn, LOC495208, Unknown, Unknown, cdc20, Unknown, Unknown, MGC52780, id3-b, Unknown, igf2-a, tm-4, Unknown, odf2, scube2, Unknown, nme5, Unknown, cdc20, egfl6, LOC414515, LOC443666, Unknown, ociad2, plk1, mgst1, yap1, bri3, Unknown, Unknown, ctbp2, ppdpf-a, suv39h1, rasgrp1, igf2-b, sep15, dfna5, cyfip1, Unknown, wwtr1, Unkno…	gnl|UG|Xl_S34324199, gnl|UG|Xl_S21696658, gnl|UG|Xl_S35726542, gnl|UG|Xl_S19874801, gnl|UG|Xl_S38675488, gnl|UG|Xl_S13589287, gnl|UG|Xl_S13589286, gnl|UG|Xl_S32409983, gnl|UG|Xl_S15811171, gnl|UG|Xl_S14228795, gnl|UG|Xl_S16181835, gnl|UG|Xl_S36163404, gnl|UG|Xl_S13831575, gnl|UG|Xl_S13589580, gnl|UG|Xl_S25815378, gnl|UG|Xl_S18976544, gnl|UG|Xl_S14987552, gnl|UG|Xl_S36663047, gnl|UG|Xl_S34871989, …
GO:0022403	cell cycle phase	1.44444e-20	3.49843e-23	104	aurka, chek1, ncapg, cdc25c-b, tpx2-a, MGC68601, sept2-a, smc4, smc2, kif11-b, pmf1, mastl, ncapd2, haus8, cdk1-b, c10orf119, aurkb-b, cenpl, cdk2, aurka-b, haus6, tpx2-b, incenp-a, kif11-a, cdc20, mad2l1, aurkb-a, rpa3, LOC398141, pola1, cdk1-a, Unknown, kif15-b, apitd1, Unknown, fbxo5-a, ncapg2, crlf3, lrrcc1, Unknown, cdca5-a, nuf2-b, nuf2-a, incenp-b, haus3, Unknown, cdc20, ccnb1.2, ncaph, sp…	gnl|UG|Xl_S27569408, gnl|UG|Xl_S35168937, gnl|UG|Xl_S22245732, gnl|UG|Xl_S13831290, gnl|UG|Xl_S13590122, gnl|UG|Xl_S21313058, gnl|UG|Xl_S21383334, gnl|UG|Xl_S29750587, gnl|UG|Xl_S16181846, gnl|UG|Xl_S13590783, gnl|UG|Xl_S21057503, gnl|UG|Xl_S22811523, gnl|UG|Xl_S35757595, gnl|UG|Xl_S13831575, gnl|UG|Xl_S13824768, gnl|UG|Xl_S35338079, gnl|UG|Xl_S14742630, gnl|UG|Xl_S25080903, gnl|UG|Xl_S13590742, …
GO:0048522	positive regulation of cellular process	5.24454e-07	1.48691e-08	104	hhex, chek1, foxc2-b, ybx2-a, wnt5a, lyn, rxra, mdk-b, stat3.2, gli3, ets1-a, stk4, LOC495208, runx1, Unknown, Unknown, wfs1, aurkb-b, MGC82682, cdca7l, cdc20, Unknown, MGC52780, xfgfra2, aurkb-a, melk, Unknown, dap, Unknown, sdpr, pdgfb, crlf3, cdca5-a, Unknown, Unknown, dna2, Unknown, foxc2-a, Unknown, LOC398664, cdc20, Unknown, tgfb2, LOC443666, Unknown, Unknown, plk1, yap1, MGC69077, Unknown,…	gnl|UG|Xl_S14232922, gnl|UG|Xl_S14228143, gnl|UG|Xl_S35726542, gnl|UG|Xl_S20966931, gnl|UG|Xl_S36662998, gnl|UG|Xl_S14927079, gnl|UG|Xl_S38675488, gnl|UG|Xl_S13589287, gnl|UG|Xl_S13589286, gnl|UG|Xl_S32409983, gnl|UG|Xl_S36163404, gnl|UG|Xl_S13590776, gnl|UG|Xl_S14216171, gnl|UG|Xl_S13831575, gnl|UG|Xl_S35338077, gnl|UG|Xl_S35169036, gnl|UG|Xl_S13589580, gnl|UG|Xl_S25815378, gnl|UG|Xl_S18976544, …
GO:0044248	cellular catabolic process	3.71093e-06	1.32703e-07	103	psmb8, mcm2, mcm5-a, mcm4-a, zfp36l2, mcm4-b, MGC68771, sec61b, Unknown, pabpc1l-b, wfs1, dctpp1, Unknown, cdc20, mad2l1, Unknown, arfgap3, rpa3, Unknown, Unknown, fbxo5-a, MGC80883, dap, rbbp8, pnkp, amt, lpin3, Unknown, dna2, tpm2-a, cdc20, LOC443666, gcsh, Unknown, a2ld1, Unknown, comt, ccnf, hadha, ube2c, plk1, MGC81153, pla2g4a, MGC69045, dram1, mcm7-a, tat, Unknown, MGC83163, dtl-b, hgd, ha…	gnl|UG|Xl_S26464618, gnl|UG|Xl_S45452008, gnl|UG|Xl_S17537460, gnl|UG|Xl_S32411908, gnl|UG|Xl_S17058403, gnl|UG|Xl_S14227367, gnl|UG|Xl_S14219471, gnl|UG|Xl_S21383334, gnl|UG|Xl_S22811523, gnl|UG|Xl_S13831575, gnl|UG|Xl_S25080903, gnl|UG|Xl_S35791619, gnl|UG|Xl_S14232596, gnl|UG|Xl_S14221075, gnl|UG|Xl_S15687907, gnl|UG|Xl_S21312889, gnl|UG|Xl_S13589855, gnl|UG|Xl_S14216405, gnl|UG|Xl_S20966579, …
GO:0006464	protein modification process	0.00115383	9.07414e-05	103	aurka, chek1, ccnb3, MGC68601, lyn, ccnd2-a, Unknown, pdk4, LOC495208, tgm2, LOC495419, mastl, Unknown, wfs1, ccnb1, aurka-b, cdc20, mad2l1, melk, b3gnt5-a, LOC446305, MGC68754, syk, Unknown, ptpla, fbxo5-a, b3gnt2, Unknown, gna14-b, MGC154410, Unknown, Unknown, Unknown, Unknown, LOC398664, cdc20, ccnb1.2, LOC414515, dcn, ccnf, ube2c, plk1, MGC81153, yap1, Unknown, dtl-b, ccnb2, fbxo5-b, stt3a, c…	gnl|UG|Xl_S35726542, gnl|UG|Xl_S13824488, gnl|UG|Xl_S13590122, gnl|UG|Xl_S20966931, gnl|UG|Xl_S36662998, gnl|UG|Xl_S35839476, gnl|UG|Xl_S13589287, gnl|UG|Xl_S22332502, gnl|UG|Xl_S13822260, gnl|UG|Xl_S32400712, gnl|UG|Xl_S14228795, gnl|UG|Xl_S13831220, gnl|UG|Xl_S22811523, gnl|UG|Xl_S13831575, gnl|UG|Xl_S18974046, gnl|UG|Xl_S25080903, gnl|UG|Xl_S25815378, gnl|UG|Xl_S21313324, gnl|UG|Xl_S18976544, …
GO:0042221	response to chemical stimulus	7.35135e-31	4.1894e-34	99	lyn, rxra, gpx1, manf, Unknown, Unknown, wfs1, ptafr, Unknown, Unknown, Unknown, erp44, MGC114747, Unknown, Unknown, tm-4, Unknown, Unknown, pnkp, Unknown, Unknown, Unknown, Unknown, LOC398664, tpm4b, Unknown, mgst1, plin2, sgms1, Unknown, MGC69077, LOC494638, Unknown, Unknown, sep15, LOC494689, Unknown, mpo, btg5, Unknown, MGC154434, LOC100125664, Unknown, Unknown, Unknown, p2y11, Unknown, Unkno…	gnl|UG|Xl_S45452008, gnl|UG|Xl_S13824488, gnl|UG|Xl_S32411908, gnl|UG|Xl_S36662998, gnl|UG|Xl_S14927079, gnl|UG|Xl_S13589287, gnl|UG|Xl_S32409983, gnl|UG|Xl_S25080936, gnl|UG|Xl_S18974046, gnl|UG|Xl_S16181801, gnl|UG|Xl_S13589580, gnl|UG|Xl_S25815378, gnl|UG|Xl_S18976544, gnl|UG|Xl_S14224013, gnl|UG|Xl_S13813559, gnl|UG|Xl_S14216437, gnl|UG|Xl_S15687907, gnl|UG|Xl_S24228568, gnl|UG|Xl_S14216405, …
GO:0051301	cell division	7.00379e-17	2.9935e-19	98	lig1, aurka, ncapg, cdc25c-b, ccnb3, tpx2-a, MGC68601, sept2-a, mdk-b, smc4, smc2, ccnd2-a, gnai3, kif11-b, cks2, LOC495419, mastl, ncapd2, haus8, cdk1-b, c10orf119, aurkb-b, cdk2, ccnb1, aurka-b, tpx2-b, incenp-a, kif11-a, cdc20, donson, mad2l1, aurkb-a, cdk1-a, Unknown, fbxo5-a, ncapg2, pdgfb, lrrcc1, cdca5-a, nuf2-b, nuf2-a, incenp-b, haus3, Unknown, cdc20, ccnb1.2, ncaph, tgfb2, spc24, ccnf, …	gnl|UG|Xl_S27569408, gnl|UG|Xl_S35168937, gnl|UG|Xl_S14232922, gnl|UG|Xl_S13831290, gnl|UG|Xl_S13590122, gnl|UG|Xl_S22332532, gnl|UG|Xl_S21313058, gnl|UG|Xl_S29750587, gnl|UG|Xl_S16181846, gnl|UG|Xl_S13590783, gnl|UG|Xl_S13831220, gnl|UG|Xl_S21057503, gnl|UG|Xl_S22811523, gnl|UG|Xl_S13831575, gnl|UG|Xl_S13824768, gnl|UG|Xl_S35338079, gnl|UG|Xl_S14742630, gnl|UG|Xl_S35169036, gnl|UG|Xl_S25080903, …
GO:0007166	cell surface receptor linked signaling pathway	0.0213257	0.00276484	97	adam33, hhex, adam9, fzd2, mdfic, wnt5a, itga4, LOC397842, gnai3, Unknown, LOC495208, ctnnd1, Unknown, tcf7, smad1-b, Unknown, igfbp5, wasf2, Unknown, Unknown, sfrpx, Unknown, Unknown, gna14-b, LOC100037016, scube2, sfrp2, Unknown, gpr124, itgb2-b, Unknown, nphp3, Unknown, Unknown, mdc13, itgb6, itga2, col18mv-a, LOC398664, hes1-a, gng5-b, Unknown, yap1, LOC496349, MGC83163, tax1bp3, ctbp2, LOC44…	gnl|UG|Xl_S13824488, gnl|UG|Xl_S32411908, gnl|UG|Xl_S36662998, gnl|UG|Xl_S14927079, gnl|UG|Xl_S13797855, gnl|UG|Xl_S13589286, gnl|UG|Xl_S32409983, gnl|UG|Xl_S14219453, gnl|UG|Xl_S13831236, gnl|UG|Xl_S14216171, gnl|UG|Xl_S25815378, gnl|UG|Xl_S14911626, gnl|UG|Xl_S13804221, gnl|UG|Xl_S35791619, gnl|UG|Xl_S13684596, gnl|UG|Xl_S34316830, gnl|UG|Xl_S24228568, gnl|UG|Xl_S20966579, gnl|UG|Xl_S15622214, …
GO:0009653	anatomical structure morphogenesis	9.1893e-09	1.79361e-10	96	hhex, cxcr4-a, wnt5a, rxra, twist1, stat3.2, Unknown, grn, fn1, MGC52780, MGC52725, wasf2, id3-b, Unknown, igf2-a, tm-4, Unknown, scube2, Unknown, Unknown, Unknown, Unknown, ppp1r13l, Unknown, LOC398664, Unknown, LOC446916, bcl2l10, dcn, Unknown, setdb2, yap1, MGC83163, MGC69077, mobkl1b, Unknown, Unknown, tax1bp3, igf2-b, cdc42se1-b, cyfip1, aspn, wwtr1, cr1b, Unknown, Unknown, Unknown, pax3-b, …	gnl|UG|Xl_S35726542, gnl|UG|Xl_S36662998, gnl|UG|Xl_S19874801, gnl|UG|Xl_S13589286, gnl|UG|Xl_S32409983, gnl|UG|Xl_S16181835, gnl|UG|Xl_S20756132, gnl|UG|Xl_S21383305, gnl|UG|Xl_S27877850, gnl|UG|Xl_S13589580, gnl|UG|Xl_S25815378, gnl|UG|Xl_S14911626, gnl|UG|Xl_S14224013, gnl|UG|Xl_S13804221, gnl|UG|Xl_S14987552, gnl|UG|Xl_S34871989, gnl|UG|Xl_S15810313, gnl|UG|Xl_S15687907, gnl|UG|Xl_S38754626, …
GO:0000278	mitotic cell cycle	4.48837e-19	1.21497e-21	94	aurka, chek1, ncapg, cdc25c-b, tpx2-a, MGC68601, sept2-a, smc4, smc2, kif11-b, pmf1, mastl, ncapd2, haus8, cdk1-b, c10orf119, aurkb-b, cenpl, cdk2, aurka-b, tpx2-b, incenp-a, kif11-a, cdc20, mad2l1, aurkb-a, rpa3, LOC398141, pola1, cdk1-a, Unknown, kif15-b, Unknown, fbxo5-a, ncapg2, crlf3, lrrcc1, Unknown, cdca5-a, nuf2-b, nuf2-a, incenp-b, haus3, Unknown, cdc20, ccnb1.2, ncaph, spc24, ccnf, ube2…	gnl|UG|Xl_S27569408, gnl|UG|Xl_S35168937, gnl|UG|Xl_S13831290, gnl|UG|Xl_S13590122, gnl|UG|Xl_S21313058, gnl|UG|Xl_S21383334, gnl|UG|Xl_S29750587, gnl|UG|Xl_S16181846, gnl|UG|Xl_S13590783, gnl|UG|Xl_S21057503, gnl|UG|Xl_S22811523, gnl|UG|Xl_S35757595, gnl|UG|Xl_S13831575, gnl|UG|Xl_S13824768, gnl|UG|Xl_S35338079, gnl|UG|Xl_S14742630, gnl|UG|Xl_S25080903, gnl|UG|Xl_S13590742, gnl|UG|Xl_S35338048, …
GO:0071844	cellular component assembly at cellular level	3.53949e-11	4.48803e-13	91	aurka, rbbp4-a, hist1h1t, Unknown, Unknown, haus8, aurkb-b, MGC80877, aurka-b, MGC83272, incenp-a, Unknown, arpc1b, aurkb-a, wasf2, LOC398222, rpa3, cenpa, tubb6, Unknown, kif15-b, tm-4, incenp-b, haus3, actr3, tsga10, arpc4, Unknown, ociad2, ube2c, Unknown, hist1h2ad, snrpd2, Unknown, haus1, MGC69077, Unknown, hist2h3d, Unknown, haus7, Unknown, arpc5, Unknown, MGC83723, cyfip1, rpa3, Unknown, Un…	gnl|UG|Xl_S27569408, gnl|UG|Xl_S30141587, gnl|UG|Xl_S13590122, gnl|UG|Xl_S13810940, gnl|UG|Xl_S21313058, gnl|UG|Xl_S20756172, gnl|UG|Xl_S21383334, gnl|UG|Xl_S14216171, gnl|UG|Xl_S13824768, gnl|UG|Xl_S13590742, gnl|UG|Xl_S27877831, gnl|UG|Xl_S18976544, gnl|UG|Xl_S14911626, gnl|UG|Xl_S14222173, gnl|UG|Xl_S14221075, gnl|UG|Xl_S15810313, gnl|UG|Xl_S15687907, gnl|UG|Xl_S14221051, gnl|UG|Xl_S14222497, …
GO:0046483	heterocycle metabolic process	1.5693e-08	3.21954e-10	91	mcm2, mcm5-a, mcm4-a, mcm4-b, atp2a3, MGC68771, Unknown, dctpp1, Unknown, Unknown, paics, Unknown, arfgap3, prtfdc1, Unknown, mthfsd, Unknown, Unknown, Unknown, MGC80883, LOC496367, tyms, nme5, tpm2-a, Unknown, LOC443699, MGC69045, mcm7-a, Unknown, MGC83163, tax1bp3, txndc6, LOC445857, nme4-b, ada.2, arhgap9, ctps-b, bdh2, Unknown, nme4-a, Unknown, atic, Unknown, p2y11, Unknown, Unknown, Unknown,…	gnl|UG|Xl_S45452008, gnl|UG|Xl_S19674178, gnl|UG|Xl_S21696658, gnl|UG|Xl_S17537460, gnl|UG|Xl_S32411908, gnl|UG|Xl_S17058403, gnl|UG|Xl_S14227367, gnl|UG|Xl_S14219471, gnl|UG|Xl_S35768422, gnl|UG|Xl_S13831246, gnl|UG|Xl_S15811171, gnl|UG|Xl_S32396619, gnl|UG|Xl_S14216171, gnl|UG|Xl_S35791619, gnl|UG|Xl_S19656778, gnl|UG|Xl_S15687907, gnl|UG|Xl_S21312889, gnl|UG|Xl_S37223617, gnl|UG|Xl_S35731703, …
GO:0007010	cytoskeleton organization	1.20112e-16	5.98934e-19	89	aurka, chek1, cnn1, fmnl1, haus8, aurkb-b, MGC80877, aurka-b, MGC83272, haus6, incenp-a, Unknown, MGC68737, MGC64293, MGC52725, arpc1b, aurkb-a, wasf2, c6orf182, Unknown, kif15-b, Unknown, tm-4, Unknown, MGC82532, incenp-b, haus3, Unknown, actr3, arpc4, Unknown, ccnf, ociad2, plk1, MGC80982, tekt1, Unknown, haus1, MGC69077, vasp, Unknown, haus7, pfn1, arpc5, Unknown, inf2, LOC495032, Unknown, ndc…	gnl|UG|Xl_S27569408, gnl|UG|Xl_S13590122, gnl|UG|Xl_S21313058, gnl|UG|Xl_S21383336, gnl|UG|Xl_S21057503, gnl|UG|Xl_S14216171, gnl|UG|Xl_S17527687, gnl|UG|Xl_S13824768, gnl|UG|Xl_S14742630, gnl|UG|Xl_S13590742, gnl|UG|Xl_S18974026, gnl|UG|Xl_S35607594, gnl|UG|Xl_S14911626, gnl|UG|Xl_S37223653, gnl|UG|Xl_S14222173, gnl|UG|Xl_S15810313, gnl|UG|Xl_S15687907, gnl|UG|Xl_S15685724, gnl|UG|Xl_S32651624, …
GO:0000279	M phase	2.48438e-16	1.38041e-18	89	aurka, chek1, ncapg, cdc25c-b, tpx2-a, sept2-a, smc4, smc2, kif11-b, pmf1, mastl, ncapd2, haus8, cdk1-b, c10orf119, aurkb-b, cenpl, cdk2, aurka-b, haus6, tpx2-b, incenp-a, kif11-a, cdc20, mad2l1, aurkb-a, LOC398141, cdk1-a, Unknown, kif15-b, apitd1, Unknown, fbxo5-a, ncapg2, lrrcc1, Unknown, cdca5-a, nuf2-b, nuf2-a, incenp-b, haus3, Unknown, cdc20, ccnb1.2, ncaph, spc24, ccnf, Unknown, ube2c, plk…	gnl|UG|Xl_S27569408, gnl|UG|Xl_S35168937, gnl|UG|Xl_S22245732, gnl|UG|Xl_S13831290, gnl|UG|Xl_S13590122, gnl|UG|Xl_S21313058, gnl|UG|Xl_S29750587, gnl|UG|Xl_S16181846, gnl|UG|Xl_S13590783, gnl|UG|Xl_S21057503, gnl|UG|Xl_S22811523, gnl|UG|Xl_S35757595, gnl|UG|Xl_S13831575, gnl|UG|Xl_S13824768, gnl|UG|Xl_S35338079, gnl|UG|Xl_S14742630, gnl|UG|Xl_S25080903, gnl|UG|Xl_S13590742, gnl|UG|Xl_S35607594, …
GO:0002376	immune system process	5.27006e-17	2.1774e-19	86	hhex, cxcr4-a, LOC398628, myd88-a, lyn, LOC495464, LOC100189567, ets1-a, mhc2a, LOC100189577, LOC495208, MGC82682, tnfaip8l2-a, Unknown, LOC397725, c1s, melk, skap2-a, h2-aa, Unknown, Unknown, Unknown, LOC100037177, Unknown, LOC398664, Unknown, ctse-b, LOC443666, Unknown, Unknown, MGC69077, cfp, skap2-b, Unknown, tnfaip8l2-b, Unknown, Unknown, Unknown, fcrg2, c3, Unknown, lif, Unknown, Unknown, p…	gnl|UG|Xl_S35726542, gnl|UG|Xl_S13824488, gnl|UG|Xl_S20966931, gnl|UG|Xl_S22245719, gnl|UG|Xl_S36662998, gnl|UG|Xl_S38675488, gnl|UG|Xl_S13589287, gnl|UG|Xl_S15688771, gnl|UG|Xl_S22332503, gnl|UG|Xl_S32409983, gnl|UG|Xl_S15811171, gnl|UG|Xl_S36163404, gnl|UG|Xl_S35846582, gnl|UG|Xl_S25815378, gnl|UG|Xl_S14742602, gnl|UG|Xl_S13726730, gnl|UG|Xl_S25817881, gnl|UG|Xl_S13813559, gnl|UG|Xl_S34316830, …
GO:0065009	regulation of molecular function	1.38959e-13	1.14826e-15	85	cg10992, ccnb3, MGC68601, mdfic, ccnd2-a, Unknown, Unknown, LOC495419, mastl, wfs1, ccnb1, Unknown, cdc20, ctsb, mad2l1, arfgap3, id3-b, Unknown, Unknown, fbxo5-a, MGC80883, dap, Unknown, Unknown, pcolce2, Unknown, Unknown, LOC398664, tpm2-a, cdc20, ccnb1.2, plk1, MGC81153, MGC69045, MGC83163, ccnb2, fbxo5-b, Unknown, tax1bp3, ccna2, ccne2, LOC445857, arhgap9, Unknown, LOC496014, wwtr1, Unknown, …	gnl|UG|Xl_S36662998, gnl|UG|Xl_S18978786, gnl|UG|Xl_S16181835, gnl|UG|Xl_S13831220, gnl|UG|Xl_S22811523, gnl|UG|Xl_S14216171, gnl|UG|Xl_S13831575, gnl|UG|Xl_S18974046, gnl|UG|Xl_S25080903, gnl|UG|Xl_S25815378, gnl|UG|Xl_S14232596, gnl|UG|Xl_S34871988, gnl|UG|Xl_S15687907, gnl|UG|Xl_S21312889, gnl|UG|Xl_S24228568, gnl|UG|Xl_S20966579, gnl|UG|Xl_S15622214, gnl|UG|Xl_S26316793, gnl|UG|Xl_S26316777, …
GO:0048583	regulation of response to stimulus	3.41444e-06	1.21128e-07	84	hhex, chek1, mdfic, wnt5a, lyn, LOC495208, Unknown, Unknown, ect2, Unknown, LOC397725, c1s, Unknown, MGC82365, arfgap3, rasgrp2-a, Unknown, ect2, MGC80883, Unknown, crlf3, rasgrp2-b, scube2, Unknown, sfrp2, Unknown, Unknown, nphp3, Unknown, LOC398664, net1, Unknown, LOC443666, MGC69045, yap1, MGC83163, Unknown, cfp, tax1bp3, rasgrp1, c12orf48, arhgef3, vav1, LOC445857, aspn, arhgap9, Unknown, wwt…	gnl|UG|Xl_S22245727, gnl|UG|Xl_S35726542, gnl|UG|Xl_S13824488, gnl|UG|Xl_S36662998, gnl|UG|Xl_S14927079, gnl|UG|Xl_S38675488, gnl|UG|Xl_S14219471, gnl|UG|Xl_S13589287, gnl|UG|Xl_S13589286, gnl|UG|Xl_S21313030, gnl|UG|Xl_S32409983, gnl|UG|Xl_S13831236, gnl|UG|Xl_S14216171, gnl|UG|Xl_S25815378, gnl|UG|Xl_S14224013, gnl|UG|Xl_S25817881, gnl|UG|Xl_S13813559, gnl|UG|Xl_S21312889, gnl|UG|Xl_S34316830, …
GO:0000087	M phase of mitotic cell cycle	2.09993e-15	1.40614e-17	79	aurka, chek1, ncapg, cdc25c-b, tpx2-a, sept2-a, smc4, smc2, kif11-b, pmf1, mastl, ncapd2, haus8, cdk1-b, c10orf119, aurkb-b, cenpl, cdk2, aurka-b, tpx2-b, incenp-a, kif11-a, cdc20, mad2l1, aurkb-a, LOC398141, cdk1-a, Unknown, kif15-b, Unknown, fbxo5-a, ncapg2, lrrcc1, Unknown, cdca5-a, nuf2-b, nuf2-a, incenp-b, haus3, cdc20, ccnb1.2, ncaph, spc24, ccnf, ube2c, plk1, MGC81153, brrn1, setdb2, ccnb2…	gnl|UG|Xl_S27569408, gnl|UG|Xl_S35168937, gnl|UG|Xl_S13831290, gnl|UG|Xl_S13590122, gnl|UG|Xl_S21313058, gnl|UG|Xl_S29750587, gnl|UG|Xl_S16181846, gnl|UG|Xl_S13590783, gnl|UG|Xl_S21057503, gnl|UG|Xl_S22811523, gnl|UG|Xl_S35757595, gnl|UG|Xl_S13831575, gnl|UG|Xl_S13824768, gnl|UG|Xl_S35338079, gnl|UG|Xl_S14742630, gnl|UG|Xl_S25080903, gnl|UG|Xl_S13590742, gnl|UG|Xl_S35338048, gnl|UG|Xl_S14232596, …
GO:0050790	regulation of catalytic activity	9.58371e-16	6.28082e-18	78	cg10992, ccnb3, MGC68601, ccnd2-a, Unknown, Unknown, LOC495419, mastl, ccnb1, cdc20, ctsb, mad2l1, arfgap3, Unknown, Unknown, fbxo5-a, MGC80883, dap, Unknown, Unknown, pcolce2, Unknown, Unknown, LOC398664, tpm2-a, cdc20, ccnb1.2, plk1, MGC81153, MGC69045, MGC83163, ccnb2, fbxo5-b, tax1bp3, ccna2, ccne2, LOC445857, arhgap9, Unknown, LOC496014, wwtr1, Unknown, ccno, LOC397933, Unknown, p2y11, Unkno…	gnl|UG|Xl_S36662998, gnl|UG|Xl_S18978786, gnl|UG|Xl_S13831220, gnl|UG|Xl_S22811523, gnl|UG|Xl_S14216171, gnl|UG|Xl_S13831575, gnl|UG|Xl_S18974046, gnl|UG|Xl_S25080903, gnl|UG|Xl_S25815378, gnl|UG|Xl_S14232596, gnl|UG|Xl_S34871988, gnl|UG|Xl_S15687907, gnl|UG|Xl_S21312889, gnl|UG|Xl_S20966579, gnl|UG|Xl_S15622214, gnl|UG|Xl_S26316793, gnl|UG|Xl_S26316777, gnl|UG|Xl_S27569331, gnl|UG|Xl_S32649311, …
GO:0055086	nucleobase, nucleoside and nucleotide metabolic process	6.24841e-08	1.44215e-09	78	mcm2, mcm5-a, mcm4-a, mcm4-b, atp2a3, Unknown, rrm2b, dctpp1, Unknown, Unknown, paics, Unknown, arfgap3, prtfdc1, Unknown, dhfr, rrm2.2, Unknown, Unknown, Unknown, MGC80883, pnkp, tyms, nme5, tpm2-a, Unknown, MGC69045, mcm7-a, Unknown, MGC83163, tax1bp3, txndc6, LOC445857, nme4-b, ada.2, arhgap9, ctps-b, Unknown, nme4-a, atic, Unknown, p2y11, Unknown, Unknown, Unknown, Unknown, rab37, Unknown, Un…	gnl|UG|Xl_S45452008, gnl|UG|Xl_S21696658, gnl|UG|Xl_S32411908, gnl|UG|Xl_S17058403, gnl|UG|Xl_S14227367, gnl|UG|Xl_S14219471, gnl|UG|Xl_S35768422, gnl|UG|Xl_S13831246, gnl|UG|Xl_S15811171, gnl|UG|Xl_S14216171, gnl|UG|Xl_S35791619, gnl|UG|Xl_S19656778, gnl|UG|Xl_S15687907, gnl|UG|Xl_S21312889, gnl|UG|Xl_S35731703, gnl|UG|Xl_S13589855, gnl|UG|Xl_S22512023, gnl|UG|Xl_S20966579, gnl|UG|Xl_S13589830, …
GO:0008219	cell death	1.30545e-10	1.85989e-12	77	casp1-a, rxra, casp2, casp6, xCaspase-7, casp8, casp10, stk4, Unknown, Unknown, wfs1, Unknown, Unknown, Unknown, MGC52780, mad2l1, melk, dap, Unknown, MGC68465, cidec, Unknown, LOC398664, bak1, LOC414515, bcl2l10, pycard, plk1, MGC81153, yap1, dram1, sgms1, cidea, bcl2l14, ikbip, casp7, fancd2, Unknown, Unknown, Unknown, Unknown, Unknown, tjp2, Unknown, Unknown, LOC779043, bcl2l11, Unknown, bmf, …	gnl|UG|Xl_S45452008, gnl|UG|Xl_S20966931, gnl|UG|Xl_S36662998, gnl|UG|Xl_S14927079, gnl|UG|Xl_S14219471, gnl|UG|Xl_S14228795, gnl|UG|Xl_S20756145, gnl|UG|Xl_S21313358, gnl|UG|Xl_S21313332, gnl|UG|Xl_S13589580, gnl|UG|Xl_S25815378, gnl|UG|Xl_S18976544, gnl|UG|Xl_S37223658, gnl|UG|Xl_S14232596, gnl|UG|Xl_S36663047, gnl|UG|Xl_S38754626, gnl|UG|Xl_S32651624, gnl|UG|Xl_S22512017, gnl|UG|Xl_S20966579, …
GO:0016265	death	1.30545e-10	1.85989e-12	77	casp1-a, rxra, casp2, casp6, xCaspase-7, casp8, casp10, stk4, Unknown, Unknown, wfs1, Unknown, Unknown, Unknown, MGC52780, mad2l1, melk, dap, Unknown, MGC68465, cidec, Unknown, LOC398664, bak1, LOC414515, bcl2l10, pycard, plk1, MGC81153, yap1, dram1, sgms1, cidea, bcl2l14, ikbip, casp7, fancd2, Unknown, Unknown, Unknown, Unknown, Unknown, tjp2, Unknown, Unknown, LOC779043, bcl2l11, Unknown, bmf, …	gnl|UG|Xl_S45452008, gnl|UG|Xl_S20966931, gnl|UG|Xl_S36662998, gnl|UG|Xl_S14927079, gnl|UG|Xl_S14219471, gnl|UG|Xl_S14228795, gnl|UG|Xl_S20756145, gnl|UG|Xl_S21313358, gnl|UG|Xl_S21313332, gnl|UG|Xl_S13589580, gnl|UG|Xl_S25815378, gnl|UG|Xl_S18976544, gnl|UG|Xl_S37223658, gnl|UG|Xl_S14232596, gnl|UG|Xl_S36663047, gnl|UG|Xl_S38754626, gnl|UG|Xl_S32651624, gnl|UG|Xl_S22512017, gnl|UG|Xl_S20966579, …
GO:0006793	phosphorus metabolic process	1.52092e-08	3.0986e-10	77	aurka, chek1, ccnb3, MGC68601, lyn, ccnd2-a, Unknown, pdk4, LOC495208, LOC495419, mastl, Unknown, ccnb1, aurka-b, Unknown, melk, Unknown, MGC68754, syk, Unknown, ptpla, Unknown, pnkp, Unknown, lpin3, Unknown, Unknown, Unknown, LOC398664, ccnb1.2, ppp1r14b, Unknown, yap1, sgms1, Unknown, ccnb2, mobkl1b, ccna2, MGC83663, MGC80946, ccne2, Unknown, LOC495948, wwtr1, ccno, Unknown, LOC397933, Unknown,…	gnl|UG|Xl_S35726542, gnl|UG|Xl_S13824488, gnl|UG|Xl_S13590122, gnl|UG|Xl_S20966931, gnl|UG|Xl_S36662998, gnl|UG|Xl_S13589287, gnl|UG|Xl_S15811171, gnl|UG|Xl_S13822260, gnl|UG|Xl_S13831220, gnl|UG|Xl_S18974046, gnl|UG|Xl_S25815378, gnl|UG|Xl_S18976544, gnl|UG|Xl_S16995886, gnl|UG|Xl_S25816433, gnl|UG|Xl_S13802004, gnl|UG|Xl_S34871988, gnl|UG|Xl_S34316830, gnl|UG|Xl_S35731703, gnl|UG|Xl_S15622228, …
GO:0006796	phosphate metabolic process	1.52092e-08	3.0986e-10	77	aurka, chek1, ccnb3, MGC68601, lyn, ccnd2-a, Unknown, pdk4, LOC495208, LOC495419, mastl, Unknown, ccnb1, aurka-b, Unknown, melk, Unknown, MGC68754, syk, Unknown, ptpla, Unknown, pnkp, Unknown, lpin3, Unknown, Unknown, Unknown, LOC398664, ccnb1.2, ppp1r14b, Unknown, yap1, sgms1, Unknown, ccnb2, mobkl1b, ccna2, MGC83663, MGC80946, ccne2, Unknown, LOC495948, wwtr1, ccno, Unknown, LOC397933, Unknown,…	gnl|UG|Xl_S35726542, gnl|UG|Xl_S13824488, gnl|UG|Xl_S13590122, gnl|UG|Xl_S20966931, gnl|UG|Xl_S36662998, gnl|UG|Xl_S13589287, gnl|UG|Xl_S15811171, gnl|UG|Xl_S13822260, gnl|UG|Xl_S13831220, gnl|UG|Xl_S18974046, gnl|UG|Xl_S25815378, gnl|UG|Xl_S18976544, gnl|UG|Xl_S16995886, gnl|UG|Xl_S25816433, gnl|UG|Xl_S13802004, gnl|UG|Xl_S34871988, gnl|UG|Xl_S34316830, gnl|UG|Xl_S35731703, gnl|UG|Xl_S15622228, …
GO:0043933	macromolecular complex subunit organization	6.05211e-08	1.38822e-09	77	hist1h1t, Unknown, aurkb-b, MGC82682, MGC80877, dctpp1, MGC83272, Unknown, arpc1b, aurkb-a, rpa3, cenpa, Unknown, tubb6, fermt3, actr3, trim72, arpc4, Unknown, ociad2, ube2c, mgst1, Unknown, hist1h2ad, snrpd2, Unknown, vasp, hist2h3d, Unknown, arpc5, rpa3, Unknown, Unknown, snrpg, nup205, Unknown, LOC100036872, Unknown, Unknown, Unknown, Unknown, LOC446922, bcl2l11, Unknown, Unknown, Unknown, was…	gnl|UG|Xl_S13810945, gnl|UG|Xl_S13810940, gnl|UG|Xl_S21383334, gnl|UG|Xl_S32409983, gnl|UG|Xl_S14920666, gnl|UG|Xl_S14216171, gnl|UG|Xl_S13824768, gnl|UG|Xl_S27877831, gnl|UG|Xl_S37223653, gnl|UG|Xl_S14222173, gnl|UG|Xl_S14221075, gnl|UG|Xl_S15810313, gnl|UG|Xl_S15687907, gnl|UG|Xl_S14221051, gnl|UG|Xl_S35731703, gnl|UG|Xl_S14222497, gnl|UG|Xl_S15685724, gnl|UG|Xl_S32651624, gnl|UG|Xl_S13754175, …
GO:0009117	nucleotide metabolic process	2.44889e-09	4.36117e-11	76	mcm2, mcm5-a, mcm4-a, mcm4-b, atp2a3, Unknown, rrm2b, dctpp1, Unknown, Unknown, paics, Unknown, arfgap3, Unknown, dhfr, rrm2.2, Unknown, Unknown, Unknown, MGC80883, pnkp, tyms, nme5, tpm2-a, Unknown, MGC69045, mcm7-a, Unknown, MGC83163, tax1bp3, txndc6, LOC445857, nme4-b, ada.2, arhgap9, ctps-b, Unknown, nme4-a, atic, Unknown, p2y11, Unknown, Unknown, Unknown, Unknown, rab37, Unknown, Unknown, MG…	gnl|UG|Xl_S45452008, gnl|UG|Xl_S21696658, gnl|UG|Xl_S32411908, gnl|UG|Xl_S17058403, gnl|UG|Xl_S14227367, gnl|UG|Xl_S14219471, gnl|UG|Xl_S35768422, gnl|UG|Xl_S13831246, gnl|UG|Xl_S15811171, gnl|UG|Xl_S14216171, gnl|UG|Xl_S35791619, gnl|UG|Xl_S19656778, gnl|UG|Xl_S15687907, gnl|UG|Xl_S21312889, gnl|UG|Xl_S35731703, gnl|UG|Xl_S13589855, gnl|UG|Xl_S22512023, gnl|UG|Xl_S20966579, gnl|UG|Xl_S13589830, …
GO:0006753	nucleoside phosphate metabolic process	2.44889e-09	4.36117e-11	76	mcm2, mcm5-a, mcm4-a, mcm4-b, atp2a3, Unknown, rrm2b, dctpp1, Unknown, Unknown, paics, Unknown, arfgap3, Unknown, dhfr, rrm2.2, Unknown, Unknown, Unknown, MGC80883, pnkp, tyms, nme5, tpm2-a, Unknown, MGC69045, mcm7-a, Unknown, MGC83163, tax1bp3, txndc6, LOC445857, nme4-b, ada.2, arhgap9, ctps-b, Unknown, nme4-a, atic, Unknown, p2y11, Unknown, Unknown, Unknown, Unknown, rab37, Unknown, Unknown, MG…	gnl|UG|Xl_S45452008, gnl|UG|Xl_S21696658, gnl|UG|Xl_S32411908, gnl|UG|Xl_S17058403, gnl|UG|Xl_S14227367, gnl|UG|Xl_S14219471, gnl|UG|Xl_S35768422, gnl|UG|Xl_S13831246, gnl|UG|Xl_S15811171, gnl|UG|Xl_S14216171, gnl|UG|Xl_S35791619, gnl|UG|Xl_S19656778, gnl|UG|Xl_S15687907, gnl|UG|Xl_S21312889, gnl|UG|Xl_S35731703, gnl|UG|Xl_S13589855, gnl|UG|Xl_S22512023, gnl|UG|Xl_S20966579, gnl|UG|Xl_S13589830, …
GO:0043436	oxoacid metabolic process	3.14606e-06	1.11159e-07	76	gldc, LOC100036942, ggh.2, Unknown, MGC68535, Unknown, kars, me3, dhfr, rnpep, Unknown, kiaa1524, Unknown, ptpla, Unknown, amt, MGC80387, Unknown, Unknown, shmt1, Unknown, bhmt, hpgds-a, cpt2, gcsh, a2ld1, hpd, Unknown, hadha, gsr, mgst1, tat, ptplad2, hgd, lta4h, glul-b, acy1.1, adi1, Unknown, ctps-b, LOC733290, sgpl1, MGC154434, tmlhe, Unknown, gstp1, Unknown, snrpg, Unknown, cryl1, Unknown, as…	gnl|UG|Xl_S15220660, gnl|UG|Xl_S21313085, gnl|UG|Xl_S36163466, gnl|UG|Xl_S13831246, gnl|UG|Xl_S36163419, gnl|UG|Xl_S36163415, gnl|UG|Xl_S32396619, gnl|UG|Xl_S13831578, gnl|UG|Xl_S13831568, gnl|UG|Xl_S27877857, gnl|UG|Xl_S20756104, gnl|UG|Xl_S16984023, gnl|UG|Xl_S18976544, gnl|UG|Xl_S25816433, gnl|UG|Xl_S22159681, gnl|UG|Xl_S34316830, gnl|UG|Xl_S34324714, gnl|UG|Xl_S14216405, gnl|UG|Xl_S20755623, …
GO:0019752	carboxylic acid metabolic process	3.14606e-06	1.11159e-07	76	gldc, LOC100036942, ggh.2, Unknown, MGC68535, Unknown, kars, me3, dhfr, rnpep, Unknown, kiaa1524, Unknown, ptpla, Unknown, amt, MGC80387, Unknown, Unknown, shmt1, Unknown, bhmt, hpgds-a, cpt2, gcsh, a2ld1, hpd, Unknown, hadha, gsr, mgst1, tat, ptplad2, hgd, lta4h, glul-b, acy1.1, adi1, Unknown, ctps-b, LOC733290, sgpl1, MGC154434, tmlhe, Unknown, gstp1, Unknown, snrpg, Unknown, cryl1, Unknown, as…	gnl|UG|Xl_S15220660, gnl|UG|Xl_S21313085, gnl|UG|Xl_S36163466, gnl|UG|Xl_S13831246, gnl|UG|Xl_S36163419, gnl|UG|Xl_S36163415, gnl|UG|Xl_S32396619, gnl|UG|Xl_S13831578, gnl|UG|Xl_S13831568, gnl|UG|Xl_S27877857, gnl|UG|Xl_S20756104, gnl|UG|Xl_S16984023, gnl|UG|Xl_S18976544, gnl|UG|Xl_S25816433, gnl|UG|Xl_S22159681, gnl|UG|Xl_S34316830, gnl|UG|Xl_S34324714, gnl|UG|Xl_S14216405, gnl|UG|Xl_S20755623, …
GO:0006082	organic acid metabolic process	3.14606e-06	1.11159e-07	76	gldc, LOC100036942, ggh.2, Unknown, MGC68535, Unknown, kars, me3, dhfr, rnpep, Unknown, kiaa1524, Unknown, ptpla, Unknown, amt, MGC80387, Unknown, Unknown, shmt1, Unknown, bhmt, hpgds-a, cpt2, gcsh, a2ld1, hpd, Unknown, hadha, gsr, mgst1, tat, ptplad2, hgd, lta4h, glul-b, acy1.1, adi1, Unknown, ctps-b, LOC733290, sgpl1, MGC154434, tmlhe, Unknown, gstp1, Unknown, snrpg, Unknown, cryl1, Unknown, as…	gnl|UG|Xl_S15220660, gnl|UG|Xl_S21313085, gnl|UG|Xl_S36163466, gnl|UG|Xl_S13831246, gnl|UG|Xl_S36163419, gnl|UG|Xl_S36163415, gnl|UG|Xl_S32396619, gnl|UG|Xl_S13831578, gnl|UG|Xl_S13831568, gnl|UG|Xl_S27877857, gnl|UG|Xl_S20756104, gnl|UG|Xl_S16984023, gnl|UG|Xl_S18976544, gnl|UG|Xl_S25816433, gnl|UG|Xl_S22159681, gnl|UG|Xl_S34316830, gnl|UG|Xl_S34324714, gnl|UG|Xl_S14216405, gnl|UG|Xl_S20755623, …
GO:0042180	cellular ketone metabolic process	1.05671e-05	4.26056e-07	76	gldc, LOC100036942, ggh.2, Unknown, MGC68535, Unknown, kars, me3, dhfr, rnpep, Unknown, kiaa1524, Unknown, ptpla, Unknown, amt, MGC80387, Unknown, Unknown, shmt1, Unknown, bhmt, hpgds-a, cpt2, gcsh, a2ld1, hpd, Unknown, hadha, gsr, mgst1, tat, ptplad2, hgd, lta4h, glul-b, acy1.1, adi1, Unknown, ctps-b, LOC733290, sgpl1, MGC154434, tmlhe, Unknown, gstp1, Unknown, snrpg, Unknown, cryl1, Unknown, as…	gnl|UG|Xl_S15220660, gnl|UG|Xl_S21313085, gnl|UG|Xl_S36163466, gnl|UG|Xl_S13831246, gnl|UG|Xl_S36163419, gnl|UG|Xl_S36163415, gnl|UG|Xl_S32396619, gnl|UG|Xl_S13831578, gnl|UG|Xl_S13831568, gnl|UG|Xl_S27877857, gnl|UG|Xl_S20756104, gnl|UG|Xl_S16984023, gnl|UG|Xl_S18976544, gnl|UG|Xl_S25816433, gnl|UG|Xl_S22159681, gnl|UG|Xl_S34316830, gnl|UG|Xl_S34324714, gnl|UG|Xl_S14216405, gnl|UG|Xl_S20755623, …
GO:0007067	mitosis	4.26677e-15	3.10023e-17	75	aurka, chek1, ncapg, cdc25c-b, tpx2-a, sept2-a, smc4, smc2, kif11-b, pmf1, mastl, ncapd2, haus8, cdk1-b, c10orf119, aurkb-b, cenpl, cdk2, aurka-b, tpx2-b, incenp-a, kif11-a, cdc20, mad2l1, aurkb-a, cdk1-a, Unknown, kif15-b, fbxo5-a, ncapg2, lrrcc1, Unknown, cdca5-a, nuf2-b, nuf2-a, incenp-b, haus3, cdc20, ccnb1.2, ncaph, spc24, ccnf, ube2c, plk1, MGC81153, brrn1, setdb2, ccnb2, fbxo5-b, kif2c, Un…	gnl|UG|Xl_S27569408, gnl|UG|Xl_S35168937, gnl|UG|Xl_S13831290, gnl|UG|Xl_S13590122, gnl|UG|Xl_S21313058, gnl|UG|Xl_S29750587, gnl|UG|Xl_S16181846, gnl|UG|Xl_S13590783, gnl|UG|Xl_S21057503, gnl|UG|Xl_S22811523, gnl|UG|Xl_S35757595, gnl|UG|Xl_S13831575, gnl|UG|Xl_S35338079, gnl|UG|Xl_S25080903, gnl|UG|Xl_S13590742, gnl|UG|Xl_S35338048, gnl|UG|Xl_S14232596, gnl|UG|Xl_S14221075, gnl|UG|Xl_S21312883, …
GO:0000280	nuclear division	4.26677e-15	3.10023e-17	75	aurka, chek1, ncapg, cdc25c-b, tpx2-a, sept2-a, smc4, smc2, kif11-b, pmf1, mastl, ncapd2, haus8, cdk1-b, c10orf119, aurkb-b, cenpl, cdk2, aurka-b, tpx2-b, incenp-a, kif11-a, cdc20, mad2l1, aurkb-a, cdk1-a, Unknown, kif15-b, fbxo5-a, ncapg2, lrrcc1, Unknown, cdca5-a, nuf2-b, nuf2-a, incenp-b, haus3, cdc20, ccnb1.2, ncaph, spc24, ccnf, ube2c, plk1, MGC81153, brrn1, setdb2, ccnb2, fbxo5-b, kif2c, Un…	gnl|UG|Xl_S27569408, gnl|UG|Xl_S35168937, gnl|UG|Xl_S13831290, gnl|UG|Xl_S13590122, gnl|UG|Xl_S21313058, gnl|UG|Xl_S29750587, gnl|UG|Xl_S16181846, gnl|UG|Xl_S13590783, gnl|UG|Xl_S21057503, gnl|UG|Xl_S22811523, gnl|UG|Xl_S35757595, gnl|UG|Xl_S13831575, gnl|UG|Xl_S35338079, gnl|UG|Xl_S25080903, gnl|UG|Xl_S13590742, gnl|UG|Xl_S35338048, gnl|UG|Xl_S14232596, gnl|UG|Xl_S14221075, gnl|UG|Xl_S21312883, …
GO:0048285	organelle fission	3.53547e-14	2.77035e-16	75	aurka, chek1, ncapg, cdc25c-b, tpx2-a, sept2-a, smc4, smc2, kif11-b, pmf1, mastl, ncapd2, haus8, cdk1-b, c10orf119, aurkb-b, cenpl, cdk2, aurka-b, tpx2-b, incenp-a, kif11-a, cdc20, mad2l1, aurkb-a, cdk1-a, Unknown, kif15-b, fbxo5-a, ncapg2, lrrcc1, Unknown, cdca5-a, nuf2-b, nuf2-a, incenp-b, haus3, cdc20, ccnb1.2, ncaph, spc24, ccnf, ube2c, plk1, MGC81153, brrn1, setdb2, ccnb2, fbxo5-b, kif2c, Un…	gnl|UG|Xl_S27569408, gnl|UG|Xl_S35168937, gnl|UG|Xl_S13831290, gnl|UG|Xl_S13590122, gnl|UG|Xl_S21313058, gnl|UG|Xl_S29750587, gnl|UG|Xl_S16181846, gnl|UG|Xl_S13590783, gnl|UG|Xl_S21057503, gnl|UG|Xl_S22811523, gnl|UG|Xl_S35757595, gnl|UG|Xl_S13831575, gnl|UG|Xl_S35338079, gnl|UG|Xl_S25080903, gnl|UG|Xl_S13590742, gnl|UG|Xl_S35338048, gnl|UG|Xl_S14232596, gnl|UG|Xl_S14221075, gnl|UG|Xl_S21312883, …
GO:0006915	apoptosis	6.75303e-10	1.0968e-11	74	casp1-a, rxra, casp2, casp6, xCaspase-7, casp8, casp10, stk4, Unknown, Unknown, wfs1, Unknown, Unknown, MGC52780, mad2l1, melk, dap, Unknown, MGC68465, cidec, Unknown, LOC398664, bak1, LOC414515, bcl2l10, pycard, plk1, MGC81153, yap1, dram1, sgms1, cidea, bcl2l14, ikbip, casp7, fancd2, Unknown, Unknown, Unknown, Unknown, Unknown, tjp2, Unknown, Unknown, LOC779043, bcl2l11, Unknown, bmf, Unknown, …	gnl|UG|Xl_S20966931, gnl|UG|Xl_S36662998, gnl|UG|Xl_S14927079, gnl|UG|Xl_S14219471, gnl|UG|Xl_S14228795, gnl|UG|Xl_S20756145, gnl|UG|Xl_S21313358, gnl|UG|Xl_S21313332, gnl|UG|Xl_S13589580, gnl|UG|Xl_S25815378, gnl|UG|Xl_S18976544, gnl|UG|Xl_S37223658, gnl|UG|Xl_S14232596, gnl|UG|Xl_S36663047, gnl|UG|Xl_S38754626, gnl|UG|Xl_S22512017, gnl|UG|Xl_S20966579, gnl|UG|Xl_S15622214, gnl|UG|Xl_S25049798, …
GO:0012501	programmed cell death	6.75303e-10	1.0968e-11	74	casp1-a, rxra, casp2, casp6, xCaspase-7, casp8, casp10, stk4, Unknown, Unknown, wfs1, Unknown, Unknown, MGC52780, mad2l1, melk, dap, Unknown, MGC68465, cidec, Unknown, LOC398664, bak1, LOC414515, bcl2l10, pycard, plk1, MGC81153, yap1, dram1, sgms1, cidea, bcl2l14, ikbip, casp7, fancd2, Unknown, Unknown, Unknown, Unknown, Unknown, tjp2, Unknown, Unknown, LOC779043, bcl2l11, Unknown, bmf, Unknown, …	gnl|UG|Xl_S20966931, gnl|UG|Xl_S36662998, gnl|UG|Xl_S14927079, gnl|UG|Xl_S14219471, gnl|UG|Xl_S14228795, gnl|UG|Xl_S20756145, gnl|UG|Xl_S21313358, gnl|UG|Xl_S21313332, gnl|UG|Xl_S13589580, gnl|UG|Xl_S25815378, gnl|UG|Xl_S18976544, gnl|UG|Xl_S37223658, gnl|UG|Xl_S14232596, gnl|UG|Xl_S36663047, gnl|UG|Xl_S38754626, gnl|UG|Xl_S22512017, gnl|UG|Xl_S20966579, gnl|UG|Xl_S15622214, gnl|UG|Xl_S25049798, …
GO:0033554	cellular response to stress	1.32353e-07	3.2433e-09	74	lig1, rad51-b, chek1, fen1-a, exo1, kif22, fen1-b, kiff22a, clspn, rxra, smc4, smc2, mastl, wfs1, msh2, xrcc5, Unknown, msh6, ung, LOC398222, rpa3, zswim7, pola1, tipin, rad51-a, apitd1, brca1, dap, rbbp8, pnkp, cdca5-a, c19orf40, dna2, eepd1, xrcc1, Unknown, plk1, yap1, foxm1, dtl-b, pcna, c12orf48, c10orf78, rpa3, ogg1, chaf1a, LOC100125664, Unknown, Unknown, fancd2, fancl, neil3, LOC446289, Un…	gnl|UG|Xl_S35139458, gnl|UG|Xl_S30141587, gnl|UG|Xl_S22528443, gnl|UG|Xl_S21313039, gnl|UG|Xl_S21383334, gnl|UG|Xl_S21313372, gnl|UG|Xl_S13589580, gnl|UG|Xl_S25815378, gnl|UG|Xl_S20337275, gnl|UG|Xl_S20755687, gnl|UG|Xl_S14222155, gnl|UG|Xl_S14216437, gnl|UG|Xl_S15687907, gnl|UG|Xl_S32651624, gnl|UG|Xl_S55309180, gnl|UG|Xl_S15622214, gnl|UG|Xl_S25049798, gnl|UG|Xl_S25049797, gnl|UG|Xl_S20755973, …
GO:0065003	macromolecular complex assembly	5.03589e-08	1.14795e-09	73	hist1h1t, Unknown, aurkb-b, MGC82682, MGC80877, dctpp1, MGC83272, Unknown, arpc1b, aurkb-a, rpa3, cenpa, Unknown, tubb6, fermt3, actr3, trim72, arpc4, Unknown, ociad2, ube2c, mgst1, Unknown, hist1h2ad, snrpd2, Unknown, vasp, hist2h3d, Unknown, arpc5, rpa3, Unknown, Unknown, snrpg, nup205, Unknown, LOC100036872, Unknown, Unknown, Unknown, Unknown, LOC446922, bcl2l11, Unknown, Unknown, Unknown, was…	gnl|UG|Xl_S13810940, gnl|UG|Xl_S21383334, gnl|UG|Xl_S32409983, gnl|UG|Xl_S14216171, gnl|UG|Xl_S13824768, gnl|UG|Xl_S27877831, gnl|UG|Xl_S37223653, gnl|UG|Xl_S14222173, gnl|UG|Xl_S14221075, gnl|UG|Xl_S15810313, gnl|UG|Xl_S15687907, gnl|UG|Xl_S14221051, gnl|UG|Xl_S35731703, gnl|UG|Xl_S14222497, gnl|UG|Xl_S15685724, gnl|UG|Xl_S32651624, gnl|UG|Xl_S13813839, gnl|UG|Xl_S20755967, gnl|UG|Xl_S14833132, …
GO:0005975	carbohydrate metabolic process	0.0240104	0.00313091	73	gale, galk2, Unknown, Unknown, MGC80644, nup35, Unknown, fbp1, ctbs, hexb, Unknown, fuca, b3gnt5-a, b4galt3, xaldb, dgat2l1-a, LOC446305, slc3a2, pfkfb1, b3gnt2, Unknown, npl-b, naga-a, fuca1, renbp, MGC98819, dcn, glb1, chst11, Unknown, aldob, ppp1r3c.1, pklr, pck2, stt3a, LOC496041, MGC83663, naga-b, idua, MGC83705, fggy, lyg2, LOC495948, Unknown, glb1l, st3gal2.2, Unknown, gla, snrpg, nup205, …	gnl|UG|Xl_S26464618, gnl|UG|Xl_S21313090, gnl|UG|Xl_S36163485, gnl|UG|Xl_S17537464, gnl|UG|Xl_S24455980, gnl|UG|Xl_S24455977, gnl|UG|Xl_S13831260, gnl|UG|Xl_S35839476, gnl|UG|Xl_S22332502, gnl|UG|Xl_S32400712, gnl|UG|Xl_S15218349, gnl|UG|Xl_S32396619, gnl|UG|Xl_S16181819, gnl|UG|Xl_S32407402, gnl|UG|Xl_S35372151, gnl|UG|Xl_S15688704, gnl|UG|Xl_S21313324, gnl|UG|Xl_S35169019, gnl|UG|Xl_S18976544, …
GO:0007154	cell communication	4.62697e-06	1.68757e-07	72	hhex, mdfic, wnt5a, lyn, Unknown, Unknown, gjc1, MGC116559, Unknown, Unknown, snx18-b, gjb2, gjc1, dap, crlf3, scube2, snx22, sfrp2, Unknown, Unknown, nphp3, Unknown, LOC398664, Unknown, comt, snx33, yap1, hs1bp3, MGC83163, LOC496311, Unknown, tax1bp3, dlgap5, MGC80831, LOC445857, aspn, Unknown, wwtr1, Unknown, ncf4, Unknown, Unknown, frzb, lif, Unknown, Unknown, Unknown, Unknown, Unknown, osr1, …	gnl|UG|Xl_S35726542, gnl|UG|Xl_S32411908, gnl|UG|Xl_S36662998, gnl|UG|Xl_S14927079, gnl|UG|Xl_S13589287, gnl|UG|Xl_S13589286, gnl|UG|Xl_S32409983, gnl|UG|Xl_S13831236, gnl|UG|Xl_S17527699, gnl|UG|Xl_S13831587, gnl|UG|Xl_S14216171, gnl|UG|Xl_S22811517, gnl|UG|Xl_S21938815, gnl|UG|Xl_S25815378, gnl|UG|Xl_S18976544, gnl|UG|Xl_S13831527, gnl|UG|Xl_S14224013, gnl|UG|Xl_S25817881, gnl|UG|Xl_S21312889, …
GO:0016310	phosphorylation	2.63581e-11	3.30462e-13	69	aurka, chek1, ccnb3, MGC68601, lyn, ccnd2-a, Unknown, pdk4, LOC495208, LOC495419, mastl, Unknown, ccnb1, aurka-b, Unknown, melk, Unknown, MGC68754, syk, Unknown, Unknown, pnkp, Unknown, Unknown, Unknown, Unknown, LOC398664, ccnb1.2, ppp1r14b, Unknown, yap1, sgms1, Unknown, ccnb2, mobkl1b, ccna2, MGC80946, ccne2, Unknown, wwtr1, ccno, Unknown, LOC397933, Unknown, lif, Unknown, Unknown, cycb3, Unkn…	gnl|UG|Xl_S35726542, gnl|UG|Xl_S13824488, gnl|UG|Xl_S13590122, gnl|UG|Xl_S20966931, gnl|UG|Xl_S36662998, gnl|UG|Xl_S13589287, gnl|UG|Xl_S15811171, gnl|UG|Xl_S13831220, gnl|UG|Xl_S18974046, gnl|UG|Xl_S25815378, gnl|UG|Xl_S18976544, gnl|UG|Xl_S16995886, gnl|UG|Xl_S25816433, gnl|UG|Xl_S34871988, gnl|UG|Xl_S34316830, gnl|UG|Xl_S35731703, gnl|UG|Xl_S15622228, gnl|UG|Xl_S14216405, gnl|UG|Xl_S26316777, …
GO:0007017	microtubule-based process	1.18335e-10	1.61849e-12	68	aurka, cenpe, chek1, kif22, kiff22a, kifc1, kif11-b, kif4a, kif20b, haus8, aurkb-b, aurka-b, haus6, incenp-a, Unknown, kif11-a, Unknown, aurkb-a, c6orf182, tubb6, kif15-b, Unknown, LOC495414, Unknown, Unknown, dnali1, incenp-b, haus3, Unknown, ccnf, kif18a, plk1, tekt1, Unknown, Unknown, haus1, haus7, kif2c, Unknown, kif15-a, kif18b, kif20a, ndc80, plk4, Unknown, Unknown, Unknown, rcc1-b, tekt3, …	gnl|UG|Xl_S27569408, gnl|UG|Xl_S13590122, gnl|UG|Xl_S22332540, gnl|UG|Xl_S21313058, gnl|UG|Xl_S14219471, gnl|UG|Xl_S21057503, gnl|UG|Xl_S14742630, gnl|UG|Xl_S13590742, gnl|UG|Xl_S18974026, gnl|UG|Xl_S35607594, gnl|UG|Xl_S27877831, gnl|UG|Xl_S20755687, gnl|UG|Xl_S14222173, gnl|UG|Xl_S32651624, gnl|UG|Xl_S20966585, gnl|UG|Xl_S14222114, gnl|UG|Xl_S26316793, gnl|UG|Xl_S23254648, gnl|UG|Xl_S26316764, …
GO:0023051	regulation of signaling process	0.00183287	0.000148583	68	hhex, mdfic, wnt5a, lyn, LOC495208, Unknown, Unknown, Unknown, ect2, MGC82365, arfgap3, rasgrp2-a, Unknown, ect2, MGC80883, crlf3, rasgrp2-b, scube2, Unknown, sfrp2, Unknown, Unknown, nphp3, Unknown, LOC398664, net1, Unknown, MGC69045, yap1, MGC83163, tax1bp3, rasgrp1, arhgef3, vav1, LOC445857, aspn, arhgap9, Unknown, wwtr1, Unknown, Unknown, frzb, lif, Unknown, Unknown, Unknown, Unknown, Unknown…	gnl|UG|Xl_S22245727, gnl|UG|Xl_S35726542, gnl|UG|Xl_S13824488, gnl|UG|Xl_S36662998, gnl|UG|Xl_S14927079, gnl|UG|Xl_S14219471, gnl|UG|Xl_S13589287, gnl|UG|Xl_S13589286, gnl|UG|Xl_S21313030, gnl|UG|Xl_S32409983, gnl|UG|Xl_S13831236, gnl|UG|Xl_S14216171, gnl|UG|Xl_S25815378, gnl|UG|Xl_S18976544, gnl|UG|Xl_S14224013, gnl|UG|Xl_S21312889, gnl|UG|Xl_S34316830, gnl|UG|Xl_S20966579, gnl|UG|Xl_S16992889, …
GO:0009308	amine metabolic process	3.08692e-06	1.0731e-07	67	gldc, LOC100036942, ggh.2, Unknown, MGC80644, odc1, MGC68535, kars, ctbs, dhfr, kiaa1524, Unknown, ptpla, Unknown, amt, Unknown, Unknown, shmt1, Unknown, bhmt, hpgds-a, gcsh, a2ld1, dcn, hpd, Unknown, comt, gsr, mgst1, tat, hgd, glul-b, acy1.1, adi1, lyg2, Unknown, ctps-b, LOC733290, MGC154434, tmlhe, Unknown, gstp1, Unknown, snrpg, asns, kmo, Unknown, Unknown, Unknown, sds, Unknown, th, Unknown,…	gnl|UG|Xl_S26464618, gnl|UG|Xl_S15220660, gnl|UG|Xl_S21313085, gnl|UG|Xl_S13831246, gnl|UG|Xl_S36163419, gnl|UG|Xl_S36163415, gnl|UG|Xl_S15218349, gnl|UG|Xl_S32396619, gnl|UG|Xl_S13831578, gnl|UG|Xl_S16181819, gnl|UG|Xl_S13831568, gnl|UG|Xl_S27877857, gnl|UG|Xl_S16984023, gnl|UG|Xl_S15688704, gnl|UG|Xl_S18976544, gnl|UG|Xl_S25816433, gnl|UG|Xl_S22159681, gnl|UG|Xl_S14920935, gnl|UG|Xl_S20755668, …
GO:0072521	purine-containing compound metabolic process	2.53436e-09	4.58561e-11	66	mcm2, mcm5-a, mcm4-a, mcm4-b, atp2a3, Unknown, dctpp1, Unknown, Unknown, paics, Unknown, arfgap3, prtfdc1, Unknown, Unknown, MGC80883, nme5, tpm2-a, Unknown, MGC69045, mcm7-a, Unknown, MGC83163, tax1bp3, txndc6, LOC445857, nme4-b, ada.2, arhgap9, Unknown, nme4-a, atic, p2y11, Unknown, Unknown, Unknown, rab37, Unknown, Unknown, tjp2, MGC82526, rcc1-b, mcm5-b, Unknown, Unknown, Unknown, Unknown, MG…	gnl|UG|Xl_S45452008, gnl|UG|Xl_S21696658, gnl|UG|Xl_S32411908, gnl|UG|Xl_S17058403, gnl|UG|Xl_S14227367, gnl|UG|Xl_S14219471, gnl|UG|Xl_S15811171, gnl|UG|Xl_S14216171, gnl|UG|Xl_S35791619, gnl|UG|Xl_S19656778, gnl|UG|Xl_S15687907, gnl|UG|Xl_S21312889, gnl|UG|Xl_S13589855, gnl|UG|Xl_S22512023, gnl|UG|Xl_S20966579, gnl|UG|Xl_S13589830, gnl|UG|Xl_S26316793, gnl|UG|Xl_S27569365, gnl|UG|Xl_S34871923, …
GO:0022610	biological adhesion	3.77986e-08	8.29319e-10	65	thbs3, cdh1-a, pxn, kcp, itga4, LOC397842, fn1, ctnnd1, jup-b, LOC100127293, MGC81522, col18a1, col6a1, Unknown, LOC446245, itgb2-b, fermt3, itgb6, itga2, LOC398664, egfl6, LOC398292, col5a1, cd44, thbs1, MGC69077, Unknown, dcbld1, ctnna1, nid2, Unknown, plekha2, tnfaip6, Unknown, parvg, Unknown, Unknown, LOC779026, Unknown, Unknown, Unknown, bcl2l11, Unknown, Unknown, Unknown, LOC494682, foxc1-b…	gnl|UG|Xl_S14228143, gnl|UG|Xl_S13590494, gnl|UG|Xl_S17058413, gnl|UG|Xl_S36662998, gnl|UG|Xl_S13797855, gnl|UG|Xl_S32409983, gnl|UG|Xl_S13746945, gnl|UG|Xl_S21313028, gnl|UG|Xl_S36163405, gnl|UG|Xl_S20756132, gnl|UG|Xl_S14774141, gnl|UG|Xl_S29750546, gnl|UG|Xl_S25815378, gnl|UG|Xl_S14987564, gnl|UG|Xl_S35765787, gnl|UG|Xl_S13813559, gnl|UG|Xl_S41666659, gnl|UG|Xl_S20337247, gnl|UG|Xl_S15687907, …
GO:0007155	cell adhesion	3.77986e-08	8.29319e-10	65	thbs3, cdh1-a, pxn, kcp, itga4, LOC397842, fn1, ctnnd1, jup-b, LOC100127293, MGC81522, col18a1, col6a1, Unknown, LOC446245, itgb2-b, fermt3, itgb6, itga2, LOC398664, egfl6, LOC398292, col5a1, cd44, thbs1, MGC69077, Unknown, dcbld1, ctnna1, nid2, Unknown, plekha2, tnfaip6, Unknown, parvg, Unknown, Unknown, LOC779026, Unknown, Unknown, Unknown, bcl2l11, Unknown, Unknown, Unknown, LOC494682, foxc1-b…	gnl|UG|Xl_S14228143, gnl|UG|Xl_S13590494, gnl|UG|Xl_S17058413, gnl|UG|Xl_S36662998, gnl|UG|Xl_S13797855, gnl|UG|Xl_S32409983, gnl|UG|Xl_S13746945, gnl|UG|Xl_S21313028, gnl|UG|Xl_S36163405, gnl|UG|Xl_S20756132, gnl|UG|Xl_S14774141, gnl|UG|Xl_S29750546, gnl|UG|Xl_S25815378, gnl|UG|Xl_S14987564, gnl|UG|Xl_S35765787, gnl|UG|Xl_S13813559, gnl|UG|Xl_S41666659, gnl|UG|Xl_S20337247, gnl|UG|Xl_S15687907, …
GO:0044282	small molecule catabolic process	6.27338e-08	1.45685e-09	65	mcm2, mcm5-a, mcm4-a, mcm4-b, Unknown, dctpp1, Unknown, Unknown, Unknown, Unknown, arfgap3, xaldb, Unknown, Unknown, MGC80883, amt, Unknown, tpm2-a, gcsh, Unknown, a2ld1, hadha, aldob, MGC69045, mcm7-a, tat, Unknown, MGC83163, hgd, pklr, tax1bp3, MGC83663, LOC445857, arhgap9, Unknown, snrpg, Unknown, Unknown, Unknown, rab37, eno4, Unknown, Unknown, rcc1-b, kmo, mcm5-b, Unknown, Unknown, Unknown, …	gnl|UG|Xl_S45452008, gnl|UG|Xl_S36163485, gnl|UG|Xl_S17537464, gnl|UG|Xl_S32411908, gnl|UG|Xl_S17058403, gnl|UG|Xl_S14227367, gnl|UG|Xl_S14219471, gnl|UG|Xl_S32396619, gnl|UG|Xl_S35791619, gnl|UG|Xl_S15687907, gnl|UG|Xl_S21312889, gnl|UG|Xl_S13589855, gnl|UG|Xl_S20966579, gnl|UG|Xl_S13589830, gnl|UG|Xl_S26316793, gnl|UG|Xl_S19561153, gnl|UG|Xl_S32649311, gnl|UG|Xl_S17058353, gnl|UG|Xl_S13721864, …
GO:0009966	regulation of signal transduction	0.00186317	0.000151304	65	hhex, mdfic, wnt5a, lyn, LOC495208, Unknown, Unknown, ect2, MGC82365, arfgap3, rasgrp2-a, Unknown, ect2, MGC80883, crlf3, rasgrp2-b, scube2, Unknown, sfrp2, Unknown, Unknown, nphp3, Unknown, LOC398664, net1, Unknown, MGC69045, yap1, MGC83163, tax1bp3, rasgrp1, arhgef3, vav1, LOC445857, aspn, arhgap9, Unknown, wwtr1, Unknown, Unknown, frzb, lif, Unknown, Unknown, Unknown, Unknown, Unknown, Unknown…	gnl|UG|Xl_S22245727, gnl|UG|Xl_S35726542, gnl|UG|Xl_S13824488, gnl|UG|Xl_S36662998, gnl|UG|Xl_S14927079, gnl|UG|Xl_S14219471, gnl|UG|Xl_S13589287, gnl|UG|Xl_S13589286, gnl|UG|Xl_S21313030, gnl|UG|Xl_S32409983, gnl|UG|Xl_S13831236, gnl|UG|Xl_S14216171, gnl|UG|Xl_S25815378, gnl|UG|Xl_S14224013, gnl|UG|Xl_S21312889, gnl|UG|Xl_S34316830, gnl|UG|Xl_S20966579, gnl|UG|Xl_S16992889, gnl|UG|Xl_S17058397, …
GO:0006260	DNA replication	1.00454e-16	4.72285e-19	62	lig1, cdt1, orc3l, orc1l, mcm2, mcm5-a, mcm4-a, fen1-a, fen1-b, rbbp4-a, mcm10, mcm4-b, pole2, orc2l, gins4, gins2, c10orf119, MGC53867, mcm7-b, pola2, cdc45, mcm6.2-a, LOC398222, mcm6.2-b, rpa3, prim2, Unknown, rfc4, pola1, pole, orc6l, tipin, apitd1, pnkp, mcm3, dna2, mcm8, gins1, prim1, MGC80325, mcm7-a, dtl-b, pcna, rfc3, lrwd1, chtf18, mcm9, MGC80972, pold1, rpa3, esco2, chaf1a, nf1-c2, rbbp…	gnl|UG|Xl_S13831290, gnl|UG|Xl_S30141587, gnl|UG|Xl_S21383376, gnl|UG|Xl_S36163465, gnl|UG|Xl_S17058403, gnl|UG|Xl_S35768422, gnl|UG|Xl_S21383334, gnl|UG|Xl_S20756157, gnl|UG|Xl_S22811540, gnl|UG|Xl_S13831231, gnl|UG|Xl_S20756126, gnl|UG|Xl_S19656783, gnl|UG|Xl_S35731703, gnl|UG|Xl_S13589855, gnl|UG|Xl_S20755626, gnl|UG|Xl_S13589830, gnl|UG|Xl_S20755973, gnl|UG|Xl_S13763442, gnl|UG|Xl_S13591146, …
GO:0006163	purine nucleotide metabolic process	5.31391e-10	8.25212e-12	62	mcm2, mcm5-a, mcm4-a, mcm4-b, atp2a3, Unknown, Unknown, Unknown, paics, Unknown, arfgap3, Unknown, Unknown, MGC80883, nme5, tpm2-a, Unknown, MGC69045, mcm7-a, Unknown, MGC83163, tax1bp3, txndc6, LOC445857, nme4-b, ada.2, arhgap9, Unknown, nme4-a, atic, p2y11, Unknown, Unknown, Unknown, rab37, Unknown, Unknown, MGC82526, rcc1-b, mcm5-b, Unknown, Unknown, Unknown, Unknown, MGC82806, cecr1, xtm4, Un…	gnl|UG|Xl_S45452008, gnl|UG|Xl_S21696658, gnl|UG|Xl_S32411908, gnl|UG|Xl_S17058403, gnl|UG|Xl_S14227367, gnl|UG|Xl_S14219471, gnl|UG|Xl_S15811171, gnl|UG|Xl_S14216171, gnl|UG|Xl_S35791619, gnl|UG|Xl_S19656778, gnl|UG|Xl_S15687907, gnl|UG|Xl_S21312889, gnl|UG|Xl_S13589855, gnl|UG|Xl_S22512023, gnl|UG|Xl_S20966579, gnl|UG|Xl_S13589830, gnl|UG|Xl_S26316793, gnl|UG|Xl_S27569365, gnl|UG|Xl_S32649311, …
GO:0034621	cellular macromolecular complex subunit organization	1.11133e-05	4.60744e-07	62	hist1h1t, Unknown, aurkb-b, MGC80877, MGC83272, Unknown, arpc1b, aurkb-a, rpa3, cenpa, tubb6, actr3, arpc4, Unknown, ociad2, ube2c, Unknown, hist1h2ad, snrpd2, Unknown, vasp, hist2h3d, Unknown, arpc5, rpa3, Unknown, Unknown, snrpg, nup205, LOC100036872, Unknown, Unknown, LOC446922, Unknown, Unknown, Unknown, was, LOC100036853, xtm4, Unknown, tuba1a-b, Unknown, Unknown, Unknown, Unknown, Unknown, …	gnl|UG|Xl_S13810945, gnl|UG|Xl_S13810940, gnl|UG|Xl_S21383334, gnl|UG|Xl_S14920666, gnl|UG|Xl_S14216171, gnl|UG|Xl_S13824768, gnl|UG|Xl_S27877831, gnl|UG|Xl_S37223653, gnl|UG|Xl_S14222173, gnl|UG|Xl_S14221075, gnl|UG|Xl_S15810313, gnl|UG|Xl_S15687907, gnl|UG|Xl_S14221051, gnl|UG|Xl_S14222497, gnl|UG|Xl_S15685724, gnl|UG|Xl_S32651624, gnl|UG|Xl_S13754175, gnl|UG|Xl_S13813839, gnl|UG|Xl_S14833132, …
GO:0009888	tissue development	0.000111461	6.0661e-06	62	foxd1, zfp36l2, foxc2-b, cxcr4-a, rxra, twist1, mdk-b, stat3.2, Unknown, MGC52780, id3-b, tm-4, Unknown, Unknown, Unknown, Unknown, ppp1r13l, foxc2-a, LOC398664, LOC414515, dcn, Unknown, setdb2, yap1, Unknown, MGC83163, Unknown, tax1bp3, aspn, wwtr1, cr1b, pax3-b, lif, Unknown, Unknown, Unknown, Unknown, Unknown, foxc1-b, xtm4, Unknown, Unknown, sdc4-b, Unknown, txnip, Unknown, Unknown, Unknown, …	gnl|UG|Xl_S35726542, gnl|UG|Xl_S36662998, gnl|UG|Xl_S32409983, gnl|UG|Xl_S14228795, gnl|UG|Xl_S16181835, gnl|UG|Xl_S21383305, gnl|UG|Xl_S13590776, gnl|UG|Xl_S13589580, gnl|UG|Xl_S25815378, gnl|UG|Xl_S13804221, gnl|UG|Xl_S36663047, gnl|UG|Xl_S34871989, gnl|UG|Xl_S15687907, gnl|UG|Xl_S16992889, gnl|UG|Xl_S35773917, gnl|UG|Xl_S20755933, gnl|UG|Xl_S22245669, gnl|UG|Xl_S21383289, gnl|UG|Xl_S13800791, …
GO:0071822	protein complex subunit organization	1.24186e-08	2.46227e-10	60	aurkb-b, MGC82682, MGC80877, dctpp1, MGC83272, Unknown, arpc1b, aurkb-a, Unknown, tubb6, fermt3, actr3, trim72, arpc4, ociad2, ube2c, mgst1, Unknown, Unknown, vasp, arpc5, Unknown, nup205, Unknown, LOC100036872, Unknown, Unknown, Unknown, Unknown, LOC446922, bcl2l11, Unknown, Unknown, Unknown, was, xtm4, Unknown, tuba1a-b, MGC98917, Unknown, Unknown, Unknown, Unknown, Unknown, Unknown, Unknown, U…	gnl|UG|Xl_S13810945, gnl|UG|Xl_S32409983, gnl|UG|Xl_S14920666, gnl|UG|Xl_S14216171, gnl|UG|Xl_S13824768, gnl|UG|Xl_S27877831, gnl|UG|Xl_S37223653, gnl|UG|Xl_S14222173, gnl|UG|Xl_S14221075, gnl|UG|Xl_S15810313, gnl|UG|Xl_S15687907, gnl|UG|Xl_S35731703, gnl|UG|Xl_S15685724, gnl|UG|Xl_S32651624, gnl|UG|Xl_S13754175, gnl|UG|Xl_S20755967, gnl|UG|Xl_S14833132, gnl|UG|Xl_S17058370, gnl|UG|Xl_S32649311, …
GO:0010033	response to organic substance	1.01142e-19	2.59375e-22	58	lyn, rxra, manf, Unknown, wfs1, Unknown, Unknown, Unknown, erp44, Unknown, Unknown, Unknown, Unknown, LOC398664, Unknown, mgst1, sgms1, MGC69077, Unknown, Unknown, Unknown, Unknown, Unknown, p2y11, Unknown, Unknown, Unknown, tjp2, Unknown, MGC98917, Unknown, Unknown, Unknown, Unknown, Unknown, txnip, Unknown, Unknown, Unknown, Unknown, Unknown, Unknown, Unknown, Unknown, Unknown, Unknown, Unknown…	gnl|UG|Xl_S13824488, gnl|UG|Xl_S32411908, gnl|UG|Xl_S36662998, gnl|UG|Xl_S14927079, gnl|UG|Xl_S13589287, gnl|UG|Xl_S32409983, gnl|UG|Xl_S18974046, gnl|UG|Xl_S13589580, gnl|UG|Xl_S14216437, gnl|UG|Xl_S24228568, gnl|UG|Xl_S14216405, gnl|UG|Xl_S16992889, gnl|UG|Xl_S28473602, gnl|UG|Xl_S34871923, gnl|UG|Xl_S35773917, gnl|UG|Xl_S14227299, gnl|UG|Xl_S35786309, gnl|UG|Xl_S13809310, gnl|UG|Xl_S20756059, …
GO:0010941	regulation of cell death	4.54779e-10	6.86802e-12	58	casp1-a, rxra, casp2, casp8, casp10, stk4, Unknown, Unknown, wfs1, Unknown, MGC52780, mad2l1, melk, dap, Unknown, MGC68465, Unknown, LOC398664, bak1, bcl2l10, pycard, plk1, MGC81153, yap1, sgms1, bcl2l14, Unknown, ikbip, fancd2, Unknown, Unknown, Unknown, Unknown, Unknown, LOC779043, bcl2l11, Unknown, Unknown, Unknown, Unknown, Unknown, txnip, Unknown, Unknown, Unknown, Unknown, Unknown, Unknown,…	gnl|UG|Xl_S45452008, gnl|UG|Xl_S20966931, gnl|UG|Xl_S36662998, gnl|UG|Xl_S14927079, gnl|UG|Xl_S13589580, gnl|UG|Xl_S25815378, gnl|UG|Xl_S18976544, gnl|UG|Xl_S37223658, gnl|UG|Xl_S14232596, gnl|UG|Xl_S38754626, gnl|UG|Xl_S22512017, gnl|UG|Xl_S20966579, gnl|UG|Xl_S15622214, gnl|UG|Xl_S25049798, gnl|UG|Xl_S28473602, gnl|UG|Xl_S32649311, gnl|UG|Xl_S17519036, gnl|UG|Xl_S29750492, gnl|UG|Xl_S25791715, …
GO:0044106	cellular amine metabolic process	7.00731e-05	3.61397e-06	58	gldc, LOC100036942, ggh.2, Unknown, odc1, MGC68535, kars, dhfr, kiaa1524, Unknown, ptpla, Unknown, amt, Unknown, shmt1, Unknown, bhmt, hpgds-a, gcsh, a2ld1, hpd, Unknown, comt, gsr, mgst1, tat, hgd, glul-b, acy1.1, adi1, Unknown, ctps-b, LOC733290, MGC154434, tmlhe, Unknown, gstp1, Unknown, snrpg, asns, kmo, Unknown, Unknown, sds, Unknown, th, Unknown, Unknown, Unknown, pycrl, Unknown, Unknown, U…	gnl|UG|Xl_S15220660, gnl|UG|Xl_S21313085, gnl|UG|Xl_S13831246, gnl|UG|Xl_S36163419, gnl|UG|Xl_S36163415, gnl|UG|Xl_S32396619, gnl|UG|Xl_S13831578, gnl|UG|Xl_S13831568, gnl|UG|Xl_S27877857, gnl|UG|Xl_S16984023, gnl|UG|Xl_S18976544, gnl|UG|Xl_S25816433, gnl|UG|Xl_S22159681, gnl|UG|Xl_S34316830, gnl|UG|Xl_S34324714, gnl|UG|Xl_S20755623, gnl|UG|Xl_S34871916, gnl|UG|Xl_S34871915, gnl|UG|Xl_S21662520, …
GO:0008283	cell proliferation	2.79614e-16	1.67314e-18	57	lyn, rxra, LOC495208, manf, Unknown, MGC82682, cdca7l, cdc20, MGC52780, xfgfra2, melk, pola1, Unknown, Unknown, Unknown, mina, Unknown, Unknown, LOC398664, cdc20, yap1, MGC83163, MGC69077, mobkl1b, tax1bp3, Unknown, wwtr1, Unknown, Unknown, fancl, lif, Unknown, Unknown, sash3, Unknown, Unknown, Unknown, Unknown, LOC494682, tgfbi, Unknown, Unknown, Unknown, txnip, Unknown, Unknown, Unknown, Unknow…	gnl|UG|Xl_S35726542, gnl|UG|Xl_S20966931, gnl|UG|Xl_S36662998, gnl|UG|Xl_S38675488, gnl|UG|Xl_S13589287, gnl|UG|Xl_S13831575, gnl|UG|Xl_S35338077, gnl|UG|Xl_S13589580, gnl|UG|Xl_S25815378, gnl|UG|Xl_S18976544, gnl|UG|Xl_S13589567, gnl|UG|Xl_S14224013, gnl|UG|Xl_S21313307, gnl|UG|Xl_S13813559, gnl|UG|Xl_S25049797, gnl|UG|Xl_S16992889, gnl|UG|Xl_S20755967, gnl|UG|Xl_S15220249, gnl|UG|Xl_S32649311, …
GO:0006955	immune response	5.65886e-09	1.04809e-10	57	LOC398628, myd88-a, LOC495464, LOC100189567, mhc2a, LOC100189577, LOC495208, tnfaip8l2-a, Unknown, LOC397725, c1s, h2-aa, Unknown, LOC100037177, Unknown, Unknown, Unknown, MGC69077, cfp, Unknown, tnfaip8l2-b, Unknown, Unknown, fcrg2, c3, Unknown, Unknown, Unknown, Unknown, sash3, Unknown, LOC495209, LOC100137661, Unknown, h2-ea, Unknown, Unknown, tlr2, Unknown, Unknown, Unknown, c9, LOC100037052,…	gnl|UG|Xl_S13824488, gnl|UG|Xl_S38675488, gnl|UG|Xl_S15688771, gnl|UG|Xl_S22332503, gnl|UG|Xl_S35846582, gnl|UG|Xl_S13726730, gnl|UG|Xl_S25817881, gnl|UG|Xl_S13813559, gnl|UG|Xl_S34316830, gnl|UG|Xl_S24228568, gnl|UG|Xl_S20966579, gnl|UG|Xl_S27569386, gnl|UG|Xl_S22245678, gnl|UG|Xl_S18078843, gnl|UG|Xl_S32649311, gnl|UG|Xl_S55309128, gnl|UG|Xl_S32401422, gnl|UG|Xl_S55309443, gnl|UG|Xl_S13809310, …
GO:0042981	regulation of apoptosis	2.34755e-09	4.11382e-11	56	casp1-a, rxra, casp2, casp8, casp10, stk4, Unknown, Unknown, wfs1, Unknown, MGC52780, mad2l1, melk, dap, Unknown, MGC68465, Unknown, LOC398664, bak1, bcl2l10, pycard, plk1, MGC81153, yap1, sgms1, bcl2l14, Unknown, ikbip, fancd2, Unknown, Unknown, Unknown, Unknown, Unknown, LOC779043, bcl2l11, Unknown, Unknown, Unknown, Unknown, Unknown, txnip, Unknown, Unknown, Unknown, Unknown, Unknown, Unknown,…	gnl|UG|Xl_S20966931, gnl|UG|Xl_S36662998, gnl|UG|Xl_S14927079, gnl|UG|Xl_S13589580, gnl|UG|Xl_S25815378, gnl|UG|Xl_S18976544, gnl|UG|Xl_S37223658, gnl|UG|Xl_S14232596, gnl|UG|Xl_S38754626, gnl|UG|Xl_S22512017, gnl|UG|Xl_S20966579, gnl|UG|Xl_S15622214, gnl|UG|Xl_S25049798, gnl|UG|Xl_S28473602, gnl|UG|Xl_S32649311, gnl|UG|Xl_S17519036, gnl|UG|Xl_S29750492, gnl|UG|Xl_S25791715, gnl|UG|Xl_S20756059, …
GO:0043067	regulation of programmed cell death	2.34755e-09	4.11382e-11	56	casp1-a, rxra, casp2, casp8, casp10, stk4, Unknown, Unknown, wfs1, Unknown, MGC52780, mad2l1, melk, dap, Unknown, MGC68465, Unknown, LOC398664, bak1, bcl2l10, pycard, plk1, MGC81153, yap1, sgms1, bcl2l14, Unknown, ikbip, fancd2, Unknown, Unknown, Unknown, Unknown, Unknown, LOC779043, bcl2l11, Unknown, Unknown, Unknown, Unknown, Unknown, txnip, Unknown, Unknown, Unknown, Unknown, Unknown, Unknown,…	gnl|UG|Xl_S20966931, gnl|UG|Xl_S36662998, gnl|UG|Xl_S14927079, gnl|UG|Xl_S13589580, gnl|UG|Xl_S25815378, gnl|UG|Xl_S18976544, gnl|UG|Xl_S37223658, gnl|UG|Xl_S14232596, gnl|UG|Xl_S38754626, gnl|UG|Xl_S22512017, gnl|UG|Xl_S20966579, gnl|UG|Xl_S15622214, gnl|UG|Xl_S25049798, gnl|UG|Xl_S28473602, gnl|UG|Xl_S32649311, gnl|UG|Xl_S17519036, gnl|UG|Xl_S29750492, gnl|UG|Xl_S25791715, gnl|UG|Xl_S20756059, …
GO:0051128	regulation of cellular component organization	1.74806e-07	4.43303e-09	56	chek1, nov, fn1, Unknown, MGC80877, MGC83272, cdc20, igfbp5, Unknown, mad2l1, arpc1b, Unknown, fbxo5-a, crlf3, cdca5-a, Unknown, cdc20, actr3, ccnf, ociad2, plk1, MGC81153, MGC82209, MGC69077, fbxo5-b, arpc5, cdc42se1-b, cyfip1, cdc42ep2, wwtr1, lif, Unknown, plk4, ptx3, Unknown, Unknown, rcc1-b, bcl2l11, ska3, cdca5-b, xtm4, Unknown, Unknown, Unknown, c13orf34, Unknown, Unknown, Unknown, Unknown…	gnl|UG|Xl_S35726542, gnl|UG|Xl_S32409983, gnl|UG|Xl_S20756132, gnl|UG|Xl_S21057503, gnl|UG|Xl_S22811523, gnl|UG|Xl_S13831575, gnl|UG|Xl_S25080903, gnl|UG|Xl_S25815378, gnl|UG|Xl_S43236087, gnl|UG|Xl_S18976544, gnl|UG|Xl_S14224013, gnl|UG|Xl_S13813559, gnl|UG|Xl_S14232596, gnl|UG|Xl_S13684596, gnl|UG|Xl_S15810313, gnl|UG|Xl_S15687907, gnl|UG|Xl_S15685724, gnl|UG|Xl_S32651624, gnl|UG|Xl_S20966585, …
GO:0006974	response to DNA damage stimulus	5.85506e-05	2.96132e-06	56	lig1, rad51-b, chek1, fen1-a, exo1, kif22, fen1-b, kiff22a, clspn, smc4, smc2, mastl, msh2, xrcc5, msh6, ung, LOC398222, rpa3, zswim7, pola1, tipin, rad51-a, apitd1, brca1, rbbp8, pnkp, cdca5-a, c19orf40, dna2, eepd1, xrcc1, Unknown, plk1, yap1, foxm1, dtl-b, pcna, c12orf48, c10orf78, rpa3, ogg1, chaf1a, fancd2, fancl, neil3, LOC446289, Unknown, c6orf167, LOC100036853, cdca5-b, Unknown, dtl-a, ch…	gnl|UG|Xl_S35139458, gnl|UG|Xl_S30141587, gnl|UG|Xl_S22528443, gnl|UG|Xl_S21313039, gnl|UG|Xl_S21383334, gnl|UG|Xl_S21313372, gnl|UG|Xl_S20337275, gnl|UG|Xl_S20755687, gnl|UG|Xl_S55309180, gnl|UG|Xl_S15622214, gnl|UG|Xl_S25049798, gnl|UG|Xl_S25049797, gnl|UG|Xl_S20755973, gnl|UG|Xl_S13763442, gnl|UG|Xl_S13591146, gnl|UG|Xl_S36163374, gnl|UG|Xl_S19874734, gnl|UG|Xl_S22811496, gnl|UG|Xl_S35786309, …
GO:0006520	cellular amino acid metabolic process	8.51723e-05	4.45337e-06	56	gldc, LOC100036942, ggh.2, Unknown, MGC68535, kars, dhfr, kiaa1524, Unknown, ptpla, Unknown, amt, Unknown, shmt1, Unknown, bhmt, hpgds-a, gcsh, a2ld1, hpd, Unknown, gsr, mgst1, tat, hgd, glul-b, acy1.1, adi1, Unknown, ctps-b, LOC733290, MGC154434, tmlhe, Unknown, gstp1, Unknown, snrpg, asns, kmo, Unknown, Unknown, sds, Unknown, th, Unknown, Unknown, Unknown, pycrl, Unknown, Unknown, Unknown, Unkn…	gnl|UG|Xl_S15220660, gnl|UG|Xl_S21313085, gnl|UG|Xl_S13831246, gnl|UG|Xl_S36163419, gnl|UG|Xl_S36163415, gnl|UG|Xl_S32396619, gnl|UG|Xl_S13831578, gnl|UG|Xl_S13831568, gnl|UG|Xl_S27877857, gnl|UG|Xl_S16984023, gnl|UG|Xl_S18976544, gnl|UG|Xl_S25816433, gnl|UG|Xl_S22159681, gnl|UG|Xl_S34316830, gnl|UG|Xl_S34324714, gnl|UG|Xl_S20755623, gnl|UG|Xl_S34871916, gnl|UG|Xl_S21662520, gnl|UG|Xl_S21938796, …
GO:0051246	regulation of protein metabolic process	0.000101788	5.43818e-06	56	chek1, ccnb3, MGC68601, lyn, ccnd2-a, Unknown, LOC495208, LOC495419, Unknown, wfs1, ccnb1, cdc20, mad2l1, ybx2-b, eif4ebp2, fbxo5-a, Unknown, Unknown, Unknown, Unknown, LOC398664, cdc20, ccnb1.2, tacc3, plk1, MGC81153, ccnb2, fbxo5-b, ccna2, ccne2, Unknown, wwtr1, Unknown, ccno, LOC397933, lif, Unknown, cycb3, tacc3, Unknown, Unknown, Unknown, Unknown, Unknown, MGC82961, Unknown, Unknown, Unknown…	gnl|UG|Xl_S35726542, gnl|UG|Xl_S36662998, gnl|UG|Xl_S13589287, gnl|UG|Xl_S13831220, gnl|UG|Xl_S22811523, gnl|UG|Xl_S14216171, gnl|UG|Xl_S13831575, gnl|UG|Xl_S35338073, gnl|UG|Xl_S18974046, gnl|UG|Xl_S25080903, gnl|UG|Xl_S25815378, gnl|UG|Xl_S18976544, gnl|UG|Xl_S14232596, gnl|UG|Xl_S14222155, gnl|UG|Xl_S34871988, gnl|UG|Xl_S15622214, gnl|UG|Xl_S26316777, gnl|UG|Xl_S28473602, gnl|UG|Xl_S41666904, …
GO:0006461	protein complex assembly	2.74336e-08	5.70637e-10	55	aurkb-b, MGC82682, MGC80877, dctpp1, MGC83272, Unknown, arpc1b, aurkb-a, Unknown, tubb6, fermt3, actr3, trim72, arpc4, ociad2, ube2c, mgst1, Unknown, Unknown, vasp, arpc5, Unknown, nup205, Unknown, LOC100036872, Unknown, Unknown, Unknown, Unknown, LOC446922, bcl2l11, Unknown, Unknown, Unknown, was, xtm4, Unknown, tuba1a-b, MGC98917, Unknown, Unknown, Unknown, Unknown, Unknown, Unknown, Unknown, U…	gnl|UG|Xl_S32409983, gnl|UG|Xl_S14216171, gnl|UG|Xl_S13824768, gnl|UG|Xl_S27877831, gnl|UG|Xl_S37223653, gnl|UG|Xl_S14222173, gnl|UG|Xl_S14221075, gnl|UG|Xl_S15810313, gnl|UG|Xl_S15687907, gnl|UG|Xl_S35731703, gnl|UG|Xl_S15685724, gnl|UG|Xl_S32651624, gnl|UG|Xl_S20755967, gnl|UG|Xl_S14833132, gnl|UG|Xl_S17058370, gnl|UG|Xl_S32649311, gnl|UG|Xl_S13819780, gnl|UG|Xl_S14923534, gnl|UG|Xl_S13810844, …
GO:0070271	protein complex biogenesis	3.67929e-08	7.96768e-10	55	aurkb-b, MGC82682, MGC80877, dctpp1, MGC83272, Unknown, arpc1b, aurkb-a, Unknown, tubb6, fermt3, actr3, trim72, arpc4, ociad2, ube2c, mgst1, Unknown, Unknown, vasp, arpc5, Unknown, nup205, Unknown, LOC100036872, Unknown, Unknown, Unknown, Unknown, LOC446922, bcl2l11, Unknown, Unknown, Unknown, was, xtm4, Unknown, tuba1a-b, MGC98917, Unknown, Unknown, Unknown, Unknown, Unknown, Unknown, Unknown, U…	gnl|UG|Xl_S32409983, gnl|UG|Xl_S14216171, gnl|UG|Xl_S13824768, gnl|UG|Xl_S27877831, gnl|UG|Xl_S37223653, gnl|UG|Xl_S14222173, gnl|UG|Xl_S14221075, gnl|UG|Xl_S15810313, gnl|UG|Xl_S15687907, gnl|UG|Xl_S35731703, gnl|UG|Xl_S15685724, gnl|UG|Xl_S32651624, gnl|UG|Xl_S20755967, gnl|UG|Xl_S14833132, gnl|UG|Xl_S17058370, gnl|UG|Xl_S32649311, gnl|UG|Xl_S13819780, gnl|UG|Xl_S14923534, gnl|UG|Xl_S13810844, …
GO:0044283	small molecule biosynthetic process	0.00910229	0.000963528	55	atp2a3, Unknown, paics, Unknown, prtfdc1, Unknown, dhfr, rnpep, Unknown, kiaa1524, Unknown, ptpla, MGC80387, tyms, nme5, bhmt, hpgds-a, ptplad2, pck2, lta4h, txndc6, glul-b, nme4-b, adi1, ada.2, ctps-b, Unknown, LOC733290, tmlhe, nme4-a, Unknown, snrpg, atic, Unknown, p2y11, asns, kmo, Unknown, Unknown, Unknown, MGC82806, th, cecr1, Unknown, Unknown, Unknown, Unknown, pycrl, Unknown, Unknown, Unk…	gnl|UG|Xl_S21696658, gnl|UG|Xl_S35768422, gnl|UG|Xl_S13831246, gnl|UG|Xl_S15811171, gnl|UG|Xl_S32396619, gnl|UG|Xl_S14216171, gnl|UG|Xl_S27877857, gnl|UG|Xl_S20756104, gnl|UG|Xl_S16984023, gnl|UG|Xl_S20337285, gnl|UG|Xl_S22159681, gnl|UG|Xl_S19656778, gnl|UG|Xl_S35731703, gnl|UG|Xl_S34324714, gnl|UG|Xl_S22512023, gnl|UG|Xl_S14216405, gnl|UG|Xl_S20755623, gnl|UG|Xl_S27569365, gnl|UG|Xl_S19561153, …
GO:0009611	response to wounding	2.27123e-21	4.25305e-24	54	myd88-a, rxra, f2r, fn1, Unknown, LOC496339, Unknown, Unknown, Unknown, Unknown, fermt3, LOC398664, LOC443666, trim72, f2rl1, ociad2, tfpi2, sgms1, Unknown, f10, Unknown, Unknown, crp.4-b, Unknown, fcrg2, c3, Unknown, Unknown, ptx3, Unknown, Unknown, Unknown, Unknown, Unknown, Unknown, xtm4, Unknown, Unknown, Unknown, Unknown, Unknown, Unknown, Unknown, Unknown, Unknown, Unknown, Unknown, Unknown…	gnl|UG|Xl_S36662998, gnl|UG|Xl_S14927079, gnl|UG|Xl_S14220628, gnl|UG|Xl_S32409983, gnl|UG|Xl_S20756132, gnl|UG|Xl_S14742630, gnl|UG|Xl_S16552446, gnl|UG|Xl_S22811504, gnl|UG|Xl_S13589580, gnl|UG|Xl_S14216437, gnl|UG|Xl_S15687907, gnl|UG|Xl_S55309182, gnl|UG|Xl_S20966579, gnl|UG|Xl_S16992889, gnl|UG|Xl_S17058370, gnl|UG|Xl_S35773917, gnl|UG|Xl_S17519052, gnl|UG|Xl_S22811493, gnl|UG|Xl_S26452253, …
GO:0048468	cell development	1.20807e-06	3.64883e-08	54	foxd1, rxra, twist1, mdk-b, grn, Unknown, cdc20, Unknown, id3-b, tm-4, Unknown, cdc20, plk1, yap1, Unknown, Unknown, sep15, cyfip1, wwtr1, pax3-b, Unknown, lif, Unknown, ptx3, Unknown, Unknown, Unknown, Unknown, Unknown, Unknown, Unknown, xtm4, Unknown, MGC98917, Unknown, Unknown, tgfbi, Unknown, Unknown, Unknown, Unknown, Unknown, LOC398550, Unknown, Unknown, Unknown, Unknown, Unknown, Unknown, …	gnl|UG|Xl_S35726542, gnl|UG|Xl_S32409983, gnl|UG|Xl_S16181835, gnl|UG|Xl_S13831575, gnl|UG|Xl_S13589580, gnl|UG|Xl_S25815378, gnl|UG|Xl_S18976544, gnl|UG|Xl_S14987552, gnl|UG|Xl_S34871989, gnl|UG|Xl_S15687907, gnl|UG|Xl_S32651624, gnl|UG|Xl_S20966579, gnl|UG|Xl_S22245677, gnl|UG|Xl_S35773917, gnl|UG|Xl_S32649311, gnl|UG|Xl_S35849156, gnl|UG|Xl_S13721864, gnl|UG|Xl_S13820914, gnl|UG|Xl_S26452253, …
GO:0034622	cellular macromolecular complex assembly	3.92705e-05	1.90226e-06	54	hist1h1t, Unknown, aurkb-b, MGC80877, MGC83272, Unknown, arpc1b, aurkb-a, rpa3, cenpa, tubb6, actr3, arpc4, Unknown, ociad2, ube2c, Unknown, hist1h2ad, snrpd2, Unknown, hist2h3d, Unknown, arpc5, rpa3, Unknown, Unknown, snrpg, nup205, Unknown, Unknown, LOC446922, Unknown, Unknown, Unknown, LOC100036853, xtm4, Unknown, tuba1a-b, Unknown, Unknown, Unknown, Unknown, Unknown, hist1h3g, Unknown, Unknow…	gnl|UG|Xl_S13810940, gnl|UG|Xl_S21383334, gnl|UG|Xl_S14216171, gnl|UG|Xl_S13824768, gnl|UG|Xl_S27877831, gnl|UG|Xl_S14222173, gnl|UG|Xl_S14221075, gnl|UG|Xl_S15810313, gnl|UG|Xl_S15687907, gnl|UG|Xl_S14221051, gnl|UG|Xl_S14222497, gnl|UG|Xl_S15685724, gnl|UG|Xl_S32651624, gnl|UG|Xl_S13813839, gnl|UG|Xl_S14833132, gnl|UG|Xl_S32649311, gnl|UG|Xl_S13819780, gnl|UG|Xl_S14923534, gnl|UG|Xl_S36163374, …
GO:0051239	regulation of multicellular organismal process	1.88555e-09	3.19675e-11	52	rxra, ets1-a, Unknown, Unknown, cdc20, Unknown, MGC52780, Unknown, anxa5, Unknown, Unknown, nphp3, LOC398664, hes1-a, cdc20, LOC443666, Unknown, yap1, Unknown, aspn, Unknown, wwtr1, Unknown, fcrg2, lif, Unknown, sash3, Unknown, Unknown, Unknown, Unknown, Unknown, Unknown, xtm4, Unknown, MGC81121, Unknown, Unknown, Unknown, Unknown, anxa9, Unknown, Unknown, Unknown, Unknown, Unknown, Unknown, Unkn…	gnl|UG|Xl_S35726542, gnl|UG|Xl_S36662998, gnl|UG|Xl_S38675488, gnl|UG|Xl_S32409983, gnl|UG|Xl_S36163404, gnl|UG|Xl_S13831575, gnl|UG|Xl_S13589580, gnl|UG|Xl_S25815378, gnl|UG|Xl_S18976544, gnl|UG|Xl_S14222155, gnl|UG|Xl_S15687907, gnl|UG|Xl_S32651624, gnl|UG|Xl_S16992889, gnl|UG|Xl_S20966892, gnl|UG|Xl_S35773917, gnl|UG|Xl_S32649311, gnl|UG|Xl_S21383298, gnl|UG|Xl_S26452253, gnl|UG|Xl_S22245973, …
GO:0006468	protein amino acid phosphorylation	3.07439e-08	6.52635e-10	52	aurka, chek1, ccnb3, MGC68601, lyn, ccnd2-a, Unknown, pdk4, LOC495208, LOC495419, mastl, ccnb1, aurka-b, melk, MGC68754, syk, Unknown, Unknown, Unknown, Unknown, Unknown, Unknown, LOC398664, ccnb1.2, yap1, Unknown, ccnb2, ccna2, MGC80946, ccne2, Unknown, wwtr1, ccno, Unknown, LOC397933, lif, Unknown, Unknown, cycb3, Unknown, Unknown, Unknown, Unknown, Unknown, Unknown, Unknown, Unknown, Unknown, …	gnl|UG|Xl_S35726542, gnl|UG|Xl_S13824488, gnl|UG|Xl_S13590122, gnl|UG|Xl_S20966931, gnl|UG|Xl_S36662998, gnl|UG|Xl_S13589287, gnl|UG|Xl_S13831220, gnl|UG|Xl_S18974046, gnl|UG|Xl_S25815378, gnl|UG|Xl_S16995886, gnl|UG|Xl_S25816433, gnl|UG|Xl_S34871988, gnl|UG|Xl_S15622228, gnl|UG|Xl_S26316777, gnl|UG|Xl_S27569331, gnl|UG|Xl_S32649311, gnl|UG|Xl_S13826214, gnl|UG|Xl_S22332451, gnl|UG|Xl_S26455863, …
GO:0042592	homeostatic process	4.39823e-07	1.2407e-08	52	lyn, ets1-a, Unknown, fth1-b, MGC68517, pdia3, Unknown, wfs1, Unknown, tf-a, Unknown, pdia4, erp44, rpa3, Unknown, MGC84594, Unknown, terf1, Unknown, ppp1r13l, MGC68606, gsr, txndc5, MGC69077, Unknown, txndc6, txnrd1, rpa3, Unknown, bdh2, Unknown, LOC100036818, Unknown, sash3, fth1-a, bcl2l11, Unknown, txn, LOC100036853, fth1a, Unknown, Unknown, Unknown, Unknown, Unknown, magt1, Unknown, MGC82961…	gnl|UG|Xl_S19674178, gnl|UG|Xl_S38675488, gnl|UG|Xl_S14219471, gnl|UG|Xl_S21696618, gnl|UG|Xl_S21383334, gnl|UG|Xl_S13589287, gnl|UG|Xl_S32400712, gnl|UG|Xl_S36163404, gnl|UG|Xl_S21938809, gnl|UG|Xl_S18976544, gnl|UG|Xl_S30677022, gnl|UG|Xl_S13589866, gnl|UG|Xl_S37223617, gnl|UG|Xl_S32651624, gnl|UG|Xl_S28473602, gnl|UG|Xl_S21107510, gnl|UG|Xl_S35773917, gnl|UG|Xl_S32649311, gnl|UG|Xl_S35733253, …
GO:0009259	ribonucleotide metabolic process	5.82826e-07	1.67732e-08	52	mcm2, mcm5-a, mcm4-a, mcm4-b, atp2a3, Unknown, Unknown, Unknown, paics, Unknown, arfgap3, Unknown, Unknown, MGC80883, nme5, Unknown, MGC69045, mcm7-a, Unknown, MGC83163, tax1bp3, txndc6, LOC445857, nme4-b, ada.2, arhgap9, nme4-a, Unknown, Unknown, Unknown, rab37, Unknown, Unknown, rcc1-b, Unknown, mcm5-b, Unknown, Unknown, Unknown, cecr1, Unknown, Unknown, Unknown, Unknown, Unknown, Unknown, Unkn…	gnl|UG|Xl_S45452008, gnl|UG|Xl_S21696658, gnl|UG|Xl_S32411908, gnl|UG|Xl_S17058403, gnl|UG|Xl_S14227367, gnl|UG|Xl_S14219471, gnl|UG|Xl_S15811171, gnl|UG|Xl_S35791619, gnl|UG|Xl_S19656778, gnl|UG|Xl_S21312889, gnl|UG|Xl_S35731703, gnl|UG|Xl_S13589855, gnl|UG|Xl_S22512023, gnl|UG|Xl_S20966579, gnl|UG|Xl_S13589830, gnl|UG|Xl_S26316793, gnl|UG|Xl_S32649311, gnl|UG|Xl_S17058353, gnl|UG|Xl_S13721864, …
GO:0032268	regulation of cellular protein metabolic process	0.000350097	2.19964e-05	52	chek1, ccnb3, MGC68601, lyn, ccnd2-a, Unknown, LOC495208, LOC495419, Unknown, wfs1, ccnb1, cdc20, mad2l1, ybx2-b, eif4ebp2, fbxo5-a, Unknown, Unknown, Unknown, Unknown, LOC398664, cdc20, ccnb1.2, tacc3, plk1, MGC81153, ccnb2, fbxo5-b, ccna2, ccne2, Unknown, wwtr1, ccno, LOC397933, lif, Unknown, cycb3, tacc3, Unknown, Unknown, Unknown, Unknown, MGC82961, Unknown, Unknown, Unknown, Unknown, Unknown…	gnl|UG|Xl_S35726542, gnl|UG|Xl_S36662998, gnl|UG|Xl_S13589287, gnl|UG|Xl_S13831220, gnl|UG|Xl_S22811523, gnl|UG|Xl_S13831575, gnl|UG|Xl_S35338073, gnl|UG|Xl_S18974046, gnl|UG|Xl_S25080903, gnl|UG|Xl_S25815378, gnl|UG|Xl_S18976544, gnl|UG|Xl_S14232596, gnl|UG|Xl_S14222155, gnl|UG|Xl_S34871988, gnl|UG|Xl_S15622214, gnl|UG|Xl_S26316777, gnl|UG|Xl_S28473602, gnl|UG|Xl_S41666904, gnl|UG|Xl_S27569331, …
GO:0009150	purine ribonucleotide metabolic process	2.97004e-07	7.97238e-09	51	mcm2, mcm5-a, mcm4-a, mcm4-b, atp2a3, Unknown, Unknown, Unknown, paics, Unknown, arfgap3, Unknown, Unknown, MGC80883, nme5, Unknown, MGC69045, mcm7-a, Unknown, MGC83163, tax1bp3, txndc6, LOC445857, nme4-b, ada.2, arhgap9, nme4-a, Unknown, Unknown, Unknown, rab37, Unknown, Unknown, rcc1-b, mcm5-b, Unknown, Unknown, Unknown, cecr1, Unknown, Unknown, Unknown, Unknown, Unknown, Unknown, Unknown, Unkn…	gnl|UG|Xl_S45452008, gnl|UG|Xl_S21696658, gnl|UG|Xl_S32411908, gnl|UG|Xl_S17058403, gnl|UG|Xl_S14227367, gnl|UG|Xl_S14219471, gnl|UG|Xl_S15811171, gnl|UG|Xl_S35791619, gnl|UG|Xl_S19656778, gnl|UG|Xl_S21312889, gnl|UG|Xl_S13589855, gnl|UG|Xl_S22512023, gnl|UG|Xl_S20966579, gnl|UG|Xl_S13589830, gnl|UG|Xl_S26316793, gnl|UG|Xl_S32649311, gnl|UG|Xl_S17058353, gnl|UG|Xl_S13721864, gnl|UG|Xl_S21383289, …
GO:0051726	regulation of cell cycle	1.29323e-05	5.39842e-07	51	chek1, ccnb3, clspn, MGC68601, ccnd2-a, LOC495419, wfs1, aurkb-b, ccnb1, cdc20, mad2l1, aurkb-a, rpa3, id3-b, Unknown, fbxo5-a, crlf3, Unknown, cdca5-a, LOC398664, cdc20, ccnb1.2, ccnf, plk1, MGC81153, dtl-b, ccnb2, fbxo5-b, ccna2, zwilch, MGC80972, ccne2, rpa3, Unknown, ccno, LOC397933, plk4, Unknown, cycb3, rcc1-b, bcl2l11, LOC100036853, cdca5-b, c13orf34, Unknown, Unknown, dtl-a, Unknown, Unkn…	gnl|UG|Xl_S36662998, gnl|UG|Xl_S21383334, gnl|UG|Xl_S16181835, gnl|UG|Xl_S13831220, gnl|UG|Xl_S21057503, gnl|UG|Xl_S22811523, gnl|UG|Xl_S13831575, gnl|UG|Xl_S13824768, gnl|UG|Xl_S25080903, gnl|UG|Xl_S14232596, gnl|UG|Xl_S34871988, gnl|UG|Xl_S20966585, gnl|UG|Xl_S15622214, gnl|UG|Xl_S20755626, gnl|UG|Xl_S26316793, gnl|UG|Xl_S26316777, gnl|UG|Xl_S28473602, gnl|UG|Xl_S14232503, gnl|UG|Xl_S27569331, …
GO:0007399	nervous system development	0.012519	0.00154994	51	foxd1, rxra, mdk-b, grn, Unknown, cdc20, igfbp5, Unknown, Unknown, igf2-a, Unknown, cdc20, yap1, mobkl1b, bri3, Unknown, Unknown, igf2-b, dfna5, cyfip1, Unknown, pax3-b, Unknown, Unknown, ptx3, Unknown, bcl2l11, Unknown, Unknown, Unknown, Unknown, Unknown, MGC98917, sdc4-b, Unknown, MGC68777, Unknown, Unknown, Unknown, Unknown, Unknown, Unknown, Unknown, Unknown, Unknown, Unknown, Unknown, Unknow…	gnl|UG|Xl_S19874801, gnl|UG|Xl_S32409983, gnl|UG|Xl_S13831575, gnl|UG|Xl_S13589580, gnl|UG|Xl_S25815378, gnl|UG|Xl_S18976544, gnl|UG|Xl_S13804221, gnl|UG|Xl_S14987552, gnl|UG|Xl_S13684596, gnl|UG|Xl_S32651624, gnl|UG|Xl_S16992889, gnl|UG|Xl_S35773917, gnl|UG|Xl_S35849156, gnl|UG|Xl_S13721864, gnl|UG|Xl_S36163373, gnl|UG|Xl_S26452253, gnl|UG|Xl_S36163355, gnl|UG|Xl_S13809310, gnl|UG|Xl_S32408455, …
GO:0030029	actin filament-based process	3.3651e-13	2.82862e-15	50	cnn1, fmnl1, MGC80877, MGC83272, Unknown, MGC68737, MGC64293, arpc1b, wasf2, Unknown, tm-4, tpm2-a, tpm4b, actr3, arpc4, Unknown, ociad2, MGC80982, MGC69077, vasp, Unknown, pfn1, arpc5, inf2, LOC495032, Unknown, LOC100036872, Unknown, lmo7, Unknown, Unknown, Unknown, was, xtm4, Unknown, Unknown, Unknown, Unknown, Unknown, Unknown, LOC398550, Unknown, Unknown, Unknown, Unknown, MGC80202, Unknown, …	gnl|UG|Xl_S21383336, gnl|UG|Xl_S14216171, gnl|UG|Xl_S17527687, gnl|UG|Xl_S16181801, gnl|UG|Xl_S14911626, gnl|UG|Xl_S37223653, gnl|UG|Xl_S15810313, gnl|UG|Xl_S15687907, gnl|UG|Xl_S15685724, gnl|UG|Xl_S32651624, gnl|UG|Xl_S14833132, gnl|UG|Xl_S32649311, gnl|UG|Xl_S13721864, gnl|UG|Xl_S13820914, gnl|UG|Xl_S36163369, gnl|UG|Xl_S14742597, gnl|UG|Xl_S22245945, gnl|UG|Xl_S21929412, gnl|UG|Xl_S17668576, …
GO:0006281	DNA repair	8.25892e-05	4.30655e-06	50	lig1, rad51-b, chek1, fen1-a, exo1, kif22, fen1-b, kiff22a, clspn, smc4, smc2, msh2, xrcc5, msh6, ung, LOC398222, rpa3, zswim7, pola1, rad51-a, apitd1, brca1, rbbp8, pnkp, cdca5-a, c19orf40, dna2, eepd1, xrcc1, Unknown, foxm1, dtl-b, pcna, c12orf48, c10orf78, rpa3, ogg1, chaf1a, fancd2, fancl, neil3, LOC446289, Unknown, c6orf167, LOC100036853, cdca5-b, dtl-a, Unknown, Unknown, fanci	gnl|UG|Xl_S30141587, gnl|UG|Xl_S22528443, gnl|UG|Xl_S21313039, gnl|UG|Xl_S21383334, gnl|UG|Xl_S21313372, gnl|UG|Xl_S20337275, gnl|UG|Xl_S20755687, gnl|UG|Xl_S55309180, gnl|UG|Xl_S15622214, gnl|UG|Xl_S25049798, gnl|UG|Xl_S25049797, gnl|UG|Xl_S13763442, gnl|UG|Xl_S13591146, gnl|UG|Xl_S36163374, gnl|UG|Xl_S19874734, gnl|UG|Xl_S22811496, gnl|UG|Xl_S35786309, gnl|UG|Xl_S22245958, gnl|UG|Xl_S17006649, …
GO:0044270	cellular nitrogen compound catabolic process	9.5495e-13	8.70734e-15	49	mcm2, mcm5-a, mcm4-a, mcm4-b, MGC68771, Unknown, dctpp1, Unknown, Unknown, arfgap3, Unknown, Unknown, MGC80883, tpm2-a, Unknown, MGC69045, mcm7-a, Unknown, MGC83163, tax1bp3, LOC445857, arhgap9, Unknown, Unknown, Unknown, rab37, Unknown, Unknown, rcc1-b, kmo, mcm5-b, Unknown, hmox1, Unknown, Unknown, cecr1, xtm4, Unknown, Unknown, Unknown, Unknown, Unknown, Unknown, Unknown, Unknown, Unknown, Unk…	gnl|UG|Xl_S45452008, gnl|UG|Xl_S17537460, gnl|UG|Xl_S32411908, gnl|UG|Xl_S17058403, gnl|UG|Xl_S14227367, gnl|UG|Xl_S14219471, gnl|UG|Xl_S35791619, gnl|UG|Xl_S15687907, gnl|UG|Xl_S21312889, gnl|UG|Xl_S13589855, gnl|UG|Xl_S20966579, gnl|UG|Xl_S13589830, gnl|UG|Xl_S26316793, gnl|UG|Xl_S32649311, gnl|UG|Xl_S17058353, gnl|UG|Xl_S13721864, gnl|UG|Xl_S21383289, gnl|UG|Xl_S14923534, gnl|UG|Xl_S32403902, …
GO:0009892	negative regulation of metabolic process	0.0376025	0.00566912	49	foxd1, hhex, mdfic, rxra, Unknown, pabpc1l-b, cdc20, mad2l1, id3-b, tipin, eif4ebp2, fbxo5-a, dap, Unknown, Unknown, Unknown, LOC398664, hes1-a, cdc20, Unknown, tacc3, plk1, MGC81153, setdb2, fbxo5-b, ctbp2, c12orf48, Unknown, wwtr1, Unknown, osr2-a, tacc3, Unknown, Unknown, Unknown, osr1, Unknown, txnip, Unknown, LOC100137612, Unknown, Unknown, Unknown, Unknown, Unknown, Unknown, Unknown, sox21,…	gnl|UG|Xl_S36662998, gnl|UG|Xl_S16181835, gnl|UG|Xl_S22811523, gnl|UG|Xl_S14216171, gnl|UG|Xl_S13831575, gnl|UG|Xl_S35338073, gnl|UG|Xl_S25080903, gnl|UG|Xl_S13589580, gnl|UG|Xl_S25815378, gnl|UG|Xl_S18976544, gnl|UG|Xl_S14232596, gnl|UG|Xl_S14222155, gnl|UG|Xl_S20755973, gnl|UG|Xl_S16992889, gnl|UG|Xl_S17058397, gnl|UG|Xl_S21107531, gnl|UG|Xl_S13591113, gnl|UG|Xl_S32408455, gnl|UG|Xl_S20756059, …
GO:0046700	heterocycle catabolic process	1.24817e-11	1.45818e-13	48	mcm2, mcm5-a, mcm4-a, mcm4-b, MGC68771, Unknown, Unknown, Unknown, arfgap3, Unknown, Unknown, MGC80883, tpm2-a, Unknown, MGC69045, mcm7-a, Unknown, MGC83163, tax1bp3, LOC445857, arhgap9, Unknown, Unknown, Unknown, rab37, Unknown, Unknown, rcc1-b, kmo, mcm5-b, Unknown, hmox1, Unknown, Unknown, cecr1, xtm4, Unknown, Unknown, Unknown, Unknown, Unknown, Unknown, Unknown, Unknown, Unknown, Unknown, Un…	gnl|UG|Xl_S45452008, gnl|UG|Xl_S17537460, gnl|UG|Xl_S32411908, gnl|UG|Xl_S17058403, gnl|UG|Xl_S14227367, gnl|UG|Xl_S14219471, gnl|UG|Xl_S35791619, gnl|UG|Xl_S15687907, gnl|UG|Xl_S21312889, gnl|UG|Xl_S13589855, gnl|UG|Xl_S20966579, gnl|UG|Xl_S13589830, gnl|UG|Xl_S26316793, gnl|UG|Xl_S32649311, gnl|UG|Xl_S17058353, gnl|UG|Xl_S13721864, gnl|UG|Xl_S21383289, gnl|UG|Xl_S14923534, gnl|UG|Xl_S32403902, …
GO:0009141	nucleoside triphosphate metabolic process	1.91625e-07	4.91416e-09	48	mcm2, mcm5-a, mcm4-a, mcm4-b, atp2a3, Unknown, dctpp1, Unknown, Unknown, Unknown, arfgap3, Unknown, Unknown, Unknown, MGC80883, nme5, Unknown, MGC69045, mcm7-a, Unknown, MGC83163, tax1bp3, txndc6, LOC445857, nme4-b, arhgap9, nme4-a, Unknown, Unknown, rab37, Unknown, Unknown, rcc1-b, mcm5-b, Unknown, Unknown, Unknown, Unknown, Unknown, Unknown, Unknown, Unknown, Unknown, Unknown, Unknown, Unknown,…	gnl|UG|Xl_S45452008, gnl|UG|Xl_S21696658, gnl|UG|Xl_S32411908, gnl|UG|Xl_S17058403, gnl|UG|Xl_S14227367, gnl|UG|Xl_S14219471, gnl|UG|Xl_S35768422, gnl|UG|Xl_S15811171, gnl|UG|Xl_S35791619, gnl|UG|Xl_S19656778, gnl|UG|Xl_S21312889, gnl|UG|Xl_S13589855, gnl|UG|Xl_S22512023, gnl|UG|Xl_S20966579, gnl|UG|Xl_S13589830, gnl|UG|Xl_S26316793, gnl|UG|Xl_S32649311, gnl|UG|Xl_S17058353, gnl|UG|Xl_S13721864, …
GO:0051276	chromosome organization	0.00210373	0.000172039	48	chek1, ncapg, rbbp4-a, hist1h1t, smc4, smc2, Unknown, ncapd2, c10orf119, LOC398156, mad2l1, LOC398222, rpa3, cenpa, smarcd2, ncapg2, smarcd3, cdca5-a, terf1, ncaph, ncaph2, MGC81153, brrn1, hist1h2ad, hist2h3d, Unknown, lrwd1, sep15, rpa3, Unknown, Unknown, chaf1a, asf1a-b, rbbp4-b, Unknown, Unknown, Unknown, Unknown, LOC100036853, cdca5-b, Unknown, Unknown, Unknown, hist1h3g, Unknown, Unknown, U…	gnl|UG|Xl_S13831290, gnl|UG|Xl_S30141587, gnl|UG|Xl_S13810940, gnl|UG|Xl_S13670496, gnl|UG|Xl_S21383334, gnl|UG|Xl_S29750587, gnl|UG|Xl_S19606665, gnl|UG|Xl_S18976544, gnl|UG|Xl_S30677022, gnl|UG|Xl_S14232596, gnl|UG|Xl_S13813839, gnl|UG|Xl_S22245677, gnl|UG|Xl_S24572617, gnl|UG|Xl_S32649676, gnl|UG|Xl_S13591146, gnl|UG|Xl_S21696561, gnl|UG|Xl_S36163374, gnl|UG|Xl_S21383277, gnl|UG|Xl_S16552397, …
GO:0010605	negative regulation of macromolecule metabolic process	0.0376025	0.00602785	48	foxd1, hhex, mdfic, rxra, Unknown, pabpc1l-b, cdc20, mad2l1, id3-b, tipin, eif4ebp2, fbxo5-a, Unknown, Unknown, Unknown, LOC398664, hes1-a, cdc20, Unknown, tacc3, plk1, MGC81153, setdb2, fbxo5-b, ctbp2, c12orf48, Unknown, wwtr1, Unknown, osr2-a, tacc3, Unknown, Unknown, Unknown, osr1, Unknown, txnip, Unknown, LOC100137612, Unknown, Unknown, Unknown, Unknown, Unknown, Unknown, Unknown, sox21, LOC4…	gnl|UG|Xl_S36662998, gnl|UG|Xl_S16181835, gnl|UG|Xl_S22811523, gnl|UG|Xl_S14216171, gnl|UG|Xl_S13831575, gnl|UG|Xl_S35338073, gnl|UG|Xl_S25080903, gnl|UG|Xl_S13589580, gnl|UG|Xl_S25815378, gnl|UG|Xl_S18976544, gnl|UG|Xl_S14232596, gnl|UG|Xl_S14222155, gnl|UG|Xl_S20755973, gnl|UG|Xl_S16992889, gnl|UG|Xl_S17058397, gnl|UG|Xl_S21107531, gnl|UG|Xl_S13591113, gnl|UG|Xl_S32408455, gnl|UG|Xl_S20756059, …
GO:0030036	actin cytoskeleton organization	7.12775e-12	8.0224e-14	47	cnn1, fmnl1, MGC80877, MGC83272, Unknown, MGC68737, MGC64293, arpc1b, wasf2, Unknown, tm-4, actr3, arpc4, Unknown, ociad2, MGC80982, MGC69077, vasp, Unknown, pfn1, arpc5, inf2, LOC495032, Unknown, LOC100036872, Unknown, lmo7, Unknown, Unknown, Unknown, was, xtm4, Unknown, Unknown, Unknown, Unknown, Unknown, Unknown, LOC398550, Unknown, Unknown, Unknown, MGC80202, Unknown, arpc3, Unknown, Unknown	gnl|UG|Xl_S21383336, gnl|UG|Xl_S14216171, gnl|UG|Xl_S17527687, gnl|UG|Xl_S14911626, gnl|UG|Xl_S37223653, gnl|UG|Xl_S15810313, gnl|UG|Xl_S15687907, gnl|UG|Xl_S15685724, gnl|UG|Xl_S32651624, gnl|UG|Xl_S14833132, gnl|UG|Xl_S32649311, gnl|UG|Xl_S13721864, gnl|UG|Xl_S13820914, gnl|UG|Xl_S36163369, gnl|UG|Xl_S14742597, gnl|UG|Xl_S22245945, gnl|UG|Xl_S21929412, gnl|UG|Xl_S17668576, gnl|UG|Xl_S20756016, …
GO:0034655	nucleobase, nucleoside, nucleotide and nucleic acid catabolic process	1.23786e-12	1.19927e-14	46	mcm2, mcm5-a, mcm4-a, mcm4-b, Unknown, dctpp1, Unknown, Unknown, arfgap3, Unknown, Unknown, MGC80883, tpm2-a, Unknown, MGC69045, mcm7-a, Unknown, MGC83163, tax1bp3, LOC445857, arhgap9, Unknown, Unknown, Unknown, rab37, Unknown, Unknown, rcc1-b, mcm5-b, Unknown, Unknown, Unknown, cecr1, xtm4, Unknown, Unknown, Unknown, Unknown, Unknown, Unknown, Unknown, Unknown, Unknown, Unknown, Unknown, Unknown	gnl|UG|Xl_S45452008, gnl|UG|Xl_S32411908, gnl|UG|Xl_S17058403, gnl|UG|Xl_S14227367, gnl|UG|Xl_S14219471, gnl|UG|Xl_S35791619, gnl|UG|Xl_S15687907, gnl|UG|Xl_S21312889, gnl|UG|Xl_S13589855, gnl|UG|Xl_S20966579, gnl|UG|Xl_S13589830, gnl|UG|Xl_S26316793, gnl|UG|Xl_S32649311, gnl|UG|Xl_S17058353, gnl|UG|Xl_S13721864, gnl|UG|Xl_S21383289, gnl|UG|Xl_S14923534, gnl|UG|Xl_S32403902, gnl|UG|Xl_S35777671, …
GO:0034656	nucleobase, nucleoside and nucleotide catabolic process	1.23786e-12	1.19927e-14	46	mcm2, mcm5-a, mcm4-a, mcm4-b, Unknown, dctpp1, Unknown, Unknown, arfgap3, Unknown, Unknown, MGC80883, tpm2-a, Unknown, MGC69045, mcm7-a, Unknown, MGC83163, tax1bp3, LOC445857, arhgap9, Unknown, Unknown, Unknown, rab37, Unknown, Unknown, rcc1-b, mcm5-b, Unknown, Unknown, Unknown, cecr1, xtm4, Unknown, Unknown, Unknown, Unknown, Unknown, Unknown, Unknown, Unknown, Unknown, Unknown, Unknown, Unknown	gnl|UG|Xl_S45452008, gnl|UG|Xl_S32411908, gnl|UG|Xl_S17058403, gnl|UG|Xl_S14227367, gnl|UG|Xl_S14219471, gnl|UG|Xl_S35791619, gnl|UG|Xl_S15687907, gnl|UG|Xl_S21312889, gnl|UG|Xl_S13589855, gnl|UG|Xl_S20966579, gnl|UG|Xl_S13589830, gnl|UG|Xl_S26316793, gnl|UG|Xl_S32649311, gnl|UG|Xl_S17058353, gnl|UG|Xl_S13721864, gnl|UG|Xl_S21383289, gnl|UG|Xl_S14923534, gnl|UG|Xl_S32403902, gnl|UG|Xl_S35777671, …
GO:0009144	purine nucleoside triphosphate metabolic process	6.41605e-07	1.8739e-08	46	mcm2, mcm5-a, mcm4-a, mcm4-b, atp2a3, Unknown, Unknown, Unknown, Unknown, arfgap3, Unknown, Unknown, MGC80883, nme5, Unknown, MGC69045, mcm7-a, Unknown, MGC83163, tax1bp3, txndc6, LOC445857, nme4-b, arhgap9, nme4-a, Unknown, Unknown, rab37, Unknown, Unknown, rcc1-b, mcm5-b, Unknown, Unknown, Unknown, Unknown, Unknown, Unknown, Unknown, Unknown, Unknown, Unknown, Unknown, Unknown, Unknown, Unknown	gnl|UG|Xl_S45452008, gnl|UG|Xl_S21696658, gnl|UG|Xl_S32411908, gnl|UG|Xl_S17058403, gnl|UG|Xl_S14227367, gnl|UG|Xl_S14219471, gnl|UG|Xl_S15811171, gnl|UG|Xl_S35791619, gnl|UG|Xl_S19656778, gnl|UG|Xl_S21312889, gnl|UG|Xl_S13589855, gnl|UG|Xl_S22512023, gnl|UG|Xl_S20966579, gnl|UG|Xl_S13589830, gnl|UG|Xl_S26316793, gnl|UG|Xl_S32649311, gnl|UG|Xl_S17058353, gnl|UG|Xl_S13721864, gnl|UG|Xl_S21383289, …
GO:0009199	ribonucleoside triphosphate metabolic process	6.41605e-07	1.8739e-08	46	mcm2, mcm5-a, mcm4-a, mcm4-b, atp2a3, Unknown, Unknown, Unknown, Unknown, arfgap3, Unknown, Unknown, MGC80883, nme5, Unknown, MGC69045, mcm7-a, Unknown, MGC83163, tax1bp3, txndc6, LOC445857, nme4-b, arhgap9, nme4-a, Unknown, Unknown, rab37, Unknown, Unknown, rcc1-b, mcm5-b, Unknown, Unknown, Unknown, Unknown, Unknown, Unknown, Unknown, Unknown, Unknown, Unknown, Unknown, Unknown, Unknown, Unknown	gnl|UG|Xl_S45452008, gnl|UG|Xl_S21696658, gnl|UG|Xl_S32411908, gnl|UG|Xl_S17058403, gnl|UG|Xl_S14227367, gnl|UG|Xl_S14219471, gnl|UG|Xl_S15811171, gnl|UG|Xl_S35791619, gnl|UG|Xl_S19656778, gnl|UG|Xl_S21312889, gnl|UG|Xl_S13589855, gnl|UG|Xl_S22512023, gnl|UG|Xl_S20966579, gnl|UG|Xl_S13589830, gnl|UG|Xl_S26316793, gnl|UG|Xl_S32649311, gnl|UG|Xl_S17058353, gnl|UG|Xl_S13721864, gnl|UG|Xl_S21383289, …
GO:0009205	purine ribonucleoside triphosphate metabolic process	6.41605e-07	1.8739e-08	46	mcm2, mcm5-a, mcm4-a, mcm4-b, atp2a3, Unknown, Unknown, Unknown, Unknown, arfgap3, Unknown, Unknown, MGC80883, nme5, Unknown, MGC69045, mcm7-a, Unknown, MGC83163, tax1bp3, txndc6, LOC445857, nme4-b, arhgap9, nme4-a, Unknown, Unknown, rab37, Unknown, Unknown, rcc1-b, mcm5-b, Unknown, Unknown, Unknown, Unknown, Unknown, Unknown, Unknown, Unknown, Unknown, Unknown, Unknown, Unknown, Unknown, Unknown	gnl|UG|Xl_S45452008, gnl|UG|Xl_S21696658, gnl|UG|Xl_S32411908, gnl|UG|Xl_S17058403, gnl|UG|Xl_S14227367, gnl|UG|Xl_S14219471, gnl|UG|Xl_S15811171, gnl|UG|Xl_S35791619, gnl|UG|Xl_S19656778, gnl|UG|Xl_S21312889, gnl|UG|Xl_S13589855, gnl|UG|Xl_S22512023, gnl|UG|Xl_S20966579, gnl|UG|Xl_S13589830, gnl|UG|Xl_S26316793, gnl|UG|Xl_S32649311, gnl|UG|Xl_S17058353, gnl|UG|Xl_S13721864, gnl|UG|Xl_S21383289, …
GO:0072523	purine-containing compound catabolic process	4.21267e-15	2.94089e-17	45	mcm2, mcm5-a, mcm4-a, mcm4-b, Unknown, Unknown, Unknown, arfgap3, Unknown, Unknown, MGC80883, tpm2-a, Unknown, MGC69045, mcm7-a, Unknown, MGC83163, tax1bp3, LOC445857, arhgap9, Unknown, Unknown, Unknown, rab37, Unknown, Unknown, rcc1-b, mcm5-b, Unknown, Unknown, Unknown, cecr1, xtm4, Unknown, Unknown, Unknown, Unknown, Unknown, Unknown, Unknown, Unknown, Unknown, Unknown, Unknown, Unknown	gnl|UG|Xl_S45452008, gnl|UG|Xl_S32411908, gnl|UG|Xl_S17058403, gnl|UG|Xl_S14227367, gnl|UG|Xl_S14219471, gnl|UG|Xl_S35791619, gnl|UG|Xl_S15687907, gnl|UG|Xl_S21312889, gnl|UG|Xl_S13589855, gnl|UG|Xl_S20966579, gnl|UG|Xl_S13589830, gnl|UG|Xl_S26316793, gnl|UG|Xl_S32649311, gnl|UG|Xl_S17058353, gnl|UG|Xl_S13721864, gnl|UG|Xl_S21383289, gnl|UG|Xl_S14923534, gnl|UG|Xl_S32403902, gnl|UG|Xl_S35777671, …
GO:0009166	nucleotide catabolic process	3.90355e-14	3.11439e-16	45	mcm2, mcm5-a, mcm4-a, mcm4-b, Unknown, dctpp1, Unknown, Unknown, arfgap3, Unknown, Unknown, MGC80883, tpm2-a, Unknown, MGC69045, mcm7-a, Unknown, MGC83163, tax1bp3, LOC445857, arhgap9, Unknown, Unknown, Unknown, rab37, Unknown, Unknown, rcc1-b, mcm5-b, Unknown, Unknown, Unknown, xtm4, Unknown, Unknown, Unknown, Unknown, Unknown, Unknown, Unknown, Unknown, Unknown, Unknown, Unknown, Unknown	gnl|UG|Xl_S45452008, gnl|UG|Xl_S32411908, gnl|UG|Xl_S17058403, gnl|UG|Xl_S14227367, gnl|UG|Xl_S14219471, gnl|UG|Xl_S35791619, gnl|UG|Xl_S15687907, gnl|UG|Xl_S21312889, gnl|UG|Xl_S13589855, gnl|UG|Xl_S20966579, gnl|UG|Xl_S13589830, gnl|UG|Xl_S26316793, gnl|UG|Xl_S32649311, gnl|UG|Xl_S17058353, gnl|UG|Xl_S13721864, gnl|UG|Xl_S21383289, gnl|UG|Xl_S14923534, gnl|UG|Xl_S32403902, gnl|UG|Xl_S35777671, …
GO:0050793	regulation of developmental process	0.000111426	6.04832e-06	45	rxra, ets1-a, Unknown, fn1, Unknown, cdc20, Unknown, MGC52780, Unknown, nphp3, Unknown, LOC398664, hes1-a, cdc20, LOC443666, Unknown, yap1, MGC69077, Unknown, cdc42se1-b, cyfip1, aspn, Unknown, wwtr1, Unknown, lif, Unknown, sash3, Unknown, Unknown, bcl2l11, Unknown, Unknown, Unknown, Unknown, Unknown, Unknown, Unknown, Unknown, Unknown, Unknown, Unknown, Unknown, Unknown, LOC443639	gnl|UG|Xl_S35726542, gnl|UG|Xl_S36662998, gnl|UG|Xl_S38675488, gnl|UG|Xl_S32409983, gnl|UG|Xl_S36163404, gnl|UG|Xl_S20756132, gnl|UG|Xl_S13831575, gnl|UG|Xl_S13589580, gnl|UG|Xl_S25815378, gnl|UG|Xl_S18976544, gnl|UG|Xl_S14224013, gnl|UG|Xl_S32651624, gnl|UG|Xl_S16992889, gnl|UG|Xl_S35773917, gnl|UG|Xl_S32649311, gnl|UG|Xl_S13721864, gnl|UG|Xl_S21383298, gnl|UG|Xl_S26452253, gnl|UG|Xl_S22245973, …
GO:0006195	purine nucleotide catabolic process	6.21182e-15	4.602e-17	44	mcm2, mcm5-a, mcm4-a, mcm4-b, Unknown, Unknown, Unknown, arfgap3, Unknown, Unknown, MGC80883, tpm2-a, Unknown, MGC69045, mcm7-a, Unknown, MGC83163, tax1bp3, LOC445857, arhgap9, Unknown, Unknown, Unknown, rab37, Unknown, Unknown, rcc1-b, mcm5-b, Unknown, Unknown, Unknown, xtm4, Unknown, Unknown, Unknown, Unknown, Unknown, Unknown, Unknown, Unknown, Unknown, Unknown, Unknown, Unknown	gnl|UG|Xl_S45452008, gnl|UG|Xl_S32411908, gnl|UG|Xl_S17058403, gnl|UG|Xl_S14227367, gnl|UG|Xl_S14219471, gnl|UG|Xl_S35791619, gnl|UG|Xl_S15687907, gnl|UG|Xl_S21312889, gnl|UG|Xl_S13589855, gnl|UG|Xl_S20966579, gnl|UG|Xl_S13589830, gnl|UG|Xl_S26316793, gnl|UG|Xl_S32649311, gnl|UG|Xl_S17058353, gnl|UG|Xl_S13721864, gnl|UG|Xl_S21383289, gnl|UG|Xl_S14923534, gnl|UG|Xl_S32403902, gnl|UG|Xl_S35777671, …
GO:0010646	regulation of cell communication	0.000108088	5.85177e-06	44	hhex, mdfic, wnt5a, lyn, Unknown, Unknown, crlf3, scube2, Unknown, sfrp2, Unknown, Unknown, nphp3, Unknown, LOC398664, Unknown, yap1, MGC83163, tax1bp3, LOC445857, aspn, Unknown, wwtr1, Unknown, Unknown, frzb, lif, Unknown, Unknown, Unknown, Unknown, Unknown, Unknown, Unknown, Unknown, LOC100137612, Unknown, Unknown, Unknown, Unknown, Unknown, Unknown, Unknown, LOC443639	gnl|UG|Xl_S35726542, gnl|UG|Xl_S36662998, gnl|UG|Xl_S14927079, gnl|UG|Xl_S13589287, gnl|UG|Xl_S13589286, gnl|UG|Xl_S32409983, gnl|UG|Xl_S13831236, gnl|UG|Xl_S14216171, gnl|UG|Xl_S25815378, gnl|UG|Xl_S18976544, gnl|UG|Xl_S14224013, gnl|UG|Xl_S21312889, gnl|UG|Xl_S34316830, gnl|UG|Xl_S16992889, gnl|UG|Xl_S17058397, gnl|UG|Xl_S14232503, gnl|UG|Xl_S21383298, gnl|UG|Xl_S21383289, gnl|UG|Xl_S13591113, …
GO:0009605	response to external stimulus	2.1399e-14	1.64631e-16	43	rxra, Unknown, Unknown, ptafr, Unknown, Unknown, Unknown, Unknown, dap, Unknown, Unknown, LOC398664, LOC443666, Unknown, MGC69077, Unknown, Unknown, LOC496014, Unknown, fcrg2, Unknown, Unknown, Unknown, Unknown, Unknown, osr1, Unknown, MGC98917, Unknown, Unknown, txnip, Unknown, Unknown, Unknown, Unknown, Unknown, Unknown, Unknown, Unknown, Unknown, Unknown, Unknown, Unknown	gnl|UG|Xl_S36662998, gnl|UG|Xl_S14927079, gnl|UG|Xl_S32409983, gnl|UG|Xl_S18978786, gnl|UG|Xl_S13589580, gnl|UG|Xl_S25815378, gnl|UG|Xl_S18976544, gnl|UG|Xl_S14216437, gnl|UG|Xl_S34316830, gnl|UG|Xl_S32651624, gnl|UG|Xl_S35773917, gnl|UG|Xl_S32649311, gnl|UG|Xl_S13721864, gnl|UG|Xl_S35786309, gnl|UG|Xl_S17668576, gnl|UG|Xl_S33345948, gnl|UG|Xl_S18975014, gnl|UG|Xl_S19609819, gnl|UG|Xl_S13803061, …
GO:0042127	regulation of cell proliferation	2.77665e-12	2.88781e-14	43	lyn, rxra, Unknown, MGC82682, cdca7l, cdc20, MGC52780, xfgfra2, Unknown, Unknown, Unknown, Unknown, LOC398664, cdc20, yap1, MGC83163, MGC69077, tax1bp3, Unknown, wwtr1, Unknown, fancl, lif, Unknown, Unknown, sash3, Unknown, Unknown, Unknown, txnip, Unknown, Unknown, Unknown, Unknown, Unknown, Unknown, Unknown, Unknown, Unknown, Unknown, Unknown, Unknown, LOC443639	gnl|UG|Xl_S35726542, gnl|UG|Xl_S36662998, gnl|UG|Xl_S38675488, gnl|UG|Xl_S13589287, gnl|UG|Xl_S13831575, gnl|UG|Xl_S35338077, gnl|UG|Xl_S13589580, gnl|UG|Xl_S25815378, gnl|UG|Xl_S18976544, gnl|UG|Xl_S13589567, gnl|UG|Xl_S14224013, gnl|UG|Xl_S13813559, gnl|UG|Xl_S25049797, gnl|UG|Xl_S16992889, gnl|UG|Xl_S20755967, gnl|UG|Xl_S15220249, gnl|UG|Xl_S32649311, gnl|UG|Xl_S21383289, gnl|UG|Xl_S14227299, …
GO:0031399	regulation of protein modification process	1.86905e-06	5.93815e-08	41	chek1, ccnb3, MGC68601, lyn, ccnd2-a, Unknown, LOC495208, LOC495419, Unknown, wfs1, ccnb1, cdc20, mad2l1, fbxo5-a, Unknown, Unknown, Unknown, Unknown, LOC398664, cdc20, ccnb1.2, plk1, MGC81153, ccnb2, fbxo5-b, ccna2, ccne2, Unknown, wwtr1, ccno, LOC397933, lif, Unknown, cycb3, Unknown, Unknown, Unknown, Unknown, Unknown, Unknown, LOC443639	gnl|UG|Xl_S35726542, gnl|UG|Xl_S36662998, gnl|UG|Xl_S13589287, gnl|UG|Xl_S13831220, gnl|UG|Xl_S22811523, gnl|UG|Xl_S13831575, gnl|UG|Xl_S18974046, gnl|UG|Xl_S25080903, gnl|UG|Xl_S25815378, gnl|UG|Xl_S18976544, gnl|UG|Xl_S14232596, gnl|UG|Xl_S34871988, gnl|UG|Xl_S26316777, gnl|UG|Xl_S28473602, gnl|UG|Xl_S27569331, gnl|UG|Xl_S32649311, gnl|UG|Xl_S22332451, gnl|UG|Xl_S26455863, gnl|UG|Xl_S20756059, …
GO:0042060	wound healing	5.10975e-17	2.03837e-19	40	f2r, LOC496339, Unknown, Unknown, Unknown, fermt3, LOC398664, trim72, f2rl1, ociad2, tfpi2, Unknown, f10, Unknown, Unknown, Unknown, fcrg2, Unknown, Unknown, Unknown, Unknown, Unknown, Unknown, Unknown, xtm4, Unknown, Unknown, Unknown, Unknown, Unknown, Unknown, Unknown, Unknown, Unknown, Unknown, Unknown, Unknown, Unknown, Unknown, LOC443639	gnl|UG|Xl_S36662998, gnl|UG|Xl_S14220628, gnl|UG|Xl_S32409983, gnl|UG|Xl_S14742630, gnl|UG|Xl_S16552446, gnl|UG|Xl_S22811504, gnl|UG|Xl_S14216437, gnl|UG|Xl_S15687907, gnl|UG|Xl_S20966579, gnl|UG|Xl_S17058370, gnl|UG|Xl_S35773917, gnl|UG|Xl_S17519052, gnl|UG|Xl_S22811493, gnl|UG|Xl_S26452253, gnl|UG|Xl_S21007657, gnl|UG|Xl_S35777671, gnl|UG|Xl_S20756059, gnl|UG|Xl_S32406233, gnl|UG|Xl_S19609819, …
GO:0009154	purine ribonucleotide catabolic process	3.74984e-13	3.25888e-15	40	mcm2, mcm5-a, mcm4-a, mcm4-b, Unknown, Unknown, Unknown, arfgap3, Unknown, Unknown, MGC80883, Unknown, MGC69045, mcm7-a, Unknown, MGC83163, tax1bp3, LOC445857, arhgap9, Unknown, Unknown, Unknown, rab37, Unknown, Unknown, rcc1-b, mcm5-b, Unknown, Unknown, Unknown, Unknown, Unknown, Unknown, Unknown, Unknown, Unknown, Unknown, Unknown, Unknown, Unknown	gnl|UG|Xl_S45452008, gnl|UG|Xl_S32411908, gnl|UG|Xl_S17058403, gnl|UG|Xl_S14227367, gnl|UG|Xl_S14219471, gnl|UG|Xl_S35791619, gnl|UG|Xl_S21312889, gnl|UG|Xl_S13589855, gnl|UG|Xl_S20966579, gnl|UG|Xl_S13589830, gnl|UG|Xl_S26316793, gnl|UG|Xl_S32649311, gnl|UG|Xl_S17058353, gnl|UG|Xl_S13721864, gnl|UG|Xl_S21383289, gnl|UG|Xl_S14923534, gnl|UG|Xl_S32403902, gnl|UG|Xl_S35777671, gnl|UG|Xl_S32406233, …
GO:0009261	ribonucleotide catabolic process	3.74984e-13	3.25888e-15	40	mcm2, mcm5-a, mcm4-a, mcm4-b, Unknown, Unknown, Unknown, arfgap3, Unknown, Unknown, MGC80883, Unknown, MGC69045, mcm7-a, Unknown, MGC83163, tax1bp3, LOC445857, arhgap9, Unknown, Unknown, Unknown, rab37, Unknown, Unknown, rcc1-b, mcm5-b, Unknown, Unknown, Unknown, Unknown, Unknown, Unknown, Unknown, Unknown, Unknown, Unknown, Unknown, Unknown, Unknown	gnl|UG|Xl_S45452008, gnl|UG|Xl_S32411908, gnl|UG|Xl_S17058403, gnl|UG|Xl_S14227367, gnl|UG|Xl_S14219471, gnl|UG|Xl_S35791619, gnl|UG|Xl_S21312889, gnl|UG|Xl_S13589855, gnl|UG|Xl_S20966579, gnl|UG|Xl_S13589830, gnl|UG|Xl_S26316793, gnl|UG|Xl_S32649311, gnl|UG|Xl_S17058353, gnl|UG|Xl_S13721864, gnl|UG|Xl_S21383289, gnl|UG|Xl_S14923534, gnl|UG|Xl_S32403902, gnl|UG|Xl_S35777671, gnl|UG|Xl_S32406233, …
GO:0032879	regulation of localization	1.24318e-10	1.72113e-12	40	foxd1, mdfic, wfs1, nup35, Unknown, cdca5-a, LOC398664, ociad2, MGC83163, MGC69077, tax1bp3, LOC445857, Unknown, wwtr1, Unknown, Unknown, Unknown, nup205, Unknown, lif, Unknown, ptx3, Unknown, Unknown, nup160, Unknown, Unknown, Unknown, cdca5-b, xtm4, Unknown, Unknown, Unknown, c13orf34, Unknown, Unknown, Unknown, Unknown, Unknown, Unknown	gnl|UG|Xl_S35726542, gnl|UG|Xl_S36662998, gnl|UG|Xl_S32409983, gnl|UG|Xl_S21057503, gnl|UG|Xl_S14216171, gnl|UG|Xl_S25815378, gnl|UG|Xl_S25817881, gnl|UG|Xl_S14216437, gnl|UG|Xl_S15687907, gnl|UG|Xl_S21312889, gnl|UG|Xl_S20966585, gnl|UG|Xl_S28473602, gnl|UG|Xl_S32649311, gnl|UG|Xl_S21383289, gnl|UG|Xl_S13591113, gnl|UG|Xl_S36163355, gnl|UG|Xl_S13809310, gnl|UG|Xl_S20247710, gnl|UG|Xl_S17668576, …
GO:0009143	nucleoside triphosphate catabolic process	1.2339e-12	1.14267e-14	39	mcm2, mcm5-a, mcm4-a, mcm4-b, Unknown, dctpp1, Unknown, Unknown, arfgap3, Unknown, Unknown, MGC80883, Unknown, MGC69045, mcm7-a, Unknown, MGC83163, tax1bp3, LOC445857, arhgap9, Unknown, Unknown, rab37, Unknown, Unknown, rcc1-b, mcm5-b, Unknown, Unknown, Unknown, Unknown, Unknown, Unknown, Unknown, Unknown, Unknown, Unknown, Unknown, Unknown	gnl|UG|Xl_S45452008, gnl|UG|Xl_S32411908, gnl|UG|Xl_S17058403, gnl|UG|Xl_S14227367, gnl|UG|Xl_S14219471, gnl|UG|Xl_S35791619, gnl|UG|Xl_S21312889, gnl|UG|Xl_S13589855, gnl|UG|Xl_S20966579, gnl|UG|Xl_S13589830, gnl|UG|Xl_S26316793, gnl|UG|Xl_S32649311, gnl|UG|Xl_S17058353, gnl|UG|Xl_S13721864, gnl|UG|Xl_S21383289, gnl|UG|Xl_S14923534, gnl|UG|Xl_S32403902, gnl|UG|Xl_S35777671, gnl|UG|Xl_S35776524, …
GO:0000226	microtubule cytoskeleton organization	3.02245e-07	8.35383e-09	39	aurka, chek1, haus8, aurkb-b, aurka-b, haus6, incenp-a, Unknown, aurkb-a, c6orf182, kif15-b, Unknown, Unknown, incenp-b, haus3, Unknown, ccnf, plk1, tekt1, Unknown, haus1, haus7, Unknown, ndc80, plk4, Unknown, Unknown, rcc1-b, tekt3, Unknown, ska3, Unknown, c13orf34, Unknown, Unknown, cdca8, prc1, Unknown, Unknown	gnl|UG|Xl_S27569408, gnl|UG|Xl_S13590122, gnl|UG|Xl_S21313058, gnl|UG|Xl_S21057503, gnl|UG|Xl_S14742630, gnl|UG|Xl_S13590742, gnl|UG|Xl_S18974026, gnl|UG|Xl_S35607594, gnl|UG|Xl_S14222173, gnl|UG|Xl_S32651624, gnl|UG|Xl_S20966585, gnl|UG|Xl_S14222114, gnl|UG|Xl_S26316793, gnl|UG|Xl_S23254648, gnl|UG|Xl_S26316764, gnl|UG|Xl_S13791834, gnl|UG|Xl_S13721864, gnl|UG|Xl_S13810844, gnl|UG|Xl_S17519044, …
GO:0003008	system process	6.69572e-05	3.42465e-06	39	Unknown, Unknown, Unknown, wfs1, Unknown, Unknown, tm-4, scube2, ppp1r13l, tpm2-a, tpm4b, trim72, comt, Unknown, Unknown, dfna5, LOC496014, Unknown, Unknown, Unknown, Unknown, Unknown, Unknown, Unknown, Unknown, lsp1, xtm4, Unknown, Unknown, tgfbi, Unknown, Unknown, Unknown, Unknown, Unknown, Unknown, Unknown, Unknown, Unknown	gnl|UG|Xl_S32411908, gnl|UG|Xl_S32409983, gnl|UG|Xl_S38479140, gnl|UG|Xl_S18978786, gnl|UG|Xl_S18974046, gnl|UG|Xl_S16181801, gnl|UG|Xl_S35372151, gnl|UG|Xl_S18976544, gnl|UG|Xl_S25817881, gnl|UG|Xl_S15687907, gnl|UG|Xl_S28473602, gnl|UG|Xl_S34871915, gnl|UG|Xl_S35773917, gnl|UG|Xl_S13820914, gnl|UG|Xl_S35168811, gnl|UG|Xl_S21007657, gnl|UG|Xl_S22511878, gnl|UG|Xl_S21313291, gnl|UG|Xl_S16985029, …
GO:0009146	purine nucleoside triphosphate catabolic process	3.66508e-12	3.96846e-14	38	mcm2, mcm5-a, mcm4-a, mcm4-b, Unknown, Unknown, Unknown, arfgap3, Unknown, Unknown, MGC80883, Unknown, MGC69045, mcm7-a, Unknown, MGC83163, tax1bp3, LOC445857, arhgap9, Unknown, Unknown, rab37, Unknown, Unknown, rcc1-b, mcm5-b, Unknown, Unknown, Unknown, Unknown, Unknown, Unknown, Unknown, Unknown, Unknown, Unknown, Unknown, Unknown	gnl|UG|Xl_S45452008, gnl|UG|Xl_S32411908, gnl|UG|Xl_S17058403, gnl|UG|Xl_S14227367, gnl|UG|Xl_S14219471, gnl|UG|Xl_S35791619, gnl|UG|Xl_S21312889, gnl|UG|Xl_S13589855, gnl|UG|Xl_S20966579, gnl|UG|Xl_S13589830, gnl|UG|Xl_S26316793, gnl|UG|Xl_S32649311, gnl|UG|Xl_S17058353, gnl|UG|Xl_S13721864, gnl|UG|Xl_S21383289, gnl|UG|Xl_S14923534, gnl|UG|Xl_S32403902, gnl|UG|Xl_S35777671, gnl|UG|Xl_S35776524, …
GO:0009203	ribonucleoside triphosphate catabolic process	3.66508e-12	3.96846e-14	38	mcm2, mcm5-a, mcm4-a, mcm4-b, Unknown, Unknown, Unknown, arfgap3, Unknown, Unknown, MGC80883, Unknown, MGC69045, mcm7-a, Unknown, MGC83163, tax1bp3, LOC445857, arhgap9, Unknown, Unknown, rab37, Unknown, Unknown, rcc1-b, mcm5-b, Unknown, Unknown, Unknown, Unknown, Unknown, Unknown, Unknown, Unknown, Unknown, Unknown, Unknown, Unknown	gnl|UG|Xl_S45452008, gnl|UG|Xl_S32411908, gnl|UG|Xl_S17058403, gnl|UG|Xl_S14227367, gnl|UG|Xl_S14219471, gnl|UG|Xl_S35791619, gnl|UG|Xl_S21312889, gnl|UG|Xl_S13589855, gnl|UG|Xl_S20966579, gnl|UG|Xl_S13589830, gnl|UG|Xl_S26316793, gnl|UG|Xl_S32649311, gnl|UG|Xl_S17058353, gnl|UG|Xl_S13721864, gnl|UG|Xl_S21383289, gnl|UG|Xl_S14923534, gnl|UG|Xl_S32403902, gnl|UG|Xl_S35777671, gnl|UG|Xl_S35776524, …
GO:0009207	purine ribonucleoside triphosphate catabolic process	3.66508e-12	3.96846e-14	38	mcm2, mcm5-a, mcm4-a, mcm4-b, Unknown, Unknown, Unknown, arfgap3, Unknown, Unknown, MGC80883, Unknown, MGC69045, mcm7-a, Unknown, MGC83163, tax1bp3, LOC445857, arhgap9, Unknown, Unknown, rab37, Unknown, Unknown, rcc1-b, mcm5-b, Unknown, Unknown, Unknown, Unknown, Unknown, Unknown, Unknown, Unknown, Unknown, Unknown, Unknown, Unknown	gnl|UG|Xl_S45452008, gnl|UG|Xl_S32411908, gnl|UG|Xl_S17058403, gnl|UG|Xl_S14227367, gnl|UG|Xl_S14219471, gnl|UG|Xl_S35791619, gnl|UG|Xl_S21312889, gnl|UG|Xl_S13589855, gnl|UG|Xl_S20966579, gnl|UG|Xl_S13589830, gnl|UG|Xl_S26316793, gnl|UG|Xl_S32649311, gnl|UG|Xl_S17058353, gnl|UG|Xl_S13721864, gnl|UG|Xl_S21383289, gnl|UG|Xl_S14923534, gnl|UG|Xl_S32403902, gnl|UG|Xl_S35777671, gnl|UG|Xl_S35776524, …
GO:0044092	negative regulation of molecular function	7.40735e-12	8.44263e-14	38	mdfic, Unknown, Unknown, mastl, wfs1, cdc20, mad2l1, id3-b, Unknown, fbxo5-a, dap, Unknown, Unknown, LOC398664, cdc20, MGC81153, fbxo5-b, Unknown, LOC496014, wwtr1, Unknown, Unknown, Unknown, Unknown, Unknown, Unknown, Unknown, Unknown, txnip, Unknown, Unknown, Unknown, Unknown, Unknown, Unknown, Unknown, Unknown, LOC443639	gnl|UG|Xl_S36662998, gnl|UG|Xl_S18978786, gnl|UG|Xl_S16181835, gnl|UG|Xl_S22811523, gnl|UG|Xl_S14216171, gnl|UG|Xl_S13831575, gnl|UG|Xl_S18974046, gnl|UG|Xl_S25080903, gnl|UG|Xl_S25815378, gnl|UG|Xl_S14232596, gnl|UG|Xl_S28473602, gnl|UG|Xl_S32649311, gnl|UG|Xl_S13591113, gnl|UG|Xl_S26452253, gnl|UG|Xl_S20756059, gnl|UG|Xl_S13621986, gnl|UG|Xl_S18975014, gnl|UG|Xl_S21313561, gnl|UG|Xl_S19656689, …
GO:0006952	defense response	1.79011e-10	2.60138e-12	38	myd88-a, rxra, mdk-b, fn1, Unknown, Unknown, tnfaip8l2-a, Unknown, Unknown, Unknown, Unknown, Unknown, Unknown, LOC398664, LOC443666, sgms1, MGC69077, cfp, crp.4-b, Unknown, tnfaip8l2-b, Unknown, fcrg2, c3, Unknown, ptx3, Unknown, Unknown, Unknown, tlr2, Unknown, Unknown, Unknown, tlr14.3, Unknown, LOC779362, crp.4-a, LOC443639	gnl|UG|Xl_S13824488, gnl|UG|Xl_S36662998, gnl|UG|Xl_S14927079, gnl|UG|Xl_S20756132, gnl|UG|Xl_S35846582, gnl|UG|Xl_S13589580, gnl|UG|Xl_S18976544, gnl|UG|Xl_S24228568, gnl|UG|Xl_S16624823, gnl|UG|Xl_S55309182, gnl|UG|Xl_S27569386, gnl|UG|Xl_S18078843, gnl|UG|Xl_S48799610, gnl|UG|Xl_S20966822, gnl|UG|Xl_S36163355, gnl|UG|Xl_S20756059, gnl|UG|Xl_S17668576, gnl|UG|Xl_S32414773, gnl|UG|Xl_S25813054, …
GO:0072358	cardiovascular system development	5.62987e-10	8.90321e-12	38	hhex, rxra, MGC52780, wasf2, Unknown, tm-4, Unknown, ppp1r13l, LOC398664, LOC446916, Unknown, setdb2, yap1, LOC446926, Unknown, esco2, Unknown, Unknown, Unknown, Unknown, Unknown, Unknown, xtm4, Unknown, Unknown, tgfbi, Unknown, Unknown, Unknown, LOC100137612, Unknown, Unknown, LOC398550, Unknown, Unknown, Unknown, Unknown, Unknown	gnl|UG|Xl_S36662998, gnl|UG|Xl_S32409983, gnl|UG|Xl_S27877850, gnl|UG|Xl_S13589580, gnl|UG|Xl_S25815378, gnl|UG|Xl_S14911626, gnl|UG|Xl_S15687907, gnl|UG|Xl_S16992889, gnl|UG|Xl_S17058397, gnl|UG|Xl_S13721864, gnl|UG|Xl_S13820914, gnl|UG|Xl_S26452253, gnl|UG|Xl_S21662501, gnl|UG|Xl_S14742597, gnl|UG|Xl_S22511878, gnl|UG|Xl_S20119104, gnl|UG|Xl_S16907199, gnl|UG|Xl_S32405103, gnl|UG|Xl_S32411497, …
GO:0072359	circulatory system development	5.62987e-10	8.90321e-12	38	hhex, rxra, MGC52780, wasf2, Unknown, tm-4, Unknown, ppp1r13l, LOC398664, LOC446916, Unknown, setdb2, yap1, LOC446926, Unknown, esco2, Unknown, Unknown, Unknown, Unknown, Unknown, Unknown, xtm4, Unknown, Unknown, tgfbi, Unknown, Unknown, Unknown, LOC100137612, Unknown, Unknown, LOC398550, Unknown, Unknown, Unknown, Unknown, Unknown	gnl|UG|Xl_S36662998, gnl|UG|Xl_S32409983, gnl|UG|Xl_S27877850, gnl|UG|Xl_S13589580, gnl|UG|Xl_S25815378, gnl|UG|Xl_S14911626, gnl|UG|Xl_S15687907, gnl|UG|Xl_S16992889, gnl|UG|Xl_S17058397, gnl|UG|Xl_S13721864, gnl|UG|Xl_S13820914, gnl|UG|Xl_S26452253, gnl|UG|Xl_S21662501, gnl|UG|Xl_S14742597, gnl|UG|Xl_S22511878, gnl|UG|Xl_S20119104, gnl|UG|Xl_S16907199, gnl|UG|Xl_S32405103, gnl|UG|Xl_S32411497, …
GO:0032989	cellular component morphogenesis	0.000556964	3.99929e-05	38	rxra, twist1, grn, fn1, MGC52725, id3-b, tm-4, Unknown, Unknown, Unknown, MGC69077, Unknown, Unknown, cdc42se1-b, cyfip1, wwtr1, pax3-b, Unknown, Unknown, xtm4, Unknown, Unknown, MGC98917, Unknown, Unknown, Unknown, Unknown, LOC100137612, Unknown, LOC398550, Unknown, Unknown, Unknown, Unknown, cap1, Unknown, Unknown, Unknown	gnl|UG|Xl_S32409983, gnl|UG|Xl_S16181835, gnl|UG|Xl_S20756132, gnl|UG|Xl_S13589580, gnl|UG|Xl_S25815378, gnl|UG|Xl_S14224013, gnl|UG|Xl_S14987552, gnl|UG|Xl_S34871989, gnl|UG|Xl_S15810313, gnl|UG|Xl_S15687907, gnl|UG|Xl_S35773917, gnl|UG|Xl_S13721864, gnl|UG|Xl_S13820914, gnl|UG|Xl_S26452253, gnl|UG|Xl_S14742597, gnl|UG|Xl_S17668576, gnl|UG|Xl_S33345948, gnl|UG|Xl_S16907199, gnl|UG|Xl_S35370195, …
GO:0070887	cellular response to chemical stimulus	7.46502e-09	1.44642e-10	37	rxra, Unknown, wfs1, Unknown, Unknown, Unknown, Unknown, mgst1, sgms1, Unknown, MGC69077, Unknown, LOC100125664, Unknown, Unknown, p2y11, Unknown, Unknown, osr1, xtm4, Unknown, Unknown, Unknown, Unknown, Unknown, Unknown, Unknown, Unknown, Unknown, Unknown, Unknown, Unknown, Unknown, Unknown, Unknown, Unknown, LOC443639	gnl|UG|Xl_S13824488, gnl|UG|Xl_S32411908, gnl|UG|Xl_S14927079, gnl|UG|Xl_S32409983, gnl|UG|Xl_S13589580, gnl|UG|Xl_S14216437, gnl|UG|Xl_S15687907, gnl|UG|Xl_S28473602, gnl|UG|Xl_S34871919, gnl|UG|Xl_S32649311, gnl|UG|Xl_S13806077, gnl|UG|Xl_S35786309, gnl|UG|Xl_S20756059, gnl|UG|Xl_S13621986, gnl|UG|Xl_S17668576, gnl|UG|Xl_S32414773, gnl|UG|Xl_S19656664, gnl|UG|Xl_S32648199, gnl|UG|Xl_S32648190, …
GO:0006928	cellular component movement	2.60383e-07	6.78873e-09	37	foxd1, cxcr4-a, wnt5a, wasf2, Unknown, tm-4, dnali1, LOC398664, tpm4b, ociad2, Unknown, MGC69077, Unknown, Unknown, fcrg2, Unknown, Unknown, Unknown, Unknown, Unknown, Unknown, Unknown, LOC494682, xtm4, Unknown, Unknown, Unknown, Unknown, Unknown, Unknown, Unknown, Unknown, Unknown, Unknown, Unknown, Unknown, LOC443639	gnl|UG|Xl_S36662998, gnl|UG|Xl_S13589286, gnl|UG|Xl_S32409983, gnl|UG|Xl_S21383305, gnl|UG|Xl_S16181801, gnl|UG|Xl_S25815378, gnl|UG|Xl_S14911626, gnl|UG|Xl_S13813559, gnl|UG|Xl_S14216437, gnl|UG|Xl_S15687907, gnl|UG|Xl_S32649311, gnl|UG|Xl_S20755933, gnl|UG|Xl_S13721864, gnl|UG|Xl_S13820914, gnl|UG|Xl_S35786309, gnl|UG|Xl_S13809310, gnl|UG|Xl_S20966814, gnl|UG|Xl_S32408455, gnl|UG|Xl_S20756059, …
GO:0040011	locomotion	3.14061e-06	1.09624e-07	37	foxd1, cxcr4-a, wnt5a, ptafr, wasf2, Unknown, Unknown, LOC398664, ociad2, Unknown, MGC69077, Unknown, cr1b, Unknown, fcrg2, Unknown, Unknown, Unknown, Unknown, Unknown, Unknown, Unknown, LOC494682, xtm4, Unknown, MGC98917, Unknown, Unknown, Unknown, Unknown, Unknown, Unknown, Unknown, Unknown, Unknown, Unknown, LOC443639	gnl|UG|Xl_S36662998, gnl|UG|Xl_S13589286, gnl|UG|Xl_S32409983, gnl|UG|Xl_S21383305, gnl|UG|Xl_S25815378, gnl|UG|Xl_S14911626, gnl|UG|Xl_S13813559, gnl|UG|Xl_S14216437, gnl|UG|Xl_S15687907, gnl|UG|Xl_S32649311, gnl|UG|Xl_S20755933, gnl|UG|Xl_S13721864, gnl|UG|Xl_S35786309, gnl|UG|Xl_S13809310, gnl|UG|Xl_S32408455, gnl|UG|Xl_S20756059, gnl|UG|Xl_S17668576, gnl|UG|Xl_S33345948, gnl|UG|Xl_S32405103, …
GO:0048646	anatomical structure formation involved in morphogenesis	0.00403199	0.000389469	37	cxcr4-a, wnt5a, stat3.2, MGC52780, wasf2, Unknown, tm-4, scube2, Unknown, LOC398664, Unknown, mobkl1b, Unknown, cr1b, Unknown, Unknown, Unknown, bcl2l11, Unknown, Unknown, Unknown, Unknown, xtm4, Unknown, Unknown, sdc4-b, tgfbi, Unknown, Unknown, LOC100137612, Unknown, Unknown, LOC398550, Unknown, Unknown, Unknown, Unknown	gnl|UG|Xl_S36662998, gnl|UG|Xl_S13589286, gnl|UG|Xl_S32409983, gnl|UG|Xl_S25815378, gnl|UG|Xl_S14911626, gnl|UG|Xl_S13804221, gnl|UG|Xl_S15687907, gnl|UG|Xl_S16992889, gnl|UG|Xl_S35773917, gnl|UG|Xl_S20755933, gnl|UG|Xl_S13721864, gnl|UG|Xl_S13820914, gnl|UG|Xl_S26452253, gnl|UG|Xl_S14742597, gnl|UG|Xl_S22511878, gnl|UG|Xl_S13831149, gnl|UG|Xl_S20119104, gnl|UG|Xl_S16907199, gnl|UG|Xl_S41489673, …
GO:0033043	regulation of organelle organization	5.03589e-08	1.14741e-09	36	chek1, Unknown, MGC80877, MGC83272, cdc20, Unknown, mad2l1, arpc1b, Unknown, fbxo5-a, cdca5-a, cdc20, actr3, ccnf, ociad2, plk1, MGC81153, MGC69077, fbxo5-b, arpc5, plk4, Unknown, Unknown, rcc1-b, bcl2l11, ska3, cdca5-b, xtm4, Unknown, Unknown, c13orf34, Unknown, Unknown, Unknown, Unknown, arpc3	gnl|UG|Xl_S21057503, gnl|UG|Xl_S22811523, gnl|UG|Xl_S13831575, gnl|UG|Xl_S25080903, gnl|UG|Xl_S18976544, gnl|UG|Xl_S14232596, gnl|UG|Xl_S15810313, gnl|UG|Xl_S15687907, gnl|UG|Xl_S15685724, gnl|UG|Xl_S32651624, gnl|UG|Xl_S20966585, gnl|UG|Xl_S26316793, gnl|UG|Xl_S14833132, gnl|UG|Xl_S32649311, gnl|UG|Xl_S13810844, gnl|UG|Xl_S17519044, gnl|UG|Xl_S16552393, gnl|UG|Xl_S17668576, gnl|UG|Xl_S24517538, …
GO:0010564	regulation of cell cycle process	1.22865e-07	2.99329e-09	36	chek1, clspn, MGC68601, aurkb-b, cdc20, mad2l1, aurkb-a, rpa3, Unknown, fbxo5-a, crlf3, Unknown, cdca5-a, cdc20, ccnf, plk1, MGC81153, dtl-b, ccnb2, fbxo5-b, zwilch, MGC80972, rpa3, plk4, Unknown, rcc1-b, LOC100036853, cdca5-b, c13orf34, Unknown, Unknown, dtl-a, Unknown, Unknown, Unknown, LOC443639	gnl|UG|Xl_S21383334, gnl|UG|Xl_S21057503, gnl|UG|Xl_S22811523, gnl|UG|Xl_S13831575, gnl|UG|Xl_S13824768, gnl|UG|Xl_S25080903, gnl|UG|Xl_S14232596, gnl|UG|Xl_S20966585, gnl|UG|Xl_S15622214, gnl|UG|Xl_S20755626, gnl|UG|Xl_S26316793, gnl|UG|Xl_S26316777, gnl|UG|Xl_S14232503, gnl|UG|Xl_S36163374, gnl|UG|Xl_S17519044, gnl|UG|Xl_S20247702, gnl|UG|Xl_S16552393, gnl|UG|Xl_S20756059, gnl|UG|Xl_S24517538, …
GO:0043623	cellular protein complex assembly	2.3108e-05	1.00657e-06	36	aurkb-b, MGC80877, MGC83272, Unknown, arpc1b, aurkb-a, tubb6, actr3, arpc4, ociad2, ube2c, Unknown, Unknown, arpc5, Unknown, nup205, Unknown, Unknown, LOC446922, Unknown, Unknown, Unknown, xtm4, Unknown, tuba1a-b, Unknown, Unknown, Unknown, Unknown, Unknown, Unknown, Unknown, Unknown, tuba3c, Unknown, arpc3	gnl|UG|Xl_S14216171, gnl|UG|Xl_S13824768, gnl|UG|Xl_S27877831, gnl|UG|Xl_S14222173, gnl|UG|Xl_S14221075, gnl|UG|Xl_S15810313, gnl|UG|Xl_S15687907, gnl|UG|Xl_S15685724, gnl|UG|Xl_S32651624, gnl|UG|Xl_S14833132, gnl|UG|Xl_S32649311, gnl|UG|Xl_S13819780, gnl|UG|Xl_S14923534, gnl|UG|Xl_S13810844, gnl|UG|Xl_S32403902, gnl|UG|Xl_S35777671, gnl|UG|Xl_S21929412, gnl|UG|Xl_S20756016, gnl|UG|Xl_S35776524, …
GO:0051336	regulation of hydrolase activity	8.20138e-08	1.95132e-09	35	Unknown, mastl, arfgap3, Unknown, Unknown, MGC80883, dap, pcolce2, LOC398664, tpm2-a, MGC69045, MGC83163, tax1bp3, LOC445857, arhgap9, LOC496014, Unknown, Unknown, Unknown, Unknown, Unknown, rcc1-b, Unknown, Unknown, xtm4, Unknown, Unknown, Unknown, Unknown, Unknown, Unknown, Unknown, Unknown, Unknown, Unknown	gnl|UG|Xl_S36662998, gnl|UG|Xl_S18978786, gnl|UG|Xl_S25815378, gnl|UG|Xl_S15687907, gnl|UG|Xl_S21312889, gnl|UG|Xl_S20966579, gnl|UG|Xl_S15622214, gnl|UG|Xl_S26316793, gnl|UG|Xl_S32649311, gnl|UG|Xl_S17058353, gnl|UG|Xl_S21383289, gnl|UG|Xl_S35786309, gnl|UG|Xl_S16181766, gnl|UG|Xl_S13803061, gnl|UG|Xl_S13831437, gnl|UG|Xl_S18082936, gnl|UG|Xl_S19656689, gnl|UG|Xl_S32414773, gnl|UG|Xl_S25820168, …
GO:0009887	organ morphogenesis	9.89163e-07	2.97355e-08	35	rxra, Unknown, Unknown, ppp1r13l, LOC398664, Unknown, Unknown, setdb2, yap1, Unknown, aspn, cr1b, Unknown, lif, ptx3, Unknown, Unknown, bcl2l11, Unknown, Unknown, Unknown, Unknown, Unknown, xtm4, Unknown, Unknown, Unknown, Unknown, Unknown, Unknown, Unknown, Unknown, Unknown, Unknown, Unknown	gnl|UG|Xl_S35726542, gnl|UG|Xl_S36662998, gnl|UG|Xl_S32409983, gnl|UG|Xl_S13589580, gnl|UG|Xl_S25815378, gnl|UG|Xl_S15687907, gnl|UG|Xl_S16992889, gnl|UG|Xl_S35773917, gnl|UG|Xl_S35849156, gnl|UG|Xl_S26452253, gnl|UG|Xl_S22245973, gnl|UG|Xl_S36163355, gnl|UG|Xl_S35750421, gnl|UG|Xl_S33345948, gnl|UG|Xl_S20119104, gnl|UG|Xl_S13603989, gnl|UG|Xl_S18079588, gnl|UG|Xl_S14218537, gnl|UG|Xl_S15219930, …
GO:0048584	positive regulation of response to stimulus	1.067e-05	4.33896e-07	35	hhex, lyn, LOC495208, Unknown, Unknown, LOC397725, c1s, Unknown, Unknown, crlf3, Unknown, Unknown, LOC398664, Unknown, yap1, cfp, Unknown, Unknown, Unknown, fcrg2, c3, Unknown, frzb, lif, Unknown, Unknown, sash3, Unknown, Unknown, Unknown, Unknown, Unknown, Unknown, Unknown, LOC443639	gnl|UG|Xl_S35726542, gnl|UG|Xl_S36662998, gnl|UG|Xl_S14927079, gnl|UG|Xl_S38675488, gnl|UG|Xl_S13589287, gnl|UG|Xl_S32409983, gnl|UG|Xl_S14216171, gnl|UG|Xl_S25815378, gnl|UG|Xl_S14224013, gnl|UG|Xl_S34316830, gnl|UG|Xl_S24228568, gnl|UG|Xl_S16992889, gnl|UG|Xl_S17058397, gnl|UG|Xl_S14232503, gnl|UG|Xl_S32649311, gnl|UG|Xl_S14227299, gnl|UG|Xl_S13809310, gnl|UG|Xl_S20756059, gnl|UG|Xl_S35791241, …
GO:0055114	oxidation reduction	0.00239659	0.000219889	34	MGC68771, Unknown, Unknown, Unknown, Unknown, Unknown, retsat, hadha, ppp1r3c.1, sep15, LOC445857, Unknown, Unknown, snrpg, Unknown, kmo, ppp1r3c, hmox1, Unknown, Unknown, Unknown, Unknown, Unknown, Unknown, Unknown, Unknown, Unknown, Unknown, Unknown, Unknown, Unknown, Unknown, Unknown, Unknown	gnl|UG|Xl_S19674178, gnl|UG|Xl_S17537460, gnl|UG|Xl_S32411908, gnl|UG|Xl_S32396619, gnl|UG|Xl_S18976544, gnl|UG|Xl_S16879220, gnl|UG|Xl_S21312889, gnl|UG|Xl_S37223617, gnl|UG|Xl_S35371344, gnl|UG|Xl_S14216405, gnl|UG|Xl_S15826346, gnl|UG|Xl_S22245677, gnl|UG|Xl_S13806077, gnl|UG|Xl_S14227299, gnl|UG|Xl_S35783041, gnl|UG|Xl_S34325145, gnl|UG|Xl_S14963563, gnl|UG|Xl_S35370184, gnl|UG|Xl_S29721591, …
GO:0001775	cell activation	3.65473e-16	2.23897e-18	33	LOC495208, Unknown, skap2-a, fermt3, LOC398664, Unknown, ociad2, Unknown, MGC69077, Unknown, skap2-b, Unknown, Unknown, fcrg2, Unknown, Unknown, Unknown, Unknown, sash3, Unknown, Unknown, Unknown, Unknown, Unknown, Unknown, Unknown, Unknown, Unknown, Unknown, Unknown, Unknown, Unknown, LOC443639	gnl|UG|Xl_S22245719, gnl|UG|Xl_S36662998, gnl|UG|Xl_S38675488, gnl|UG|Xl_S32409983, gnl|UG|Xl_S25817881, gnl|UG|Xl_S13813559, gnl|UG|Xl_S34316830, gnl|UG|Xl_S24228568, gnl|UG|Xl_S20966579, gnl|UG|Xl_S16992889, gnl|UG|Xl_S17058370, gnl|UG|Xl_S32649311, gnl|UG|Xl_S26452253, gnl|UG|Xl_S13809310, gnl|UG|Xl_S35777671, gnl|UG|Xl_S20756059, gnl|UG|Xl_S35791241, gnl|UG|Xl_S17668576, gnl|UG|Xl_S32406233, …
GO:0043086	negative regulation of catalytic activity	5.22122e-14	4.24006e-16	33	Unknown, Unknown, mastl, cdc20, mad2l1, Unknown, fbxo5-a, Unknown, Unknown, LOC398664, cdc20, MGC81153, fbxo5-b, Unknown, LOC496014, wwtr1, Unknown, Unknown, Unknown, Unknown, Unknown, Unknown, Unknown, txnip, Unknown, Unknown, Unknown, Unknown, Unknown, Unknown, Unknown, Unknown, LOC443639	gnl|UG|Xl_S36662998, gnl|UG|Xl_S18978786, gnl|UG|Xl_S22811523, gnl|UG|Xl_S14216171, gnl|UG|Xl_S13831575, gnl|UG|Xl_S18974046, gnl|UG|Xl_S25080903, gnl|UG|Xl_S25815378, gnl|UG|Xl_S14232596, gnl|UG|Xl_S32649311, gnl|UG|Xl_S20756059, gnl|UG|Xl_S13621986, gnl|UG|Xl_S18975014, gnl|UG|Xl_S21313561, gnl|UG|Xl_S19656689, gnl|UG|Xl_S13810175, gnl|UG|Xl_S14218877, gnl|UG|Xl_S18083090, gnl|UG|Xl_S32648199, …
GO:0009628	response to abiotic stimulus	8.49475e-08	2.04532e-09	33	chek1, Unknown, Unknown, Unknown, Unknown, Unknown, pnkp, Unknown, yap1, dtl-b, LOC496014, ikbip, Unknown, Unknown, Unknown, Unknown, fancd2, Unknown, kmo, Unknown, Unknown, txnip, dtl-a, Unknown, Unknown, Unknown, Unknown, Unknown, Unknown, Unknown, Unknown, Unknown, Unknown	gnl|UG|Xl_S14927079, gnl|UG|Xl_S32409983, gnl|UG|Xl_S18978786, gnl|UG|Xl_S18974046, gnl|UG|Xl_S25815378, gnl|UG|Xl_S18976544, gnl|UG|Xl_S14224013, gnl|UG|Xl_S25817881, gnl|UG|Xl_S14216437, gnl|UG|Xl_S34316830, gnl|UG|Xl_S32651624, gnl|UG|Xl_S22512017, gnl|UG|Xl_S25049798, gnl|UG|Xl_S18975014, gnl|UG|Xl_S13803061, gnl|UG|Xl_S32414773, gnl|UG|Xl_S42160972, gnl|UG|Xl_S14218877, gnl|UG|Xl_S26463075, …
GO:0051174	regulation of phosphorus metabolic process	0.000489724	3.24436e-05	33	ccnb3, MGC68601, lyn, ccnd2-a, Unknown, LOC495208, LOC495419, mastl, ccnb1, Unknown, Unknown, Unknown, Unknown, LOC398664, ccnb1.2, ppp1r14b, ccnb2, ccna2, ccne2, Unknown, wwtr1, ccno, LOC397933, lif, Unknown, cycb3, Unknown, Unknown, Unknown, Unknown, Unknown, Unknown, LOC443639	gnl|UG|Xl_S35726542, gnl|UG|Xl_S36662998, gnl|UG|Xl_S13589287, gnl|UG|Xl_S13831220, gnl|UG|Xl_S18974046, gnl|UG|Xl_S25815378, gnl|UG|Xl_S34871988, gnl|UG|Xl_S26316777, gnl|UG|Xl_S27569331, gnl|UG|Xl_S32649311, gnl|UG|Xl_S22332451, gnl|UG|Xl_S26455863, gnl|UG|Xl_S20756059, gnl|UG|Xl_S13621986, gnl|UG|Xl_S13803061, gnl|UG|Xl_S19656689, gnl|UG|Xl_S13589436, gnl|UG|Xl_S32837386, gnl|UG|Xl_S18083090, …
GO:2000026	regulation of multicellular organismal development	0.000489724	3.24436e-05	33	rxra, ets1-a, Unknown, Unknown, cdc20, Unknown, MGC52780, Unknown, nphp3, LOC398664, hes1-a, cdc20, LOC443666, yap1, Unknown, aspn, Unknown, wwtr1, Unknown, lif, Unknown, sash3, Unknown, Unknown, Unknown, Unknown, Unknown, Unknown, Unknown, Unknown, Unknown, Unknown, LOC443639	gnl|UG|Xl_S35726542, gnl|UG|Xl_S36662998, gnl|UG|Xl_S38675488, gnl|UG|Xl_S32409983, gnl|UG|Xl_S36163404, gnl|UG|Xl_S13831575, gnl|UG|Xl_S13589580, gnl|UG|Xl_S25815378, gnl|UG|Xl_S18976544, gnl|UG|Xl_S32651624, gnl|UG|Xl_S16992889, gnl|UG|Xl_S35773917, gnl|UG|Xl_S32649311, gnl|UG|Xl_S21383298, gnl|UG|Xl_S26452253, gnl|UG|Xl_S22245973, gnl|UG|Xl_S35786309, gnl|UG|Xl_S20756059, gnl|UG|Xl_S16181717, …
GO:0019725	cellular homeostasis	0.000489724	3.24436e-05	33	fth1-b, pdia3, Unknown, wfs1, Unknown, tf-a, Unknown, pdia4, erp44, Unknown, MGC84594, Unknown, MGC68606, gsr, txndc5, Unknown, txndc6, txnrd1, Unknown, Unknown, LOC100036818, fth1-a, Unknown, txn, fth1a, Unknown, Unknown, Unknown, Unknown, magt1, Unknown, Unknown, Unknown	gnl|UG|Xl_S19674178, gnl|UG|Xl_S14219471, gnl|UG|Xl_S21696618, gnl|UG|Xl_S32400712, gnl|UG|Xl_S21938809, gnl|UG|Xl_S18976544, gnl|UG|Xl_S13589866, gnl|UG|Xl_S37223617, gnl|UG|Xl_S32651624, gnl|UG|Xl_S28473602, gnl|UG|Xl_S21107510, gnl|UG|Xl_S35773917, gnl|UG|Xl_S35733253, gnl|UG|Xl_S26455863, gnl|UG|Xl_S20119124, gnl|UG|Xl_S24244288, gnl|UG|Xl_S32648199, gnl|UG|Xl_S35847800, gnl|UG|Xl_S18980236, …
GO:0019220	regulation of phosphate metabolic process	0.000489724	3.24436e-05	33	ccnb3, MGC68601, lyn, ccnd2-a, Unknown, LOC495208, LOC495419, mastl, ccnb1, Unknown, Unknown, Unknown, Unknown, LOC398664, ccnb1.2, ppp1r14b, ccnb2, ccna2, ccne2, Unknown, wwtr1, ccno, LOC397933, lif, Unknown, cycb3, Unknown, Unknown, Unknown, Unknown, Unknown, Unknown, LOC443639	gnl|UG|Xl_S35726542, gnl|UG|Xl_S36662998, gnl|UG|Xl_S13589287, gnl|UG|Xl_S13831220, gnl|UG|Xl_S18974046, gnl|UG|Xl_S25815378, gnl|UG|Xl_S34871988, gnl|UG|Xl_S26316777, gnl|UG|Xl_S27569331, gnl|UG|Xl_S32649311, gnl|UG|Xl_S22332451, gnl|UG|Xl_S26455863, gnl|UG|Xl_S20756059, gnl|UG|Xl_S13621986, gnl|UG|Xl_S13803061, gnl|UG|Xl_S19656689, gnl|UG|Xl_S13589436, gnl|UG|Xl_S32837386, gnl|UG|Xl_S18083090, …
GO:0030030	cell projection organization	2.2813e-05	9.81552e-07	32	rxra, grn, Unknown, cdc20, Unknown, wasf2, Unknown, cdc20, tsga10, MGC69077, Unknown, MGC83723, cyfip1, wwtr1, Unknown, Unknown, Unknown, Unknown, xtm4, Unknown, MGC98917, Unknown, sh3glb1, Unknown, LOC100137612, Unknown, Unknown, Unknown, Unknown, Unknown, Unknown, Unknown	gnl|UG|Xl_S20756172, gnl|UG|Xl_S32409983, gnl|UG|Xl_S13831575, gnl|UG|Xl_S13589580, gnl|UG|Xl_S18976544, gnl|UG|Xl_S14911626, gnl|UG|Xl_S14987552, gnl|UG|Xl_S15810313, gnl|UG|Xl_S15687907, gnl|UG|Xl_S32651624, gnl|UG|Xl_S14833130, gnl|UG|Xl_S13721864, gnl|UG|Xl_S26452253, gnl|UG|Xl_S13809310, gnl|UG|Xl_S17668576, gnl|UG|Xl_S33345948, gnl|UG|Xl_S21313561, gnl|UG|Xl_S35370195, gnl|UG|Xl_S14920189, …
GO:0071103	DNA conformation change	7.36593e-05	3.83041e-06	32	mcm2, mcm5-a, mcm4-a, ncapg, rbbp4-a, hist1h1t, smc4, smc2, mcm4-b, ncapd2, LOC398222, cenpa, ncapg2, ncaph, ncaph2, brrn1, mcm7-a, hist1h2ad, hist2h3d, Unknown, top2a, sep15, Unknown, chaf1a, rbbp4-b, mcm5-b, Unknown, Unknown, hist1h3g, Unknown, Unknown, Unknown	gnl|UG|Xl_S30141587, gnl|UG|Xl_S13810940, gnl|UG|Xl_S17058403, gnl|UG|Xl_S29750587, gnl|UG|Xl_S19606665, gnl|UG|Xl_S13589855, gnl|UG|Xl_S13589830, gnl|UG|Xl_S13813839, gnl|UG|Xl_S16992889, gnl|UG|Xl_S22245677, gnl|UG|Xl_S13591146, gnl|UG|Xl_S21383277, gnl|UG|Xl_S14218275, gnl|UG|Xl_S13590697, gnl|UG|Xl_S21929405, gnl|UG|Xl_S13590658, gnl|UG|Xl_S16552323, gnl|UG|Xl_S13821010, gnl|UG|Xl_S13590624, …
GO:0040007	growth	0.00732739	0.000746414	32	rxra, nov, grn, manf, wfs1, igfbp5, Unknown, crlf3, ppp1r13l, LOC398664, tgfb2, dcn, emp1, yap1, MGC82209, sgms1, MGC83163, emp3, tax1bp3, emp3, cyfip1, Unknown, sash3, bcl2l11, Unknown, Unknown, Unknown, Unknown, Unknown, Unknown, Unknown, Unknown	gnl|UG|Xl_S14232922, gnl|UG|Xl_S36662998, gnl|UG|Xl_S21057550, gnl|UG|Xl_S38675488, gnl|UG|Xl_S13589580, gnl|UG|Xl_S25815378, gnl|UG|Xl_S14232288, gnl|UG|Xl_S14987552, gnl|UG|Xl_S13684596, gnl|UG|Xl_S28473602, gnl|UG|Xl_S14232503, gnl|UG|Xl_S21383289, gnl|UG|Xl_S21696525, gnl|UG|Xl_S16627740, gnl|UG|Xl_S19656664, gnl|UG|Xl_S14219902, gnl|UG|Xl_S20459371, gnl|UG|Xl_S18974865, gnl|UG|Xl_S18084446, …
GO:0050817	coagulation	2.06421e-12	2.11744e-14	31	f2r, LOC496339, Unknown, Unknown, anxa5, fermt3, LOC398664, f2rl1, ociad2, tfpi2, Unknown, f10, Unknown, Unknown, Unknown, fcrg2, Unknown, Unknown, Unknown, Unknown, Unknown, Unknown, MGC81121, Unknown, Unknown, anxa9, Unknown, Unknown, Unknown, Unknown, LOC443639	gnl|UG|Xl_S36662998, gnl|UG|Xl_S14220628, gnl|UG|Xl_S32409983, gnl|UG|Xl_S14742630, gnl|UG|Xl_S16552446, gnl|UG|Xl_S22811504, gnl|UG|Xl_S14216437, gnl|UG|Xl_S20966579, gnl|UG|Xl_S20966892, gnl|UG|Xl_S17058370, gnl|UG|Xl_S35773917, gnl|UG|Xl_S17519052, gnl|UG|Xl_S22811493, gnl|UG|Xl_S26452253, gnl|UG|Xl_S35777671, gnl|UG|Xl_S20756059, gnl|UG|Xl_S13831479, gnl|UG|Xl_S32406233, gnl|UG|Xl_S18082936, …
GO:0046039	GTP metabolic process	8.33397e-08	1.99474e-09	31	Unknown, Unknown, Unknown, arfgap3, Unknown, Unknown, MGC80883, nme5, Unknown, MGC69045, Unknown, MGC83163, tax1bp3, txndc6, LOC445857, nme4-b, arhgap9, nme4-a, Unknown, Unknown, rab37, Unknown, rcc1-b, Unknown, Unknown, Unknown, Unknown, Unknown, Unknown, Unknown, Unknown	gnl|UG|Xl_S21696658, gnl|UG|Xl_S32411908, gnl|UG|Xl_S14227367, gnl|UG|Xl_S14219471, gnl|UG|Xl_S35791619, gnl|UG|Xl_S19656778, gnl|UG|Xl_S21312889, gnl|UG|Xl_S22512023, gnl|UG|Xl_S20966579, gnl|UG|Xl_S26316793, gnl|UG|Xl_S32649311, gnl|UG|Xl_S17058353, gnl|UG|Xl_S21383289, gnl|UG|Xl_S14923534, gnl|UG|Xl_S32403902, gnl|UG|Xl_S35777671, gnl|UG|Xl_S20119124, gnl|UG|Xl_S35776524, gnl|UG|Xl_S13831437, …
GO:0007018	microtubule-based movement	9.43097e-06	3.62781e-07	31	cenpe, kif22, kiff22a, kifc1, kif11-b, kif4a, kif20b, Unknown, kif11-a, tubb6, kif15-b, Unknown, LOC495414, Unknown, kif18a, Unknown, kif2c, kif15-a, kif18b, kif20a, Unknown, LOC446922, Unknown, Unknown, tuba1a-b, Unknown, Unknown, kif23, Unknown, Unknown, tuba3c	gnl|UG|Xl_S22332540, gnl|UG|Xl_S14219471, gnl|UG|Xl_S14742630, gnl|UG|Xl_S27877831, gnl|UG|Xl_S20755687, gnl|UG|Xl_S26316764, gnl|UG|Xl_S32649676, gnl|UG|Xl_S13590068, gnl|UG|Xl_S13590067, gnl|UG|Xl_S13590065, gnl|UG|Xl_S22332480, gnl|UG|Xl_S14923534, gnl|UG|Xl_S32403902, gnl|UG|Xl_S13824000, gnl|UG|Xl_S35777671, gnl|UG|Xl_S35776524, gnl|UG|Xl_S13590634, gnl|UG|Xl_S13590970, gnl|UG|Xl_S13830990, …
GO:0048870	cell motility	3.414e-05	1.63428e-06	31	foxd1, cxcr4-a, wnt5a, wasf2, Unknown, LOC398664, ociad2, Unknown, MGC69077, Unknown, fcrg2, Unknown, Unknown, Unknown, Unknown, Unknown, Unknown, Unknown, LOC494682, xtm4, Unknown, Unknown, Unknown, Unknown, Unknown, Unknown, Unknown, Unknown, Unknown, Unknown, LOC443639	gnl|UG|Xl_S36662998, gnl|UG|Xl_S13589286, gnl|UG|Xl_S32409983, gnl|UG|Xl_S21383305, gnl|UG|Xl_S25815378, gnl|UG|Xl_S14911626, gnl|UG|Xl_S13813559, gnl|UG|Xl_S14216437, gnl|UG|Xl_S15687907, gnl|UG|Xl_S32649311, gnl|UG|Xl_S20755933, gnl|UG|Xl_S13721864, gnl|UG|Xl_S35786309, gnl|UG|Xl_S13809310, gnl|UG|Xl_S32408455, gnl|UG|Xl_S20756059, gnl|UG|Xl_S17668576, gnl|UG|Xl_S32405103, gnl|UG|Xl_S16986753, …
GO:0051674	localization of cell	3.414e-05	1.63428e-06	31	foxd1, cxcr4-a, wnt5a, wasf2, Unknown, LOC398664, ociad2, Unknown, MGC69077, Unknown, fcrg2, Unknown, Unknown, Unknown, Unknown, Unknown, Unknown, Unknown, LOC494682, xtm4, Unknown, Unknown, Unknown, Unknown, Unknown, Unknown, Unknown, Unknown, Unknown, Unknown, LOC443639	gnl|UG|Xl_S36662998, gnl|UG|Xl_S13589286, gnl|UG|Xl_S32409983, gnl|UG|Xl_S21383305, gnl|UG|Xl_S25815378, gnl|UG|Xl_S14911626, gnl|UG|Xl_S13813559, gnl|UG|Xl_S14216437, gnl|UG|Xl_S15687907, gnl|UG|Xl_S32649311, gnl|UG|Xl_S20755933, gnl|UG|Xl_S13721864, gnl|UG|Xl_S35786309, gnl|UG|Xl_S13809310, gnl|UG|Xl_S32408455, gnl|UG|Xl_S20756059, gnl|UG|Xl_S17668576, gnl|UG|Xl_S32405103, gnl|UG|Xl_S16986753, …
GO:0016477	cell migration	3.414e-05	1.63428e-06	31	foxd1, cxcr4-a, wnt5a, wasf2, Unknown, LOC398664, ociad2, Unknown, MGC69077, Unknown, fcrg2, Unknown, Unknown, Unknown, Unknown, Unknown, Unknown, Unknown, LOC494682, xtm4, Unknown, Unknown, Unknown, Unknown, Unknown, Unknown, Unknown, Unknown, Unknown, Unknown, LOC443639	gnl|UG|Xl_S36662998, gnl|UG|Xl_S13589286, gnl|UG|Xl_S32409983, gnl|UG|Xl_S21383305, gnl|UG|Xl_S25815378, gnl|UG|Xl_S14911626, gnl|UG|Xl_S13813559, gnl|UG|Xl_S14216437, gnl|UG|Xl_S15687907, gnl|UG|Xl_S32649311, gnl|UG|Xl_S20755933, gnl|UG|Xl_S13721864, gnl|UG|Xl_S35786309, gnl|UG|Xl_S13809310, gnl|UG|Xl_S32408455, gnl|UG|Xl_S20756059, gnl|UG|Xl_S17668576, gnl|UG|Xl_S32405103, gnl|UG|Xl_S16986753, …
GO:0009894	regulation of catabolic process	4.64065e-05	2.32066e-06	31	pabpc1l-b, mad2l1, arfgap3, Unknown, Unknown, fbxo5-a, MGC80883, dap, tpm2-a, LOC443666, plk1, MGC81153, MGC69045, MGC83163, fbxo5-b, tax1bp3, LOC445857, arhgap9, Unknown, Unknown, Unknown, rcc1-b, Unknown, Unknown, Unknown, xtm4, Unknown, Unknown, Unknown, Unknown, Unknown	gnl|UG|Xl_S22811523, gnl|UG|Xl_S14216171, gnl|UG|Xl_S25080903, gnl|UG|Xl_S14232596, gnl|UG|Xl_S15687907, gnl|UG|Xl_S21312889, gnl|UG|Xl_S20966579, gnl|UG|Xl_S26316793, gnl|UG|Xl_S32649311, gnl|UG|Xl_S17058353, gnl|UG|Xl_S21383289, gnl|UG|Xl_S13831437, gnl|UG|Xl_S18082936, gnl|UG|Xl_S13590604, gnl|UG|Xl_S13810175, gnl|UG|Xl_S35847800, gnl|UG|Xl_S19656970, gnl|UG|Xl_S20755872, gnl|UG|Xl_S13820507, …
GO:0042325	regulation of phosphorylation	0.000433424	2.79728e-05	31	ccnb3, MGC68601, lyn, ccnd2-a, Unknown, LOC495208, LOC495419, ccnb1, Unknown, Unknown, Unknown, Unknown, LOC398664, ccnb1.2, ppp1r14b, ccnb2, ccna2, ccne2, Unknown, wwtr1, ccno, LOC397933, lif, Unknown, cycb3, Unknown, Unknown, Unknown, Unknown, Unknown, LOC443639	gnl|UG|Xl_S35726542, gnl|UG|Xl_S36662998, gnl|UG|Xl_S13589287, gnl|UG|Xl_S13831220, gnl|UG|Xl_S18974046, gnl|UG|Xl_S25815378, gnl|UG|Xl_S34871988, gnl|UG|Xl_S26316777, gnl|UG|Xl_S27569331, gnl|UG|Xl_S32649311, gnl|UG|Xl_S22332451, gnl|UG|Xl_S26455863, gnl|UG|Xl_S20756059, gnl|UG|Xl_S13621986, gnl|UG|Xl_S13589436, gnl|UG|Xl_S32837386, gnl|UG|Xl_S18083090, gnl|UG|Xl_S32648199, gnl|UG|Xl_S13590912, …
GO:0022008	neurogenesis	0.00231451	0.000211536	31	rxra, grn, Unknown, cdc20, Unknown, Unknown, cdc20, bri3, Unknown, Unknown, dfna5, cyfip1, Unknown, Unknown, Unknown, ptx3, Unknown, Unknown, Unknown, Unknown, MGC98917, Unknown, Unknown, Unknown, Unknown, Unknown, Unknown, Unknown, Unknown, Unknown, Unknown	gnl|UG|Xl_S32409983, gnl|UG|Xl_S13831575, gnl|UG|Xl_S13589580, gnl|UG|Xl_S18976544, gnl|UG|Xl_S14987552, gnl|UG|Xl_S32651624, gnl|UG|Xl_S35773917, gnl|UG|Xl_S35849156, gnl|UG|Xl_S13721864, gnl|UG|Xl_S36163373, gnl|UG|Xl_S26452253, gnl|UG|Xl_S36163355, gnl|UG|Xl_S13809310, gnl|UG|Xl_S32408455, gnl|UG|Xl_S21313291, gnl|UG|Xl_S33345948, gnl|UG|Xl_S21313561, gnl|UG|Xl_S18079588, gnl|UG|Xl_S35370195, …
GO:0050878	regulation of body fluid levels	1.91371e-11	2.29024e-13	30	f2r, wfs1, LOC496339, Unknown, Unknown, hps4, fermt3, LOC398664, f2rl1, ociad2, tfpi2, Unknown, f10, Unknown, Unknown, Unknown, fcrg2, Unknown, Unknown, Unknown, Unknown, Unknown, Unknown, Unknown, Unknown, Unknown, Unknown, Unknown, Unknown, LOC443639	gnl|UG|Xl_S36662998, gnl|UG|Xl_S14220628, gnl|UG|Xl_S22332507, gnl|UG|Xl_S32409983, gnl|UG|Xl_S14742630, gnl|UG|Xl_S16552446, gnl|UG|Xl_S22811504, gnl|UG|Xl_S14216437, gnl|UG|Xl_S20966579, gnl|UG|Xl_S28473602, gnl|UG|Xl_S17058370, gnl|UG|Xl_S35773917, gnl|UG|Xl_S17519052, gnl|UG|Xl_S22811493, gnl|UG|Xl_S26452253, gnl|UG|Xl_S35777671, gnl|UG|Xl_S20756059, gnl|UG|Xl_S32406233, gnl|UG|Xl_S18082936, …
GO:0009719	response to endogenous stimulus	5.14839e-10	7.92173e-12	30	lyn, rxra, Unknown, Unknown, Unknown, Unknown, mgst1, Unknown, Unknown, Unknown, Unknown, Unknown, Unknown, Unknown, txnip, Unknown, Unknown, Unknown, Unknown, Unknown, Unknown, Unknown, Unknown, Unknown, Unknown, Unknown, Unknown, Unknown, Unknown, Unknown	gnl|UG|Xl_S32411908, gnl|UG|Xl_S13589287, gnl|UG|Xl_S32409983, gnl|UG|Xl_S18974046, gnl|UG|Xl_S13589580, gnl|UG|Xl_S14216437, gnl|UG|Xl_S14216405, gnl|UG|Xl_S16992889, gnl|UG|Xl_S35786309, gnl|UG|Xl_S13809310, gnl|UG|Xl_S18975014, gnl|UG|Xl_S13803061, gnl|UG|Xl_S32414773, gnl|UG|Xl_S14218877, gnl|UG|Xl_S13802593, gnl|UG|Xl_S13683364, gnl|UG|Xl_S18974865, gnl|UG|Xl_S19656908, gnl|UG|Xl_S26460386, …
GO:0090066	regulation of anatomical structure size	0.000398853	2.54813e-05	30	nov, grn, MGC80877, MGC83272, igfbp5, arpc1b, Unknown, crlf3, actr3, tgfb2, emp1, ociad2, MGC82209, sgms1, MGC69077, emp3, arpc5, emp3, cyfip1, Unknown, Unknown, Unknown, xtm4, Unknown, Unknown, Unknown, Unknown, Unknown, Unknown, arpc3	gnl|UG|Xl_S14232922, gnl|UG|Xl_S21057550, gnl|UG|Xl_S25815378, gnl|UG|Xl_S14232288, gnl|UG|Xl_S14987552, gnl|UG|Xl_S13684596, gnl|UG|Xl_S15810313, gnl|UG|Xl_S15687907, gnl|UG|Xl_S15685724, gnl|UG|Xl_S14232503, gnl|UG|Xl_S14833132, gnl|UG|Xl_S32649311, gnl|UG|Xl_S17668576, gnl|UG|Xl_S20756016, gnl|UG|Xl_S21561502, gnl|UG|Xl_S19656664, gnl|UG|Xl_S15624990, gnl|UG|Xl_S20459371, gnl|UG|Xl_S18974865, …
GO:0001932	regulation of protein amino acid phosphorylation	0.000398853	2.54813e-05	30	ccnb3, MGC68601, lyn, ccnd2-a, Unknown, LOC495208, LOC495419, ccnb1, Unknown, Unknown, Unknown, Unknown, LOC398664, ccnb1.2, ccnb2, ccna2, ccne2, Unknown, wwtr1, ccno, LOC397933, lif, Unknown, cycb3, Unknown, Unknown, Unknown, Unknown, Unknown, LOC443639	gnl|UG|Xl_S35726542, gnl|UG|Xl_S36662998, gnl|UG|Xl_S13589287, gnl|UG|Xl_S13831220, gnl|UG|Xl_S18974046, gnl|UG|Xl_S25815378, gnl|UG|Xl_S34871988, gnl|UG|Xl_S26316777, gnl|UG|Xl_S27569331, gnl|UG|Xl_S32649311, gnl|UG|Xl_S22332451, gnl|UG|Xl_S26455863, gnl|UG|Xl_S20756059, gnl|UG|Xl_S13621986, gnl|UG|Xl_S13589436, gnl|UG|Xl_S32837386, gnl|UG|Xl_S18083090, gnl|UG|Xl_S32648199, gnl|UG|Xl_S13590912, …
GO:0048699	generation of neurons	0.000769871	5.87905e-05	30	rxra, grn, Unknown, cdc20, Unknown, Unknown, cdc20, bri3, Unknown, Unknown, dfna5, cyfip1, Unknown, Unknown, Unknown, ptx3, Unknown, Unknown, Unknown, Unknown, MGC98917, Unknown, Unknown, Unknown, Unknown, Unknown, Unknown, Unknown, Unknown, Unknown	gnl|UG|Xl_S32409983, gnl|UG|Xl_S13831575, gnl|UG|Xl_S13589580, gnl|UG|Xl_S18976544, gnl|UG|Xl_S14987552, gnl|UG|Xl_S32651624, gnl|UG|Xl_S35773917, gnl|UG|Xl_S35849156, gnl|UG|Xl_S13721864, gnl|UG|Xl_S36163373, gnl|UG|Xl_S26452253, gnl|UG|Xl_S36163355, gnl|UG|Xl_S13809310, gnl|UG|Xl_S32408455, gnl|UG|Xl_S21313291, gnl|UG|Xl_S33345948, gnl|UG|Xl_S21313561, gnl|UG|Xl_S18079588, gnl|UG|Xl_S35370195, …
GO:0007599	hemostasis	2.63581e-11	3.30187e-13	29	f2r, LOC496339, Unknown, Unknown, hps4, fermt3, LOC398664, f2rl1, ociad2, tfpi2, Unknown, f10, Unknown, Unknown, Unknown, fcrg2, Unknown, Unknown, Unknown, Unknown, Unknown, Unknown, Unknown, Unknown, Unknown, Unknown, Unknown, Unknown, LOC443639	gnl|UG|Xl_S36662998, gnl|UG|Xl_S14220628, gnl|UG|Xl_S22332507, gnl|UG|Xl_S32409983, gnl|UG|Xl_S14742630, gnl|UG|Xl_S16552446, gnl|UG|Xl_S22811504, gnl|UG|Xl_S14216437, gnl|UG|Xl_S20966579, gnl|UG|Xl_S17058370, gnl|UG|Xl_S35773917, gnl|UG|Xl_S17519052, gnl|UG|Xl_S22811493, gnl|UG|Xl_S26452253, gnl|UG|Xl_S35777671, gnl|UG|Xl_S20756059, gnl|UG|Xl_S32406233, gnl|UG|Xl_S18082936, gnl|UG|Xl_S35370195, …
GO:0007243	intracellular protein kinase cascade	4.43322e-05	2.20429e-06	29	lyn, Unknown, xaldb, Unknown, crlf3, Unknown, Unknown, Unknown, LOC398664, Unknown, LOC443666, rps6ka3, tnip2, Unknown, Unknown, Unknown, lif, Unknown, Unknown, Unknown, Unknown, Unknown, Unknown, Unknown, Unknown, Unknown, Unknown, Unknown, LOC443639	gnl|UG|Xl_S35726542, gnl|UG|Xl_S13824488, gnl|UG|Xl_S36662998, gnl|UG|Xl_S14927079, gnl|UG|Xl_S13589287, gnl|UG|Xl_S14216171, gnl|UG|Xl_S25815378, gnl|UG|Xl_S14224013, gnl|UG|Xl_S25816433, gnl|UG|Xl_S20337238, gnl|UG|Xl_S34316830, gnl|UG|Xl_S14232503, gnl|UG|Xl_S14227299, gnl|UG|Xl_S20756059, gnl|UG|Xl_S21561596, gnl|UG|Xl_S13621986, gnl|UG|Xl_S35791241, gnl|UG|Xl_S32414773, gnl|UG|Xl_S13810175, …
GO:0044093	positive regulation of molecular function	6.24903e-05	3.1725e-06	29	Unknown, cdc20, Unknown, dap, pcolce2, Unknown, LOC398664, cdc20, plk1, MGC83163, tax1bp3, LOC445857, arhgap9, Unknown, p2y11, Unknown, Unknown, Unknown, Unknown, xtm4, Unknown, Unknown, Unknown, Unknown, Unknown, Unknown, Unknown, Unknown, Unknown	gnl|UG|Xl_S36662998, gnl|UG|Xl_S13831575, gnl|UG|Xl_S25815378, gnl|UG|Xl_S15687907, gnl|UG|Xl_S21312889, gnl|UG|Xl_S24228568, gnl|UG|Xl_S15622214, gnl|UG|Xl_S32649311, gnl|UG|Xl_S21383289, gnl|UG|Xl_S35786309, gnl|UG|Xl_S16181766, gnl|UG|Xl_S21313561, gnl|UG|Xl_S13590604, gnl|UG|Xl_S32414773, gnl|UG|Xl_S32837386, gnl|UG|Xl_S32648199, gnl|UG|Xl_S25820168, gnl|UG|Xl_S35847800, gnl|UG|Xl_S13820507, …
GO:0022414	reproductive process	0.000472424	3.07785e-05	29	cxcr4-a, rxra, Unknown, pfkfb1, odf2, dnali1, nme5, Unknown, plk1, mgst1, sep15, fancl, Unknown, bcl2l11, Unknown, Unknown, Unknown, Unknown, Unknown, Unknown, Unknown, Unknown, Unknown, Unknown, Unknown, Unknown, Unknown, Unknown, Unknown	gnl|UG|Xl_S21696658, gnl|UG|Xl_S13810945, gnl|UG|Xl_S14920666, gnl|UG|Xl_S18974046, gnl|UG|Xl_S13589580, gnl|UG|Xl_S25815378, gnl|UG|Xl_S13754175, gnl|UG|Xl_S25049797, gnl|UG|Xl_S22245677, gnl|UG|Xl_S19561153, gnl|UG|Xl_S20755933, gnl|UG|Xl_S26452253, gnl|UG|Xl_S35786309, gnl|UG|Xl_S20966814, gnl|UG|Xl_S22511867, gnl|UG|Xl_S13590604, gnl|UG|Xl_S25820168, gnl|UG|Xl_S32877374, gnl|UG|Xl_S32409422, …
GO:0000003	reproduction	0.000570204	4.1106e-05	29	cxcr4-a, rxra, Unknown, pfkfb1, odf2, dnali1, nme5, Unknown, plk1, mgst1, sep15, fancl, Unknown, bcl2l11, Unknown, Unknown, Unknown, Unknown, Unknown, Unknown, Unknown, Unknown, Unknown, Unknown, Unknown, Unknown, Unknown, Unknown, Unknown	gnl|UG|Xl_S21696658, gnl|UG|Xl_S13810945, gnl|UG|Xl_S14920666, gnl|UG|Xl_S18974046, gnl|UG|Xl_S13589580, gnl|UG|Xl_S25815378, gnl|UG|Xl_S13754175, gnl|UG|Xl_S25049797, gnl|UG|Xl_S22245677, gnl|UG|Xl_S19561153, gnl|UG|Xl_S20755933, gnl|UG|Xl_S26452253, gnl|UG|Xl_S35786309, gnl|UG|Xl_S20966814, gnl|UG|Xl_S22511867, gnl|UG|Xl_S13590604, gnl|UG|Xl_S25820168, gnl|UG|Xl_S32877374, gnl|UG|Xl_S32409422, …
GO:0000902	cell morphogenesis	0.0440228	0.00750752	29	rxra, twist1, grn, fn1, MGC52725, id3-b, Unknown, Unknown, Unknown, MGC69077, Unknown, cdc42se1-b, cyfip1, wwtr1, pax3-b, Unknown, Unknown, Unknown, MGC98917, Unknown, Unknown, LOC100137612, Unknown, Unknown, Unknown, Unknown, Unknown, cap1, Unknown	gnl|UG|Xl_S32409983, gnl|UG|Xl_S16181835, gnl|UG|Xl_S20756132, gnl|UG|Xl_S13589580, gnl|UG|Xl_S25815378, gnl|UG|Xl_S14224013, gnl|UG|Xl_S14987552, gnl|UG|Xl_S34871989, gnl|UG|Xl_S15810313, gnl|UG|Xl_S13721864, gnl|UG|Xl_S26452253, gnl|UG|Xl_S17668576, gnl|UG|Xl_S33345948, gnl|UG|Xl_S35370195, gnl|UG|Xl_S32837386, gnl|UG|Xl_S13830963, gnl|UG|Xl_S21930242, gnl|UG|Xl_S35370414, gnl|UG|Xl_S32648416, …
GO:0002682	regulation of immune system process	3.64599e-11	4.67502e-13	28	ets1-a, LOC495208, Unknown, LOC397725, c1s, Unknown, Unknown, LOC398664, LOC443666, MGC69077, cfp, Unknown, Unknown, Unknown, fcrg2, c3, Unknown, Unknown, Unknown, Unknown, sash3, Unknown, Unknown, Unknown, Unknown, Unknown, Unknown, LOC443639	gnl|UG|Xl_S13824488, gnl|UG|Xl_S36662998, gnl|UG|Xl_S38675488, gnl|UG|Xl_S36163404, gnl|UG|Xl_S25817881, gnl|UG|Xl_S13813559, gnl|UG|Xl_S34316830, gnl|UG|Xl_S24228568, gnl|UG|Xl_S20966579, gnl|UG|Xl_S32649311, gnl|UG|Xl_S35786309, gnl|UG|Xl_S13809310, gnl|UG|Xl_S20756059, gnl|UG|Xl_S17668576, gnl|UG|Xl_S32414773, gnl|UG|Xl_S25813054, gnl|UG|Xl_S32648199, gnl|UG|Xl_S28473541, gnl|UG|Xl_S35752294, …
GO:0007596	blood coagulation	9.59345e-11	1.28478e-12	28	f2r, LOC496339, Unknown, Unknown, fermt3, LOC398664, f2rl1, ociad2, tfpi2, Unknown, f10, Unknown, Unknown, Unknown, fcrg2, Unknown, Unknown, Unknown, Unknown, Unknown, Unknown, Unknown, Unknown, Unknown, Unknown, Unknown, Unknown, LOC443639	gnl|UG|Xl_S36662998, gnl|UG|Xl_S14220628, gnl|UG|Xl_S32409983, gnl|UG|Xl_S14742630, gnl|UG|Xl_S16552446, gnl|UG|Xl_S22811504, gnl|UG|Xl_S14216437, gnl|UG|Xl_S20966579, gnl|UG|Xl_S17058370, gnl|UG|Xl_S35773917, gnl|UG|Xl_S17519052, gnl|UG|Xl_S22811493, gnl|UG|Xl_S26452253, gnl|UG|Xl_S35777671, gnl|UG|Xl_S20756059, gnl|UG|Xl_S32406233, gnl|UG|Xl_S18082936, gnl|UG|Xl_S35370195, gnl|UG|Xl_S13810175, …
GO:0048534	hemopoietic or lymphoid organ development	1.18194e-09	1.95334e-11	28	hhex, cxcr4-a, lyn, ets1-a, LOC495208, MGC82682, Unknown, melk, Unknown, LOC443666, Unknown, Unknown, Unknown, sash3, Unknown, bcl2l11, Unknown, Unknown, Unknown, LOC100037052, Unknown, Unknown, Unknown, Unknown, MGC82961, Unknown, Unknown, LOC443639	gnl|UG|Xl_S20966931, gnl|UG|Xl_S38675488, gnl|UG|Xl_S13589287, gnl|UG|Xl_S15811171, gnl|UG|Xl_S36163404, gnl|UG|Xl_S25815378, gnl|UG|Xl_S24228568, gnl|UG|Xl_S20966579, gnl|UG|Xl_S16992889, gnl|UG|Xl_S20755967, gnl|UG|Xl_S17058397, gnl|UG|Xl_S32649311, gnl|UG|Xl_S20755933, gnl|UG|Xl_S13721864, gnl|UG|Xl_S35786309, gnl|UG|Xl_S20756059, gnl|UG|Xl_S21561510, gnl|UG|Xl_S32648199, gnl|UG|Xl_S35752294, …
GO:0002520	immune system development	2.46752e-09	4.42951e-11	28	hhex, cxcr4-a, lyn, ets1-a, LOC495208, MGC82682, Unknown, melk, Unknown, LOC443666, Unknown, Unknown, Unknown, sash3, Unknown, bcl2l11, Unknown, Unknown, Unknown, LOC100037052, Unknown, Unknown, Unknown, Unknown, MGC82961, Unknown, Unknown, LOC443639	gnl|UG|Xl_S20966931, gnl|UG|Xl_S38675488, gnl|UG|Xl_S13589287, gnl|UG|Xl_S15811171, gnl|UG|Xl_S36163404, gnl|UG|Xl_S25815378, gnl|UG|Xl_S24228568, gnl|UG|Xl_S20966579, gnl|UG|Xl_S16992889, gnl|UG|Xl_S20755967, gnl|UG|Xl_S17058397, gnl|UG|Xl_S32649311, gnl|UG|Xl_S20755933, gnl|UG|Xl_S13721864, gnl|UG|Xl_S35786309, gnl|UG|Xl_S20756059, gnl|UG|Xl_S21561510, gnl|UG|Xl_S32648199, gnl|UG|Xl_S35752294, …
GO:0032535	regulation of cellular component size	7.10818e-05	3.68625e-06	28	nov, grn, MGC80877, MGC83272, igfbp5, arpc1b, crlf3, actr3, tgfb2, emp1, ociad2, MGC82209, sgms1, MGC69077, emp3, arpc5, emp3, cyfip1, Unknown, Unknown, xtm4, Unknown, Unknown, Unknown, Unknown, Unknown, Unknown, arpc3	gnl|UG|Xl_S14232922, gnl|UG|Xl_S21057550, gnl|UG|Xl_S25815378, gnl|UG|Xl_S14232288, gnl|UG|Xl_S14987552, gnl|UG|Xl_S13684596, gnl|UG|Xl_S15810313, gnl|UG|Xl_S15687907, gnl|UG|Xl_S15685724, gnl|UG|Xl_S14232503, gnl|UG|Xl_S14833132, gnl|UG|Xl_S32649311, gnl|UG|Xl_S17668576, gnl|UG|Xl_S20756016, gnl|UG|Xl_S21561502, gnl|UG|Xl_S19656664, gnl|UG|Xl_S15624990, gnl|UG|Xl_S20459371, gnl|UG|Xl_S18974865, …
GO:0006261	DNA-dependent DNA replication	5.79442e-12	6.43916e-14	27	mcm2, mcm5-a, mcm4-a, mcm4-b, pole2, gins2, c10orf119, mcm7-b, cdc45, mcm6.2-a, mcm6.2-b, rpa3, prim2, pola1, tipin, apitd1, pnkp, mcm3, dna2, prim1, mcm7-a, MGC80972, rpa3, mcm5-b, cdc45l, c6orf167, LOC100036853	gnl|UG|Xl_S13831290, gnl|UG|Xl_S17058403, gnl|UG|Xl_S21383334, gnl|UG|Xl_S22811540, gnl|UG|Xl_S13831231, gnl|UG|Xl_S13589855, gnl|UG|Xl_S20755626, gnl|UG|Xl_S13589830, gnl|UG|Xl_S20755973, gnl|UG|Xl_S13763442, gnl|UG|Xl_S21383288, gnl|UG|Xl_S36163374, gnl|UG|Xl_S19874734, gnl|UG|Xl_S13831495, gnl|UG|Xl_S15058529, gnl|UG|Xl_S13590627, gnl|UG|Xl_S13590624, gnl|UG|Xl_S13590623, gnl|UG|Xl_S13590622, …
GO:0006184	GTP catabolic process	1.93465e-07	4.9889e-09	27	Unknown, Unknown, Unknown, arfgap3, Unknown, Unknown, MGC80883, Unknown, MGC69045, Unknown, MGC83163, tax1bp3, LOC445857, arhgap9, Unknown, Unknown, rab37, Unknown, rcc1-b, Unknown, Unknown, Unknown, Unknown, Unknown, Unknown, Unknown, Unknown	gnl|UG|Xl_S32411908, gnl|UG|Xl_S14227367, gnl|UG|Xl_S14219471, gnl|UG|Xl_S35791619, gnl|UG|Xl_S21312889, gnl|UG|Xl_S20966579, gnl|UG|Xl_S26316793, gnl|UG|Xl_S32649311, gnl|UG|Xl_S17058353, gnl|UG|Xl_S21383289, gnl|UG|Xl_S14923534, gnl|UG|Xl_S32403902, gnl|UG|Xl_S35777671, gnl|UG|Xl_S35776524, gnl|UG|Xl_S13831437, gnl|UG|Xl_S18082936, gnl|UG|Xl_S22246341, gnl|UG|Xl_S35847800, gnl|UG|Xl_S20755872, …
GO:0030182	neuron differentiation	0.000206809	1.24339e-05	27	rxra, grn, Unknown, cdc20, Unknown, Unknown, cdc20, bri3, Unknown, Unknown, dfna5, cyfip1, Unknown, Unknown, ptx3, Unknown, Unknown, Unknown, MGC98917, Unknown, Unknown, Unknown, Unknown, Unknown, Unknown, Unknown, Unknown	gnl|UG|Xl_S32409983, gnl|UG|Xl_S13831575, gnl|UG|Xl_S13589580, gnl|UG|Xl_S18976544, gnl|UG|Xl_S14987552, gnl|UG|Xl_S32651624, gnl|UG|Xl_S35773917, gnl|UG|Xl_S35849156, gnl|UG|Xl_S13721864, gnl|UG|Xl_S36163373, gnl|UG|Xl_S26452253, gnl|UG|Xl_S36163355, gnl|UG|Xl_S13809310, gnl|UG|Xl_S21313291, gnl|UG|Xl_S33345948, gnl|UG|Xl_S21313561, gnl|UG|Xl_S18079588, gnl|UG|Xl_S35370195, gnl|UG|Xl_S14920189, …
GO:0031329	regulation of cellular catabolic process	0.000206809	1.24339e-05	27	pabpc1l-b, mad2l1, arfgap3, Unknown, Unknown, fbxo5-a, MGC80883, dap, tpm2-a, LOC443666, plk1, MGC81153, MGC69045, MGC83163, fbxo5-b, tax1bp3, LOC445857, arhgap9, Unknown, Unknown, rcc1-b, Unknown, Unknown, xtm4, Unknown, Unknown, Unknown	gnl|UG|Xl_S22811523, gnl|UG|Xl_S25080903, gnl|UG|Xl_S14232596, gnl|UG|Xl_S15687907, gnl|UG|Xl_S21312889, gnl|UG|Xl_S20966579, gnl|UG|Xl_S26316793, gnl|UG|Xl_S32649311, gnl|UG|Xl_S17058353, gnl|UG|Xl_S21383289, gnl|UG|Xl_S13831437, gnl|UG|Xl_S18082936, gnl|UG|Xl_S13590604, gnl|UG|Xl_S35847800, gnl|UG|Xl_S19656970, gnl|UG|Xl_S20755872, gnl|UG|Xl_S13820507, gnl|UG|Xl_S13831052, gnl|UG|Xl_S20119055, …
GO:0051258	protein polymerization	0.000496455	3.29603e-05	27	MGC80877, MGC83272, Unknown, arpc1b, tubb6, actr3, arpc4, ociad2, ube2c, Unknown, Unknown, arpc5, Unknown, Unknown, LOC446922, Unknown, xtm4, Unknown, tuba1a-b, Unknown, Unknown, Unknown, Unknown, Unknown, Unknown, tuba3c, arpc3	gnl|UG|Xl_S27877831, gnl|UG|Xl_S14222173, gnl|UG|Xl_S14221075, gnl|UG|Xl_S15810313, gnl|UG|Xl_S15687907, gnl|UG|Xl_S15685724, gnl|UG|Xl_S32651624, gnl|UG|Xl_S14833132, gnl|UG|Xl_S32649311, gnl|UG|Xl_S14923534, gnl|UG|Xl_S13810844, gnl|UG|Xl_S32403902, gnl|UG|Xl_S35777671, gnl|UG|Xl_S21929412, gnl|UG|Xl_S20756016, gnl|UG|Xl_S35776524, gnl|UG|Xl_S21561502, gnl|UG|Xl_S13830990, gnl|UG|Xl_S15624990, …
GO:0060429	epithelium development	0.00218294	0.000181229	27	zfp36l2, rxra, MGC52780, Unknown, Unknown, LOC414515, dcn, Unknown, setdb2, yap1, MGC83163, Unknown, tax1bp3, lif, Unknown, Unknown, sdc4-b, txnip, Unknown, Unknown, Unknown, Unknown, Unknown, Unknown, Unknown, Unknown, Unknown	gnl|UG|Xl_S35726542, gnl|UG|Xl_S14228795, gnl|UG|Xl_S21383305, gnl|UG|Xl_S13589580, gnl|UG|Xl_S25815378, gnl|UG|Xl_S13804221, gnl|UG|Xl_S36663047, gnl|UG|Xl_S16992889, gnl|UG|Xl_S35773917, gnl|UG|Xl_S22245669, gnl|UG|Xl_S21383289, gnl|UG|Xl_S26452253, gnl|UG|Xl_S26455863, gnl|UG|Xl_S21696525, gnl|UG|Xl_S20119104, gnl|UG|Xl_S18975014, gnl|UG|Xl_S19609819, gnl|UG|Xl_S14218877, gnl|UG|Xl_S13830961, …
GO:0030097	hemopoiesis	5.84099e-09	1.09846e-10	26	hhex, cxcr4-a, lyn, ets1-a, LOC495208, MGC82682, melk, Unknown, LOC443666, Unknown, Unknown, Unknown, sash3, Unknown, Unknown, Unknown, Unknown, LOC100037052, Unknown, Unknown, Unknown, Unknown, MGC82961, Unknown, Unknown, LOC443639	gnl|UG|Xl_S20966931, gnl|UG|Xl_S38675488, gnl|UG|Xl_S13589287, gnl|UG|Xl_S15811171, gnl|UG|Xl_S36163404, gnl|UG|Xl_S25815378, gnl|UG|Xl_S20966579, gnl|UG|Xl_S16992889, gnl|UG|Xl_S20755967, gnl|UG|Xl_S17058397, gnl|UG|Xl_S32649311, gnl|UG|Xl_S20755933, gnl|UG|Xl_S13721864, gnl|UG|Xl_S35786309, gnl|UG|Xl_S20756059, gnl|UG|Xl_S21561510, gnl|UG|Xl_S32648199, gnl|UG|Xl_S35752294, gnl|UG|Xl_S32648416, …
GO:0051704	multi-organism process	1.24186e-08	2.47699e-10	26	rxra, mdk-b, MGC68517, Unknown, Unknown, Unknown, Unknown, Unknown, Unknown, mgst1, sgms1, Unknown, Unknown, Unknown, ptx3, Unknown, Unknown, bcl2l11, Unknown, Unknown, Unknown, Unknown, Unknown, Unknown, Unknown, Unknown	gnl|UG|Xl_S13810945, gnl|UG|Xl_S14927079, gnl|UG|Xl_S18974046, gnl|UG|Xl_S13589580, gnl|UG|Xl_S18976544, gnl|UG|Xl_S14216437, gnl|UG|Xl_S24228568, gnl|UG|Xl_S35786309, gnl|UG|Xl_S36163355, gnl|UG|Xl_S32414773, gnl|UG|Xl_S19656664, gnl|UG|Xl_S32648199, gnl|UG|Xl_S32648190, gnl|UG|Xl_S25820168, gnl|UG|Xl_S13683364, gnl|UG|Xl_S15623868, gnl|UG|Xl_S18084446, gnl|UG|Xl_S32877374, gnl|UG|Xl_S35789167, …
GO:0071310	cellular response to organic substance	9.76141e-06	3.79664e-07	26	rxra, Unknown, wfs1, Unknown, Unknown, Unknown, Unknown, sgms1, Unknown, p2y11, Unknown, Unknown, Unknown, Unknown, Unknown, Unknown, Unknown, Unknown, Unknown, Unknown, Unknown, Unknown, Unknown, Unknown, Unknown, LOC443639	gnl|UG|Xl_S13824488, gnl|UG|Xl_S32411908, gnl|UG|Xl_S14927079, gnl|UG|Xl_S32409983, gnl|UG|Xl_S13589580, gnl|UG|Xl_S28473602, gnl|UG|Xl_S20756059, gnl|UG|Xl_S13621986, gnl|UG|Xl_S32414773, gnl|UG|Xl_S19656664, gnl|UG|Xl_S32648199, gnl|UG|Xl_S32648190, gnl|UG|Xl_S13683364, gnl|UG|Xl_S14219902, gnl|UG|Xl_S18974865, gnl|UG|Xl_S32650735, gnl|UG|Xl_S15623868, gnl|UG|Xl_S30132089, gnl|UG|Xl_S18084446, …
GO:0043085	positive regulation of catalytic activity	9.76141e-06	3.79664e-07	26	cdc20, Unknown, dap, pcolce2, Unknown, LOC398664, cdc20, plk1, MGC83163, tax1bp3, LOC445857, arhgap9, Unknown, p2y11, Unknown, Unknown, Unknown, xtm4, Unknown, Unknown, Unknown, Unknown, Unknown, Unknown, Unknown, Unknown	gnl|UG|Xl_S36662998, gnl|UG|Xl_S13831575, gnl|UG|Xl_S25815378, gnl|UG|Xl_S15687907, gnl|UG|Xl_S21312889, gnl|UG|Xl_S15622214, gnl|UG|Xl_S32649311, gnl|UG|Xl_S21383289, gnl|UG|Xl_S35786309, gnl|UG|Xl_S16181766, gnl|UG|Xl_S21313561, gnl|UG|Xl_S13590604, gnl|UG|Xl_S32414773, gnl|UG|Xl_S32837386, gnl|UG|Xl_S32648199, gnl|UG|Xl_S25820168, gnl|UG|Xl_S35847800, gnl|UG|Xl_S13820507, gnl|UG|Xl_S30132089, …
GO:0007059	chromosome segregation	9.76141e-06	3.79664e-07	26	smc4, smc2, pmf1, c10orf119, aurkb-b, incenp-a, mad2l1, aurkb-a, c6orf182, apitd1, Unknown, cdca5-a, incenp-b, MGC81153, setdb2, kif2c, Unknown, ndc80, rcc1-b, Unknown, ska3, Unknown, cdca5-b, Unknown, cdca8, Unknown	gnl|UG|Xl_S27569408, gnl|UG|Xl_S13831290, gnl|UG|Xl_S13590742, gnl|UG|Xl_S14232596, gnl|UG|Xl_S14222114, gnl|UG|Xl_S26316793, gnl|UG|Xl_S23254648, gnl|UG|Xl_S32649676, gnl|UG|Xl_S19874734, gnl|UG|Xl_S24517538, gnl|UG|Xl_S14218549, gnl|UG|Xl_S19656659, gnl|UG|Xl_S28473561, gnl|UG|Xl_S19656970, gnl|UG|Xl_S19874678, gnl|UG|Xl_S14221589, gnl|UG|Xl_S16833779, gnl|UG|Xl_S18077625, gnl|UG|Xl_S13831068, …
GO:0043549	regulation of kinase activity	0.000551895	3.94716e-05	26	ccnb3, MGC68601, ccnd2-a, Unknown, LOC495419, ccnb1, Unknown, Unknown, Unknown, LOC398664, ccnb1.2, ccnb2, ccna2, ccne2, Unknown, wwtr1, ccno, LOC397933, Unknown, cycb3, Unknown, Unknown, Unknown, Unknown, Unknown, LOC443639	gnl|UG|Xl_S36662998, gnl|UG|Xl_S13831220, gnl|UG|Xl_S18974046, gnl|UG|Xl_S25815378, gnl|UG|Xl_S34871988, gnl|UG|Xl_S26316777, gnl|UG|Xl_S27569331, gnl|UG|Xl_S32649311, gnl|UG|Xl_S22332451, gnl|UG|Xl_S26455863, gnl|UG|Xl_S20756059, gnl|UG|Xl_S13621986, gnl|UG|Xl_S13589436, gnl|UG|Xl_S32837386, gnl|UG|Xl_S18083090, gnl|UG|Xl_S32648199, gnl|UG|Xl_S13590912, gnl|UG|Xl_S13820507, gnl|UG|Xl_S19656908, …
GO:0045859	regulation of protein kinase activity	0.000551895	3.94716e-05	26	ccnb3, MGC68601, ccnd2-a, Unknown, LOC495419, ccnb1, Unknown, Unknown, Unknown, LOC398664, ccnb1.2, ccnb2, ccna2, ccne2, Unknown, wwtr1, ccno, LOC397933, Unknown, cycb3, Unknown, Unknown, Unknown, Unknown, Unknown, LOC443639	gnl|UG|Xl_S36662998, gnl|UG|Xl_S13831220, gnl|UG|Xl_S18974046, gnl|UG|Xl_S25815378, gnl|UG|Xl_S34871988, gnl|UG|Xl_S26316777, gnl|UG|Xl_S27569331, gnl|UG|Xl_S32649311, gnl|UG|Xl_S22332451, gnl|UG|Xl_S26455863, gnl|UG|Xl_S20756059, gnl|UG|Xl_S13621986, gnl|UG|Xl_S13589436, gnl|UG|Xl_S32837386, gnl|UG|Xl_S18083090, gnl|UG|Xl_S32648199, gnl|UG|Xl_S13590912, gnl|UG|Xl_S13820507, gnl|UG|Xl_S19656908, …
GO:0051338	regulation of transferase activity	0.000551895	3.94716e-05	26	ccnb3, MGC68601, ccnd2-a, Unknown, LOC495419, ccnb1, Unknown, Unknown, Unknown, LOC398664, ccnb1.2, ccnb2, ccna2, ccne2, Unknown, wwtr1, ccno, LOC397933, Unknown, cycb3, Unknown, Unknown, Unknown, Unknown, Unknown, LOC443639	gnl|UG|Xl_S36662998, gnl|UG|Xl_S13831220, gnl|UG|Xl_S18974046, gnl|UG|Xl_S25815378, gnl|UG|Xl_S34871988, gnl|UG|Xl_S26316777, gnl|UG|Xl_S27569331, gnl|UG|Xl_S32649311, gnl|UG|Xl_S22332451, gnl|UG|Xl_S26455863, gnl|UG|Xl_S20756059, gnl|UG|Xl_S13621986, gnl|UG|Xl_S13589436, gnl|UG|Xl_S32837386, gnl|UG|Xl_S18083090, gnl|UG|Xl_S32648199, gnl|UG|Xl_S13590912, gnl|UG|Xl_S13820507, gnl|UG|Xl_S19656908, …
GO:0048585	negative regulation of response to stimulus	0.00160397	0.000129113	26	mdfic, wnt5a, scube2, Unknown, sfrp2, Unknown, nphp3, LOC398664, LOC443666, MGC83163, tax1bp3, c12orf48, aspn, Unknown, wwtr1, Unknown, Unknown, Unknown, Unknown, LOC100137612, Unknown, Unknown, Unknown, Unknown, Unknown, LOC443639	gnl|UG|Xl_S36662998, gnl|UG|Xl_S13589286, gnl|UG|Xl_S13831236, gnl|UG|Xl_S25815378, gnl|UG|Xl_S16992889, gnl|UG|Xl_S21383298, gnl|UG|Xl_S21383289, gnl|UG|Xl_S13591113, gnl|UG|Xl_S26452253, gnl|UG|Xl_S22245973, gnl|UG|Xl_S13809310, gnl|UG|Xl_S15805012, gnl|UG|Xl_S20756059, gnl|UG|Xl_S13621986, gnl|UG|Xl_S32837386, gnl|UG|Xl_S32648199, gnl|UG|Xl_S19656908, gnl|UG|Xl_S20966727, gnl|UG|Xl_S32397855, …
GO:0018193	peptidyl-amino acid modification	0.00208047	0.00016984	26	aurka, chek1, lyn, pdk4, Unknown, aurka-b, Unknown, Unknown, dcn, stt3a, MGC80946, Unknown, Unknown, Unknown, lif, Unknown, Unknown, Unknown, Unknown, Unknown, Unknown, Unknown, Unknown, Unknown, Unknown, LOC443639	gnl|UG|Xl_S35726542, gnl|UG|Xl_S13824488, gnl|UG|Xl_S13590122, gnl|UG|Xl_S35839476, gnl|UG|Xl_S13589287, gnl|UG|Xl_S22332502, gnl|UG|Xl_S32400712, gnl|UG|Xl_S25815378, gnl|UG|Xl_S18976544, gnl|UG|Xl_S15826300, gnl|UG|Xl_S21696525, gnl|UG|Xl_S20756059, gnl|UG|Xl_S32414773, gnl|UG|Xl_S32837386, gnl|UG|Xl_S32406857, gnl|UG|Xl_S32648199, gnl|UG|Xl_S32648190, gnl|UG|Xl_S13820558, gnl|UG|Xl_S14232448, …
GO:0008284	positive regulation of cell proliferation	3.91473e-08	8.64486e-10	25	lyn, Unknown, MGC82682, cdca7l, cdc20, xfgfra2, Unknown, Unknown, cdc20, yap1, MGC69077, Unknown, wwtr1, Unknown, Unknown, sash3, Unknown, Unknown, Unknown, Unknown, Unknown, Unknown, Unknown, Unknown, LOC443639	gnl|UG|Xl_S38675488, gnl|UG|Xl_S13589287, gnl|UG|Xl_S13831575, gnl|UG|Xl_S35338077, gnl|UG|Xl_S25815378, gnl|UG|Xl_S18976544, gnl|UG|Xl_S13589567, gnl|UG|Xl_S14224013, gnl|UG|Xl_S13813559, gnl|UG|Xl_S20755967, gnl|UG|Xl_S32649311, gnl|UG|Xl_S14227299, gnl|UG|Xl_S35786309, gnl|UG|Xl_S20756059, gnl|UG|Xl_S17668576, gnl|UG|Xl_S21313561, gnl|UG|Xl_S32414773, gnl|UG|Xl_S16986753, gnl|UG|Xl_S32648199, …
GO:0007015	actin filament organization	1.51265e-06	4.71962e-08	25	MGC80877, MGC83272, Unknown, arpc1b, Unknown, actr3, arpc4, ociad2, MGC69077, vasp, arpc5, Unknown, LOC100036872, Unknown, Unknown, Unknown, was, xtm4, Unknown, Unknown, Unknown, Unknown, MGC80202, Unknown, arpc3	gnl|UG|Xl_S14216171, gnl|UG|Xl_S37223653, gnl|UG|Xl_S15810313, gnl|UG|Xl_S15687907, gnl|UG|Xl_S15685724, gnl|UG|Xl_S32651624, gnl|UG|Xl_S14833132, gnl|UG|Xl_S32649311, gnl|UG|Xl_S36163369, gnl|UG|Xl_S21929412, gnl|UG|Xl_S17668576, gnl|UG|Xl_S20756016, gnl|UG|Xl_S21561502, gnl|UG|Xl_S13810175, gnl|UG|Xl_S35847800, gnl|UG|Xl_S15624990, gnl|UG|Xl_S35370414, gnl|UG|Xl_S21735624, gnl|UG|Xl_S20966708, …
GO:0060548	negative regulation of cell death	3.96404e-06	1.43449e-07	25	Unknown, wfs1, Unknown, mad2l1, LOC398664, plk1, MGC81153, yap1, sgms1, fancd2, Unknown, Unknown, Unknown, Unknown, Unknown, Unknown, Unknown, Unknown, Unknown, Unknown, Unknown, Unknown, Unknown, Unknown, Unknown	gnl|UG|Xl_S45452008, gnl|UG|Xl_S36662998, gnl|UG|Xl_S25815378, gnl|UG|Xl_S18976544, gnl|UG|Xl_S14232596, gnl|UG|Xl_S15622214, gnl|UG|Xl_S25049798, gnl|UG|Xl_S28473602, gnl|UG|Xl_S32649311, gnl|UG|Xl_S13621986, gnl|UG|Xl_S16627740, gnl|UG|Xl_S41489673, gnl|UG|Xl_S13590604, gnl|UG|Xl_S19656664, gnl|UG|Xl_S35373770, gnl|UG|Xl_S19656970, gnl|UG|Xl_S15623868, gnl|UG|Xl_S35369267, gnl|UG|Xl_S19656908, …
GO:0048878	chemical homeostasis	2.35334e-05	1.02931e-06	25	fth1-b, MGC68517, Unknown, wfs1, tf-a, Unknown, Unknown, Unknown, MGC68606, Unknown, Unknown, bdh2, LOC100036818, fth1-a, Unknown, fth1a, Unknown, Unknown, Unknown, Unknown, Unknown, Unknown, Unknown, Unknown, Unknown	gnl|UG|Xl_S19674178, gnl|UG|Xl_S18976544, gnl|UG|Xl_S13589866, gnl|UG|Xl_S37223617, gnl|UG|Xl_S32651624, gnl|UG|Xl_S28473602, gnl|UG|Xl_S35773917, gnl|UG|Xl_S26455863, gnl|UG|Xl_S32648199, gnl|UG|Xl_S27569299, gnl|UG|Xl_S13802593, gnl|UG|Xl_S35847800, gnl|UG|Xl_S18980236, gnl|UG|Xl_S18974865, gnl|UG|Xl_S32650735, gnl|UG|Xl_S32400588, gnl|UG|Xl_S26453260, gnl|UG|Xl_S33345891, gnl|UG|Xl_S18977144, …
GO:0071702	organic substance transport	0.000385168	2.43097e-05	25	slc37a2, MGC68517, Unknown, nup35, slc38a10, LOC398688, Unknown, LOC398664, nup210, Unknown, slc2a12, slc2a10, nup205, nup160, Unknown, Unknown, Unknown, osbpl2, Unknown, Unknown, Unknown, Unknown, LOC100037052, Unknown, Unknown	gnl|UG|Xl_S36662998, gnl|UG|Xl_S13831570, gnl|UG|Xl_S18976544, gnl|UG|Xl_S14224693, gnl|UG|Xl_S17058389, gnl|UG|Xl_S20247710, gnl|UG|Xl_S20756027, gnl|UG|Xl_S13823574, gnl|UG|Xl_S21731643, gnl|UG|Xl_S18079211, gnl|UG|Xl_S26459535, gnl|UG|Xl_S20755887, gnl|UG|Xl_S35370472, gnl|UG|Xl_S18974865, gnl|UG|Xl_S13816006, gnl|UG|Xl_S33345891, gnl|UG|Xl_S13813028, gnl|UG|Xl_S13831664, gnl|UG|Xl_S35729593, …
GO:0009725	response to hormone stimulus	2.34755e-09	4.04841e-11	24	lyn, rxra, Unknown, Unknown, Unknown, Unknown, Unknown, Unknown, Unknown, Unknown, Unknown, txnip, Unknown, Unknown, Unknown, Unknown, Unknown, Unknown, Unknown, Unknown, Unknown, Unknown, Unknown, Unknown	gnl|UG|Xl_S32411908, gnl|UG|Xl_S13589287, gnl|UG|Xl_S32409983, gnl|UG|Xl_S13589580, gnl|UG|Xl_S14216437, gnl|UG|Xl_S14216405, gnl|UG|Xl_S16992889, gnl|UG|Xl_S35786309, gnl|UG|Xl_S13809310, gnl|UG|Xl_S18975014, gnl|UG|Xl_S13803061, gnl|UG|Xl_S32414773, gnl|UG|Xl_S14218877, gnl|UG|Xl_S13802593, gnl|UG|Xl_S13683364, gnl|UG|Xl_S19656908, gnl|UG|Xl_S26460386, gnl|UG|Xl_S33345891, gnl|UG|Xl_S21313188, …
GO:0009607	response to biotic stimulus	2.42906e-06	7.9942e-08	24	mdk-b, MGC68517, manf, wfs1, Unknown, Unknown, erp44, Unknown, MGC131136, Unknown, mgst1, sgms1, Unknown, Unknown, Unknown, ptx3, MGC64538, Unknown, bcl2l11, Unknown, Unknown, Unknown, Unknown, Unknown	gnl|UG|Xl_S14216437, gnl|UG|Xl_S24228568, gnl|UG|Xl_S28473602, gnl|UG|Xl_S15220249, gnl|UG|Xl_S35786309, gnl|UG|Xl_S36163355, gnl|UG|Xl_S32414773, gnl|UG|Xl_S19656664, gnl|UG|Xl_S32648199, gnl|UG|Xl_S32648190, gnl|UG|Xl_S13683364, gnl|UG|Xl_S14219902, gnl|UG|Xl_S18084446, gnl|UG|Xl_S16181642, gnl|UG|Xl_S13831357, gnl|UG|Xl_S13831347, gnl|UG|Xl_S35789167, gnl|UG|Xl_S32648088, gnl|UG|Xl_S13589612, …
GO:0048666	neuron development	3.92502e-06	1.41477e-07	24	rxra, grn, Unknown, cdc20, Unknown, Unknown, cdc20, Unknown, cyfip1, Unknown, Unknown, ptx3, Unknown, Unknown, Unknown, MGC98917, Unknown, Unknown, Unknown, Unknown, Unknown, Unknown, Unknown, Unknown	gnl|UG|Xl_S32409983, gnl|UG|Xl_S13831575, gnl|UG|Xl_S13589580, gnl|UG|Xl_S18976544, gnl|UG|Xl_S14987552, gnl|UG|Xl_S32651624, gnl|UG|Xl_S35849156, gnl|UG|Xl_S13721864, gnl|UG|Xl_S26452253, gnl|UG|Xl_S36163355, gnl|UG|Xl_S13809310, gnl|UG|Xl_S33345948, gnl|UG|Xl_S21313561, gnl|UG|Xl_S18079588, gnl|UG|Xl_S35370195, gnl|UG|Xl_S14920189, gnl|UG|Xl_S35370414, gnl|UG|Xl_S18084722, gnl|UG|Xl_S23116175, …
GO:0061061	muscle structure development	1.62123e-05	6.81383e-07	24	rxra, mdk-b, tm-4, scube2, hes1-a, LOC446916, trim72, tagln, LOC495380, Unknown, Unknown, xtm4, tagln2, Unknown, Unknown, Unknown, tgfbi, Unknown, LOC100137612, LOC398550, Unknown, Unknown, Unknown, Unknown	gnl|UG|Xl_S27877850, gnl|UG|Xl_S13589580, gnl|UG|Xl_S20337258, gnl|UG|Xl_S15687907, gnl|UG|Xl_S13820914, gnl|UG|Xl_S14742597, gnl|UG|Xl_S22511878, gnl|UG|Xl_S16181717, gnl|UG|Xl_S16907199, gnl|UG|Xl_S35373147, gnl|UG|Xl_S13803061, gnl|UG|Xl_S16907157, gnl|UG|Xl_S14219902, gnl|UG|Xl_S22300575, gnl|UG|Xl_S20966727, gnl|UG|Xl_S32648416, gnl|UG|Xl_S20966708, gnl|UG|Xl_S20119055, gnl|UG|Xl_S14922621, …
GO:0022603	regulation of anatomical structure morphogenesis	0.000229101	1.38394e-05	24	rxra, fn1, MGC52780, nphp3, Unknown, LOC398664, MGC69077, Unknown, cdc42se1-b, cyfip1, aspn, wwtr1, Unknown, lif, Unknown, Unknown, Unknown, Unknown, Unknown, Unknown, Unknown, Unknown, Unknown, Unknown	gnl|UG|Xl_S35726542, gnl|UG|Xl_S36662998, gnl|UG|Xl_S32409983, gnl|UG|Xl_S20756132, gnl|UG|Xl_S13589580, gnl|UG|Xl_S25815378, gnl|UG|Xl_S14224013, gnl|UG|Xl_S16992889, gnl|UG|Xl_S35773917, gnl|UG|Xl_S13721864, gnl|UG|Xl_S21383298, gnl|UG|Xl_S26452253, gnl|UG|Xl_S22245973, gnl|UG|Xl_S17668576, gnl|UG|Xl_S32405103, gnl|UG|Xl_S13830961, gnl|UG|Xl_S35370414, gnl|UG|Xl_S32648416, gnl|UG|Xl_S18084722, …
GO:0010647	positive regulation of cell communication	0.000737609	5.62218e-05	24	hhex, lyn, Unknown, Unknown, crlf3, Unknown, Unknown, LOC398664, Unknown, yap1, Unknown, Unknown, Unknown, frzb, lif, Unknown, Unknown, Unknown, Unknown, Unknown, Unknown, Unknown, Unknown, LOC443639	gnl|UG|Xl_S35726542, gnl|UG|Xl_S36662998, gnl|UG|Xl_S14927079, gnl|UG|Xl_S13589287, gnl|UG|Xl_S32409983, gnl|UG|Xl_S14216171, gnl|UG|Xl_S25815378, gnl|UG|Xl_S18976544, gnl|UG|Xl_S14224013, gnl|UG|Xl_S34316830, gnl|UG|Xl_S16992889, gnl|UG|Xl_S17058397, gnl|UG|Xl_S14232503, gnl|UG|Xl_S14227299, gnl|UG|Xl_S13809310, gnl|UG|Xl_S20756059, gnl|UG|Xl_S35791241, gnl|UG|Xl_S13810175, gnl|UG|Xl_S32648199, …
GO:0023056	positive regulation of signaling process	0.0013365	0.000105679	24	hhex, lyn, Unknown, Unknown, crlf3, Unknown, Unknown, LOC398664, Unknown, yap1, Unknown, Unknown, Unknown, frzb, lif, Unknown, Unknown, Unknown, Unknown, Unknown, Unknown, Unknown, Unknown, LOC443639	gnl|UG|Xl_S35726542, gnl|UG|Xl_S36662998, gnl|UG|Xl_S14927079, gnl|UG|Xl_S13589287, gnl|UG|Xl_S32409983, gnl|UG|Xl_S14216171, gnl|UG|Xl_S25815378, gnl|UG|Xl_S18976544, gnl|UG|Xl_S14224013, gnl|UG|Xl_S34316830, gnl|UG|Xl_S16992889, gnl|UG|Xl_S17058397, gnl|UG|Xl_S14232503, gnl|UG|Xl_S14227299, gnl|UG|Xl_S13809310, gnl|UG|Xl_S20756059, gnl|UG|Xl_S35791241, gnl|UG|Xl_S13810175, gnl|UG|Xl_S32648199, …
GO:0006323	DNA packaging	0.00268381	0.00025236	24	ncapg, rbbp4-a, hist1h1t, smc4, smc2, ncapd2, LOC398222, cenpa, ncapg2, ncaph, ncaph2, brrn1, hist1h2ad, hist2h3d, Unknown, sep15, Unknown, chaf1a, rbbp4-b, Unknown, hist1h3g, Unknown, Unknown, Unknown	gnl|UG|Xl_S30141587, gnl|UG|Xl_S13810940, gnl|UG|Xl_S29750587, gnl|UG|Xl_S19606665, gnl|UG|Xl_S13813839, gnl|UG|Xl_S22245677, gnl|UG|Xl_S13591146, gnl|UG|Xl_S21383277, gnl|UG|Xl_S14218275, gnl|UG|Xl_S13590697, gnl|UG|Xl_S21929405, gnl|UG|Xl_S13590658, gnl|UG|Xl_S16552323, gnl|UG|Xl_S13821010, gnl|UG|Xl_S13590619, gnl|UG|Xl_S35827038, gnl|UG|Xl_S13801447, gnl|UG|Xl_S21735610, gnl|UG|Xl_S24430064, …
GO:0006725	cellular aromatic compound metabolic process	0.00442498	0.000430582	24	dctpp1, MGC68535, Unknown, Unknown, mthfsd, ptpla, Unknown, LOC496367, hpd, comt, tat, hgd, Unknown, Unknown, Unknown, tjp2, kmo, Unknown, th, Unknown, Unknown, Unknown, Unknown, LOC443639	gnl|UG|Xl_S35768422, gnl|UG|Xl_S15811171, gnl|UG|Xl_S32396619, gnl|UG|Xl_S35731703, gnl|UG|Xl_S34871923, gnl|UG|Xl_S34871915, gnl|UG|Xl_S24572610, gnl|UG|Xl_S21938796, gnl|UG|Xl_S22811483, gnl|UG|Xl_S22245954, gnl|UG|Xl_S20756059, gnl|UG|Xl_S35370184, gnl|UG|Xl_S20755545, gnl|UG|Xl_S32648199, gnl|UG|Xl_S13683364, gnl|UG|Xl_S20966734, gnl|UG|Xl_S35847179, gnl|UG|Xl_S21561479, gnl|UG|Xl_S13813028, …
GO:0045595	regulation of cell differentiation	0.014236	0.00176657	24	ets1-a, Unknown, cdc20, Unknown, MGC52780, Unknown, cdc20, LOC443666, Unknown, yap1, Unknown, Unknown, wwtr1, lif, Unknown, sash3, Unknown, Unknown, Unknown, Unknown, Unknown, Unknown, Unknown, LOC443639	gnl|UG|Xl_S35726542, gnl|UG|Xl_S38675488, gnl|UG|Xl_S32409983, gnl|UG|Xl_S36163404, gnl|UG|Xl_S13831575, gnl|UG|Xl_S25815378, gnl|UG|Xl_S32651624, gnl|UG|Xl_S35773917, gnl|UG|Xl_S32649311, gnl|UG|Xl_S35786309, gnl|UG|Xl_S20756059, gnl|UG|Xl_S18977217, gnl|UG|Xl_S20119104, gnl|UG|Xl_S13803061, gnl|UG|Xl_S13603989, gnl|UG|Xl_S21313561, gnl|UG|Xl_S32648199, gnl|UG|Xl_S35752294, gnl|UG|Xl_S13830961, …
GO:0033365	protein localization in organelle	0.0172524	0.0021802	24	mdfic, kpna2, sec61b, LOC100036954, aurkb-b, aurkb-a, kpna2, Unknown, cdca5-a, plk1, lrwd1, wwtr1, Unknown, nup205, Unknown, cdca5-b, Unknown, Unknown, txnip, Unknown, Unknown, kdelr2, Unknown, Unknown	gnl|UG|Xl_S19133039, gnl|UG|Xl_S32409983, gnl|UG|Xl_S36163410, gnl|UG|Xl_S14216171, gnl|UG|Xl_S16992889, gnl|UG|Xl_S13591113, gnl|UG|Xl_S13810844, gnl|UG|Xl_S24517538, gnl|UG|Xl_S18975014, gnl|UG|Xl_S21731643, gnl|UG|Xl_S13590604, gnl|UG|Xl_S13810175, gnl|UG|Xl_S14218877, gnl|UG|Xl_S35761229, gnl|UG|Xl_S13820507, gnl|UG|Xl_S21313188, gnl|UG|Xl_S13831375, gnl|UG|Xl_S21313473, gnl|UG|Xl_S17527730, …
GO:0006979	response to oxidative stress	3.62549e-07	1.00722e-08	23	gpx1, MGC114747, tm-4, Unknown, pnkp, tpm4b, sep15, LOC494689, mpo, btg5, MGC154434, LOC100125664, Unknown, Unknown, Unknown, Unknown, xtm4, Unknown, txnip, Unknown, Unknown, Unknown, Unknown	gnl|UG|Xl_S32409983, gnl|UG|Xl_S25080936, gnl|UG|Xl_S16181801, gnl|UG|Xl_S14216437, gnl|UG|Xl_S15687907, gnl|UG|Xl_S22612887, gnl|UG|Xl_S34871919, gnl|UG|Xl_S34871916, gnl|UG|Xl_S22245677, gnl|UG|Xl_S13806077, gnl|UG|Xl_S13820914, gnl|UG|Xl_S14222720, gnl|UG|Xl_S13809310, gnl|UG|Xl_S16907199, gnl|UG|Xl_S18975014, gnl|UG|Xl_S32414773, gnl|UG|Xl_S42160972, gnl|UG|Xl_S14218877, gnl|UG|Xl_S13763689, …
GO:0010942	positive regulation of cell death	2.26261e-06	7.41417e-08	23	rxra, stk4, Unknown, melk, dap, Unknown, Unknown, LOC398664, Unknown, ikbip, Unknown, Unknown, bcl2l11, Unknown, Unknown, txnip, Unknown, Unknown, Unknown, Unknown, Unknown, Unknown, LOC443639	gnl|UG|Xl_S20966931, gnl|UG|Xl_S36662998, gnl|UG|Xl_S14927079, gnl|UG|Xl_S13589580, gnl|UG|Xl_S25815378, gnl|UG|Xl_S22512017, gnl|UG|Xl_S20966579, gnl|UG|Xl_S15622214, gnl|UG|Xl_S20756059, gnl|UG|Xl_S18975014, gnl|UG|Xl_S32414773, gnl|UG|Xl_S32837386, gnl|UG|Xl_S14218877, gnl|UG|Xl_S26463075, gnl|UG|Xl_S32648199, gnl|UG|Xl_S13831052, gnl|UG|Xl_S21313188, gnl|UG|Xl_S17527750, gnl|UG|Xl_S14232697, …
GO:0043065	positive regulation of apoptosis	2.26261e-06	7.41417e-08	23	rxra, stk4, Unknown, melk, dap, Unknown, Unknown, LOC398664, Unknown, ikbip, Unknown, Unknown, bcl2l11, Unknown, Unknown, txnip, Unknown, Unknown, Unknown, Unknown, Unknown, Unknown, LOC443639	gnl|UG|Xl_S20966931, gnl|UG|Xl_S36662998, gnl|UG|Xl_S14927079, gnl|UG|Xl_S13589580, gnl|UG|Xl_S25815378, gnl|UG|Xl_S22512017, gnl|UG|Xl_S20966579, gnl|UG|Xl_S15622214, gnl|UG|Xl_S20756059, gnl|UG|Xl_S18975014, gnl|UG|Xl_S32414773, gnl|UG|Xl_S32837386, gnl|UG|Xl_S14218877, gnl|UG|Xl_S26463075, gnl|UG|Xl_S32648199, gnl|UG|Xl_S13831052, gnl|UG|Xl_S21313188, gnl|UG|Xl_S17527750, gnl|UG|Xl_S14232697, …
GO:0043068	positive regulation of programmed cell death	2.26261e-06	7.41417e-08	23	rxra, stk4, Unknown, melk, dap, Unknown, Unknown, LOC398664, Unknown, ikbip, Unknown, Unknown, bcl2l11, Unknown, Unknown, txnip, Unknown, Unknown, Unknown, Unknown, Unknown, Unknown, LOC443639	gnl|UG|Xl_S20966931, gnl|UG|Xl_S36662998, gnl|UG|Xl_S14927079, gnl|UG|Xl_S13589580, gnl|UG|Xl_S25815378, gnl|UG|Xl_S22512017, gnl|UG|Xl_S20966579, gnl|UG|Xl_S15622214, gnl|UG|Xl_S20756059, gnl|UG|Xl_S18975014, gnl|UG|Xl_S32414773, gnl|UG|Xl_S32837386, gnl|UG|Xl_S14218877, gnl|UG|Xl_S26463075, gnl|UG|Xl_S32648199, gnl|UG|Xl_S13831052, gnl|UG|Xl_S21313188, gnl|UG|Xl_S17527750, gnl|UG|Xl_S14232697, …
GO:0007346	regulation of mitotic cell cycle	3.77105e-06	1.3539e-07	23	chek1, MGC68601, cdc20, mad2l1, Unknown, fbxo5-a, crlf3, Unknown, cdc20, plk1, MGC81153, ccnb2, fbxo5-b, zwilch, Unknown, rcc1-b, c13orf34, Unknown, Unknown, Unknown, Unknown, Unknown, LOC443639	gnl|UG|Xl_S21057503, gnl|UG|Xl_S22811523, gnl|UG|Xl_S13831575, gnl|UG|Xl_S13824768, gnl|UG|Xl_S25080903, gnl|UG|Xl_S14232596, gnl|UG|Xl_S20966585, gnl|UG|Xl_S15622214, gnl|UG|Xl_S26316793, gnl|UG|Xl_S26316777, gnl|UG|Xl_S14232503, gnl|UG|Xl_S20247702, gnl|UG|Xl_S20756059, gnl|UG|Xl_S21313561, gnl|UG|Xl_S13590604, gnl|UG|Xl_S19656970, gnl|UG|Xl_S13820507, gnl|UG|Xl_S18079823, gnl|UG|Xl_S18077625, …
GO:0043066	negative regulation of apoptosis	2.63324e-05	1.16299e-06	23	Unknown, wfs1, Unknown, mad2l1, LOC398664, plk1, MGC81153, yap1, sgms1, fancd2, Unknown, Unknown, Unknown, Unknown, Unknown, Unknown, Unknown, Unknown, Unknown, Unknown, Unknown, Unknown, Unknown	gnl|UG|Xl_S36662998, gnl|UG|Xl_S25815378, gnl|UG|Xl_S18976544, gnl|UG|Xl_S14232596, gnl|UG|Xl_S15622214, gnl|UG|Xl_S25049798, gnl|UG|Xl_S28473602, gnl|UG|Xl_S32649311, gnl|UG|Xl_S13621986, gnl|UG|Xl_S16627740, gnl|UG|Xl_S41489673, gnl|UG|Xl_S13590604, gnl|UG|Xl_S19656664, gnl|UG|Xl_S35373770, gnl|UG|Xl_S19656970, gnl|UG|Xl_S15623868, gnl|UG|Xl_S35369267, gnl|UG|Xl_S19656908, gnl|UG|Xl_S32836845, …
GO:0043069	negative regulation of programmed cell death	2.63324e-05	1.16299e-06	23	Unknown, wfs1, Unknown, mad2l1, LOC398664, plk1, MGC81153, yap1, sgms1, fancd2, Unknown, Unknown, Unknown, Unknown, Unknown, Unknown, Unknown, Unknown, Unknown, Unknown, Unknown, Unknown, Unknown	gnl|UG|Xl_S36662998, gnl|UG|Xl_S25815378, gnl|UG|Xl_S18976544, gnl|UG|Xl_S14232596, gnl|UG|Xl_S15622214, gnl|UG|Xl_S25049798, gnl|UG|Xl_S28473602, gnl|UG|Xl_S32649311, gnl|UG|Xl_S13621986, gnl|UG|Xl_S16627740, gnl|UG|Xl_S41489673, gnl|UG|Xl_S13590604, gnl|UG|Xl_S19656664, gnl|UG|Xl_S35373770, gnl|UG|Xl_S19656970, gnl|UG|Xl_S15623868, gnl|UG|Xl_S35369267, gnl|UG|Xl_S19656908, gnl|UG|Xl_S32836845, …
GO:0009967	positive regulation of signal transduction	0.00158435	0.000127082	23	hhex, lyn, Unknown, crlf3, Unknown, Unknown, LOC398664, Unknown, yap1, Unknown, Unknown, Unknown, frzb, lif, Unknown, Unknown, Unknown, Unknown, Unknown, Unknown, Unknown, Unknown, LOC443639	gnl|UG|Xl_S35726542, gnl|UG|Xl_S36662998, gnl|UG|Xl_S14927079, gnl|UG|Xl_S13589287, gnl|UG|Xl_S32409983, gnl|UG|Xl_S14216171, gnl|UG|Xl_S25815378, gnl|UG|Xl_S14224013, gnl|UG|Xl_S34316830, gnl|UG|Xl_S16992889, gnl|UG|Xl_S17058397, gnl|UG|Xl_S14232503, gnl|UG|Xl_S14227299, gnl|UG|Xl_S13809310, gnl|UG|Xl_S20756059, gnl|UG|Xl_S35791241, gnl|UG|Xl_S13810175, gnl|UG|Xl_S32648199, gnl|UG|Xl_S32648190, …
GO:0030001	metal ion transport	0.00826703	0.000873933	23	fth1-b, wfs1, tf-a, Unknown, slc38a10, MGC68606, MGC69077, Unknown, Unknown, LOC100036818, fth1-a, Unknown, Unknown, fth1a, Unknown, Unknown, Unknown, Unknown, Unknown, MGC82961, Unknown, Unknown, Unknown	gnl|UG|Xl_S19674178, gnl|UG|Xl_S13589866, gnl|UG|Xl_S37223617, gnl|UG|Xl_S32651624, gnl|UG|Xl_S28473602, gnl|UG|Xl_S17058389, gnl|UG|Xl_S17668576, gnl|UG|Xl_S21561510, gnl|UG|Xl_S32648199, gnl|UG|Xl_S13819041, gnl|UG|Xl_S22336429, gnl|UG|Xl_S18980236, gnl|UG|Xl_S32400588, gnl|UG|Xl_S26453260, gnl|UG|Xl_S32648416, gnl|UG|Xl_S33345891, gnl|UG|Xl_S15806940, gnl|UG|Xl_S13822662, gnl|UG|Xl_S16916686, …
GO:0009968	negative regulation of signal transduction	0.00826703	0.000873933	23	mdfic, wnt5a, scube2, Unknown, sfrp2, Unknown, nphp3, LOC398664, MGC83163, tax1bp3, aspn, Unknown, wwtr1, Unknown, Unknown, Unknown, Unknown, LOC100137612, Unknown, Unknown, Unknown, Unknown, LOC443639	gnl|UG|Xl_S36662998, gnl|UG|Xl_S13589286, gnl|UG|Xl_S13831236, gnl|UG|Xl_S25815378, gnl|UG|Xl_S16992889, gnl|UG|Xl_S21383298, gnl|UG|Xl_S21383289, gnl|UG|Xl_S13591113, gnl|UG|Xl_S26452253, gnl|UG|Xl_S22245973, gnl|UG|Xl_S13809310, gnl|UG|Xl_S15805012, gnl|UG|Xl_S20756059, gnl|UG|Xl_S13621986, gnl|UG|Xl_S32837386, gnl|UG|Xl_S32648199, gnl|UG|Xl_S19656908, gnl|UG|Xl_S20966727, gnl|UG|Xl_S21057637, …
GO:0023057	negative regulation of signaling process	0.00826703	0.000873933	23	mdfic, wnt5a, scube2, Unknown, sfrp2, Unknown, nphp3, LOC398664, MGC83163, tax1bp3, aspn, Unknown, wwtr1, Unknown, Unknown, Unknown, Unknown, LOC100137612, Unknown, Unknown, Unknown, Unknown, LOC443639	gnl|UG|Xl_S36662998, gnl|UG|Xl_S13589286, gnl|UG|Xl_S13831236, gnl|UG|Xl_S25815378, gnl|UG|Xl_S16992889, gnl|UG|Xl_S21383298, gnl|UG|Xl_S21383289, gnl|UG|Xl_S13591113, gnl|UG|Xl_S26452253, gnl|UG|Xl_S22245973, gnl|UG|Xl_S13809310, gnl|UG|Xl_S15805012, gnl|UG|Xl_S20756059, gnl|UG|Xl_S13621986, gnl|UG|Xl_S32837386, gnl|UG|Xl_S32648199, gnl|UG|Xl_S19656908, gnl|UG|Xl_S20966727, gnl|UG|Xl_S21057637, …
GO:0010648	negative regulation of cell communication	0.00826703	0.000873933	23	mdfic, wnt5a, scube2, Unknown, sfrp2, Unknown, nphp3, LOC398664, MGC83163, tax1bp3, aspn, Unknown, wwtr1, Unknown, Unknown, Unknown, Unknown, LOC100137612, Unknown, Unknown, Unknown, Unknown, LOC443639	gnl|UG|Xl_S36662998, gnl|UG|Xl_S13589286, gnl|UG|Xl_S13831236, gnl|UG|Xl_S25815378, gnl|UG|Xl_S16992889, gnl|UG|Xl_S21383298, gnl|UG|Xl_S21383289, gnl|UG|Xl_S13591113, gnl|UG|Xl_S26452253, gnl|UG|Xl_S22245973, gnl|UG|Xl_S13809310, gnl|UG|Xl_S15805012, gnl|UG|Xl_S20756059, gnl|UG|Xl_S13621986, gnl|UG|Xl_S32837386, gnl|UG|Xl_S32648199, gnl|UG|Xl_S19656908, gnl|UG|Xl_S20966727, gnl|UG|Xl_S21057637, …
GO:0022613	ribonucleoprotein complex biogenesis	0.0344792	0.00486875	23	ebna1bp2, rplp0, Unknown, fbl, dcaf13, Unknown, Unknown, snrpd2, nhp2, lsm6, snrpg, Unknown, Unknown, Unknown, Unknown, Unknown, Unknown, Unknown, Unknown, Unknown, Unknown, Unknown, LOC398544	gnl|UG|Xl_S13810945, gnl|UG|Xl_S13831257, gnl|UG|Xl_S14227347, gnl|UG|Xl_S14920666, gnl|UG|Xl_S14221051, gnl|UG|Xl_S14222497, gnl|UG|Xl_S13754175, gnl|UG|Xl_S15622214, gnl|UG|Xl_S15808030, gnl|UG|Xl_S14963563, gnl|UG|Xl_S15805629, gnl|UG|Xl_S13590966, gnl|UG|Xl_S14922087, gnl|UG|Xl_S13803682, gnl|UG|Xl_S20755518, gnl|UG|Xl_S35788443, gnl|UG|Xl_S14232706, gnl|UG|Xl_S15218480, gnl|UG|Xl_S19656562, …
GO:0071843	cellular component biogenesis at cellular level	0.0376025	0.00585881	23	ebna1bp2, rplp0, Unknown, fbl, dcaf13, Unknown, Unknown, snrpd2, nhp2, lsm6, snrpg, Unknown, Unknown, Unknown, Unknown, Unknown, Unknown, Unknown, Unknown, Unknown, Unknown, Unknown, LOC398544	gnl|UG|Xl_S13810945, gnl|UG|Xl_S13831257, gnl|UG|Xl_S14227347, gnl|UG|Xl_S14920666, gnl|UG|Xl_S14221051, gnl|UG|Xl_S14222497, gnl|UG|Xl_S13754175, gnl|UG|Xl_S15622214, gnl|UG|Xl_S15808030, gnl|UG|Xl_S14963563, gnl|UG|Xl_S15805629, gnl|UG|Xl_S13590966, gnl|UG|Xl_S14922087, gnl|UG|Xl_S13803682, gnl|UG|Xl_S20755518, gnl|UG|Xl_S35788443, gnl|UG|Xl_S14232706, gnl|UG|Xl_S15218480, gnl|UG|Xl_S19656562, …
GO:0043062	extracellular structure organization	4.95393e-10	7.55194e-12	22	mdk-b, Unknown, Unknown, Unknown, Unknown, Unknown, Unknown, Unknown, Unknown, Unknown, Unknown, MGC98917, tgfbi, Unknown, Unknown, Unknown, Unknown, Unknown, Unknown, Unknown, Unknown, Unknown	gnl|UG|Xl_S14228143, gnl|UG|Xl_S32409983, gnl|UG|Xl_S25815378, gnl|UG|Xl_S18976544, gnl|UG|Xl_S13813559, gnl|UG|Xl_S24228568, gnl|UG|Xl_S15826300, gnl|UG|Xl_S13800791, gnl|UG|Xl_S13806077, gnl|UG|Xl_S22511878, gnl|UG|Xl_S13825429, gnl|UG|Xl_S33345948, gnl|UG|Xl_S15219930, gnl|UG|Xl_S14231375, gnl|UG|Xl_S15810553, gnl|UG|Xl_S13820558, gnl|UG|Xl_S25820168, gnl|UG|Xl_S23116175, gnl|UG|Xl_S32397855, …
GO:0051325	interphase	2.9255e-07	7.75242e-09	22	MGC68601, mastl, c10orf119, rpa3, pola1, crlf3, Unknown, plk1, Unknown, ccnb2, lrwd1, MGC80972, rpa3, Unknown, rcc1-b, Unknown, LOC100036853, Unknown, Unknown, Unknown, Unknown, LOC443639	gnl|UG|Xl_S13831290, gnl|UG|Xl_S21383334, gnl|UG|Xl_S15622214, gnl|UG|Xl_S20755626, gnl|UG|Xl_S26316793, gnl|UG|Xl_S26316777, gnl|UG|Xl_S14232503, gnl|UG|Xl_S14923534, gnl|UG|Xl_S36163374, gnl|UG|Xl_S35777671, gnl|UG|Xl_S20756059, gnl|UG|Xl_S13590604, gnl|UG|Xl_S19656689, gnl|UG|Xl_S14218537, gnl|UG|Xl_S13820507, gnl|UG|Xl_S18077625, gnl|UG|Xl_S13626029, gnl|UG|Xl_S20966393, gnl|UG|Xl_S13820103, …
GO:0007507	heart development	3.50504e-06	1.24841e-07	22	hhex, rxra, tm-4, ppp1r13l, LOC446916, Unknown, setdb2, yap1, esco2, Unknown, Unknown, xtm4, Unknown, Unknown, Unknown, LOC100137612, Unknown, LOC398550, Unknown, Unknown, Unknown, Unknown	gnl|UG|Xl_S27877850, gnl|UG|Xl_S13589580, gnl|UG|Xl_S25815378, gnl|UG|Xl_S15687907, gnl|UG|Xl_S16992889, gnl|UG|Xl_S17058397, gnl|UG|Xl_S13820914, gnl|UG|Xl_S14742597, gnl|UG|Xl_S20119104, gnl|UG|Xl_S16907199, gnl|UG|Xl_S14231375, gnl|UG|Xl_S25791697, gnl|UG|Xl_S16833779, gnl|UG|Xl_S14220443, gnl|UG|Xl_S20966708, gnl|UG|Xl_S20119055, gnl|UG|Xl_S21627542, gnl|UG|Xl_S32397855, gnl|UG|Xl_S14922621, …
GO:0051049	regulation of transport	2.70248e-05	1.20128e-06	22	mdfic, wfs1, nup35, LOC398664, LOC445857, wwtr1, Unknown, Unknown, nup205, lif, Unknown, ptx3, Unknown, nup160, Unknown, Unknown, Unknown, Unknown, Unknown, Unknown, Unknown, Unknown	gnl|UG|Xl_S35726542, gnl|UG|Xl_S36662998, gnl|UG|Xl_S14216171, gnl|UG|Xl_S25817881, gnl|UG|Xl_S21312889, gnl|UG|Xl_S28473602, gnl|UG|Xl_S32649311, gnl|UG|Xl_S13591113, gnl|UG|Xl_S36163355, gnl|UG|Xl_S13809310, gnl|UG|Xl_S20247710, gnl|UG|Xl_S21731643, gnl|UG|Xl_S13810175, gnl|UG|Xl_S14219902, gnl|UG|Xl_S18974865, gnl|UG|Xl_S32650735, gnl|UG|Xl_S14922621, gnl|UG|Xl_S14231252, gnl|UG|Xl_S35729593, …
GO:0051493	regulation of cytoskeleton organization	2.70248e-05	1.20128e-06	22	chek1, MGC80877, MGC83272, Unknown, arpc1b, Unknown, actr3, ccnf, ociad2, MGC69077, arpc5, plk4, Unknown, Unknown, ska3, xtm4, Unknown, Unknown, c13orf34, Unknown, Unknown, arpc3	gnl|UG|Xl_S21057503, gnl|UG|Xl_S15810313, gnl|UG|Xl_S15687907, gnl|UG|Xl_S15685724, gnl|UG|Xl_S32651624, gnl|UG|Xl_S20966585, gnl|UG|Xl_S14833132, gnl|UG|Xl_S32649311, gnl|UG|Xl_S13810844, gnl|UG|Xl_S17519044, gnl|UG|Xl_S16552393, gnl|UG|Xl_S17668576, gnl|UG|Xl_S20756016, gnl|UG|Xl_S21561502, gnl|UG|Xl_S35847800, gnl|UG|Xl_S15624990, gnl|UG|Xl_S35370414, gnl|UG|Xl_S13591025, gnl|UG|Xl_S21735624, …
GO:0006140	regulation of nucleotide metabolic process	6.29952e-05	3.21303e-06	22	arfgap3, Unknown, Unknown, MGC80883, tpm2-a, MGC69045, MGC83163, tax1bp3, LOC445857, arhgap9, Unknown, p2y11, Unknown, Unknown, rcc1-b, Unknown, Unknown, Unknown, xtm4, Unknown, Unknown, Unknown	gnl|UG|Xl_S14216171, gnl|UG|Xl_S15687907, gnl|UG|Xl_S21312889, gnl|UG|Xl_S20966579, gnl|UG|Xl_S26316793, gnl|UG|Xl_S32649311, gnl|UG|Xl_S17058353, gnl|UG|Xl_S21383289, gnl|UG|Xl_S13831437, gnl|UG|Xl_S18082936, gnl|UG|Xl_S13810175, gnl|UG|Xl_S35847800, gnl|UG|Xl_S20755872, gnl|UG|Xl_S30132089, gnl|UG|Xl_S20119055, gnl|UG|Xl_S14922621, gnl|UG|Xl_S21057637, gnl|UG|Xl_S16291558, gnl|UG|Xl_S14231252, …
GO:0007417	central nervous system development	0.000291464	1.81464e-05	22	foxd1, Unknown, Unknown, yap1, mobkl1b, Unknown, Unknown, ptx3, Unknown, bcl2l11, Unknown, Unknown, Unknown, Unknown, MGC68777, Unknown, Unknown, Unknown, Unknown, Unknown, Unknown, Unknown	gnl|UG|Xl_S25815378, gnl|UG|Xl_S18976544, gnl|UG|Xl_S16992889, gnl|UG|Xl_S35773917, gnl|UG|Xl_S35849156, gnl|UG|Xl_S26452253, gnl|UG|Xl_S36163355, gnl|UG|Xl_S13621986, gnl|UG|Xl_S13803061, gnl|UG|Xl_S18079588, gnl|UG|Xl_S32411497, gnl|UG|Xl_S35847800, gnl|UG|Xl_S20966465, gnl|UG|Xl_S19656908, gnl|UG|Xl_S18084722, gnl|UG|Xl_S55517271, gnl|UG|Xl_S35789167, gnl|UG|Xl_S17527748, gnl|UG|Xl_S28473460, …
GO:0050776	regulation of immune response	5.76116e-09	1.07524e-10	21	LOC495208, Unknown, LOC397725, c1s, Unknown, cfp, Unknown, Unknown, Unknown, fcrg2, c3, Unknown, Unknown, Unknown, sash3, Unknown, Unknown, Unknown, Unknown, Unknown, LOC443639	gnl|UG|Xl_S13824488, gnl|UG|Xl_S38675488, gnl|UG|Xl_S25817881, gnl|UG|Xl_S13813559, gnl|UG|Xl_S24228568, gnl|UG|Xl_S20966579, gnl|UG|Xl_S32649311, gnl|UG|Xl_S13809310, gnl|UG|Xl_S20756059, gnl|UG|Xl_S32414773, gnl|UG|Xl_S25813054, gnl|UG|Xl_S32648199, gnl|UG|Xl_S28473541, gnl|UG|Xl_S22336420, gnl|UG|Xl_S18084446, gnl|UG|Xl_S16625163, gnl|UG|Xl_S32397855, gnl|UG|Xl_S13589384, gnl|UG|Xl_S21313426, …
GO:0007051	spindle organization	9.37533e-08	2.2707e-09	21	aurka, haus8, aurkb-b, aurka-b, incenp-a, aurkb-a, kif15-b, Unknown, incenp-b, haus3, Unknown, haus1, haus7, Unknown, ndc80, Unknown, rcc1-b, c13orf34, Unknown, cdca8, prc1	gnl|UG|Xl_S27569408, gnl|UG|Xl_S13590122, gnl|UG|Xl_S21313058, gnl|UG|Xl_S21057503, gnl|UG|Xl_S14742630, gnl|UG|Xl_S13590742, gnl|UG|Xl_S20966585, gnl|UG|Xl_S14222114, gnl|UG|Xl_S26316793, gnl|UG|Xl_S26316764, gnl|UG|Xl_S13791834, gnl|UG|Xl_S34872024, gnl|UG|Xl_S16552364, gnl|UG|Xl_S37438883, gnl|UG|Xl_S28473561, gnl|UG|Xl_S19874678, gnl|UG|Xl_S32648416, gnl|UG|Xl_S21057643, gnl|UG|Xl_S21313473, …
GO:0001568	blood vessel development	4.39823e-07	1.24026e-08	21	hhex, MGC52780, wasf2, Unknown, LOC398664, yap1, LOC446926, Unknown, Unknown, Unknown, Unknown, Unknown, tgfbi, Unknown, Unknown, Unknown, Unknown, Unknown, Unknown, Unknown, Unknown	gnl|UG|Xl_S36662998, gnl|UG|Xl_S32409983, gnl|UG|Xl_S25815378, gnl|UG|Xl_S14911626, gnl|UG|Xl_S16992889, gnl|UG|Xl_S17058397, gnl|UG|Xl_S13721864, gnl|UG|Xl_S26452253, gnl|UG|Xl_S21662501, gnl|UG|Xl_S22511878, gnl|UG|Xl_S32405103, gnl|UG|Xl_S32411497, gnl|UG|Xl_S14231375, gnl|UG|Xl_S35847800, gnl|UG|Xl_S13830961, gnl|UG|Xl_S32648416, gnl|UG|Xl_S32409422, gnl|UG|Xl_S18084722, gnl|UG|Xl_S32397855, …
GO:0001944	vasculature development	1.76712e-06	5.53876e-08	21	hhex, MGC52780, wasf2, Unknown, LOC398664, yap1, LOC446926, Unknown, Unknown, Unknown, Unknown, Unknown, tgfbi, Unknown, Unknown, Unknown, Unknown, Unknown, Unknown, Unknown, Unknown	gnl|UG|Xl_S36662998, gnl|UG|Xl_S32409983, gnl|UG|Xl_S25815378, gnl|UG|Xl_S14911626, gnl|UG|Xl_S16992889, gnl|UG|Xl_S17058397, gnl|UG|Xl_S13721864, gnl|UG|Xl_S26452253, gnl|UG|Xl_S21662501, gnl|UG|Xl_S22511878, gnl|UG|Xl_S32405103, gnl|UG|Xl_S32411497, gnl|UG|Xl_S14231375, gnl|UG|Xl_S35847800, gnl|UG|Xl_S13830961, gnl|UG|Xl_S32648416, gnl|UG|Xl_S32409422, gnl|UG|Xl_S18084722, gnl|UG|Xl_S32397855, …
GO:0055082	cellular chemical homeostasis	9.87498e-06	3.88145e-07	21	fth1-b, Unknown, wfs1, tf-a, Unknown, Unknown, Unknown, MGC68606, Unknown, Unknown, LOC100036818, fth1-a, Unknown, fth1a, Unknown, Unknown, Unknown, Unknown, Unknown, Unknown, Unknown	gnl|UG|Xl_S19674178, gnl|UG|Xl_S18976544, gnl|UG|Xl_S13589866, gnl|UG|Xl_S37223617, gnl|UG|Xl_S32651624, gnl|UG|Xl_S28473602, gnl|UG|Xl_S35773917, gnl|UG|Xl_S26455863, gnl|UG|Xl_S32648199, gnl|UG|Xl_S35847800, gnl|UG|Xl_S18980236, gnl|UG|Xl_S32650735, gnl|UG|Xl_S32400588, gnl|UG|Xl_S26453260, gnl|UG|Xl_S33345891, gnl|UG|Xl_S18977144, gnl|UG|Xl_S15806940, gnl|UG|Xl_S16916686, gnl|UG|Xl_S16291531, …
GO:0050801	ion homeostasis	0.00010245	5.48814e-06	21	fth1-b, Unknown, wfs1, tf-a, Unknown, Unknown, Unknown, MGC68606, Unknown, Unknown, bdh2, LOC100036818, fth1-a, Unknown, fth1a, Unknown, Unknown, Unknown, Unknown, Unknown, Unknown	gnl|UG|Xl_S19674178, gnl|UG|Xl_S18976544, gnl|UG|Xl_S13589866, gnl|UG|Xl_S37223617, gnl|UG|Xl_S32651624, gnl|UG|Xl_S28473602, gnl|UG|Xl_S35773917, gnl|UG|Xl_S26455863, gnl|UG|Xl_S32648199, gnl|UG|Xl_S27569299, gnl|UG|Xl_S35847800, gnl|UG|Xl_S18980236, gnl|UG|Xl_S32400588, gnl|UG|Xl_S26453260, gnl|UG|Xl_S33345891, gnl|UG|Xl_S18977144, gnl|UG|Xl_S15806940, gnl|UG|Xl_S16916686, gnl|UG|Xl_S16291531, …
GO:0046903	secretion	0.000619061	4.51573e-05	21	Unknown, Unknown, Unknown, Unknown, Unknown, Unknown, trim72, ociad2, Unknown, Unknown, LOC445857, Unknown, lif, Unknown, Unknown, Unknown, Unknown, Unknown, Unknown, Unknown, Unknown	gnl|UG|Xl_S35726542, gnl|UG|Xl_S18976544, gnl|UG|Xl_S14224013, gnl|UG|Xl_S25817881, gnl|UG|Xl_S21312889, gnl|UG|Xl_S32651624, gnl|UG|Xl_S19580243, gnl|UG|Xl_S19561153, gnl|UG|Xl_S13809310, gnl|UG|Xl_S35777671, gnl|UG|Xl_S35791241, gnl|UG|Xl_S13603989, gnl|UG|Xl_S16907157, gnl|UG|Xl_S35370195, gnl|UG|Xl_S13810175, gnl|UG|Xl_S22336429, gnl|UG|Xl_S15624990, gnl|UG|Xl_S14219902, gnl|UG|Xl_S32650735, …
GO:0071900	regulation of protein serine/threonine kinase activity	0.0016299	0.000131433	21	ccnb3, MGC68601, ccnd2-a, LOC495419, ccnb1, Unknown, Unknown, LOC398664, ccnb1.2, ccnb2, ccna2, ccne2, Unknown, ccno, LOC397933, cycb3, Unknown, Unknown, Unknown, Unknown, LOC443639	gnl|UG|Xl_S36662998, gnl|UG|Xl_S13831220, gnl|UG|Xl_S25815378, gnl|UG|Xl_S34871988, gnl|UG|Xl_S26316777, gnl|UG|Xl_S27569331, gnl|UG|Xl_S22332451, gnl|UG|Xl_S20756059, gnl|UG|Xl_S13621986, gnl|UG|Xl_S13589436, gnl|UG|Xl_S32837386, gnl|UG|Xl_S32648199, gnl|UG|Xl_S13590912, gnl|UG|Xl_S13820507, gnl|UG|Xl_S19656908, gnl|UG|Xl_S21313149, gnl|UG|Xl_S13831328, gnl|UG|Xl_S28473456, gnl|UG|Xl_S17527712, …
GO:0042254	ribosome biogenesis	0.0136204	0.00168824	21	ebna1bp2, rplp0, Unknown, fbl, dcaf13, Unknown, Unknown, nhp2, lsm6, Unknown, Unknown, Unknown, Unknown, Unknown, Unknown, Unknown, Unknown, Unknown, Unknown, Unknown, LOC398544	gnl|UG|Xl_S13810945, gnl|UG|Xl_S13831257, gnl|UG|Xl_S14227347, gnl|UG|Xl_S14920666, gnl|UG|Xl_S14221051, gnl|UG|Xl_S13754175, gnl|UG|Xl_S15622214, gnl|UG|Xl_S15808030, gnl|UG|Xl_S15805629, gnl|UG|Xl_S13590966, gnl|UG|Xl_S14922087, gnl|UG|Xl_S13803682, gnl|UG|Xl_S20755518, gnl|UG|Xl_S35788443, gnl|UG|Xl_S14232706, gnl|UG|Xl_S15218480, gnl|UG|Xl_S19656562, gnl|UG|Xl_S13831608, gnl|UG|Xl_S35734148, …
GO:0045786	negative regulation of cell cycle	0.0206768	0.00267776	21	chek1, clspn, cdc20, mad2l1, rpa3, Unknown, fbxo5-a, crlf3, LOC398664, cdc20, plk1, MGC81153, dtl-b, fbxo5-b, zwilch, rpa3, LOC100036853, Unknown, dtl-a, Unknown, Unknown	gnl|UG|Xl_S36662998, gnl|UG|Xl_S21383334, gnl|UG|Xl_S22811523, gnl|UG|Xl_S13831575, gnl|UG|Xl_S25080903, gnl|UG|Xl_S14232596, gnl|UG|Xl_S15622214, gnl|UG|Xl_S14232503, gnl|UG|Xl_S36163374, gnl|UG|Xl_S20247702, gnl|UG|Xl_S21313561, gnl|UG|Xl_S13590604, gnl|UG|Xl_S20755531, gnl|UG|Xl_S19656970, gnl|UG|Xl_S13820507, gnl|UG|Xl_S18079823, gnl|UG|Xl_S13591026, gnl|UG|Xl_S13591025, gnl|UG|Xl_S25080790, …
GO:0002684	positive regulation of immune system process	7.21729e-09	1.38814e-10	20	LOC495208, Unknown, LOC397725, c1s, Unknown, LOC398664, MGC69077, cfp, Unknown, Unknown, Unknown, fcrg2, c3, Unknown, Unknown, Unknown, sash3, Unknown, Unknown, LOC443639	gnl|UG|Xl_S36662998, gnl|UG|Xl_S38675488, gnl|UG|Xl_S25817881, gnl|UG|Xl_S13813559, gnl|UG|Xl_S34316830, gnl|UG|Xl_S24228568, gnl|UG|Xl_S20966579, gnl|UG|Xl_S32649311, gnl|UG|Xl_S13809310, gnl|UG|Xl_S20756059, gnl|UG|Xl_S17668576, gnl|UG|Xl_S25813054, gnl|UG|Xl_S32648199, gnl|UG|Xl_S28473541, gnl|UG|Xl_S22336420, gnl|UG|Xl_S18084446, gnl|UG|Xl_S16625163, gnl|UG|Xl_S13589384, gnl|UG|Xl_S21313426, …
GO:0051329	interphase of mitotic cell cycle	1.42364e-06	4.34048e-08	20	MGC68601, mastl, c10orf119, rpa3, pola1, crlf3, Unknown, plk1, Unknown, ccnb2, lrwd1, rpa3, Unknown, rcc1-b, Unknown, LOC100036853, Unknown, Unknown, Unknown, LOC443639	gnl|UG|Xl_S13831290, gnl|UG|Xl_S21383334, gnl|UG|Xl_S15622214, gnl|UG|Xl_S26316793, gnl|UG|Xl_S26316777, gnl|UG|Xl_S14232503, gnl|UG|Xl_S14923534, gnl|UG|Xl_S36163374, gnl|UG|Xl_S35777671, gnl|UG|Xl_S20756059, gnl|UG|Xl_S13590604, gnl|UG|Xl_S19656689, gnl|UG|Xl_S14218537, gnl|UG|Xl_S13820507, gnl|UG|Xl_S18077625, gnl|UG|Xl_S20966393, gnl|UG|Xl_S13820103, gnl|UG|Xl_S17527712, gnl|UG|Xl_S22300489, …
GO:0006873	cellular ion homeostasis	1.56847e-05	6.56975e-07	20	fth1-b, Unknown, wfs1, tf-a, Unknown, Unknown, Unknown, MGC68606, Unknown, Unknown, LOC100036818, fth1-a, Unknown, fth1a, Unknown, Unknown, Unknown, Unknown, Unknown, Unknown	gnl|UG|Xl_S19674178, gnl|UG|Xl_S18976544, gnl|UG|Xl_S13589866, gnl|UG|Xl_S37223617, gnl|UG|Xl_S32651624, gnl|UG|Xl_S28473602, gnl|UG|Xl_S35773917, gnl|UG|Xl_S26455863, gnl|UG|Xl_S32648199, gnl|UG|Xl_S35847800, gnl|UG|Xl_S18980236, gnl|UG|Xl_S32400588, gnl|UG|Xl_S26453260, gnl|UG|Xl_S33345891, gnl|UG|Xl_S18977144, gnl|UG|Xl_S15806940, gnl|UG|Xl_S16916686, gnl|UG|Xl_S16291531, gnl|UG|Xl_S13810659, …
GO:0031175	neuron projection development	4.16646e-05	2.06572e-06	20	rxra, grn, Unknown, cdc20, Unknown, Unknown, cdc20, Unknown, cyfip1, Unknown, Unknown, Unknown, MGC98917, Unknown, Unknown, Unknown, Unknown, Unknown, Unknown, Unknown	gnl|UG|Xl_S32409983, gnl|UG|Xl_S13831575, gnl|UG|Xl_S13589580, gnl|UG|Xl_S18976544, gnl|UG|Xl_S14987552, gnl|UG|Xl_S32651624, gnl|UG|Xl_S13721864, gnl|UG|Xl_S26452253, gnl|UG|Xl_S13809310, gnl|UG|Xl_S33345948, gnl|UG|Xl_S21313561, gnl|UG|Xl_S35370195, gnl|UG|Xl_S14920189, gnl|UG|Xl_S35370414, gnl|UG|Xl_S23116175, gnl|UG|Xl_S14922621, gnl|UG|Xl_S32407202, gnl|UG|Xl_S32828257, gnl|UG|Xl_S35729593, …
GO:0051248	negative regulation of protein metabolic process	6.84007e-05	3.50823e-06	20	Unknown, cdc20, mad2l1, eif4ebp2, fbxo5-a, LOC398664, cdc20, tacc3, MGC81153, fbxo5-b, Unknown, wwtr1, Unknown, tacc3, Unknown, Unknown, Unknown, Unknown, Unknown, LOC443639	gnl|UG|Xl_S36662998, gnl|UG|Xl_S22811523, gnl|UG|Xl_S14216171, gnl|UG|Xl_S13831575, gnl|UG|Xl_S35338073, gnl|UG|Xl_S25080903, gnl|UG|Xl_S25815378, gnl|UG|Xl_S18976544, gnl|UG|Xl_S14232596, gnl|UG|Xl_S14222155, gnl|UG|Xl_S20756059, gnl|UG|Xl_S21313561, gnl|UG|Xl_S13810175, gnl|UG|Xl_S32648199, gnl|UG|Xl_S19656970, gnl|UG|Xl_S24572542, gnl|UG|Xl_S13822059, gnl|UG|Xl_S19656553, gnl|UG|Xl_S14231252, …
GO:0051052	regulation of DNA metabolic process	0.00010781	5.80599e-06	20	mcm2, mcm5-a, mcm4-a, chek1, mcm4-b, MGC53867, mcm7-b, mcm6.2-a, mcm6.2-b, tipin, mcm3, dna2, mcm7-a, pcna, c12orf48, Unknown, esco2, mcm5-b, Unknown, LOC100036853	gnl|UG|Xl_S17058403, gnl|UG|Xl_S13831231, gnl|UG|Xl_S13589855, gnl|UG|Xl_S13589830, gnl|UG|Xl_S20755973, gnl|UG|Xl_S13763442, gnl|UG|Xl_S36163374, gnl|UG|Xl_S17006649, gnl|UG|Xl_S13831495, gnl|UG|Xl_S13590627, gnl|UG|Xl_S13590624, gnl|UG|Xl_S13590623, gnl|UG|Xl_S13590622, gnl|UG|Xl_S32648199, gnl|UG|Xl_S13830926, gnl|UG|Xl_S25791697, gnl|UG|Xl_S13591025, gnl|UG|Xl_S26653041, gnl|UG|Xl_S35789167, …
GO:0051129	negative regulation of cellular component organization	0.00010781	5.80599e-06	20	chek1, Unknown, cdc20, Unknown, mad2l1, Unknown, fbxo5-a, cdc20, ccnf, ociad2, MGC81153, MGC69077, fbxo5-b, xtm4, Unknown, Unknown, Unknown, Unknown, Unknown, Unknown	gnl|UG|Xl_S22811523, gnl|UG|Xl_S13831575, gnl|UG|Xl_S25080903, gnl|UG|Xl_S25815378, gnl|UG|Xl_S18976544, gnl|UG|Xl_S13813559, gnl|UG|Xl_S14232596, gnl|UG|Xl_S15810313, gnl|UG|Xl_S15687907, gnl|UG|Xl_S32651624, gnl|UG|Xl_S13810844, gnl|UG|Xl_S16552393, gnl|UG|Xl_S17668576, gnl|UG|Xl_S21313561, gnl|UG|Xl_S35847800, gnl|UG|Xl_S19656970, gnl|UG|Xl_S15624990, gnl|UG|Xl_S13591025, gnl|UG|Xl_S20119055, …
GO:0010627	regulation of intracellular protein kinase cascade	0.000243097	1.48234e-05	20	lyn, Unknown, crlf3, Unknown, Unknown, Unknown, LOC398664, Unknown, Unknown, Unknown, Unknown, lif, Unknown, Unknown, Unknown, Unknown, Unknown, Unknown, Unknown, LOC443639	gnl|UG|Xl_S35726542, gnl|UG|Xl_S36662998, gnl|UG|Xl_S14927079, gnl|UG|Xl_S13589287, gnl|UG|Xl_S14216171, gnl|UG|Xl_S25815378, gnl|UG|Xl_S14224013, gnl|UG|Xl_S34316830, gnl|UG|Xl_S14232503, gnl|UG|Xl_S14227299, gnl|UG|Xl_S20756059, gnl|UG|Xl_S13621986, gnl|UG|Xl_S35791241, gnl|UG|Xl_S13810175, gnl|UG|Xl_S32648199, gnl|UG|Xl_S32648190, gnl|UG|Xl_S18974865, gnl|UG|Xl_S19656908, gnl|UG|Xl_S14231252, …
GO:0032940	secretion by cell	0.00138399	0.000109631	20	Unknown, Unknown, Unknown, Unknown, Unknown, Unknown, trim72, ociad2, Unknown, Unknown, LOC445857, Unknown, lif, Unknown, Unknown, Unknown, Unknown, Unknown, Unknown, Unknown	gnl|UG|Xl_S35726542, gnl|UG|Xl_S18976544, gnl|UG|Xl_S14224013, gnl|UG|Xl_S25817881, gnl|UG|Xl_S21312889, gnl|UG|Xl_S32651624, gnl|UG|Xl_S19580243, gnl|UG|Xl_S19561153, gnl|UG|Xl_S13809310, gnl|UG|Xl_S35777671, gnl|UG|Xl_S35791241, gnl|UG|Xl_S13603989, gnl|UG|Xl_S16907157, gnl|UG|Xl_S35370195, gnl|UG|Xl_S13810175, gnl|UG|Xl_S15624990, gnl|UG|Xl_S14219902, gnl|UG|Xl_S32650735, gnl|UG|Xl_S22526064, …
GO:0019882	antigen processing and presentation	0.00911862	0.000969154	20	LOC398628, LOC495464, LOC100189567, mhc2a, LOC100189577, h2-aa, LOC100037177, LOC398664, ctse-b, Unknown, LOC495209, LOC100137661, h2-ea, Unknown, Unknown, Unknown, LOC398624, Unknown, Unknown, LOC100462907	gnl|UG|Xl_S36662998, gnl|UG|Xl_S15688771, gnl|UG|Xl_S22332503, gnl|UG|Xl_S14742602, gnl|UG|Xl_S22245678, gnl|UG|Xl_S32401422, gnl|UG|Xl_S37223598, gnl|UG|Xl_S32650446, gnl|UG|Xl_S22246324, gnl|UG|Xl_S36352148, gnl|UG|Xl_S35372643, gnl|UG|Xl_S13763378, gnl|UG|Xl_S16181645, gnl|UG|Xl_S16181630, gnl|UG|Xl_S21561447, gnl|UG|Xl_S13590839, gnl|UG|Xl_S42160861, gnl|UG|Xl_S13589674, gnl|UG|Xl_S43236118, …
GO:0000904	cell morphogenesis involved in differentiation	0.0376025	0.0062425	20	rxra, twist1, grn, id3-b, Unknown, Unknown, cyfip1, wwtr1, pax3-b, Unknown, Unknown, MGC98917, Unknown, Unknown, Unknown, Unknown, Unknown, Unknown, Unknown, Unknown	gnl|UG|Xl_S32409983, gnl|UG|Xl_S16181835, gnl|UG|Xl_S13589580, gnl|UG|Xl_S25815378, gnl|UG|Xl_S14987552, gnl|UG|Xl_S34871989, gnl|UG|Xl_S13721864, gnl|UG|Xl_S26452253, gnl|UG|Xl_S33345948, gnl|UG|Xl_S35370195, gnl|UG|Xl_S21930242, gnl|UG|Xl_S35370414, gnl|UG|Xl_S32648416, gnl|UG|Xl_S23116175, gnl|UG|Xl_S14922621, gnl|UG|Xl_S32407202, gnl|UG|Xl_S32828257, gnl|UG|Xl_S35728496, gnl|UG|Xl_S22514977, …
GO:0030198	extracellular matrix organization	1.09908e-10	1.48757e-12	19	Unknown, Unknown, Unknown, Unknown, Unknown, Unknown, Unknown, Unknown, Unknown, MGC98917, tgfbi, Unknown, Unknown, Unknown, Unknown, Unknown, Unknown, Unknown, Unknown	gnl|UG|Xl_S14228143, gnl|UG|Xl_S32409983, gnl|UG|Xl_S25815378, gnl|UG|Xl_S13813559, gnl|UG|Xl_S24228568, gnl|UG|Xl_S15826300, gnl|UG|Xl_S13800791, gnl|UG|Xl_S13806077, gnl|UG|Xl_S22511878, gnl|UG|Xl_S13825429, gnl|UG|Xl_S33345948, gnl|UG|Xl_S15219930, gnl|UG|Xl_S14231375, gnl|UG|Xl_S15810553, gnl|UG|Xl_S13820558, gnl|UG|Xl_S25820168, gnl|UG|Xl_S23116175, gnl|UG|Xl_S32397855, gnl|UG|Xl_S35728496
GO:0045321	leukocyte activation	5.64985e-10	9.01529e-12	19	LOC495208, skap2-a, LOC398664, Unknown, MGC69077, skap2-b, Unknown, Unknown, Unknown, Unknown, Unknown, sash3, Unknown, Unknown, Unknown, Unknown, Unknown, Unknown, LOC443639	gnl|UG|Xl_S22245719, gnl|UG|Xl_S36662998, gnl|UG|Xl_S38675488, gnl|UG|Xl_S25817881, gnl|UG|Xl_S13813559, gnl|UG|Xl_S34316830, gnl|UG|Xl_S20966579, gnl|UG|Xl_S16992889, gnl|UG|Xl_S32649311, gnl|UG|Xl_S13809310, gnl|UG|Xl_S20756059, gnl|UG|Xl_S35791241, gnl|UG|Xl_S17668576, gnl|UG|Xl_S32648199, gnl|UG|Xl_S22300597, gnl|UG|Xl_S32648416, gnl|UG|Xl_S35789167, gnl|UG|Xl_S32650614, gnl|UG|Xl_S22245756
GO:0055080	cation homeostasis	0.000166899	9.93926e-06	19	fth1-b, wfs1, tf-a, Unknown, Unknown, Unknown, MGC68606, Unknown, bdh2, LOC100036818, fth1-a, Unknown, fth1a, Unknown, Unknown, Unknown, Unknown, Unknown, Unknown	gnl|UG|Xl_S19674178, gnl|UG|Xl_S13589866, gnl|UG|Xl_S37223617, gnl|UG|Xl_S32651624, gnl|UG|Xl_S28473602, gnl|UG|Xl_S26455863, gnl|UG|Xl_S32648199, gnl|UG|Xl_S27569299, gnl|UG|Xl_S35847800, gnl|UG|Xl_S18980236, gnl|UG|Xl_S32400588, gnl|UG|Xl_S26453260, gnl|UG|Xl_S33345891, gnl|UG|Xl_S18977144, gnl|UG|Xl_S15806940, gnl|UG|Xl_S16916686, gnl|UG|Xl_S16291531, gnl|UG|Xl_S13810659, gnl|UG|Xl_S21619233
GO:0032787	monocarboxylic acid metabolic process	0.00375158	0.00036078	19	Unknown, rnpep, Unknown, ptpla, MGC80387, Unknown, hpgds-a, cpt2, hadha, ptplad2, lta4h, Unknown, cryl1, Unknown, Unknown, Unknown, Unknown, Unknown, Unknown	gnl|UG|Xl_S36163466, gnl|UG|Xl_S20756104, gnl|UG|Xl_S15826346, gnl|UG|Xl_S20755934, gnl|UG|Xl_S14227299, gnl|UG|Xl_S21938796, gnl|UG|Xl_S20337476, gnl|UG|Xl_S13820558, gnl|UG|Xl_S13802593, gnl|UG|Xl_S13683364, gnl|UG|Xl_S35835503, gnl|UG|Xl_S35847179, gnl|UG|Xl_S26460386, gnl|UG|Xl_S13831061, gnl|UG|Xl_S13816006, gnl|UG|Xl_S18979916, gnl|UG|Xl_S32650300, gnl|UG|Xl_S21735587, gnl|UG|Xl_S20966643
GO:0010035	response to inorganic substance	3.45076e-08	7.37447e-10	18	rxra, Unknown, Unknown, Unknown, LOC398664, LOC100125664, Unknown, Unknown, Unknown, Unknown, Unknown, xtm4, txnip, Unknown, Unknown, Unknown, Unknown, Unknown	gnl|UG|Xl_S36662998, gnl|UG|Xl_S32409983, gnl|UG|Xl_S13589580, gnl|UG|Xl_S14224013, gnl|UG|Xl_S14216437, gnl|UG|Xl_S15687907, gnl|UG|Xl_S34871919, gnl|UG|Xl_S13806077, gnl|UG|Xl_S13809310, gnl|UG|Xl_S18975014, gnl|UG|Xl_S32414773, gnl|UG|Xl_S14218877, gnl|UG|Xl_S13683364, gnl|UG|Xl_S20119055, gnl|UG|Xl_S21313188, gnl|UG|Xl_S14922621, gnl|UG|Xl_S32409012, gnl|UG|Xl_S34318170
GO:0051345	positive regulation of hydrolase activity	6.57171e-07	1.93809e-08	18	Unknown, dap, pcolce2, MGC83163, tax1bp3, LOC445857, arhgap9, Unknown, Unknown, Unknown, xtm4, Unknown, Unknown, Unknown, Unknown, Unknown, Unknown, Unknown	gnl|UG|Xl_S25815378, gnl|UG|Xl_S15687907, gnl|UG|Xl_S21312889, gnl|UG|Xl_S15622214, gnl|UG|Xl_S32649311, gnl|UG|Xl_S21383289, gnl|UG|Xl_S35786309, gnl|UG|Xl_S16181766, gnl|UG|Xl_S32414773, gnl|UG|Xl_S25820168, gnl|UG|Xl_S35847800, gnl|UG|Xl_S13831052, gnl|UG|Xl_S20119055, gnl|UG|Xl_S21057637, gnl|UG|Xl_S35728496, gnl|UG|Xl_S26463228, gnl|UG|Xl_S32409012, gnl|UG|Xl_S22196155
GO:0002252	immune effector process	6.57171e-07	1.93809e-08	18	LOC495208, LOC397725, c1s, Unknown, Unknown, cfp, Unknown, Unknown, Unknown, fcrg2, c3, Unknown, ptx3, sash3, Unknown, Unknown, Unknown, LOC443639	gnl|UG|Xl_S38675488, gnl|UG|Xl_S13726730, gnl|UG|Xl_S25817881, gnl|UG|Xl_S13813559, gnl|UG|Xl_S36163355, gnl|UG|Xl_S13809310, gnl|UG|Xl_S20756059, gnl|UG|Xl_S35791241, gnl|UG|Xl_S25813054, gnl|UG|Xl_S32648199, gnl|UG|Xl_S28473541, gnl|UG|Xl_S22336420, gnl|UG|Xl_S16625163, gnl|UG|Xl_S13589384, gnl|UG|Xl_S35789167, gnl|UG|Xl_S21313426, gnl|UG|Xl_S32650614, gnl|UG|Xl_S22245756
GO:0006875	cellular metal ion homeostasis	6.36984e-06	2.43214e-07	18	fth1-b, wfs1, tf-a, Unknown, Unknown, Unknown, MGC68606, Unknown, LOC100036818, fth1-a, Unknown, fth1a, Unknown, Unknown, Unknown, Unknown, Unknown, Unknown	gnl|UG|Xl_S19674178, gnl|UG|Xl_S13589866, gnl|UG|Xl_S37223617, gnl|UG|Xl_S32651624, gnl|UG|Xl_S28473602, gnl|UG|Xl_S26455863, gnl|UG|Xl_S32648199, gnl|UG|Xl_S35847800, gnl|UG|Xl_S18980236, gnl|UG|Xl_S32400588, gnl|UG|Xl_S26453260, gnl|UG|Xl_S33345891, gnl|UG|Xl_S18977144, gnl|UG|Xl_S15806940, gnl|UG|Xl_S16916686, gnl|UG|Xl_S16291531, gnl|UG|Xl_S13810659, gnl|UG|Xl_S21619233
GO:0055065	metal ion homeostasis	1.20978e-05	5.03287e-07	18	fth1-b, wfs1, tf-a, Unknown, Unknown, Unknown, MGC68606, Unknown, LOC100036818, fth1-a, Unknown, fth1a, Unknown, Unknown, Unknown, Unknown, Unknown, Unknown	gnl|UG|Xl_S19674178, gnl|UG|Xl_S13589866, gnl|UG|Xl_S37223617, gnl|UG|Xl_S32651624, gnl|UG|Xl_S28473602, gnl|UG|Xl_S26455863, gnl|UG|Xl_S32648199, gnl|UG|Xl_S35847800, gnl|UG|Xl_S18980236, gnl|UG|Xl_S32400588, gnl|UG|Xl_S26453260, gnl|UG|Xl_S33345891, gnl|UG|Xl_S18977144, gnl|UG|Xl_S15806940, gnl|UG|Xl_S16916686, gnl|UG|Xl_S16291531, gnl|UG|Xl_S13810659, gnl|UG|Xl_S21619233
GO:0030003	cellular cation homeostasis	2.3015e-05	9.93525e-07	18	fth1-b, wfs1, tf-a, Unknown, Unknown, Unknown, MGC68606, Unknown, LOC100036818, fth1-a, Unknown, fth1a, Unknown, Unknown, Unknown, Unknown, Unknown, Unknown	gnl|UG|Xl_S19674178, gnl|UG|Xl_S13589866, gnl|UG|Xl_S37223617, gnl|UG|Xl_S32651624, gnl|UG|Xl_S28473602, gnl|UG|Xl_S26455863, gnl|UG|Xl_S32648199, gnl|UG|Xl_S35847800, gnl|UG|Xl_S18980236, gnl|UG|Xl_S32400588, gnl|UG|Xl_S26453260, gnl|UG|Xl_S33345891, gnl|UG|Xl_S18977144, gnl|UG|Xl_S15806940, gnl|UG|Xl_S16916686, gnl|UG|Xl_S16291531, gnl|UG|Xl_S13810659, gnl|UG|Xl_S21619233
GO:0033121	regulation of purine nucleotide catabolic process	0.00127176	0.000100379	18	arfgap3, Unknown, Unknown, MGC80883, tpm2-a, MGC69045, MGC83163, tax1bp3, LOC445857, arhgap9, Unknown, Unknown, rcc1-b, Unknown, Unknown, xtm4, Unknown, Unknown	gnl|UG|Xl_S15687907, gnl|UG|Xl_S21312889, gnl|UG|Xl_S20966579, gnl|UG|Xl_S26316793, gnl|UG|Xl_S32649311, gnl|UG|Xl_S17058353, gnl|UG|Xl_S21383289, gnl|UG|Xl_S13831437, gnl|UG|Xl_S18082936, gnl|UG|Xl_S35847800, gnl|UG|Xl_S20755872, gnl|UG|Xl_S20119055, gnl|UG|Xl_S14922621, gnl|UG|Xl_S21057637, gnl|UG|Xl_S16291558, gnl|UG|Xl_S15825361, gnl|UG|Xl_S26463228, gnl|UG|Xl_S22196155
GO:0030811	regulation of nucleotide catabolic process	0.00127176	0.000100379	18	arfgap3, Unknown, Unknown, MGC80883, tpm2-a, MGC69045, MGC83163, tax1bp3, LOC445857, arhgap9, Unknown, Unknown, rcc1-b, Unknown, Unknown, xtm4, Unknown, Unknown	gnl|UG|Xl_S15687907, gnl|UG|Xl_S21312889, gnl|UG|Xl_S20966579, gnl|UG|Xl_S26316793, gnl|UG|Xl_S32649311, gnl|UG|Xl_S17058353, gnl|UG|Xl_S21383289, gnl|UG|Xl_S13831437, gnl|UG|Xl_S18082936, gnl|UG|Xl_S35847800, gnl|UG|Xl_S20755872, gnl|UG|Xl_S20119055, gnl|UG|Xl_S14922621, gnl|UG|Xl_S21057637, gnl|UG|Xl_S16291558, gnl|UG|Xl_S15825361, gnl|UG|Xl_S26463228, gnl|UG|Xl_S22196155
GO:0080134	regulation of response to stress	0.00323658	0.000307104	18	chek1, Unknown, Unknown, Unknown, Unknown, LOC398664, LOC443666, Unknown, c12orf48, fcrg2, Unknown, LOC100036853, Unknown, Unknown, Unknown, Unknown, Unknown, LOC443639	gnl|UG|Xl_S13824488, gnl|UG|Xl_S36662998, gnl|UG|Xl_S14927079, gnl|UG|Xl_S25815378, gnl|UG|Xl_S24228568, gnl|UG|Xl_S32651624, gnl|UG|Xl_S35773917, gnl|UG|Xl_S36163374, gnl|UG|Xl_S20756059, gnl|UG|Xl_S13621986, gnl|UG|Xl_S32414773, gnl|UG|Xl_S18084446, gnl|UG|Xl_S19656908, gnl|UG|Xl_S13591025, gnl|UG|Xl_S16625163, gnl|UG|Xl_S20755419, gnl|UG|Xl_S28473411, gnl|UG|Xl_S32409012
GO:0071156	regulation of cell cycle arrest	0.00778226	0.000812708	18	chek1, clspn, cdc20, mad2l1, rpa3, Unknown, crlf3, cdc20, plk1, MGC81153, dtl-b, zwilch, rpa3, LOC100036853, Unknown, dtl-a, Unknown, Unknown	gnl|UG|Xl_S21383334, gnl|UG|Xl_S13831575, gnl|UG|Xl_S14232596, gnl|UG|Xl_S15622214, gnl|UG|Xl_S14232503, gnl|UG|Xl_S36163374, gnl|UG|Xl_S20247702, gnl|UG|Xl_S21313561, gnl|UG|Xl_S13590604, gnl|UG|Xl_S20755531, gnl|UG|Xl_S19656970, gnl|UG|Xl_S13820507, gnl|UG|Xl_S18079823, gnl|UG|Xl_S13591026, gnl|UG|Xl_S13591025, gnl|UG|Xl_S25080790, gnl|UG|Xl_S13822059, gnl|UG|Xl_S22300489
GO:0034097	response to cytokine stimulus	3.11308e-10	4.61262e-12	17	Unknown, Unknown, Unknown, Unknown, Unknown, sgms1, MGC69077, Unknown, Unknown, Unknown, Unknown, Unknown, Unknown, Unknown, Unknown, Unknown, LOC443639	gnl|UG|Xl_S13824488, gnl|UG|Xl_S14927079, gnl|UG|Xl_S24228568, gnl|UG|Xl_S35773917, gnl|UG|Xl_S20756059, gnl|UG|Xl_S13621986, gnl|UG|Xl_S17668576, gnl|UG|Xl_S32414773, gnl|UG|Xl_S19656664, gnl|UG|Xl_S32648199, gnl|UG|Xl_S32648190, gnl|UG|Xl_S15623868, gnl|UG|Xl_S18084446, gnl|UG|Xl_S19656908, gnl|UG|Xl_S32836845, gnl|UG|Xl_S32397855, gnl|UG|Xl_S32409012
GO:0003012	muscle system process	3.11308e-10	4.61262e-12	17	Unknown, Unknown, tm-4, ppp1r13l, tpm2-a, tpm4b, trim72, Unknown, Unknown, Unknown, lsp1, xtm4, Unknown, Unknown, Unknown, Unknown, Unknown	gnl|UG|Xl_S38479140, gnl|UG|Xl_S16181801, gnl|UG|Xl_S15687907, gnl|UG|Xl_S13820914, gnl|UG|Xl_S35168811, gnl|UG|Xl_S21007657, gnl|UG|Xl_S16985029, gnl|UG|Xl_S16907199, gnl|UG|Xl_S16907157, gnl|UG|Xl_S35370195, gnl|UG|Xl_S20966708, gnl|UG|Xl_S20119055, gnl|UG|Xl_S33345891, gnl|UG|Xl_S21627542, gnl|UG|Xl_S14922621, gnl|UG|Xl_S16291558, gnl|UG|Xl_S14925862
GO:0008544	epidermis development	2.12027e-09	3.62492e-11	17	Unknown, Unknown, LOC414515, yap1, Unknown, Unknown, Unknown, Unknown, txnip, Unknown, Unknown, Unknown, Unknown, Unknown, Unknown, Unknown, Unknown	gnl|UG|Xl_S32409983, gnl|UG|Xl_S14228795, gnl|UG|Xl_S36663047, gnl|UG|Xl_S26452253, gnl|UG|Xl_S33345948, gnl|UG|Xl_S18975014, gnl|UG|Xl_S19609819, gnl|UG|Xl_S14218877, gnl|UG|Xl_S14231375, gnl|UG|Xl_S35835503, gnl|UG|Xl_S18086962, gnl|UG|Xl_S21313188, gnl|UG|Xl_S13802800, gnl|UG|Xl_S32397855, gnl|UG|Xl_S14219207, gnl|UG|Xl_S55517271, gnl|UG|Xl_S20966395
GO:0051707	response to other organism	9.91077e-06	3.93946e-07	17	mdk-b, MGC68517, Unknown, Unknown, Unknown, Unknown, mgst1, sgms1, Unknown, Unknown, Unknown, ptx3, Unknown, bcl2l11, Unknown, Unknown, Unknown	gnl|UG|Xl_S14216437, gnl|UG|Xl_S24228568, gnl|UG|Xl_S35786309, gnl|UG|Xl_S36163355, gnl|UG|Xl_S32414773, gnl|UG|Xl_S19656664, gnl|UG|Xl_S32648199, gnl|UG|Xl_S32648190, gnl|UG|Xl_S13683364, gnl|UG|Xl_S18084446, gnl|UG|Xl_S35789167, gnl|UG|Xl_S32648088, gnl|UG|Xl_S13589612, gnl|UG|Xl_S15220068, gnl|UG|Xl_S27569472, gnl|UG|Xl_S13810671, gnl|UG|Xl_S32409012
GO:0030155	regulation of cell adhesion	1.95614e-05	8.30501e-07	17	Unknown, fermt3, LOC398664, plekha2, Unknown, Unknown, Unknown, Unknown, Unknown, Unknown, xtm4, tgfbi, Unknown, Unknown, Unknown, Unknown, Unknown	gnl|UG|Xl_S14228143, gnl|UG|Xl_S36662998, gnl|UG|Xl_S32409983, gnl|UG|Xl_S25815378, gnl|UG|Xl_S13813559, gnl|UG|Xl_S15687907, gnl|UG|Xl_S20966579, gnl|UG|Xl_S17058370, gnl|UG|Xl_S32649311, gnl|UG|Xl_S15826300, gnl|UG|Xl_S13809310, gnl|UG|Xl_S22511878, gnl|UG|Xl_S35847800, gnl|UG|Xl_S20119055, gnl|UG|Xl_S18977144, gnl|UG|Xl_S14922621, gnl|UG|Xl_S22612921
GO:0048514	blood vessel morphogenesis	3.45238e-05	1.66249e-06	17	hhex, MGC52780, wasf2, Unknown, LOC398664, yap1, Unknown, Unknown, Unknown, Unknown, Unknown, tgfbi, Unknown, Unknown, Unknown, Unknown, Unknown	gnl|UG|Xl_S36662998, gnl|UG|Xl_S25815378, gnl|UG|Xl_S14911626, gnl|UG|Xl_S16992889, gnl|UG|Xl_S17058397, gnl|UG|Xl_S13721864, gnl|UG|Xl_S26452253, gnl|UG|Xl_S22511878, gnl|UG|Xl_S32405103, gnl|UG|Xl_S32411497, gnl|UG|Xl_S35847800, gnl|UG|Xl_S13830961, gnl|UG|Xl_S32648416, gnl|UG|Xl_S32409422, gnl|UG|Xl_S18084722, gnl|UG|Xl_S55517271, gnl|UG|Xl_S35789167
GO:0070925	organelle assembly	3.45238e-05	1.66249e-06	17	aurka, Unknown, haus8, aurkb-b, aurka-b, incenp-a, aurkb-a, kif15-b, incenp-b, haus3, haus1, MGC69077, haus7, Unknown, rcc1-b, cdca8, Unknown	gnl|UG|Xl_S27569408, gnl|UG|Xl_S13590122, gnl|UG|Xl_S21313058, gnl|UG|Xl_S13590742, gnl|UG|Xl_S14222114, gnl|UG|Xl_S26316793, gnl|UG|Xl_S26316764, gnl|UG|Xl_S34872024, gnl|UG|Xl_S17668576, gnl|UG|Xl_S37438883, gnl|UG|Xl_S28473561, gnl|UG|Xl_S35788443, gnl|UG|Xl_S21057643, gnl|UG|Xl_S21313473, gnl|UG|Xl_S43236142, gnl|UG|Xl_S20755401, gnl|UG|Xl_S35754992
GO:0060341	regulation of cellular localization	6.24903e-05	3.17838e-06	17	mdfic, cdca5-a, MGC83163, tax1bp3, LOC445857, wwtr1, Unknown, Unknown, lif, Unknown, Unknown, cdca5-b, Unknown, Unknown, Unknown, Unknown, Unknown	gnl|UG|Xl_S35726542, gnl|UG|Xl_S14216171, gnl|UG|Xl_S25817881, gnl|UG|Xl_S21312889, gnl|UG|Xl_S21383289, gnl|UG|Xl_S13591113, gnl|UG|Xl_S13809310, gnl|UG|Xl_S24517538, gnl|UG|Xl_S13810175, gnl|UG|Xl_S14219902, gnl|UG|Xl_S32650735, gnl|UG|Xl_S14922621, gnl|UG|Xl_S21057637, gnl|UG|Xl_S14231252, gnl|UG|Xl_S32650614, gnl|UG|Xl_S22514977, gnl|UG|Xl_S22245748
GO:0010639	negative regulation of organelle organization	0.000107997	5.83141e-06	17	chek1, Unknown, cdc20, mad2l1, Unknown, fbxo5-a, cdc20, ccnf, ociad2, MGC81153, MGC69077, fbxo5-b, xtm4, Unknown, Unknown, Unknown, Unknown	gnl|UG|Xl_S22811523, gnl|UG|Xl_S13831575, gnl|UG|Xl_S25080903, gnl|UG|Xl_S18976544, gnl|UG|Xl_S14232596, gnl|UG|Xl_S15810313, gnl|UG|Xl_S15687907, gnl|UG|Xl_S13810844, gnl|UG|Xl_S16552393, gnl|UG|Xl_S17668576, gnl|UG|Xl_S21313561, gnl|UG|Xl_S35847800, gnl|UG|Xl_S19656970, gnl|UG|Xl_S15624990, gnl|UG|Xl_S13591025, gnl|UG|Xl_S20119055, gnl|UG|Xl_S13822059
GO:0044087	regulation of cellular component biogenesis	0.000172291	1.03094e-05	17	Unknown, MGC80877, MGC83272, arpc1b, Unknown, actr3, ociad2, MGC69077, arpc5, Unknown, bcl2l11, xtm4, Unknown, Unknown, Unknown, Unknown, arpc3	gnl|UG|Xl_S18976544, gnl|UG|Xl_S15810313, gnl|UG|Xl_S15687907, gnl|UG|Xl_S15685724, gnl|UG|Xl_S14833132, gnl|UG|Xl_S32649311, gnl|UG|Xl_S13810844, gnl|UG|Xl_S17668576, gnl|UG|Xl_S20756016, gnl|UG|Xl_S21561502, gnl|UG|Xl_S35847800, gnl|UG|Xl_S15624990, gnl|UG|Xl_S35370414, gnl|UG|Xl_S21735624, gnl|UG|Xl_S20119055, gnl|UG|Xl_S13831029, gnl|UG|Xl_S27569472
GO:0008154	actin polymerization or depolymerization	0.000449767	2.92198e-05	17	MGC80877, MGC83272, arpc1b, actr3, arpc4, ociad2, vasp, arpc5, LOC100036872, Unknown, was, xtm4, Unknown, Unknown, Unknown, MGC80202, arpc3	gnl|UG|Xl_S37223653, gnl|UG|Xl_S15810313, gnl|UG|Xl_S15687907, gnl|UG|Xl_S15685724, gnl|UG|Xl_S14833132, gnl|UG|Xl_S32649311, gnl|UG|Xl_S36163369, gnl|UG|Xl_S21929412, gnl|UG|Xl_S20756016, gnl|UG|Xl_S21561502, gnl|UG|Xl_S15624990, gnl|UG|Xl_S35370414, gnl|UG|Xl_S21735624, gnl|UG|Xl_S20119055, gnl|UG|Xl_S13831029, gnl|UG|Xl_S21313425, gnl|UG|Xl_S20755769
GO:0032269	negative regulation of cellular protein metabolic process	0.000962087	7.40172e-05	17	Unknown, cdc20, mad2l1, eif4ebp2, fbxo5-a, LOC398664, cdc20, tacc3, MGC81153, fbxo5-b, Unknown, wwtr1, tacc3, Unknown, Unknown, Unknown, LOC443639	gnl|UG|Xl_S36662998, gnl|UG|Xl_S22811523, gnl|UG|Xl_S13831575, gnl|UG|Xl_S35338073, gnl|UG|Xl_S25080903, gnl|UG|Xl_S25815378, gnl|UG|Xl_S18976544, gnl|UG|Xl_S14232596, gnl|UG|Xl_S14222155, gnl|UG|Xl_S20756059, gnl|UG|Xl_S21313561, gnl|UG|Xl_S32648199, gnl|UG|Xl_S19656970, gnl|UG|Xl_S24572542, gnl|UG|Xl_S13822059, gnl|UG|Xl_S19656553, gnl|UG|Xl_S22514977
GO:0051094	positive regulation of developmental process	0.00143118	0.000113573	17	ets1-a, Unknown, MGC52780, LOC398664, Unknown, Unknown, Unknown, wwtr1, lif, Unknown, sash3, Unknown, Unknown, Unknown, Unknown, Unknown, Unknown	gnl|UG|Xl_S35726542, gnl|UG|Xl_S36662998, gnl|UG|Xl_S38675488, gnl|UG|Xl_S32409983, gnl|UG|Xl_S36163404, gnl|UG|Xl_S25815378, gnl|UG|Xl_S18976544, gnl|UG|Xl_S35773917, gnl|UG|Xl_S32649311, gnl|UG|Xl_S35786309, gnl|UG|Xl_S20119104, gnl|UG|Xl_S32648199, gnl|UG|Xl_S13830961, gnl|UG|Xl_S35370414, gnl|UG|Xl_S18084722, gnl|UG|Xl_S35789167, gnl|UG|Xl_S22514977
GO:0000075	cell cycle checkpoint	0.00515313	0.000513184	17	chek1, clspn, cdc20, mad2l1, rpa3, Unknown, cdc20, plk1, MGC81153, dtl-b, zwilch, rpa3, LOC100036853, Unknown, dtl-a, Unknown, Unknown	gnl|UG|Xl_S21383334, gnl|UG|Xl_S13831575, gnl|UG|Xl_S14232596, gnl|UG|Xl_S15622214, gnl|UG|Xl_S36163374, gnl|UG|Xl_S20247702, gnl|UG|Xl_S21313561, gnl|UG|Xl_S13590604, gnl|UG|Xl_S20755531, gnl|UG|Xl_S19656970, gnl|UG|Xl_S13820507, gnl|UG|Xl_S18079823, gnl|UG|Xl_S13591026, gnl|UG|Xl_S13591025, gnl|UG|Xl_S25080790, gnl|UG|Xl_S13822059, gnl|UG|Xl_S22300489
GO:0010324	membrane invagination	0.00922373	0.000982953	17	ap3b1, wasf2, ldlrap1-a, Unknown, LOC398664, Unknown, MGC69077, Unknown, march3, Unknown, ptx3, Unknown, Unknown, Unknown, Unknown, necap2, MGC68777	gnl|UG|Xl_S36662998, gnl|UG|Xl_S26460585, gnl|UG|Xl_S14911626, gnl|UG|Xl_S13726730, gnl|UG|Xl_S21710478, gnl|UG|Xl_S20966579, gnl|UG|Xl_S24572623, gnl|UG|Xl_S32649311, gnl|UG|Xl_S36163355, gnl|UG|Xl_S13809310, gnl|UG|Xl_S17668576, gnl|UG|Xl_S20119104, gnl|UG|Xl_S34871832, gnl|UG|Xl_S21504236, gnl|UG|Xl_S35789167, gnl|UG|Xl_S17527748, gnl|UG|Xl_S13819545
GO:0006897	endocytosis	0.00922373	0.000982953	17	ap3b1, wasf2, ldlrap1-a, Unknown, LOC398664, Unknown, MGC69077, Unknown, march3, Unknown, ptx3, Unknown, Unknown, Unknown, Unknown, necap2, MGC68777	gnl|UG|Xl_S36662998, gnl|UG|Xl_S26460585, gnl|UG|Xl_S14911626, gnl|UG|Xl_S13726730, gnl|UG|Xl_S21710478, gnl|UG|Xl_S20966579, gnl|UG|Xl_S24572623, gnl|UG|Xl_S32649311, gnl|UG|Xl_S36163355, gnl|UG|Xl_S13809310, gnl|UG|Xl_S17668576, gnl|UG|Xl_S20119104, gnl|UG|Xl_S34871832, gnl|UG|Xl_S21504236, gnl|UG|Xl_S35789167, gnl|UG|Xl_S17527748, gnl|UG|Xl_S13819545
GO:0006310	DNA recombination	0.0349221	0.00499527	17	lig1, chek1, exo1, smc4, smc2, xrcc5, rpa3, zswim7, apitd1, mnd1, c12orf48, c10orf78, rpa3, Unknown, Unknown, c6orf167, LOC100036853	gnl|UG|Xl_S22245732, gnl|UG|Xl_S21383334, gnl|UG|Xl_S21313372, gnl|UG|Xl_S36163374, gnl|UG|Xl_S19874734, gnl|UG|Xl_S22245958, gnl|UG|Xl_S32648199, gnl|UG|Xl_S42160902, gnl|UG|Xl_S18980227, gnl|UG|Xl_S13591025, gnl|UG|Xl_S13590298, gnl|UG|Xl_S22511772, gnl|UG|Xl_S21561430, gnl|UG|Xl_S13589654, gnl|UG|Xl_S13589653, gnl|UG|Xl_S22300489, gnl|UG|Xl_S28473411
GO:0006936	muscle contraction	1.42815e-09	2.38058e-11	16	Unknown, Unknown, tm-4, ppp1r13l, tpm2-a, tpm4b, Unknown, Unknown, Unknown, lsp1, xtm4, Unknown, Unknown, Unknown, Unknown, Unknown	gnl|UG|Xl_S38479140, gnl|UG|Xl_S16181801, gnl|UG|Xl_S15687907, gnl|UG|Xl_S13820914, gnl|UG|Xl_S35168811, gnl|UG|Xl_S21007657, gnl|UG|Xl_S16985029, gnl|UG|Xl_S16907199, gnl|UG|Xl_S35370195, gnl|UG|Xl_S20966708, gnl|UG|Xl_S20119055, gnl|UG|Xl_S33345891, gnl|UG|Xl_S21627542, gnl|UG|Xl_S14922621, gnl|UG|Xl_S16291558, gnl|UG|Xl_S14925862
GO:0051146	striated muscle cell differentiation	1.54408e-07	3.84975e-09	16	rxra, mdk-b, tm-4, scube2, Unknown, xtm4, Unknown, Unknown, tgfbi, Unknown, LOC100137612, LOC398550, Unknown, Unknown, Unknown, Unknown	gnl|UG|Xl_S13589580, gnl|UG|Xl_S15687907, gnl|UG|Xl_S13820914, gnl|UG|Xl_S14742597, gnl|UG|Xl_S22511878, gnl|UG|Xl_S16907199, gnl|UG|Xl_S13803061, gnl|UG|Xl_S20966727, gnl|UG|Xl_S32648416, gnl|UG|Xl_S20966708, gnl|UG|Xl_S20119055, gnl|UG|Xl_S14922621, gnl|UG|Xl_S35782463, gnl|UG|Xl_S13589612, gnl|UG|Xl_S19874542, gnl|UG|Xl_S14925862
GO:0042692	muscle cell differentiation	1.54408e-07	3.84975e-09	16	rxra, mdk-b, tm-4, scube2, Unknown, xtm4, Unknown, Unknown, tgfbi, Unknown, LOC100137612, LOC398550, Unknown, Unknown, Unknown, Unknown	gnl|UG|Xl_S13589580, gnl|UG|Xl_S15687907, gnl|UG|Xl_S13820914, gnl|UG|Xl_S14742597, gnl|UG|Xl_S22511878, gnl|UG|Xl_S16907199, gnl|UG|Xl_S13803061, gnl|UG|Xl_S20966727, gnl|UG|Xl_S32648416, gnl|UG|Xl_S20966708, gnl|UG|Xl_S20119055, gnl|UG|Xl_S14922621, gnl|UG|Xl_S35782463, gnl|UG|Xl_S13589612, gnl|UG|Xl_S19874542, gnl|UG|Xl_S14925862
GO:0051130	positive regulation of cellular component organization	7.17743e-06	2.75072e-07	16	Unknown, Unknown, cdca5-a, plk1, MGC69077, wwtr1, lif, Unknown, plk4, ptx3, Unknown, bcl2l11, xtm4, Unknown, Unknown, Unknown	gnl|UG|Xl_S35726542, gnl|UG|Xl_S32409983, gnl|UG|Xl_S18976544, gnl|UG|Xl_S15687907, gnl|UG|Xl_S32651624, gnl|UG|Xl_S32649311, gnl|UG|Xl_S17519044, gnl|UG|Xl_S36163355, gnl|UG|Xl_S13809310, gnl|UG|Xl_S17668576, gnl|UG|Xl_S24517538, gnl|UG|Xl_S13590604, gnl|UG|Xl_S35370414, gnl|UG|Xl_S20119055, gnl|UG|Xl_S27569472, gnl|UG|Xl_S22514977
GO:0003013	circulatory system process	2.89291e-05	1.36423e-06	16	Unknown, Unknown, Unknown, tm-4, scube2, ppp1r13l, Unknown, Unknown, Unknown, xtm4, Unknown, Unknown, Unknown, Unknown, Unknown, Unknown	gnl|UG|Xl_S18976544, gnl|UG|Xl_S15687907, gnl|UG|Xl_S13820914, gnl|UG|Xl_S21007657, gnl|UG|Xl_S16907199, gnl|UG|Xl_S13803061, gnl|UG|Xl_S32414773, gnl|UG|Xl_S21929379, gnl|UG|Xl_S20966727, gnl|UG|Xl_S20966708, gnl|UG|Xl_S20119055, gnl|UG|Xl_S21627542, gnl|UG|Xl_S14922621, gnl|UG|Xl_S32650300, gnl|UG|Xl_S14925862, gnl|UG|Xl_S32409012
GO:0008015	blood circulation	2.89291e-05	1.36423e-06	16	Unknown, Unknown, Unknown, tm-4, scube2, ppp1r13l, Unknown, Unknown, Unknown, xtm4, Unknown, Unknown, Unknown, Unknown, Unknown, Unknown	gnl|UG|Xl_S18976544, gnl|UG|Xl_S15687907, gnl|UG|Xl_S13820914, gnl|UG|Xl_S21007657, gnl|UG|Xl_S16907199, gnl|UG|Xl_S13803061, gnl|UG|Xl_S32414773, gnl|UG|Xl_S21929379, gnl|UG|Xl_S20966727, gnl|UG|Xl_S20966708, gnl|UG|Xl_S20119055, gnl|UG|Xl_S21627542, gnl|UG|Xl_S14922621, gnl|UG|Xl_S32650300, gnl|UG|Xl_S14925862, gnl|UG|Xl_S32409012
GO:0022411	cellular component disassembly	0.000100761	5.36895e-06	16	Unknown, LOC414515, Unknown, tjp2, Unknown, xtm4, Unknown, Unknown, Unknown, Unknown, Unknown, Unknown, Unknown, Unknown, Unknown, Unknown	gnl|UG|Xl_S13810945, gnl|UG|Xl_S14228795, gnl|UG|Xl_S14920666, gnl|UG|Xl_S13813559, gnl|UG|Xl_S36663047, gnl|UG|Xl_S15810313, gnl|UG|Xl_S15687907, gnl|UG|Xl_S32651624, gnl|UG|Xl_S13754175, gnl|UG|Xl_S34871923, gnl|UG|Xl_S13829859, gnl|UG|Xl_S14221589, gnl|UG|Xl_S20119055, gnl|UG|Xl_S13802800, gnl|UG|Xl_S20966395, gnl|UG|Xl_S35754992
GO:0009069	serine family amino acid metabolic process	0.000100761	5.36895e-06	16	gldc, dhfr, Unknown, Unknown, amt, shmt1, Unknown, gcsh, Unknown, Unknown, snrpg, Unknown, Unknown, Unknown, Unknown, Unknown	gnl|UG|Xl_S13831578, gnl|UG|Xl_S13831568, gnl|UG|Xl_S25816433, gnl|UG|Xl_S34316830, gnl|UG|Xl_S14963563, gnl|UG|Xl_S15812134, gnl|UG|Xl_S21731647, gnl|UG|Xl_S32837386, gnl|UG|Xl_S34871864, gnl|UG|Xl_S22300578, gnl|UG|Xl_S35370474, gnl|UG|Xl_S13820507, gnl|UG|Xl_S18084446, gnl|UG|Xl_S35369267, gnl|UG|Xl_S14217645, gnl|UG|Xl_S18084349
GO:0071845	cellular component disassembly at cellular level	0.000100761	5.36895e-06	16	Unknown, LOC414515, Unknown, tjp2, Unknown, xtm4, Unknown, Unknown, Unknown, Unknown, Unknown, Unknown, Unknown, Unknown, Unknown, Unknown	gnl|UG|Xl_S13810945, gnl|UG|Xl_S14228795, gnl|UG|Xl_S14920666, gnl|UG|Xl_S13813559, gnl|UG|Xl_S36663047, gnl|UG|Xl_S15810313, gnl|UG|Xl_S15687907, gnl|UG|Xl_S32651624, gnl|UG|Xl_S13754175, gnl|UG|Xl_S34871923, gnl|UG|Xl_S13829859, gnl|UG|Xl_S14221589, gnl|UG|Xl_S20119055, gnl|UG|Xl_S13802800, gnl|UG|Xl_S20966395, gnl|UG|Xl_S35754992
GO:0048610	reproductive cellular process	0.000668525	5.01941e-05	16	cxcr4-a, rxra, Unknown, pfkfb1, nme5, Unknown, plk1, mgst1, sep15, Unknown, Unknown, Unknown, Unknown, Unknown, Unknown, Unknown	gnl|UG|Xl_S21696658, gnl|UG|Xl_S13810945, gnl|UG|Xl_S14920666, gnl|UG|Xl_S13589580, gnl|UG|Xl_S13754175, gnl|UG|Xl_S22245677, gnl|UG|Xl_S19561153, gnl|UG|Xl_S20755933, gnl|UG|Xl_S35786309, gnl|UG|Xl_S13590604, gnl|UG|Xl_S32409422, gnl|UG|Xl_S14922621, gnl|UG|Xl_S14217645, gnl|UG|Xl_S22300487, gnl|UG|Xl_S15220068, gnl|UG|Xl_S35754992
GO:0006913	nucleocytoplasmic transport	0.00607877	0.000607963	16	mdfic, kpna2, sec61b, kpna2, Unknown, MGC80972, wwtr1, anp32c, Unknown, nup205, nup160, Unknown, txnip, Unknown, Unknown, Unknown	gnl|UG|Xl_S19133039, gnl|UG|Xl_S14216171, gnl|UG|Xl_S29750552, gnl|UG|Xl_S20755626, gnl|UG|Xl_S16992889, gnl|UG|Xl_S13591113, gnl|UG|Xl_S20247710, gnl|UG|Xl_S18975014, gnl|UG|Xl_S21731643, gnl|UG|Xl_S13810175, gnl|UG|Xl_S14218877, gnl|UG|Xl_S35761229, gnl|UG|Xl_S21313188, gnl|UG|Xl_S13831375, gnl|UG|Xl_S14231252, gnl|UG|Xl_S22514977
GO:0051169	nuclear transport	0.00607877	0.000607963	16	mdfic, kpna2, sec61b, kpna2, Unknown, MGC80972, wwtr1, anp32c, Unknown, nup205, nup160, Unknown, txnip, Unknown, Unknown, Unknown	gnl|UG|Xl_S19133039, gnl|UG|Xl_S14216171, gnl|UG|Xl_S29750552, gnl|UG|Xl_S20755626, gnl|UG|Xl_S16992889, gnl|UG|Xl_S13591113, gnl|UG|Xl_S20247710, gnl|UG|Xl_S18975014, gnl|UG|Xl_S21731643, gnl|UG|Xl_S13810175, gnl|UG|Xl_S14218877, gnl|UG|Xl_S35761229, gnl|UG|Xl_S21313188, gnl|UG|Xl_S13831375, gnl|UG|Xl_S14231252, gnl|UG|Xl_S22514977
GO:0048858	cell projection morphogenesis	0.00814558	0.000856452	16	rxra, grn, Unknown, Unknown, cyfip1, wwtr1, Unknown, Unknown, MGC98917, Unknown, LOC100137612, Unknown, Unknown, Unknown, Unknown, Unknown	gnl|UG|Xl_S32409983, gnl|UG|Xl_S13589580, gnl|UG|Xl_S14987552, gnl|UG|Xl_S15810313, gnl|UG|Xl_S13721864, gnl|UG|Xl_S26452253, gnl|UG|Xl_S33345948, gnl|UG|Xl_S35370195, gnl|UG|Xl_S35370414, gnl|UG|Xl_S23116175, gnl|UG|Xl_S14922621, gnl|UG|Xl_S32407202, gnl|UG|Xl_S32828257, gnl|UG|Xl_S22514977, gnl|UG|Xl_S19874542, gnl|UG|Xl_S21312902
GO:0032990	cell part morphogenesis	0.00814558	0.000856452	16	rxra, grn, Unknown, Unknown, cyfip1, wwtr1, Unknown, Unknown, MGC98917, Unknown, LOC100137612, Unknown, Unknown, Unknown, Unknown, Unknown	gnl|UG|Xl_S32409983, gnl|UG|Xl_S13589580, gnl|UG|Xl_S14987552, gnl|UG|Xl_S15810313, gnl|UG|Xl_S13721864, gnl|UG|Xl_S26452253, gnl|UG|Xl_S33345948, gnl|UG|Xl_S35370195, gnl|UG|Xl_S35370414, gnl|UG|Xl_S23116175, gnl|UG|Xl_S14922621, gnl|UG|Xl_S32407202, gnl|UG|Xl_S32828257, gnl|UG|Xl_S22514977, gnl|UG|Xl_S19874542, gnl|UG|Xl_S21312902
GO:0009991	response to extracellular stimulus	1.76746e-06	5.59021e-08	15	rxra, Unknown, Unknown, dap, Unknown, Unknown, osr1, Unknown, Unknown, Unknown, Unknown, Unknown, Unknown, Unknown, Unknown	gnl|UG|Xl_S32409983, gnl|UG|Xl_S13589580, gnl|UG|Xl_S25815378, gnl|UG|Xl_S19609819, gnl|UG|Xl_S32414773, gnl|UG|Xl_S13683364, gnl|UG|Xl_S19656908, gnl|UG|Xl_S13831052, gnl|UG|Xl_S18084722, gnl|UG|Xl_S14922621, gnl|UG|Xl_S20966395, gnl|UG|Xl_S32650300, gnl|UG|Xl_S13810305, gnl|UG|Xl_S32409012, gnl|UG|Xl_S55309244
GO:0006954	inflammatory response	2.3108e-05	1.00742e-06	15	myd88-a, rxra, fn1, Unknown, Unknown, LOC398664, LOC443666, sgms1, crp.4-b, fcrg2, c3, ptx3, Unknown, Unknown, crp.4-a	gnl|UG|Xl_S36662998, gnl|UG|Xl_S14927079, gnl|UG|Xl_S20756132, gnl|UG|Xl_S13589580, gnl|UG|Xl_S55309182, gnl|UG|Xl_S20966822, gnl|UG|Xl_S36163355, gnl|UG|Xl_S19656664, gnl|UG|Xl_S28473541, gnl|UG|Xl_S21929379, gnl|UG|Xl_S16625163, gnl|UG|Xl_S20755419, gnl|UG|Xl_S35728496, gnl|UG|Xl_S32650300, gnl|UG|Xl_S22245798
GO:0043254	regulation of protein complex assembly	4.46808e-05	2.22799e-06	15	MGC80877, MGC83272, arpc1b, actr3, ociad2, MGC69077, arpc5, Unknown, bcl2l11, xtm4, Unknown, Unknown, Unknown, Unknown, arpc3	gnl|UG|Xl_S15810313, gnl|UG|Xl_S15687907, gnl|UG|Xl_S15685724, gnl|UG|Xl_S14833132, gnl|UG|Xl_S32649311, gnl|UG|Xl_S13810844, gnl|UG|Xl_S17668576, gnl|UG|Xl_S20756016, gnl|UG|Xl_S21561502, gnl|UG|Xl_S15624990, gnl|UG|Xl_S35370414, gnl|UG|Xl_S21735624, gnl|UG|Xl_S20119055, gnl|UG|Xl_S13831029, gnl|UG|Xl_S27569472
GO:0006275	regulation of DNA replication	0.000158196	9.06035e-06	15	mcm2, mcm5-a, mcm4-a, mcm4-b, MGC53867, mcm7-b, mcm6.2-a, mcm6.2-b, tipin, mcm3, dna2, mcm7-a, pcna, esco2, mcm5-b	gnl|UG|Xl_S17058403, gnl|UG|Xl_S13831231, gnl|UG|Xl_S13589855, gnl|UG|Xl_S13589830, gnl|UG|Xl_S20755973, gnl|UG|Xl_S13763442, gnl|UG|Xl_S17006649, gnl|UG|Xl_S13831495, gnl|UG|Xl_S13590627, gnl|UG|Xl_S13590624, gnl|UG|Xl_S13590623, gnl|UG|Xl_S13590622, gnl|UG|Xl_S13830926, gnl|UG|Xl_S25791697, gnl|UG|Xl_S26653041
GO:0032970	regulation of actin filament-based process	0.000158196	9.06035e-06	15	MGC80877, MGC83272, arpc1b, Unknown, actr3, ociad2, MGC69077, arpc5, Unknown, xtm4, Unknown, Unknown, Unknown, Unknown, arpc3	gnl|UG|Xl_S15810313, gnl|UG|Xl_S15687907, gnl|UG|Xl_S15685724, gnl|UG|Xl_S14833132, gnl|UG|Xl_S32649311, gnl|UG|Xl_S17668576, gnl|UG|Xl_S20756016, gnl|UG|Xl_S21561502, gnl|UG|Xl_S35847800, gnl|UG|Xl_S15624990, gnl|UG|Xl_S35370414, gnl|UG|Xl_S21735624, gnl|UG|Xl_S20119055, gnl|UG|Xl_S13831029, gnl|UG|Xl_S14922621
GO:0045087	innate immune response	0.000272956	1.69164e-05	15	myd88-a, tnfaip8l2-a, Unknown, Unknown, MGC69077, cfp, tnfaip8l2-b, Unknown, c3, Unknown, tlr2, Unknown, Unknown, tlr14.3, LOC443639	gnl|UG|Xl_S13824488, gnl|UG|Xl_S35846582, gnl|UG|Xl_S24228568, gnl|UG|Xl_S27569386, gnl|UG|Xl_S18078843, gnl|UG|Xl_S20756059, gnl|UG|Xl_S17668576, gnl|UG|Xl_S32414773, gnl|UG|Xl_S25813054, gnl|UG|Xl_S28473541, gnl|UG|Xl_S18084446, gnl|UG|Xl_S21313426, gnl|UG|Xl_S22245798, gnl|UG|Xl_S32409012, gnl|UG|Xl_S17669166
GO:0031589	cell-substrate adhesion	0.000688663	5.20005e-05	15	pxn, itgb2-b, itgb6, LOC398664, MGC69077, nid2, plekha2, Unknown, parvg, bcl2l11, Unknown, Unknown, Unknown, Unknown, Unknown	gnl|UG|Xl_S14228143, gnl|UG|Xl_S36662998, gnl|UG|Xl_S13797855, gnl|UG|Xl_S32409983, gnl|UG|Xl_S36163405, gnl|UG|Xl_S17058398, gnl|UG|Xl_S15826300, gnl|UG|Xl_S22245939, gnl|UG|Xl_S17668576, gnl|UG|Xl_S13589752, gnl|UG|Xl_S18977144, gnl|UG|Xl_S32397855, gnl|UG|Xl_S35728496, gnl|UG|Xl_S27569472, gnl|UG|Xl_S22612921
GO:0010740	positive regulation of intracellular protein kinase cascade	0.00111214	8.63533e-05	15	lyn, Unknown, crlf3, Unknown, Unknown, LOC398664, Unknown, Unknown, Unknown, Unknown, lif, Unknown, Unknown, Unknown, Unknown	gnl|UG|Xl_S35726542, gnl|UG|Xl_S36662998, gnl|UG|Xl_S14927079, gnl|UG|Xl_S13589287, gnl|UG|Xl_S14216171, gnl|UG|Xl_S14224013, gnl|UG|Xl_S34316830, gnl|UG|Xl_S14232503, gnl|UG|Xl_S14227299, gnl|UG|Xl_S35791241, gnl|UG|Xl_S13810175, gnl|UG|Xl_S32648199, gnl|UG|Xl_S32648190, gnl|UG|Xl_S18974865, gnl|UG|Xl_S14231252
GO:0002504	antigen processing and presentation of peptide or polysaccharide antigen via MHC class II	0.00501361	0.000492147	15	LOC495464, LOC100189567, mhc2a, LOC100189577, h2-aa, LOC100037177, LOC398664, ctse-b, LOC495209, LOC100137661, h2-ea, Unknown, Unknown, LOC398624, LOC100462907	gnl|UG|Xl_S36662998, gnl|UG|Xl_S22332503, gnl|UG|Xl_S14742602, gnl|UG|Xl_S22245678, gnl|UG|Xl_S37223598, gnl|UG|Xl_S32650446, gnl|UG|Xl_S22246324, gnl|UG|Xl_S36352148, gnl|UG|Xl_S13763378, gnl|UG|Xl_S16181630, gnl|UG|Xl_S21561447, gnl|UG|Xl_S42160861, gnl|UG|Xl_S13589674, gnl|UG|Xl_S43236118, gnl|UG|Xl_S17669149
GO:0007420	brain development	0.0334114	0.00463637	15	foxd1, Unknown, Unknown, yap1, Unknown, Unknown, ptx3, Unknown, bcl2l11, Unknown, Unknown, MGC68777, Unknown, Unknown, Unknown	gnl|UG|Xl_S25815378, gnl|UG|Xl_S18976544, gnl|UG|Xl_S16992889, gnl|UG|Xl_S35773917, gnl|UG|Xl_S35849156, gnl|UG|Xl_S26452253, gnl|UG|Xl_S36163355, gnl|UG|Xl_S18079588, gnl|UG|Xl_S35847800, gnl|UG|Xl_S55517271, gnl|UG|Xl_S35789167, gnl|UG|Xl_S17527748, gnl|UG|Xl_S28473460, gnl|UG|Xl_S13820103, gnl|UG|Xl_S27569472
GO:0008361	regulation of cell size	0.0446698	0.00768273	15	nov, grn, igfbp5, crlf3, tgfb2, emp1, MGC82209, sgms1, emp3, emp3, cyfip1, Unknown, Unknown, Unknown, Unknown	gnl|UG|Xl_S14232922, gnl|UG|Xl_S21057550, gnl|UG|Xl_S25815378, gnl|UG|Xl_S14232288, gnl|UG|Xl_S14987552, gnl|UG|Xl_S13684596, gnl|UG|Xl_S14232503, gnl|UG|Xl_S19656664, gnl|UG|Xl_S20459371, gnl|UG|Xl_S18974865, gnl|UG|Xl_S22300514, gnl|UG|Xl_S20119064, gnl|UG|Xl_S16607456, gnl|UG|Xl_S32828257, gnl|UG|Xl_S21312902
GO:0016049	cell growth	0.0446698	0.00768273	15	nov, grn, igfbp5, crlf3, tgfb2, emp1, MGC82209, sgms1, emp3, emp3, cyfip1, Unknown, Unknown, Unknown, Unknown	gnl|UG|Xl_S14232922, gnl|UG|Xl_S21057550, gnl|UG|Xl_S25815378, gnl|UG|Xl_S14232288, gnl|UG|Xl_S14987552, gnl|UG|Xl_S13684596, gnl|UG|Xl_S14232503, gnl|UG|Xl_S19656664, gnl|UG|Xl_S20459371, gnl|UG|Xl_S18974865, gnl|UG|Xl_S22300514, gnl|UG|Xl_S20119064, gnl|UG|Xl_S16607456, gnl|UG|Xl_S32828257, gnl|UG|Xl_S21312902
GO:0046649	lymphocyte activation	6.59069e-07	1.95308e-08	14	LOC495208, skap2-a, MGC69077, skap2-b, Unknown, Unknown, Unknown, sash3, Unknown, Unknown, Unknown, Unknown, Unknown, LOC443639	gnl|UG|Xl_S22245719, gnl|UG|Xl_S38675488, gnl|UG|Xl_S13813559, gnl|UG|Xl_S34316830, gnl|UG|Xl_S20966579, gnl|UG|Xl_S16992889, gnl|UG|Xl_S32649311, gnl|UG|Xl_S20756059, gnl|UG|Xl_S17668576, gnl|UG|Xl_S32648199, gnl|UG|Xl_S22300597, gnl|UG|Xl_S32648416, gnl|UG|Xl_S32650614, gnl|UG|Xl_S22245756
GO:0030168	platelet activation	2.25393e-06	7.28937e-08	14	fermt3, ociad2, Unknown, Unknown, Unknown, Unknown, Unknown, Unknown, Unknown, Unknown, Unknown, Unknown, Unknown, LOC443639	gnl|UG|Xl_S32409983, gnl|UG|Xl_S20966579, gnl|UG|Xl_S17058370, gnl|UG|Xl_S26452253, gnl|UG|Xl_S35777671, gnl|UG|Xl_S20756059, gnl|UG|Xl_S32406233, gnl|UG|Xl_S35370195, gnl|UG|Xl_S13810175, gnl|UG|Xl_S15624990, gnl|UG|Xl_S22526064, gnl|UG|Xl_S18977144, gnl|UG|Xl_S13831304, gnl|UG|Xl_S34318170
GO:0051225	spindle assembly	6.17942e-06	2.2978e-07	14	aurka, haus8, aurkb-b, aurka-b, incenp-a, aurkb-a, kif15-b, incenp-b, haus3, haus1, haus7, Unknown, rcc1-b, cdca8	gnl|UG|Xl_S27569408, gnl|UG|Xl_S13590122, gnl|UG|Xl_S21313058, gnl|UG|Xl_S13590742, gnl|UG|Xl_S14222114, gnl|UG|Xl_S26316793, gnl|UG|Xl_S26316764, gnl|UG|Xl_S34872024, gnl|UG|Xl_S37438883, gnl|UG|Xl_S28473561, gnl|UG|Xl_S21057643, gnl|UG|Xl_S21313473, gnl|UG|Xl_S43236142, gnl|UG|Xl_S20755401
GO:0052547	regulation of peptidase activity	6.17942e-06	2.2978e-07	14	Unknown, dap, pcolce2, LOC398664, LOC496014, Unknown, Unknown, Unknown, Unknown, Unknown, Unknown, Unknown, Unknown, Unknown	gnl|UG|Xl_S36662998, gnl|UG|Xl_S18978786, gnl|UG|Xl_S25815378, gnl|UG|Xl_S15622214, gnl|UG|Xl_S16181766, gnl|UG|Xl_S32414773, gnl|UG|Xl_S25820168, gnl|UG|Xl_S26454394, gnl|UG|Xl_S13831052, gnl|UG|Xl_S14227412, gnl|UG|Xl_S16608511, gnl|UG|Xl_S19673402, gnl|UG|Xl_S35728496, gnl|UG|Xl_S32409012
GO:0030855	epithelial cell differentiation	6.17942e-06	2.2978e-07	14	rxra, MGC52780, Unknown, LOC414515, yap1, Unknown, lif, Unknown, txnip, Unknown, Unknown, Unknown, Unknown, Unknown	gnl|UG|Xl_S35726542, gnl|UG|Xl_S14228795, gnl|UG|Xl_S13589580, gnl|UG|Xl_S36663047, gnl|UG|Xl_S35773917, gnl|UG|Xl_S18975014, gnl|UG|Xl_S19609819, gnl|UG|Xl_S14218877, gnl|UG|Xl_S13830961, gnl|UG|Xl_S18086962, gnl|UG|Xl_S21313188, gnl|UG|Xl_S13802800, gnl|UG|Xl_S55517271, gnl|UG|Xl_S20966395
GO:0010817	regulation of hormone levels	7.00731e-05	3.61131e-06	14	Unknown, Unknown, Unknown, dio2, retsat, LOC445857, MGC84258, lif, Unknown, Unknown, Unknown, Unknown, Unknown, Unknown	gnl|UG|Xl_S35726542, gnl|UG|Xl_S18976544, gnl|UG|Xl_S21312889, gnl|UG|Xl_S13683490, gnl|UG|Xl_S32651624, gnl|UG|Xl_S19580243, gnl|UG|Xl_S14219902, gnl|UG|Xl_S32650735, gnl|UG|Xl_S35835503, gnl|UG|Xl_S35369267, gnl|UG|Xl_S21735648, gnl|UG|Xl_S32409422, gnl|UG|Xl_S32650300, gnl|UG|Xl_S35168990
GO:0032271	regulation of protein polymerization	0.000134783	7.66182e-06	14	MGC80877, MGC83272, arpc1b, actr3, ociad2, MGC69077, arpc5, Unknown, xtm4, Unknown, Unknown, Unknown, Unknown, arpc3	gnl|UG|Xl_S15810313, gnl|UG|Xl_S15687907, gnl|UG|Xl_S15685724, gnl|UG|Xl_S14833132, gnl|UG|Xl_S32649311, gnl|UG|Xl_S13810844, gnl|UG|Xl_S17668576, gnl|UG|Xl_S20756016, gnl|UG|Xl_S21561502, gnl|UG|Xl_S15624990, gnl|UG|Xl_S35370414, gnl|UG|Xl_S21735624, gnl|UG|Xl_S20119055, gnl|UG|Xl_S13831029
GO:0006917	induction of apoptosis	0.000247516	1.52692e-05	14	stk4, Unknown, dap, LOC398664, Unknown, ikbip, Unknown, Unknown, bcl2l11, Unknown, Unknown, Unknown, Unknown, LOC443639	gnl|UG|Xl_S36662998, gnl|UG|Xl_S14927079, gnl|UG|Xl_S22512017, gnl|UG|Xl_S20966579, gnl|UG|Xl_S15622214, gnl|UG|Xl_S20756059, gnl|UG|Xl_S32414773, gnl|UG|Xl_S26463075, gnl|UG|Xl_S32648199, gnl|UG|Xl_S13831052, gnl|UG|Xl_S17527750, gnl|UG|Xl_S15825361, gnl|UG|Xl_S27569472, gnl|UG|Xl_S32409012
GO:0012502	induction of programmed cell death	0.000247516	1.52692e-05	14	stk4, Unknown, dap, LOC398664, Unknown, ikbip, Unknown, Unknown, bcl2l11, Unknown, Unknown, Unknown, Unknown, LOC443639	gnl|UG|Xl_S36662998, gnl|UG|Xl_S14927079, gnl|UG|Xl_S22512017, gnl|UG|Xl_S20966579, gnl|UG|Xl_S15622214, gnl|UG|Xl_S20756059, gnl|UG|Xl_S32414773, gnl|UG|Xl_S26463075, gnl|UG|Xl_S32648199, gnl|UG|Xl_S13831052, gnl|UG|Xl_S17527750, gnl|UG|Xl_S15825361, gnl|UG|Xl_S27569472, gnl|UG|Xl_S32409012
GO:0051270	regulation of cellular component movement	0.000247516	1.52692e-05	14	foxd1, Unknown, LOC398664, ociad2, MGC69077, Unknown, Unknown, Unknown, Unknown, Unknown, xtm4, Unknown, Unknown, Unknown	gnl|UG|Xl_S36662998, gnl|UG|Xl_S32409983, gnl|UG|Xl_S25815378, gnl|UG|Xl_S14216437, gnl|UG|Xl_S15687907, gnl|UG|Xl_S32649311, gnl|UG|Xl_S13809310, gnl|UG|Xl_S17668576, gnl|UG|Xl_S32405103, gnl|UG|Xl_S35847800, gnl|UG|Xl_S15624990, gnl|UG|Xl_S20119055, gnl|UG|Xl_S35789167, gnl|UG|Xl_S28473460
GO:2000145	regulation of cell motility	0.000247516	1.52692e-05	14	foxd1, Unknown, LOC398664, ociad2, MGC69077, Unknown, Unknown, Unknown, Unknown, Unknown, xtm4, Unknown, Unknown, Unknown	gnl|UG|Xl_S36662998, gnl|UG|Xl_S32409983, gnl|UG|Xl_S25815378, gnl|UG|Xl_S14216437, gnl|UG|Xl_S15687907, gnl|UG|Xl_S32649311, gnl|UG|Xl_S13809310, gnl|UG|Xl_S17668576, gnl|UG|Xl_S32405103, gnl|UG|Xl_S35847800, gnl|UG|Xl_S15624990, gnl|UG|Xl_S20119055, gnl|UG|Xl_S35789167, gnl|UG|Xl_S28473460
GO:0030334	regulation of cell migration	0.000247516	1.52692e-05	14	foxd1, Unknown, LOC398664, ociad2, MGC69077, Unknown, Unknown, Unknown, Unknown, Unknown, xtm4, Unknown, Unknown, Unknown	gnl|UG|Xl_S36662998, gnl|UG|Xl_S32409983, gnl|UG|Xl_S25815378, gnl|UG|Xl_S14216437, gnl|UG|Xl_S15687907, gnl|UG|Xl_S32649311, gnl|UG|Xl_S13809310, gnl|UG|Xl_S17668576, gnl|UG|Xl_S32405103, gnl|UG|Xl_S35847800, gnl|UG|Xl_S15624990, gnl|UG|Xl_S20119055, gnl|UG|Xl_S35789167, gnl|UG|Xl_S28473460
GO:0001525	angiogenesis	0.000444624	2.88223e-05	14	MGC52780, wasf2, Unknown, LOC398664, Unknown, Unknown, Unknown, Unknown, tgfbi, Unknown, Unknown, Unknown, Unknown, Unknown	gnl|UG|Xl_S36662998, gnl|UG|Xl_S25815378, gnl|UG|Xl_S14911626, gnl|UG|Xl_S16992889, gnl|UG|Xl_S13721864, gnl|UG|Xl_S26452253, gnl|UG|Xl_S22511878, gnl|UG|Xl_S32405103, gnl|UG|Xl_S32411497, gnl|UG|Xl_S35847800, gnl|UG|Xl_S13830961, gnl|UG|Xl_S32648416, gnl|UG|Xl_S18084722, gnl|UG|Xl_S35789167
GO:0032956	regulation of actin cytoskeleton organization	0.000444624	2.88223e-05	14	MGC80877, MGC83272, arpc1b, Unknown, actr3, ociad2, MGC69077, arpc5, Unknown, xtm4, Unknown, Unknown, Unknown, arpc3	gnl|UG|Xl_S15810313, gnl|UG|Xl_S15687907, gnl|UG|Xl_S15685724, gnl|UG|Xl_S14833132, gnl|UG|Xl_S32649311, gnl|UG|Xl_S17668576, gnl|UG|Xl_S20756016, gnl|UG|Xl_S21561502, gnl|UG|Xl_S35847800, gnl|UG|Xl_S15624990, gnl|UG|Xl_S35370414, gnl|UG|Xl_S21735624, gnl|UG|Xl_S20119055, gnl|UG|Xl_S13831029
GO:0034504	protein localization in nucleus	0.00068834	5.1878e-05	14	mdfic, kpna2, sec61b, kpna2, Unknown, wwtr1, Unknown, nup205, Unknown, txnip, Unknown, Unknown, Unknown, Unknown	gnl|UG|Xl_S19133039, gnl|UG|Xl_S32409983, gnl|UG|Xl_S14216171, gnl|UG|Xl_S16992889, gnl|UG|Xl_S13591113, gnl|UG|Xl_S18975014, gnl|UG|Xl_S21731643, gnl|UG|Xl_S13810175, gnl|UG|Xl_S14218877, gnl|UG|Xl_S35761229, gnl|UG|Xl_S21313188, gnl|UG|Xl_S13831375, gnl|UG|Xl_S14231252, gnl|UG|Xl_S22514977
GO:0040012	regulation of locomotion	0.00068834	5.1878e-05	14	foxd1, Unknown, LOC398664, ociad2, MGC69077, Unknown, Unknown, Unknown, Unknown, Unknown, xtm4, Unknown, Unknown, Unknown	gnl|UG|Xl_S36662998, gnl|UG|Xl_S32409983, gnl|UG|Xl_S25815378, gnl|UG|Xl_S14216437, gnl|UG|Xl_S15687907, gnl|UG|Xl_S32649311, gnl|UG|Xl_S13809310, gnl|UG|Xl_S17668576, gnl|UG|Xl_S32405103, gnl|UG|Xl_S35847800, gnl|UG|Xl_S15624990, gnl|UG|Xl_S20119055, gnl|UG|Xl_S35789167, gnl|UG|Xl_S28473460
GO:0051247	positive regulation of protein metabolic process	0.00254751	0.00023918	14	lyn, wfs1, cdc20, Unknown, LOC398664, cdc20, plk1, lif, Unknown, Unknown, Unknown, Unknown, Unknown, Unknown	gnl|UG|Xl_S35726542, gnl|UG|Xl_S36662998, gnl|UG|Xl_S13589287, gnl|UG|Xl_S13831575, gnl|UG|Xl_S25815378, gnl|UG|Xl_S15622214, gnl|UG|Xl_S28473602, gnl|UG|Xl_S32649311, gnl|UG|Xl_S21313561, gnl|UG|Xl_S13590604, gnl|UG|Xl_S32648190, gnl|UG|Xl_S14219902, gnl|UG|Xl_S13820507, gnl|UG|Xl_S18977143
GO:0008285	negative regulation of cell proliferation	0.0038662	0.000372904	14	rxra, MGC52780, Unknown, LOC398664, MGC83163, tax1bp3, Unknown, Unknown, Unknown, Unknown, Unknown, Unknown, Unknown, LOC443639	gnl|UG|Xl_S36662998, gnl|UG|Xl_S13589580, gnl|UG|Xl_S25815378, gnl|UG|Xl_S15220249, gnl|UG|Xl_S21383289, gnl|UG|Xl_S20756059, gnl|UG|Xl_S13621986, gnl|UG|Xl_S16625584, gnl|UG|Xl_S32405103, gnl|UG|Xl_S35752294, gnl|UG|Xl_S13830961, gnl|UG|Xl_S19656908, gnl|UG|Xl_S26453260, gnl|UG|Xl_S21057637
GO:0033124	regulation of GTP catabolic process	0.0185448	0.00237403	14	arfgap3, Unknown, Unknown, MGC80883, MGC69045, MGC83163, tax1bp3, LOC445857, arhgap9, Unknown, Unknown, rcc1-b, Unknown, Unknown	gnl|UG|Xl_S21312889, gnl|UG|Xl_S20966579, gnl|UG|Xl_S26316793, gnl|UG|Xl_S32649311, gnl|UG|Xl_S17058353, gnl|UG|Xl_S21383289, gnl|UG|Xl_S13831437, gnl|UG|Xl_S18082936, gnl|UG|Xl_S35847800, gnl|UG|Xl_S20755872, gnl|UG|Xl_S21057637, gnl|UG|Xl_S15825361, gnl|UG|Xl_S26463228, gnl|UG|Xl_S22196155
GO:0043087	regulation of GTPase activity	0.0185448	0.00237403	14	arfgap3, Unknown, Unknown, MGC80883, MGC69045, MGC83163, tax1bp3, LOC445857, arhgap9, Unknown, Unknown, rcc1-b, Unknown, Unknown	gnl|UG|Xl_S21312889, gnl|UG|Xl_S20966579, gnl|UG|Xl_S26316793, gnl|UG|Xl_S32649311, gnl|UG|Xl_S17058353, gnl|UG|Xl_S21383289, gnl|UG|Xl_S13831437, gnl|UG|Xl_S18082936, gnl|UG|Xl_S35847800, gnl|UG|Xl_S20755872, gnl|UG|Xl_S21057637, gnl|UG|Xl_S15825361, gnl|UG|Xl_S26463228, gnl|UG|Xl_S22196155
GO:0007517	muscle organ development	0.031315	0.00433611	14	rxra, mdk-b, scube2, hes1-a, trim72, tagln, LOC495380, Unknown, xtm4, tagln2, Unknown, Unknown, Unknown, Unknown	gnl|UG|Xl_S13589580, gnl|UG|Xl_S20337258, gnl|UG|Xl_S15687907, gnl|UG|Xl_S16181717, gnl|UG|Xl_S13803061, gnl|UG|Xl_S16907157, gnl|UG|Xl_S14219902, gnl|UG|Xl_S22300575, gnl|UG|Xl_S20966727, gnl|UG|Xl_S20966708, gnl|UG|Xl_S20119055, gnl|UG|Xl_S14922621, gnl|UG|Xl_S13589612, gnl|UG|Xl_S17669162
GO:0009612	response to mechanical stimulus	1.36832e-08	2.74872e-10	13	Unknown, Unknown, Unknown, Unknown, Unknown, Unknown, Unknown, txnip, Unknown, Unknown, Unknown, Unknown, Unknown	gnl|UG|Xl_S14927079, gnl|UG|Xl_S32409983, gnl|UG|Xl_S14216437, gnl|UG|Xl_S34316830, gnl|UG|Xl_S32651624, gnl|UG|Xl_S18975014, gnl|UG|Xl_S13803061, gnl|UG|Xl_S32414773, gnl|UG|Xl_S14218877, gnl|UG|Xl_S20966708, gnl|UG|Xl_S21313188, gnl|UG|Xl_S14922621, gnl|UG|Xl_S32409012
GO:0031032	actomyosin structure organization	2.61689e-06	8.79879e-08	13	cnn1, MGC68737, tm-4, MGC80982, lmo7, Unknown, xtm4, Unknown, Unknown, LOC398550, Unknown, Unknown, Unknown	gnl|UG|Xl_S21383336, gnl|UG|Xl_S17527687, gnl|UG|Xl_S15687907, gnl|UG|Xl_S13820914, gnl|UG|Xl_S14742597, gnl|UG|Xl_S16907199, gnl|UG|Xl_S14232493, gnl|UG|Xl_S20755538, gnl|UG|Xl_S20966708, gnl|UG|Xl_S20119055, gnl|UG|Xl_S46925723, gnl|UG|Xl_S35782463, gnl|UG|Xl_S14925862
GO:0031667	response to nutrient levels	2.17163e-05	9.28181e-07	13	rxra, Unknown, Unknown, dap, Unknown, osr1, Unknown, Unknown, Unknown, Unknown, Unknown, Unknown, Unknown	gnl|UG|Xl_S32409983, gnl|UG|Xl_S13589580, gnl|UG|Xl_S25815378, gnl|UG|Xl_S32414773, gnl|UG|Xl_S13683364, gnl|UG|Xl_S19656908, gnl|UG|Xl_S13831052, gnl|UG|Xl_S18084722, gnl|UG|Xl_S14922621, gnl|UG|Xl_S32650300, gnl|UG|Xl_S13810305, gnl|UG|Xl_S32409012, gnl|UG|Xl_S55309244
GO:0006826	iron ion transport	2.17163e-05	9.28181e-07	13	fth1-b, tf-a, MGC68606, Unknown, LOC100036818, fth1-a, fth1a, Unknown, Unknown, MGC82961, Unknown, Unknown, Unknown	gnl|UG|Xl_S19674178, gnl|UG|Xl_S13589866, gnl|UG|Xl_S37223617, gnl|UG|Xl_S21561510, gnl|UG|Xl_S18980236, gnl|UG|Xl_S32400588, gnl|UG|Xl_S26453260, gnl|UG|Xl_S15806940, gnl|UG|Xl_S13822662, gnl|UG|Xl_S16916686, gnl|UG|Xl_S16291531, gnl|UG|Xl_S13810659, gnl|UG|Xl_S21619233
GO:0050778	positive regulation of immune response	4.85441e-05	2.44138e-06	13	LOC495208, Unknown, LOC397725, c1s, Unknown, cfp, Unknown, Unknown, fcrg2, c3, Unknown, sash3, LOC443639	gnl|UG|Xl_S38675488, gnl|UG|Xl_S24228568, gnl|UG|Xl_S32649311, gnl|UG|Xl_S20756059, gnl|UG|Xl_S25813054, gnl|UG|Xl_S32648199, gnl|UG|Xl_S28473541, gnl|UG|Xl_S22336420, gnl|UG|Xl_S18084446, gnl|UG|Xl_S16625163, gnl|UG|Xl_S13589384, gnl|UG|Xl_S21313426, gnl|UG|Xl_S22245756
GO:0006270	DNA replication initiation	4.85441e-05	2.44138e-06	13	mcm2, mcm5-a, mcm4-a, mcm4-b, mcm7-b, cdc45, mcm6.2-a, mcm6.2-b, pola1, mcm3, mcm7-a, mcm5-b, cdc45l	gnl|UG|Xl_S17058403, gnl|UG|Xl_S13831231, gnl|UG|Xl_S13589855, gnl|UG|Xl_S13589830, gnl|UG|Xl_S21383288, gnl|UG|Xl_S13831495, gnl|UG|Xl_S13590627, gnl|UG|Xl_S13590624, gnl|UG|Xl_S13590623, gnl|UG|Xl_S13590622, gnl|UG|Xl_S20755899, gnl|UG|Xl_S26653041, gnl|UG|Xl_S43309326
GO:0032880	regulation of protein localization	0.000209763	1.26414e-05	13	mdfic, cdca5-a, MGC83163, tax1bp3, wwtr1, Unknown, Unknown, Unknown, Unknown, cdca5-b, Unknown, c13orf34, Unknown	gnl|UG|Xl_S21057503, gnl|UG|Xl_S14216171, gnl|UG|Xl_S20966585, gnl|UG|Xl_S21383289, gnl|UG|Xl_S13591113, gnl|UG|Xl_S24517538, gnl|UG|Xl_S13810175, gnl|UG|Xl_S21057637, gnl|UG|Xl_S14231252, gnl|UG|Xl_S35729593, gnl|UG|Xl_S32650614, gnl|UG|Xl_S22514977, gnl|UG|Xl_S22245748
GO:0008064	regulation of actin polymerization or depolymerization	0.000398853	2.56848e-05	13	MGC80877, MGC83272, arpc1b, actr3, ociad2, MGC69077, arpc5, Unknown, xtm4, Unknown, Unknown, Unknown, arpc3	gnl|UG|Xl_S15810313, gnl|UG|Xl_S15687907, gnl|UG|Xl_S15685724, gnl|UG|Xl_S14833132, gnl|UG|Xl_S32649311, gnl|UG|Xl_S17668576, gnl|UG|Xl_S20756016, gnl|UG|Xl_S21561502, gnl|UG|Xl_S15624990, gnl|UG|Xl_S35370414, gnl|UG|Xl_S21735624, gnl|UG|Xl_S20119055, gnl|UG|Xl_S13831029
GO:0030041	actin filament polymerization	0.000398853	2.56848e-05	13	MGC80877, MGC83272, arpc1b, actr3, arpc4, ociad2, arpc5, Unknown, xtm4, Unknown, Unknown, Unknown, arpc3	gnl|UG|Xl_S15810313, gnl|UG|Xl_S15687907, gnl|UG|Xl_S15685724, gnl|UG|Xl_S14833132, gnl|UG|Xl_S32649311, gnl|UG|Xl_S21929412, gnl|UG|Xl_S20756016, gnl|UG|Xl_S21561502, gnl|UG|Xl_S15624990, gnl|UG|Xl_S35370414, gnl|UG|Xl_S21735624, gnl|UG|Xl_S20119055, gnl|UG|Xl_S13831029
GO:0019932	second-messenger-mediated signaling	0.000398853	2.56848e-05	13	wasf2, Unknown, Unknown, LOC398664, Unknown, p2y11, Unknown, Unknown, Unknown, Unknown, Unknown, Unknown, Unknown	gnl|UG|Xl_S36662998, gnl|UG|Xl_S14216171, gnl|UG|Xl_S14911626, gnl|UG|Xl_S26452253, gnl|UG|Xl_S13803061, gnl|UG|Xl_S13810175, gnl|UG|Xl_S35847800, gnl|UG|Xl_S30132089, gnl|UG|Xl_S21929379, gnl|UG|Xl_S18977144, gnl|UG|Xl_S35844199, gnl|UG|Xl_S16624309, gnl|UG|Xl_S14231252
GO:0051783	regulation of nuclear division	0.000398853	2.56848e-05	13	chek1, cdc20, mad2l1, fbxo5-a, cdc20, plk1, MGC81153, fbxo5-b, Unknown, rcc1-b, c13orf34, Unknown, Unknown	gnl|UG|Xl_S21057503, gnl|UG|Xl_S22811523, gnl|UG|Xl_S13831575, gnl|UG|Xl_S25080903, gnl|UG|Xl_S14232596, gnl|UG|Xl_S20966585, gnl|UG|Xl_S26316793, gnl|UG|Xl_S21313561, gnl|UG|Xl_S13590604, gnl|UG|Xl_S19656970, gnl|UG|Xl_S13820507, gnl|UG|Xl_S13591025, gnl|UG|Xl_S13822059
GO:0007088	regulation of mitosis	0.000398853	2.56848e-05	13	chek1, cdc20, mad2l1, fbxo5-a, cdc20, plk1, MGC81153, fbxo5-b, Unknown, rcc1-b, c13orf34, Unknown, Unknown	gnl|UG|Xl_S21057503, gnl|UG|Xl_S22811523, gnl|UG|Xl_S13831575, gnl|UG|Xl_S25080903, gnl|UG|Xl_S14232596, gnl|UG|Xl_S20966585, gnl|UG|Xl_S26316793, gnl|UG|Xl_S21313561, gnl|UG|Xl_S13590604, gnl|UG|Xl_S19656970, gnl|UG|Xl_S13820507, gnl|UG|Xl_S13591025, gnl|UG|Xl_S13822059
GO:0030832	regulation of actin filament length	0.000398853	2.56848e-05	13	MGC80877, MGC83272, arpc1b, actr3, ociad2, MGC69077, arpc5, Unknown, xtm4, Unknown, Unknown, Unknown, arpc3	gnl|UG|Xl_S15810313, gnl|UG|Xl_S15687907, gnl|UG|Xl_S15685724, gnl|UG|Xl_S14833132, gnl|UG|Xl_S32649311, gnl|UG|Xl_S17668576, gnl|UG|Xl_S20756016, gnl|UG|Xl_S21561502, gnl|UG|Xl_S15624990, gnl|UG|Xl_S35370414, gnl|UG|Xl_S21735624, gnl|UG|Xl_S20119055, gnl|UG|Xl_S13831029
GO:0030833	regulation of actin filament polymerization	0.000398853	2.56848e-05	13	MGC80877, MGC83272, arpc1b, actr3, ociad2, MGC69077, arpc5, Unknown, xtm4, Unknown, Unknown, Unknown, arpc3	gnl|UG|Xl_S15810313, gnl|UG|Xl_S15687907, gnl|UG|Xl_S15685724, gnl|UG|Xl_S14833132, gnl|UG|Xl_S32649311, gnl|UG|Xl_S17668576, gnl|UG|Xl_S20756016, gnl|UG|Xl_S21561502, gnl|UG|Xl_S15624990, gnl|UG|Xl_S35370414, gnl|UG|Xl_S21735624, gnl|UG|Xl_S20119055, gnl|UG|Xl_S13831029
GO:0006935	chemotaxis	0.000655392	4.91147e-05	13	ptafr, Unknown, Unknown, LOC398664, Unknown, MGC69077, Unknown, Unknown, MGC98917, Unknown, Unknown, Unknown, Unknown	gnl|UG|Xl_S36662998, gnl|UG|Xl_S32409983, gnl|UG|Xl_S32649311, gnl|UG|Xl_S13721864, gnl|UG|Xl_S35786309, gnl|UG|Xl_S17668576, gnl|UG|Xl_S33345948, gnl|UG|Xl_S35370195, gnl|UG|Xl_S35847800, gnl|UG|Xl_S23116175, gnl|UG|Xl_S32407202, gnl|UG|Xl_S14219207, gnl|UG|Xl_S14232351
GO:0042330	taxis	0.000655392	4.91147e-05	13	ptafr, Unknown, Unknown, LOC398664, Unknown, MGC69077, Unknown, Unknown, MGC98917, Unknown, Unknown, Unknown, Unknown	gnl|UG|Xl_S36662998, gnl|UG|Xl_S32409983, gnl|UG|Xl_S32649311, gnl|UG|Xl_S13721864, gnl|UG|Xl_S35786309, gnl|UG|Xl_S17668576, gnl|UG|Xl_S33345948, gnl|UG|Xl_S35370195, gnl|UG|Xl_S35847800, gnl|UG|Xl_S23116175, gnl|UG|Xl_S32407202, gnl|UG|Xl_S14219207, gnl|UG|Xl_S14232351
GO:0048667	cell morphogenesis involved in neuron differentiation	0.00113933	8.91139e-05	13	rxra, grn, Unknown, Unknown, cyfip1, Unknown, MGC98917, Unknown, Unknown, Unknown, Unknown, Unknown, Unknown	gnl|UG|Xl_S32409983, gnl|UG|Xl_S13589580, gnl|UG|Xl_S14987552, gnl|UG|Xl_S13721864, gnl|UG|Xl_S26452253, gnl|UG|Xl_S33345948, gnl|UG|Xl_S35370195, gnl|UG|Xl_S35370414, gnl|UG|Xl_S23116175, gnl|UG|Xl_S14922621, gnl|UG|Xl_S32407202, gnl|UG|Xl_S32828257, gnl|UG|Xl_S21312902
GO:0048812	neuron projection morphogenesis	0.00113933	8.91139e-05	13	rxra, grn, Unknown, Unknown, cyfip1, Unknown, MGC98917, Unknown, Unknown, Unknown, Unknown, Unknown, Unknown	gnl|UG|Xl_S32409983, gnl|UG|Xl_S13589580, gnl|UG|Xl_S14987552, gnl|UG|Xl_S13721864, gnl|UG|Xl_S26452253, gnl|UG|Xl_S33345948, gnl|UG|Xl_S35370195, gnl|UG|Xl_S35370414, gnl|UG|Xl_S23116175, gnl|UG|Xl_S14922621, gnl|UG|Xl_S32407202, gnl|UG|Xl_S32828257, gnl|UG|Xl_S21312902
GO:0001501	skeletal system development	0.00113933	8.91139e-05	13	Unknown, Unknown, LOC398664, dcn, yap1, Unknown, Unknown, Unknown, Unknown, Unknown, Unknown, Unknown, Unknown	gnl|UG|Xl_S36662998, gnl|UG|Xl_S32409983, gnl|UG|Xl_S25815378, gnl|UG|Xl_S21696525, gnl|UG|Xl_S33345948, gnl|UG|Xl_S13603989, gnl|UG|Xl_S15219930, gnl|UG|Xl_S14219902, gnl|UG|Xl_S14220443, gnl|UG|Xl_S32409422, gnl|UG|Xl_S18084722, gnl|UG|Xl_S32397855, gnl|UG|Xl_S55517271
GO:0014706	striated muscle tissue development	0.00189832	0.00015443	13	rxra, mdk-b, tm-4, ppp1r13l, Unknown, xtm4, Unknown, Unknown, LOC100137612, LOC398550, Unknown, Unknown, Unknown	gnl|UG|Xl_S13589580, gnl|UG|Xl_S15687907, gnl|UG|Xl_S13820914, gnl|UG|Xl_S14742597, gnl|UG|Xl_S16907199, gnl|UG|Xl_S13803061, gnl|UG|Xl_S20966708, gnl|UG|Xl_S20119055, gnl|UG|Xl_S21627542, gnl|UG|Xl_S14922621, gnl|UG|Xl_S13589612, gnl|UG|Xl_S19874542, gnl|UG|Xl_S14925862
GO:0060537	muscle tissue development	0.00424533	0.000412473	13	rxra, mdk-b, tm-4, ppp1r13l, Unknown, xtm4, Unknown, Unknown, LOC100137612, LOC398550, Unknown, Unknown, Unknown	gnl|UG|Xl_S13589580, gnl|UG|Xl_S15687907, gnl|UG|Xl_S13820914, gnl|UG|Xl_S14742597, gnl|UG|Xl_S16907199, gnl|UG|Xl_S13803061, gnl|UG|Xl_S20966708, gnl|UG|Xl_S20119055, gnl|UG|Xl_S21627542, gnl|UG|Xl_S14922621, gnl|UG|Xl_S13589612, gnl|UG|Xl_S19874542, gnl|UG|Xl_S14925862
GO:0032270	positive regulation of cellular protein metabolic process	0.00639062	0.000640974	13	lyn, wfs1, cdc20, Unknown, LOC398664, cdc20, plk1, lif, Unknown, Unknown, Unknown, Unknown, Unknown	gnl|UG|Xl_S35726542, gnl|UG|Xl_S36662998, gnl|UG|Xl_S13589287, gnl|UG|Xl_S13831575, gnl|UG|Xl_S25815378, gnl|UG|Xl_S15622214, gnl|UG|Xl_S28473602, gnl|UG|Xl_S32649311, gnl|UG|Xl_S21313561, gnl|UG|Xl_S13590604, gnl|UG|Xl_S32648190, gnl|UG|Xl_S14219902, gnl|UG|Xl_S13820507
GO:0045597	positive regulation of cell differentiation	0.00639062	0.000640974	13	ets1-a, MGC52780, Unknown, Unknown, Unknown, wwtr1, lif, Unknown, sash3, Unknown, Unknown, Unknown, Unknown	gnl|UG|Xl_S35726542, gnl|UG|Xl_S38675488, gnl|UG|Xl_S32409983, gnl|UG|Xl_S36163404, gnl|UG|Xl_S25815378, gnl|UG|Xl_S35773917, gnl|UG|Xl_S32649311, gnl|UG|Xl_S35786309, gnl|UG|Xl_S20119104, gnl|UG|Xl_S32648199, gnl|UG|Xl_S13830961, gnl|UG|Xl_S35370414, gnl|UG|Xl_S22514977
GO:0000041	transition metal ion transport	0.00911464	0.000967432	13	fth1-b, tf-a, MGC68606, Unknown, LOC100036818, fth1-a, fth1a, Unknown, Unknown, MGC82961, Unknown, Unknown, Unknown	gnl|UG|Xl_S19674178, gnl|UG|Xl_S13589866, gnl|UG|Xl_S37223617, gnl|UG|Xl_S21561510, gnl|UG|Xl_S18980236, gnl|UG|Xl_S32400588, gnl|UG|Xl_S26453260, gnl|UG|Xl_S15806940, gnl|UG|Xl_S13822662, gnl|UG|Xl_S16916686, gnl|UG|Xl_S16291531, gnl|UG|Xl_S13810659, gnl|UG|Xl_S21619233
GO:0006790	sulfur metabolic process	0.00911464	0.000967432	13	bhmt, hpgds-a, dcn, gsr, mgst1, adi1, MGC154434, gstp1, Unknown, Unknown, Unknown, Unknown, Unknown	gnl|UG|Xl_S26464618, gnl|UG|Xl_S15220660, gnl|UG|Xl_S27877857, gnl|UG|Xl_S34871916, gnl|UG|Xl_S15826300, gnl|UG|Xl_S21696525, gnl|UG|Xl_S13621986, gnl|UG|Xl_S24244288, gnl|UG|Xl_S22246344, gnl|UG|Xl_S19656908, gnl|UG|Xl_S13813028, gnl|UG|Xl_S18979916, gnl|UG|Xl_S15220068
GO:0006302	double-strand break repair	0.0220706	0.00286456	13	chek1, xrcc5, rpa3, pola1, rbbp8, cdca5-a, c12orf48, c10orf78, rpa3, Unknown, c6orf167, LOC100036853, cdca5-b	gnl|UG|Xl_S21383334, gnl|UG|Xl_S21313372, gnl|UG|Xl_S36163374, gnl|UG|Xl_S24517538, gnl|UG|Xl_S20756020, gnl|UG|Xl_S42160902, gnl|UG|Xl_S18980227, gnl|UG|Xl_S13591025, gnl|UG|Xl_S21561430, gnl|UG|Xl_S22300489, gnl|UG|Xl_S28473411, gnl|UG|Xl_S43309326, gnl|UG|Xl_S22245748
GO:0051259	protein oligomerization	0.0370891	0.00532109	13	dctpp1, trim72, mgst1, vasp, Unknown, Unknown, bcl2l11, MGC98917, Unknown, Unknown, Unknown, Unknown, MGC80202	gnl|UG|Xl_S32409983, gnl|UG|Xl_S35731703, gnl|UG|Xl_S16907157, gnl|UG|Xl_S35370184, gnl|UG|Xl_S20755545, gnl|UG|Xl_S26460386, gnl|UG|Xl_S23116175, gnl|UG|Xl_S32407202, gnl|UG|Xl_S21313425, gnl|UG|Xl_S16607405, gnl|UG|Xl_S20755769, gnl|UG|Xl_S15220068, gnl|UG|Xl_S27569472
GO:0002694	regulation of leukocyte activation	6.33646e-08	1.49858e-09	12	LOC495208, LOC398664, MGC69077, Unknown, Unknown, Unknown, Unknown, Unknown, sash3, Unknown, Unknown, LOC443639	gnl|UG|Xl_S36662998, gnl|UG|Xl_S38675488, gnl|UG|Xl_S25817881, gnl|UG|Xl_S13813559, gnl|UG|Xl_S34316830, gnl|UG|Xl_S20966579, gnl|UG|Xl_S32649311, gnl|UG|Xl_S13809310, gnl|UG|Xl_S20756059, gnl|UG|Xl_S17668576, gnl|UG|Xl_S32648199, gnl|UG|Xl_S22245756
GO:0048545	response to steroid hormone stimulus	6.33646e-08	1.49858e-09	12	rxra, Unknown, Unknown, Unknown, txnip, Unknown, Unknown, Unknown, Unknown, Unknown, Unknown, Unknown	gnl|UG|Xl_S32409983, gnl|UG|Xl_S13589580, gnl|UG|Xl_S14216437, gnl|UG|Xl_S14216405, gnl|UG|Xl_S35786309, gnl|UG|Xl_S18975014, gnl|UG|Xl_S13803061, gnl|UG|Xl_S14218877, gnl|UG|Xl_S19656908, gnl|UG|Xl_S21313188, gnl|UG|Xl_S35782463, gnl|UG|Xl_S35789167
GO:0050865	regulation of cell activation	6.33646e-08	1.49858e-09	12	LOC495208, LOC398664, MGC69077, Unknown, Unknown, Unknown, Unknown, Unknown, sash3, Unknown, Unknown, LOC443639	gnl|UG|Xl_S36662998, gnl|UG|Xl_S38675488, gnl|UG|Xl_S25817881, gnl|UG|Xl_S13813559, gnl|UG|Xl_S34316830, gnl|UG|Xl_S20966579, gnl|UG|Xl_S32649311, gnl|UG|Xl_S13809310, gnl|UG|Xl_S20756059, gnl|UG|Xl_S17668576, gnl|UG|Xl_S32648199, gnl|UG|Xl_S22245756
GO:0007584	response to nutrient	5.65118e-07	1.6183e-08	12	rxra, Unknown, Unknown, Unknown, osr1, Unknown, Unknown, Unknown, Unknown, Unknown, Unknown, Unknown	gnl|UG|Xl_S32409983, gnl|UG|Xl_S13589580, gnl|UG|Xl_S25815378, gnl|UG|Xl_S32414773, gnl|UG|Xl_S13683364, gnl|UG|Xl_S19656908, gnl|UG|Xl_S18084722, gnl|UG|Xl_S14922621, gnl|UG|Xl_S32650300, gnl|UG|Xl_S13810305, gnl|UG|Xl_S32409012, gnl|UG|Xl_S55309244
GO:0071345	cellular response to cytokine stimulus	5.65118e-07	1.6183e-08	12	Unknown, Unknown, Unknown, sgms1, Unknown, Unknown, Unknown, Unknown, Unknown, Unknown, Unknown, LOC443639	gnl|UG|Xl_S13824488, gnl|UG|Xl_S14927079, gnl|UG|Xl_S20756059, gnl|UG|Xl_S13621986, gnl|UG|Xl_S32414773, gnl|UG|Xl_S19656664, gnl|UG|Xl_S32648199, gnl|UG|Xl_S32648190, gnl|UG|Xl_S15623868, gnl|UG|Xl_S18084446, gnl|UG|Xl_S19656908, gnl|UG|Xl_S32409012
GO:0051241	negative regulation of multicellular organismal process	2.72996e-06	9.4123e-08	12	Unknown, anxa5, LOC398664, aspn, Unknown, Unknown, Unknown, MGC81121, Unknown, anxa9, Unknown, Unknown	gnl|UG|Xl_S36662998, gnl|UG|Xl_S20966892, gnl|UG|Xl_S32649311, gnl|UG|Xl_S22245973, gnl|UG|Xl_S13621986, gnl|UG|Xl_S13831479, gnl|UG|Xl_S16627740, gnl|UG|Xl_S13603989, gnl|UG|Xl_S19656908, gnl|UG|Xl_S19560234, gnl|UG|Xl_S33345891, gnl|UG|Xl_S14232325
GO:0018149	peptide cross-linking	2.72996e-06	9.4123e-08	12	tgm2, LOC398664, LOC414515, dcn, Unknown, Unknown, Unknown, Unknown, Unknown, Unknown, Unknown, Unknown	gnl|UG|Xl_S36662998, gnl|UG|Xl_S14228795, gnl|UG|Xl_S36663047, gnl|UG|Xl_S15826300, gnl|UG|Xl_S21696525, gnl|UG|Xl_S19609819, gnl|UG|Xl_S20459367, gnl|UG|Xl_S18086962, gnl|UG|Xl_S13802800, gnl|UG|Xl_S32397855, gnl|UG|Xl_S20966395, gnl|UG|Xl_S35728496
GO:0007052	mitotic spindle organization	2.72996e-06	9.4123e-08	12	aurka, aurkb-b, aurka-b, aurkb-a, kif15-b, Unknown, Unknown, ndc80, Unknown, rcc1-b, c13orf34, prc1	gnl|UG|Xl_S13590122, gnl|UG|Xl_S21057503, gnl|UG|Xl_S14742630, gnl|UG|Xl_S20966585, gnl|UG|Xl_S26316793, gnl|UG|Xl_S26316764, gnl|UG|Xl_S13791834, gnl|UG|Xl_S16552364, gnl|UG|Xl_S19874678, gnl|UG|Xl_S21057643, gnl|UG|Xl_S21313473, gnl|UG|Xl_S20755401
GO:0001816	cytokine production	2.72996e-06	9.4123e-08	12	Unknown, Unknown, Unknown, LOC398664, Unknown, fcrg2, Unknown, sash3, Unknown, Unknown, Unknown, Unknown	gnl|UG|Xl_S36662998, gnl|UG|Xl_S38675488, gnl|UG|Xl_S14224013, gnl|UG|Xl_S14222155, gnl|UG|Xl_S32649311, gnl|UG|Xl_S13621986, gnl|UG|Xl_S35791241, gnl|UG|Xl_S32648190, gnl|UG|Xl_S18084446, gnl|UG|Xl_S19656908, gnl|UG|Xl_S16625163, gnl|UG|Xl_S19560234
GO:0000302	response to reactive oxygen species	9.87498e-06	3.91116e-07	12	Unknown, LOC100125664, Unknown, Unknown, Unknown, Unknown, xtm4, txnip, Unknown, Unknown, Unknown, Unknown	gnl|UG|Xl_S32409983, gnl|UG|Xl_S14216437, gnl|UG|Xl_S15687907, gnl|UG|Xl_S34871919, gnl|UG|Xl_S13806077, gnl|UG|Xl_S13809310, gnl|UG|Xl_S18975014, gnl|UG|Xl_S32414773, gnl|UG|Xl_S14218877, gnl|UG|Xl_S20119055, gnl|UG|Xl_S21313188, gnl|UG|Xl_S32409012
GO:0003007	heart morphogenesis	9.87498e-06	3.91116e-07	12	rxra, ppp1r13l, Unknown, setdb2, yap1, Unknown, Unknown, xtm4, Unknown, Unknown, Unknown, Unknown	gnl|UG|Xl_S13589580, gnl|UG|Xl_S25815378, gnl|UG|Xl_S15687907, gnl|UG|Xl_S20119104, gnl|UG|Xl_S14231375, gnl|UG|Xl_S16833779, gnl|UG|Xl_S14220443, gnl|UG|Xl_S20966708, gnl|UG|Xl_S20119055, gnl|UG|Xl_S21627542, gnl|UG|Xl_S14922621, gnl|UG|Xl_S55517271
GO:0055001	muscle cell development	9.87498e-06	3.91116e-07	12	mdk-b, tm-4, Unknown, xtm4, Unknown, Unknown, tgfbi, LOC398550, Unknown, Unknown, Unknown, Unknown	gnl|UG|Xl_S15687907, gnl|UG|Xl_S13820914, gnl|UG|Xl_S14742597, gnl|UG|Xl_S22511878, gnl|UG|Xl_S16907199, gnl|UG|Xl_S13803061, gnl|UG|Xl_S20966708, gnl|UG|Xl_S20119055, gnl|UG|Xl_S14922621, gnl|UG|Xl_S35782463, gnl|UG|Xl_S13589612, gnl|UG|Xl_S14925862
GO:0055002	striated muscle cell development	9.87498e-06	3.91116e-07	12	mdk-b, tm-4, Unknown, xtm4, Unknown, Unknown, tgfbi, LOC398550, Unknown, Unknown, Unknown, Unknown	gnl|UG|Xl_S15687907, gnl|UG|Xl_S13820914, gnl|UG|Xl_S14742597, gnl|UG|Xl_S22511878, gnl|UG|Xl_S16907199, gnl|UG|Xl_S13803061, gnl|UG|Xl_S20966708, gnl|UG|Xl_S20119055, gnl|UG|Xl_S14922621, gnl|UG|Xl_S35782463, gnl|UG|Xl_S13589612, gnl|UG|Xl_S14925862
GO:0031400	negative regulation of protein modification process	2.81269e-05	1.3005e-06	12	Unknown, cdc20, mad2l1, fbxo5-a, cdc20, MGC81153, fbxo5-b, Unknown, wwtr1, Unknown, Unknown, LOC443639	gnl|UG|Xl_S22811523, gnl|UG|Xl_S13831575, gnl|UG|Xl_S25080903, gnl|UG|Xl_S25815378, gnl|UG|Xl_S18976544, gnl|UG|Xl_S14232596, gnl|UG|Xl_S20756059, gnl|UG|Xl_S21313561, gnl|UG|Xl_S32648199, gnl|UG|Xl_S19656970, gnl|UG|Xl_S13822059, gnl|UG|Xl_S22514977
GO:0007610	behavior	2.81269e-05	1.3005e-06	12	Unknown, Unknown, wfs1, Unknown, LOC398664, Unknown, ptx3, Unknown, Unknown, Unknown, Unknown, Unknown	gnl|UG|Xl_S36662998, gnl|UG|Xl_S18974046, gnl|UG|Xl_S35372151, gnl|UG|Xl_S18976544, gnl|UG|Xl_S28473602, gnl|UG|Xl_S32649311, gnl|UG|Xl_S35849156, gnl|UG|Xl_S36163355, gnl|UG|Xl_S18079588, gnl|UG|Xl_S35847800, gnl|UG|Xl_S18084722, gnl|UG|Xl_S14227412
GO:0016032	viral reproduction	7.10818e-05	3.67656e-06	12	nup35, pfkfb1, Unknown, nup205, Unknown, nup160, rcc1-b, bcl2l11, Unknown, Unknown, Unknown, Unknown	gnl|UG|Xl_S13810945, gnl|UG|Xl_S14920666, gnl|UG|Xl_S13754175, gnl|UG|Xl_S26316793, gnl|UG|Xl_S20247710, gnl|UG|Xl_S21731643, gnl|UG|Xl_S32877374, gnl|UG|Xl_S14217645, gnl|UG|Xl_S22300487, gnl|UG|Xl_S27569472, gnl|UG|Xl_S35754992, gnl|UG|Xl_S13684602
GO:0043434	response to peptide hormone stimulus	0.000331941	2.07138e-05	12	rxra, Unknown, Unknown, Unknown, Unknown, Unknown, Unknown, Unknown, Unknown, Unknown, Unknown, Unknown	gnl|UG|Xl_S32411908, gnl|UG|Xl_S32409983, gnl|UG|Xl_S13589580, gnl|UG|Xl_S16992889, gnl|UG|Xl_S13809310, gnl|UG|Xl_S32414773, gnl|UG|Xl_S13802593, gnl|UG|Xl_S13683364, gnl|UG|Xl_S19656908, gnl|UG|Xl_S33345891, gnl|UG|Xl_S14964195, gnl|UG|Xl_S32409012
GO:0007409	axonogenesis	0.000591901	4.30918e-05	12	rxra, grn, Unknown, Unknown, cyfip1, Unknown, MGC98917, Unknown, Unknown, Unknown, Unknown, Unknown	gnl|UG|Xl_S32409983, gnl|UG|Xl_S13589580, gnl|UG|Xl_S14987552, gnl|UG|Xl_S13721864, gnl|UG|Xl_S26452253, gnl|UG|Xl_S33345948, gnl|UG|Xl_S35370195, gnl|UG|Xl_S23116175, gnl|UG|Xl_S14922621, gnl|UG|Xl_S32407202, gnl|UG|Xl_S32828257, gnl|UG|Xl_S21312902
GO:0009617	response to bacterium	0.000591901	4.30918e-05	12	mdk-b, Unknown, Unknown, Unknown, mgst1, sgms1, Unknown, Unknown, Unknown, Unknown, Unknown, Unknown	gnl|UG|Xl_S14216437, gnl|UG|Xl_S24228568, gnl|UG|Xl_S35786309, gnl|UG|Xl_S32414773, gnl|UG|Xl_S19656664, gnl|UG|Xl_S32648190, gnl|UG|Xl_S18084446, gnl|UG|Xl_S35789167, gnl|UG|Xl_S32648088, gnl|UG|Xl_S13589612, gnl|UG|Xl_S15220068, gnl|UG|Xl_S32409012
GO:0055072	iron ion homeostasis	0.000591901	4.30918e-05	12	fth1-b, tf-a, MGC68606, bdh2, LOC100036818, fth1-a, fth1a, Unknown, Unknown, Unknown, Unknown, Unknown	gnl|UG|Xl_S19674178, gnl|UG|Xl_S13589866, gnl|UG|Xl_S37223617, gnl|UG|Xl_S27569299, gnl|UG|Xl_S18980236, gnl|UG|Xl_S32400588, gnl|UG|Xl_S26453260, gnl|UG|Xl_S15806940, gnl|UG|Xl_S16916686, gnl|UG|Xl_S16291531, gnl|UG|Xl_S13810659, gnl|UG|Xl_S21619233
GO:0030099	myeloid cell differentiation	0.00108383	8.36923e-05	12	lyn, ets1-a, Unknown, LOC443666, Unknown, Unknown, LOC100037052, Unknown, Unknown, Unknown, MGC82961, Unknown	gnl|UG|Xl_S13589287, gnl|UG|Xl_S36163404, gnl|UG|Xl_S16992889, gnl|UG|Xl_S32649311, gnl|UG|Xl_S13721864, gnl|UG|Xl_S35786309, gnl|UG|Xl_S21561510, gnl|UG|Xl_S35752294, gnl|UG|Xl_S32648416, gnl|UG|Xl_S34325634, gnl|UG|Xl_S20755419, gnl|UG|Xl_S36163187
GO:0051170	nuclear import	0.00455779	0.000444805	12	mdfic, kpna2, sec61b, kpna2, Unknown, wwtr1, Unknown, nup205, Unknown, txnip, Unknown, Unknown	gnl|UG|Xl_S19133039, gnl|UG|Xl_S14216171, gnl|UG|Xl_S13591113, gnl|UG|Xl_S18975014, gnl|UG|Xl_S21731643, gnl|UG|Xl_S13810175, gnl|UG|Xl_S14218877, gnl|UG|Xl_S35761229, gnl|UG|Xl_S21313188, gnl|UG|Xl_S13831375, gnl|UG|Xl_S14231252, gnl|UG|Xl_S22514977
GO:0006606	protein import into nucleus	0.00455779	0.000444805	12	mdfic, kpna2, sec61b, kpna2, Unknown, wwtr1, Unknown, nup205, Unknown, txnip, Unknown, Unknown	gnl|UG|Xl_S19133039, gnl|UG|Xl_S14216171, gnl|UG|Xl_S13591113, gnl|UG|Xl_S18975014, gnl|UG|Xl_S21731643, gnl|UG|Xl_S13810175, gnl|UG|Xl_S14218877, gnl|UG|Xl_S35761229, gnl|UG|Xl_S21313188, gnl|UG|Xl_S13831375, gnl|UG|Xl_S14231252, gnl|UG|Xl_S22514977
GO:0002696	positive regulation of leukocyte activation	2.97004e-07	8.16667e-09	11	LOC495208, LOC398664, MGC69077, Unknown, Unknown, Unknown, Unknown, sash3, Unknown, Unknown, LOC443639	gnl|UG|Xl_S36662998, gnl|UG|Xl_S38675488, gnl|UG|Xl_S13813559, gnl|UG|Xl_S34316830, gnl|UG|Xl_S20966579, gnl|UG|Xl_S32649311, gnl|UG|Xl_S13809310, gnl|UG|Xl_S20756059, gnl|UG|Xl_S17668576, gnl|UG|Xl_S32648199, gnl|UG|Xl_S22245756
GO:0050867	positive regulation of cell activation	2.97004e-07	8.16667e-09	11	LOC495208, LOC398664, MGC69077, Unknown, Unknown, Unknown, Unknown, sash3, Unknown, Unknown, LOC443639	gnl|UG|Xl_S36662998, gnl|UG|Xl_S38675488, gnl|UG|Xl_S13813559, gnl|UG|Xl_S34316830, gnl|UG|Xl_S20966579, gnl|UG|Xl_S32649311, gnl|UG|Xl_S13809310, gnl|UG|Xl_S20756059, gnl|UG|Xl_S17668576, gnl|UG|Xl_S32648199, gnl|UG|Xl_S22245756
GO:0030048	actin filament-based movement	2.97004e-07	8.16667e-09	11	wasf2, tm-4, tpm2-a, tpm4b, Unknown, xtm4, Unknown, Unknown, Unknown, Unknown, Unknown	gnl|UG|Xl_S16181801, gnl|UG|Xl_S14911626, gnl|UG|Xl_S15687907, gnl|UG|Xl_S13721864, gnl|UG|Xl_S13820914, gnl|UG|Xl_S16907199, gnl|UG|Xl_S32648416, gnl|UG|Xl_S20966708, gnl|UG|Xl_S20119055, gnl|UG|Xl_S14922621, gnl|UG|Xl_S16291558
GO:0019935	cyclic-nucleotide-mediated signaling	2.97004e-07	8.16667e-09	11	wasf2, Unknown, Unknown, LOC398664, Unknown, p2y11, Unknown, Unknown, Unknown, Unknown, Unknown	gnl|UG|Xl_S36662998, gnl|UG|Xl_S14216171, gnl|UG|Xl_S14911626, gnl|UG|Xl_S26452253, gnl|UG|Xl_S13810175, gnl|UG|Xl_S35847800, gnl|UG|Xl_S30132089, gnl|UG|Xl_S21929379, gnl|UG|Xl_S35844199, gnl|UG|Xl_S16624309, gnl|UG|Xl_S14231252
GO:0042493	response to drug	2.97004e-07	8.16667e-09	11	Unknown, Unknown, mgst1, Unknown, Unknown, Unknown, txnip, Unknown, Unknown, Unknown, Unknown	gnl|UG|Xl_S45452008, gnl|UG|Xl_S25815378, gnl|UG|Xl_S32649311, gnl|UG|Xl_S18975014, gnl|UG|Xl_S32414773, gnl|UG|Xl_S14218877, gnl|UG|Xl_S18980227, gnl|UG|Xl_S13816006, gnl|UG|Xl_S21313188, gnl|UG|Xl_S15220068, gnl|UG|Xl_S32409012
GO:0019221	cytokine-mediated signaling pathway	2.97004e-07	8.16667e-09	11	Unknown, Unknown, Unknown, Unknown, Unknown, Unknown, Unknown, Unknown, Unknown, Unknown, LOC443639	gnl|UG|Xl_S13824488, gnl|UG|Xl_S14927079, gnl|UG|Xl_S20756059, gnl|UG|Xl_S13621986, gnl|UG|Xl_S32414773, gnl|UG|Xl_S32648199, gnl|UG|Xl_S32648190, gnl|UG|Xl_S15623868, gnl|UG|Xl_S18084446, gnl|UG|Xl_S19656908, gnl|UG|Xl_S32409012
GO:0002443	leukocyte mediated immunity	2.44512e-06	8.15157e-08	11	LOC495208, Unknown, Unknown, Unknown, fcrg2, c3, Unknown, sash3, Unknown, Unknown, LOC443639	gnl|UG|Xl_S38675488, gnl|UG|Xl_S25817881, gnl|UG|Xl_S13813559, gnl|UG|Xl_S13809310, gnl|UG|Xl_S20756059, gnl|UG|Xl_S35791241, gnl|UG|Xl_S32648199, gnl|UG|Xl_S28473541, gnl|UG|Xl_S16625163, gnl|UG|Xl_S35789167, gnl|UG|Xl_S22245756
GO:0002521	leukocyte differentiation	1.067e-05	4.40845e-07	11	LOC495208, Unknown, Unknown, sash3, Unknown, Unknown, Unknown, Unknown, Unknown, Unknown, LOC443639	gnl|UG|Xl_S38675488, gnl|UG|Xl_S15811171, gnl|UG|Xl_S20966579, gnl|UG|Xl_S16992889, gnl|UG|Xl_S32649311, gnl|UG|Xl_S13721864, gnl|UG|Xl_S20756059, gnl|UG|Xl_S32648199, gnl|UG|Xl_S32648416, gnl|UG|Xl_S35785045, gnl|UG|Xl_S22245756
GO:0042110	T cell activation	1.067e-05	4.40845e-07	11	LOC495208, MGC69077, Unknown, Unknown, Unknown, sash3, Unknown, Unknown, Unknown, Unknown, LOC443639	gnl|UG|Xl_S38675488, gnl|UG|Xl_S13813559, gnl|UG|Xl_S34316830, gnl|UG|Xl_S20966579, gnl|UG|Xl_S32649311, gnl|UG|Xl_S20756059, gnl|UG|Xl_S17668576, gnl|UG|Xl_S32648199, gnl|UG|Xl_S32648416, gnl|UG|Xl_S32650614, gnl|UG|Xl_S22245756
GO:0006200	ATP catabolic process	1.067e-05	4.40845e-07	11	mcm2, mcm5-a, mcm4-a, mcm4-b, mcm7-a, Unknown, mcm5-b, Unknown, Unknown, Unknown, Unknown	gnl|UG|Xl_S45452008, gnl|UG|Xl_S17058403, gnl|UG|Xl_S13589855, gnl|UG|Xl_S13589830, gnl|UG|Xl_S13721864, gnl|UG|Xl_S13590624, gnl|UG|Xl_S13590623, gnl|UG|Xl_S13590622, gnl|UG|Xl_S32648416, gnl|UG|Xl_S33345891, gnl|UG|Xl_S34318170
GO:0090329	regulation of DNA-dependent DNA replication	0.000100761	5.34503e-06	11	mcm2, mcm5-a, mcm4-a, mcm4-b, mcm7-b, mcm6.2-a, mcm6.2-b, tipin, mcm3, mcm7-a, mcm5-b	gnl|UG|Xl_S17058403, gnl|UG|Xl_S13831231, gnl|UG|Xl_S13589855, gnl|UG|Xl_S13589830, gnl|UG|Xl_S20755973, gnl|UG|Xl_S13831495, gnl|UG|Xl_S13590627, gnl|UG|Xl_S13590624, gnl|UG|Xl_S13590623, gnl|UG|Xl_S13590622, gnl|UG|Xl_S26653041
GO:0006879	cellular iron ion homeostasis	0.000234125	1.4243e-05	11	fth1-b, tf-a, MGC68606, LOC100036818, fth1-a, fth1a, Unknown, Unknown, Unknown, Unknown, Unknown	gnl|UG|Xl_S19674178, gnl|UG|Xl_S13589866, gnl|UG|Xl_S37223617, gnl|UG|Xl_S18980236, gnl|UG|Xl_S32400588, gnl|UG|Xl_S26453260, gnl|UG|Xl_S15806940, gnl|UG|Xl_S16916686, gnl|UG|Xl_S16291531, gnl|UG|Xl_S13810659, gnl|UG|Xl_S21619233
GO:0002253	activation of immune response	0.000505229	3.36148e-05	11	LOC495208, Unknown, LOC397725, c1s, Unknown, cfp, Unknown, Unknown, c3, Unknown, LOC443639	gnl|UG|Xl_S24228568, gnl|UG|Xl_S32649311, gnl|UG|Xl_S20756059, gnl|UG|Xl_S25813054, gnl|UG|Xl_S32648199, gnl|UG|Xl_S28473541, gnl|UG|Xl_S22336420, gnl|UG|Xl_S18084446, gnl|UG|Xl_S13589384, gnl|UG|Xl_S21313426, gnl|UG|Xl_S22245756
GO:0048738	cardiac muscle tissue development	0.000937899	7.20227e-05	11	rxra, tm-4, ppp1r13l, Unknown, xtm4, Unknown, Unknown, LOC100137612, LOC398550, Unknown, Unknown	gnl|UG|Xl_S13589580, gnl|UG|Xl_S15687907, gnl|UG|Xl_S13820914, gnl|UG|Xl_S14742597, gnl|UG|Xl_S16907199, gnl|UG|Xl_S20966708, gnl|UG|Xl_S20119055, gnl|UG|Xl_S21627542, gnl|UG|Xl_S14922621, gnl|UG|Xl_S19874542, gnl|UG|Xl_S14925862
GO:0009072	aromatic amino acid family metabolic process	0.00176258	0.000142573	11	MGC68535, ptpla, Unknown, hpd, tat, hgd, Unknown, Unknown, kmo, th, LOC443639	gnl|UG|Xl_S32396619, gnl|UG|Xl_S21938796, gnl|UG|Xl_S22245954, gnl|UG|Xl_S20756059, gnl|UG|Xl_S32648199, gnl|UG|Xl_S20966734, gnl|UG|Xl_S21561479, gnl|UG|Xl_S36163508, gnl|UG|Xl_S27569195, gnl|UG|Xl_S17527717, gnl|UG|Xl_S32403437
GO:0007160	cell-matrix adhesion	0.00279659	0.00026416	11	pxn, itgb2-b, itgb6, LOC398664, nid2, plekha2, parvg, bcl2l11, Unknown, Unknown, Unknown	gnl|UG|Xl_S36662998, gnl|UG|Xl_S13797855, gnl|UG|Xl_S36163405, gnl|UG|Xl_S17058398, gnl|UG|Xl_S22245939, gnl|UG|Xl_S13589752, gnl|UG|Xl_S18977144, gnl|UG|Xl_S32397855, gnl|UG|Xl_S35728496, gnl|UG|Xl_S27569472, gnl|UG|Xl_S22612921
GO:0000910	cytokinesis	0.00751885	0.000772048	11	aurkb-b, incenp-a, aurkb-a, Unknown, Unknown, plk1, Unknown, Unknown, Unknown, prc1, Unknown	gnl|UG|Xl_S13824768, gnl|UG|Xl_S14742630, gnl|UG|Xl_S13590742, gnl|UG|Xl_S13791834, gnl|UG|Xl_S13721864, gnl|UG|Xl_S16552364, gnl|UG|Xl_S13590604, gnl|UG|Xl_S13820507, gnl|UG|Xl_S32648416, gnl|UG|Xl_S21313473, gnl|UG|Xl_S20755401
GO:0071495	cellular response to endogenous stimulus	0.030258	0.00411232	11	rxra, Unknown, Unknown, Unknown, Unknown, Unknown, Unknown, Unknown, Unknown, Unknown, Unknown	gnl|UG|Xl_S32411908, gnl|UG|Xl_S13589580, gnl|UG|Xl_S32414773, gnl|UG|Xl_S13683364, gnl|UG|Xl_S18974865, gnl|UG|Xl_S19656908, gnl|UG|Xl_S32397855, gnl|UG|Xl_S14922621, gnl|UG|Xl_S32407202, gnl|UG|Xl_S14964195, gnl|UG|Xl_S32409012
GO:0006887	exocytosis	0.0376025	0.00580072	11	Unknown, Unknown, trim72, ociad2, Unknown, Unknown, Unknown, Unknown, Unknown, Unknown, Unknown	gnl|UG|Xl_S25817881, gnl|UG|Xl_S19561153, gnl|UG|Xl_S13809310, gnl|UG|Xl_S35777671, gnl|UG|Xl_S35791241, gnl|UG|Xl_S16907157, gnl|UG|Xl_S35370195, gnl|UG|Xl_S13810175, gnl|UG|Xl_S15624990, gnl|UG|Xl_S22526064, gnl|UG|Xl_S35789167
GO:0030216	keratinocyte differentiation	1.43234e-06	4.44864e-08	10	Unknown, LOC414515, yap1, Unknown, txnip, Unknown, Unknown, Unknown, Unknown, Unknown	gnl|UG|Xl_S14228795, gnl|UG|Xl_S36663047, gnl|UG|Xl_S18975014, gnl|UG|Xl_S19609819, gnl|UG|Xl_S14218877, gnl|UG|Xl_S18086962, gnl|UG|Xl_S21313188, gnl|UG|Xl_S13802800, gnl|UG|Xl_S55517271, gnl|UG|Xl_S20966395
GO:0007187	G-protein signaling, coupled to cyclic nucleotide second messenger	1.43234e-06	4.44864e-08	10	wasf2, Unknown, Unknown, Unknown, p2y11, Unknown, Unknown, Unknown, Unknown, Unknown	gnl|UG|Xl_S14216171, gnl|UG|Xl_S14911626, gnl|UG|Xl_S26452253, gnl|UG|Xl_S13810175, gnl|UG|Xl_S35847800, gnl|UG|Xl_S30132089, gnl|UG|Xl_S21929379, gnl|UG|Xl_S35844199, gnl|UG|Xl_S16624309, gnl|UG|Xl_S14231252
GO:0000236	mitotic prometaphase	1.43234e-06	4.44864e-08	10	pmf1, cenpl, cdc20, Unknown, cdc20, nup160, Unknown, Unknown, Unknown, Unknown	gnl|UG|Xl_S35757595, gnl|UG|Xl_S13831575, gnl|UG|Xl_S20247710, gnl|UG|Xl_S21313561, gnl|UG|Xl_S19656659, gnl|UG|Xl_S34871839, gnl|UG|Xl_S13820507, gnl|UG|Xl_S18079823, gnl|UG|Xl_S14221589, gnl|UG|Xl_S13822059
GO:0045785	positive regulation of cell adhesion	1.01473e-05	4.07684e-07	10	LOC398664, plekha2, Unknown, Unknown, Unknown, Unknown, Unknown, xtm4, Unknown, Unknown	gnl|UG|Xl_S14228143, gnl|UG|Xl_S36662998, gnl|UG|Xl_S25815378, gnl|UG|Xl_S15687907, gnl|UG|Xl_S20966579, gnl|UG|Xl_S32649311, gnl|UG|Xl_S15826300, gnl|UG|Xl_S13809310, gnl|UG|Xl_S20119055, gnl|UG|Xl_S22612921
GO:0009743	response to carbohydrate stimulus	1.01473e-05	4.07684e-07	10	Unknown, Unknown, LOC398664, Unknown, MGC98917, Unknown, txnip, Unknown, Unknown, Unknown	gnl|UG|Xl_S36662998, gnl|UG|Xl_S18975014, gnl|UG|Xl_S14218877, gnl|UG|Xl_S13802593, gnl|UG|Xl_S13683364, gnl|UG|Xl_S32650735, gnl|UG|Xl_S35370414, gnl|UG|Xl_S26460386, gnl|UG|Xl_S21313188, gnl|UG|Xl_S23116175
GO:0009913	epidermal cell differentiation	4.12346e-05	2.03852e-06	10	Unknown, LOC414515, yap1, Unknown, txnip, Unknown, Unknown, Unknown, Unknown, Unknown	gnl|UG|Xl_S14228795, gnl|UG|Xl_S36663047, gnl|UG|Xl_S18975014, gnl|UG|Xl_S19609819, gnl|UG|Xl_S14218877, gnl|UG|Xl_S18086962, gnl|UG|Xl_S21313188, gnl|UG|Xl_S13802800, gnl|UG|Xl_S55517271, gnl|UG|Xl_S20966395
GO:0010638	positive regulation of organelle organization	4.12346e-05	2.03852e-06	10	Unknown, cdca5-a, plk1, MGC69077, plk4, Unknown, bcl2l11, xtm4, Unknown, Unknown	gnl|UG|Xl_S15687907, gnl|UG|Xl_S32651624, gnl|UG|Xl_S32649311, gnl|UG|Xl_S17519044, gnl|UG|Xl_S17668576, gnl|UG|Xl_S24517538, gnl|UG|Xl_S13590604, gnl|UG|Xl_S35370414, gnl|UG|Xl_S20119055, gnl|UG|Xl_S27569472
GO:0042542	response to hydrogen peroxide	4.12346e-05	2.03852e-06	10	Unknown, LOC100125664, Unknown, Unknown, Unknown, Unknown, txnip, Unknown, Unknown, Unknown	gnl|UG|Xl_S32409983, gnl|UG|Xl_S14216437, gnl|UG|Xl_S34871919, gnl|UG|Xl_S13806077, gnl|UG|Xl_S13809310, gnl|UG|Xl_S18975014, gnl|UG|Xl_S32414773, gnl|UG|Xl_S14218877, gnl|UG|Xl_S21313188, gnl|UG|Xl_S32409012
GO:0051240	positive regulation of multicellular organismal process	0.000342879	2.1494e-05	10	Unknown, Unknown, Unknown, LOC398664, fcrg2, sash3, Unknown, xtm4, Unknown, Unknown	gnl|UG|Xl_S36662998, gnl|UG|Xl_S38675488, gnl|UG|Xl_S18976544, gnl|UG|Xl_S15687907, gnl|UG|Xl_S13603989, gnl|UG|Xl_S21929379, gnl|UG|Xl_S16625163, gnl|UG|Xl_S20119055, gnl|UG|Xl_S33345891, gnl|UG|Xl_S32650300
GO:0030174	regulation of DNA replication initiation	0.000342879	2.1494e-05	10	mcm2, mcm5-a, mcm4-a, mcm4-b, mcm7-b, mcm6.2-a, mcm6.2-b, mcm3, mcm7-a, mcm5-b	gnl|UG|Xl_S17058403, gnl|UG|Xl_S13831231, gnl|UG|Xl_S13589855, gnl|UG|Xl_S13589830, gnl|UG|Xl_S13831495, gnl|UG|Xl_S13590627, gnl|UG|Xl_S13590624, gnl|UG|Xl_S13590623, gnl|UG|Xl_S13590622, gnl|UG|Xl_S26653041
GO:0051297	centrosome organization	0.000707053	5.3792e-05	10	chek1, haus8, kif15-b, haus3, ccnf, plk1, Unknown, haus1, haus7, plk4	gnl|UG|Xl_S21313058, gnl|UG|Xl_S14222173, gnl|UG|Xl_S26316764, gnl|UG|Xl_S17519044, gnl|UG|Xl_S16552393, gnl|UG|Xl_S34872024, gnl|UG|Xl_S37438883, gnl|UG|Xl_S13590604, gnl|UG|Xl_S13591025, gnl|UG|Xl_S43236142
GO:0071496	cellular response to external stimulus	0.000707053	5.3792e-05	10	Unknown, dap, Unknown, Unknown, osr1, Unknown, Unknown, Unknown, Unknown, Unknown	gnl|UG|Xl_S14927079, gnl|UG|Xl_S32409983, gnl|UG|Xl_S25815378, gnl|UG|Xl_S34316830, gnl|UG|Xl_S19609819, gnl|UG|Xl_S19656908, gnl|UG|Xl_S13831052, gnl|UG|Xl_S14922621, gnl|UG|Xl_S20966395, gnl|UG|Xl_S55309244
GO:0052548	regulation of endopeptidase activity	0.000707053	5.3792e-05	10	dap, LOC398664, LOC496014, Unknown, Unknown, Unknown, Unknown, Unknown, Unknown, Unknown	gnl|UG|Xl_S36662998, gnl|UG|Xl_S18978786, gnl|UG|Xl_S25815378, gnl|UG|Xl_S15622214, gnl|UG|Xl_S32414773, gnl|UG|Xl_S26454394, gnl|UG|Xl_S13831052, gnl|UG|Xl_S14227412, gnl|UG|Xl_S19673402, gnl|UG|Xl_S32409012
GO:0018108	peptidyl-tyrosine phosphorylation	0.00149773	0.000119707	10	lyn, Unknown, MGC80946, Unknown, lif, Unknown, Unknown, Unknown, Unknown, LOC443639	gnl|UG|Xl_S35726542, gnl|UG|Xl_S13824488, gnl|UG|Xl_S13589287, gnl|UG|Xl_S25815378, gnl|UG|Xl_S20756059, gnl|UG|Xl_S32414773, gnl|UG|Xl_S32648199, gnl|UG|Xl_S32648190, gnl|UG|Xl_S20755862, gnl|UG|Xl_S32409012
GO:0018212	peptidyl-tyrosine modification	0.00149773	0.000119707	10	lyn, Unknown, MGC80946, Unknown, lif, Unknown, Unknown, Unknown, Unknown, LOC443639	gnl|UG|Xl_S35726542, gnl|UG|Xl_S13824488, gnl|UG|Xl_S13589287, gnl|UG|Xl_S25815378, gnl|UG|Xl_S20756059, gnl|UG|Xl_S32414773, gnl|UG|Xl_S32648199, gnl|UG|Xl_S32648190, gnl|UG|Xl_S20755862, gnl|UG|Xl_S32409012
GO:0007249	I-kappaB kinase/NF-kappaB cascade	0.00149773	0.000119707	10	Unknown, Unknown, Unknown, tnip2, Unknown, Unknown, Unknown, Unknown, Unknown, Unknown	gnl|UG|Xl_S14927079, gnl|UG|Xl_S14216171, gnl|UG|Xl_S14224013, gnl|UG|Xl_S20337238, gnl|UG|Xl_S34316830, gnl|UG|Xl_S35791241, gnl|UG|Xl_S32414773, gnl|UG|Xl_S13810175, gnl|UG|Xl_S14231252, gnl|UG|Xl_S32409012
GO:0010927	cellular component assembly involved in morphogenesis	0.00465929	0.000456038	10	tm-4, Unknown, Unknown, xtm4, Unknown, Unknown, LOC100137612, LOC398550, Unknown, Unknown	gnl|UG|Xl_S15687907, gnl|UG|Xl_S35773917, gnl|UG|Xl_S13820914, gnl|UG|Xl_S14742597, gnl|UG|Xl_S16907199, gnl|UG|Xl_S20966708, gnl|UG|Xl_S20119055, gnl|UG|Xl_S35782463, gnl|UG|Xl_S19874542, gnl|UG|Xl_S14925862
GO:0031396	regulation of protein ubiquitination	0.00465929	0.000456038	10	wfs1, cdc20, mad2l1, fbxo5-a, cdc20, plk1, MGC81153, fbxo5-b, Unknown, Unknown	gnl|UG|Xl_S22811523, gnl|UG|Xl_S13831575, gnl|UG|Xl_S25080903, gnl|UG|Xl_S14232596, gnl|UG|Xl_S28473602, gnl|UG|Xl_S21313561, gnl|UG|Xl_S13590604, gnl|UG|Xl_S19656970, gnl|UG|Xl_S13820507, gnl|UG|Xl_S13822059
GO:0031401	positive regulation of protein modification process	0.00771259	0.000804333	10	lyn, wfs1, cdc20, Unknown, cdc20, plk1, lif, Unknown, Unknown, Unknown	gnl|UG|Xl_S35726542, gnl|UG|Xl_S13589287, gnl|UG|Xl_S13831575, gnl|UG|Xl_S25815378, gnl|UG|Xl_S28473602, gnl|UG|Xl_S32649311, gnl|UG|Xl_S21313561, gnl|UG|Xl_S13590604, gnl|UG|Xl_S32648190, gnl|UG|Xl_S13820507
GO:0001503	ossification	0.00771259	0.000804333	10	Unknown, Unknown, ociad2, aspn, wwtr1, Unknown, Unknown, Unknown, Unknown, Unknown	gnl|UG|Xl_S32409983, gnl|UG|Xl_S25815378, gnl|UG|Xl_S22245973, gnl|UG|Xl_S32650195, gnl|UG|Xl_S20119104, gnl|UG|Xl_S13603989, gnl|UG|Xl_S15624990, gnl|UG|Xl_S33344462, gnl|UG|Xl_S35728496, gnl|UG|Xl_S22514977
GO:0031145	anaphase-promoting complex-dependent proteasomal ubiquitin-dependent protein catabolic process	0.00771259	0.000804333	10	cdc20, mad2l1, fbxo5-a, cdc20, ube2c, plk1, MGC81153, fbxo5-b, Unknown, Unknown	gnl|UG|Xl_S22811523, gnl|UG|Xl_S13831575, gnl|UG|Xl_S25080903, gnl|UG|Xl_S14232596, gnl|UG|Xl_S14221075, gnl|UG|Xl_S21313561, gnl|UG|Xl_S13590604, gnl|UG|Xl_S19656970, gnl|UG|Xl_S13820507, gnl|UG|Xl_S13822059
GO:0051235	maintenance of location	0.0109352	0.00134451	10	c6orf182, ociad2, Unknown, Unknown, Unknown, Unknown, Unknown, Unknown, kdelr2, Unknown	gnl|UG|Xl_S14216171, gnl|UG|Xl_S23254648, gnl|UG|Xl_S35370195, gnl|UG|Xl_S13810175, gnl|UG|Xl_S32648199, gnl|UG|Xl_S15624990, gnl|UG|Xl_S33345891, gnl|UG|Xl_S13822059, gnl|UG|Xl_S17527730, gnl|UG|Xl_S14231252
GO:0031023	microtubule organizing center organization	0.0109352	0.00134451	10	chek1, haus8, kif15-b, haus3, ccnf, plk1, Unknown, haus1, haus7, plk4	gnl|UG|Xl_S21313058, gnl|UG|Xl_S14222173, gnl|UG|Xl_S26316764, gnl|UG|Xl_S17519044, gnl|UG|Xl_S16552393, gnl|UG|Xl_S34872024, gnl|UG|Xl_S37438883, gnl|UG|Xl_S13590604, gnl|UG|Xl_S13591025, gnl|UG|Xl_S43236142
GO:0006575	cellular amino acid derivative metabolic process	0.0109352	0.00134451	10	hpgds-a, a2ld1, gsr, mgst1, MGC154434, gstp1, kmo, Unknown, Unknown, Unknown	gnl|UG|Xl_S15220660, gnl|UG|Xl_S34871916, gnl|UG|Xl_S21662520, gnl|UG|Xl_S13621986, gnl|UG|Xl_S24244288, gnl|UG|Xl_S13820558, gnl|UG|Xl_S19656908, gnl|UG|Xl_S18979916, gnl|UG|Xl_S27569195, gnl|UG|Xl_S15220068
GO:0042176	regulation of protein catabolic process	0.0170214	0.00214617	10	mad2l1, fbxo5-a, plk1, MGC81153, fbxo5-b, Unknown, Unknown, Unknown, Unknown, Unknown	gnl|UG|Xl_S22811523, gnl|UG|Xl_S14216171, gnl|UG|Xl_S25080903, gnl|UG|Xl_S14232596, gnl|UG|Xl_S13590604, gnl|UG|Xl_S13810175, gnl|UG|Xl_S19656970, gnl|UG|Xl_S13820507, gnl|UG|Xl_S18977143, gnl|UG|Xl_S14231252
GO:0006414	translational elongation	0.0170214	0.00214617	10	rplp0, MGC80163, Unknown, Unknown, MGC82961, Unknown, Unknown, Unknown, Unknown, Unknown	gnl|UG|Xl_S13810945, gnl|UG|Xl_S14227347, gnl|UG|Xl_S14920666, gnl|UG|Xl_S13754175, gnl|UG|Xl_S14228307, gnl|UG|Xl_S35772167, gnl|UG|Xl_S21561510, gnl|UG|Xl_S13792173, gnl|UG|Xl_S13831608, gnl|UG|Xl_S35754992
GO:0046165	alcohol biosynthetic process	0.0344792	0.00487299	10	Unknown, Unknown, pck2, Unknown, snrpg, th, Unknown, Unknown, Unknown, Unknown	gnl|UG|Xl_S32396619, gnl|UG|Xl_S20337285, gnl|UG|Xl_S14216405, gnl|UG|Xl_S19561153, gnl|UG|Xl_S14227299, gnl|UG|Xl_S35783041, gnl|UG|Xl_S14963563, gnl|UG|Xl_S13802593, gnl|UG|Xl_S13683364, gnl|UG|Xl_S36163508
GO:0046777	protein amino acid autophosphorylation	0.0344792	0.00487299	10	aurka, mastl, aurka-b, melk, MGC68754, syk, Unknown, Unknown, Unknown, Unknown	gnl|UG|Xl_S13590122, gnl|UG|Xl_S20966931, gnl|UG|Xl_S26455863, gnl|UG|Xl_S19656689, gnl|UG|Xl_S32837386, gnl|UG|Xl_S32648199, gnl|UG|Xl_S35370474, gnl|UG|Xl_S17744703, gnl|UG|Xl_S21057643, gnl|UG|Xl_S21313146
GO:0006778	porphyrin metabolic process	0.0344792	0.00487299	10	MGC68771, LOC443699, bdh2, urod, hmox1, Unknown, Unknown, Unknown, Unknown, Unknown	gnl|UG|Xl_S19674178, gnl|UG|Xl_S17537460, gnl|UG|Xl_S37223617, gnl|UG|Xl_S29721591, gnl|UG|Xl_S27569299, gnl|UG|Xl_S26453260, gnl|UG|Xl_S19656594, gnl|UG|Xl_S43236157, gnl|UG|Xl_S13810659, gnl|UG|Xl_S21619233
GO:0060828	regulation of Wnt receptor signaling pathway through beta-catenin	0.0418144	0.0069939	10	wnt5a, Unknown, nphp3, yap1, wwtr1, Unknown, Unknown, LOC100137612, Unknown, Unknown	gnl|UG|Xl_S13589286, gnl|UG|Xl_S32409983, gnl|UG|Xl_S25815378, gnl|UG|Xl_S21383298, gnl|UG|Xl_S26452253, gnl|UG|Xl_S32837386, gnl|UG|Xl_S13814118, gnl|UG|Xl_S55517271, gnl|UG|Xl_S22514977, gnl|UG|Xl_S19874542
GO:0006941	striated muscle contraction	6.36782e-06	2.42229e-07	9	tm-4, ppp1r13l, Unknown, xtm4, Unknown, Unknown, Unknown, Unknown, Unknown	gnl|UG|Xl_S15687907, gnl|UG|Xl_S13820914, gnl|UG|Xl_S16907199, gnl|UG|Xl_S20966708, gnl|UG|Xl_S20119055, gnl|UG|Xl_S33345891, gnl|UG|Xl_S21627542, gnl|UG|Xl_S14922621, gnl|UG|Xl_S14925862
GO:0051249	regulation of lymphocyte activation	6.36782e-06	2.42229e-07	9	LOC495208, MGC69077, Unknown, Unknown, Unknown, sash3, Unknown, Unknown, LOC443639	gnl|UG|Xl_S38675488, gnl|UG|Xl_S13813559, gnl|UG|Xl_S34316830, gnl|UG|Xl_S20966579, gnl|UG|Xl_S32649311, gnl|UG|Xl_S20756059, gnl|UG|Xl_S17668576, gnl|UG|Xl_S32648199, gnl|UG|Xl_S22245756
GO:0051251	positive regulation of lymphocyte activation	6.36782e-06	2.42229e-07	9	LOC495208, MGC69077, Unknown, Unknown, Unknown, sash3, Unknown, Unknown, LOC443639	gnl|UG|Xl_S38675488, gnl|UG|Xl_S13813559, gnl|UG|Xl_S34316830, gnl|UG|Xl_S20966579, gnl|UG|Xl_S32649311, gnl|UG|Xl_S20756059, gnl|UG|Xl_S17668576, gnl|UG|Xl_S32648199, gnl|UG|Xl_S22245756
GO:0010038	response to metal ion	4.12346e-05	2.02192e-06	9	rxra, Unknown, Unknown, Unknown, LOC398664, Unknown, txnip, Unknown, Unknown	gnl|UG|Xl_S36662998, gnl|UG|Xl_S13589580, gnl|UG|Xl_S14224013, gnl|UG|Xl_S18975014, gnl|UG|Xl_S14218877, gnl|UG|Xl_S13683364, gnl|UG|Xl_S21313188, gnl|UG|Xl_S14922621, gnl|UG|Xl_S34318170
GO:0033673	negative regulation of kinase activity	0.00015936	9.28596e-06	9	Unknown, Unknown, Unknown, wwtr1, Unknown, Unknown, Unknown, Unknown, LOC443639	gnl|UG|Xl_S25815378, gnl|UG|Xl_S20756059, gnl|UG|Xl_S13621986, gnl|UG|Xl_S18083090, gnl|UG|Xl_S32648199, gnl|UG|Xl_S13820507, gnl|UG|Xl_S19656908, gnl|UG|Xl_S32403437, gnl|UG|Xl_S22514977
GO:0051348	negative regulation of transferase activity	0.00015936	9.28596e-06	9	Unknown, Unknown, Unknown, wwtr1, Unknown, Unknown, Unknown, Unknown, LOC443639	gnl|UG|Xl_S25815378, gnl|UG|Xl_S20756059, gnl|UG|Xl_S13621986, gnl|UG|Xl_S18083090, gnl|UG|Xl_S32648199, gnl|UG|Xl_S13820507, gnl|UG|Xl_S19656908, gnl|UG|Xl_S32403437, gnl|UG|Xl_S22514977
GO:0006469	negative regulation of protein kinase activity	0.00015936	9.28596e-06	9	Unknown, Unknown, Unknown, wwtr1, Unknown, Unknown, Unknown, Unknown, LOC443639	gnl|UG|Xl_S25815378, gnl|UG|Xl_S20756059, gnl|UG|Xl_S13621986, gnl|UG|Xl_S18083090, gnl|UG|Xl_S32648199, gnl|UG|Xl_S13820507, gnl|UG|Xl_S19656908, gnl|UG|Xl_S32403437, gnl|UG|Xl_S22514977
GO:0001817	regulation of cytokine production	0.00015936	9.28596e-06	9	Unknown, LOC398664, fcrg2, Unknown, sash3, Unknown, Unknown, Unknown, Unknown	gnl|UG|Xl_S36662998, gnl|UG|Xl_S38675488, gnl|UG|Xl_S14222155, gnl|UG|Xl_S32649311, gnl|UG|Xl_S13621986, gnl|UG|Xl_S32648190, gnl|UG|Xl_S19656908, gnl|UG|Xl_S16625163, gnl|UG|Xl_S19560234
GO:0031347	regulation of defense response	0.00015936	9.28596e-06	9	Unknown, Unknown, Unknown, LOC443666, fcrg2, Unknown, Unknown, Unknown, LOC443639	gnl|UG|Xl_S13824488, gnl|UG|Xl_S14927079, gnl|UG|Xl_S24228568, gnl|UG|Xl_S20756059, gnl|UG|Xl_S32414773, gnl|UG|Xl_S18084446, gnl|UG|Xl_S16625163, gnl|UG|Xl_S20755419, gnl|UG|Xl_S32409012
GO:0060560	developmental growth involved in morphogenesis	0.000472424	3.10283e-05	9	grn, LOC398664, dcn, MGC83163, tax1bp3, cyfip1, Unknown, Unknown, Unknown	gnl|UG|Xl_S36662998, gnl|UG|Xl_S25815378, gnl|UG|Xl_S14987552, gnl|UG|Xl_S21383289, gnl|UG|Xl_S21696525, gnl|UG|Xl_S14922621, gnl|UG|Xl_S21057637, gnl|UG|Xl_S32828257, gnl|UG|Xl_S21312902
GO:0051439	regulation of ubiquitin-protein ligase activity during mitotic cell cycle	0.000472424	3.10283e-05	9	cdc20, mad2l1, fbxo5-a, cdc20, plk1, MGC81153, fbxo5-b, Unknown, Unknown	gnl|UG|Xl_S22811523, gnl|UG|Xl_S13831575, gnl|UG|Xl_S25080903, gnl|UG|Xl_S14232596, gnl|UG|Xl_S21313561, gnl|UG|Xl_S13590604, gnl|UG|Xl_S19656970, gnl|UG|Xl_S13820507, gnl|UG|Xl_S13822059
GO:0048608	reproductive structure development	0.00108733	8.42725e-05	9	rxra, mgst1, bcl2l11, Unknown, Unknown, Unknown, Unknown, Unknown, Unknown	gnl|UG|Xl_S13589580, gnl|UG|Xl_S25815378, gnl|UG|Xl_S26452253, gnl|UG|Xl_S35786309, gnl|UG|Xl_S32409422, gnl|UG|Xl_S14922621, gnl|UG|Xl_S32648088, gnl|UG|Xl_S15220068, gnl|UG|Xl_S27569472
GO:0030261	chromosome condensation	0.00108733	8.42725e-05	9	ncapg, smc4, smc2, ncapd2, ncapg2, ncaph, ncaph2, brrn1, Unknown	gnl|UG|Xl_S29750587, gnl|UG|Xl_S19606665, gnl|UG|Xl_S13590697, gnl|UG|Xl_S13590658, gnl|UG|Xl_S16552323, gnl|UG|Xl_S13590619, gnl|UG|Xl_S21735610, gnl|UG|Xl_S13589654, gnl|UG|Xl_S13589653
GO:0034330	cell junction organization	0.00231451	0.000197274	9	Unknown, Unknown, Unknown, Unknown, Unknown, Unknown, Unknown, Unknown, LOC443639	gnl|UG|Xl_S32651624, gnl|UG|Xl_S20756059, gnl|UG|Xl_S16985029, gnl|UG|Xl_S19609819, gnl|UG|Xl_S35370195, gnl|UG|Xl_S13810175, gnl|UG|Xl_S18086962, gnl|UG|Xl_S20966395, gnl|UG|Xl_S35728496
GO:0051346	negative regulation of hydrolase activity	0.00231451	0.000197274	9	Unknown, mastl, LOC398664, LOC496014, Unknown, Unknown, Unknown, Unknown, Unknown	gnl|UG|Xl_S36662998, gnl|UG|Xl_S18978786, gnl|UG|Xl_S25815378, gnl|UG|Xl_S32649311, gnl|UG|Xl_S19656689, gnl|UG|Xl_S26454394, gnl|UG|Xl_S14227412, gnl|UG|Xl_S16608511, gnl|UG|Xl_S19673402
GO:0051340	regulation of ligase activity	0.00424533	0.000412497	9	cdc20, mad2l1, fbxo5-a, cdc20, plk1, MGC81153, fbxo5-b, Unknown, Unknown	gnl|UG|Xl_S22811523, gnl|UG|Xl_S13831575, gnl|UG|Xl_S25080903, gnl|UG|Xl_S14232596, gnl|UG|Xl_S21313561, gnl|UG|Xl_S13590604, gnl|UG|Xl_S19656970, gnl|UG|Xl_S13820507, gnl|UG|Xl_S13822059
GO:0051438	regulation of ubiquitin-protein ligase activity	0.00424533	0.000412497	9	cdc20, mad2l1, fbxo5-a, cdc20, plk1, MGC81153, fbxo5-b, Unknown, Unknown	gnl|UG|Xl_S22811523, gnl|UG|Xl_S13831575, gnl|UG|Xl_S25080903, gnl|UG|Xl_S14232596, gnl|UG|Xl_S21313561, gnl|UG|Xl_S13590604, gnl|UG|Xl_S19656970, gnl|UG|Xl_S13820507, gnl|UG|Xl_S13822059
GO:0048589	developmental growth	0.00760656	0.00078894	9	grn, LOC398664, dcn, MGC83163, tax1bp3, cyfip1, Unknown, Unknown, Unknown	gnl|UG|Xl_S36662998, gnl|UG|Xl_S25815378, gnl|UG|Xl_S14987552, gnl|UG|Xl_S21383289, gnl|UG|Xl_S21696525, gnl|UG|Xl_S14922621, gnl|UG|Xl_S21057637, gnl|UG|Xl_S32828257, gnl|UG|Xl_S21312902
GO:0006022	aminoglycan metabolic process	0.00760656	0.00078894	9	MGC80644, ctbs, Unknown, dcn, lyg2, Unknown, Unknown, Unknown, Unknown	gnl|UG|Xl_S26464618, gnl|UG|Xl_S15218349, gnl|UG|Xl_S16181819, gnl|UG|Xl_S15688704, gnl|UG|Xl_S14920935, gnl|UG|Xl_S20755668, gnl|UG|Xl_S15826300, gnl|UG|Xl_S21619460, gnl|UG|Xl_S21696525
GO:0048872	homeostasis of number of cells	0.00760656	0.00078894	9	lyn, ets1-a, Unknown, MGC69077, Unknown, sash3, bcl2l11, MGC82961, Unknown	gnl|UG|Xl_S38675488, gnl|UG|Xl_S13589287, gnl|UG|Xl_S36163404, gnl|UG|Xl_S32649311, gnl|UG|Xl_S35786309, gnl|UG|Xl_S17668576, gnl|UG|Xl_S21561510, gnl|UG|Xl_S35752294, gnl|UG|Xl_S27569472
GO:0008643	carbohydrate transport	0.00760656	0.00078894	9	slc37a2, nup35, nup210, Unknown, slc2a12, slc2a10, nup205, nup160, Unknown	gnl|UG|Xl_S13831570, gnl|UG|Xl_S20247710, gnl|UG|Xl_S21731643, gnl|UG|Xl_S18079211, gnl|UG|Xl_S20755887, gnl|UG|Xl_S33345891, gnl|UG|Xl_S28473415, gnl|UG|Xl_S14964195, gnl|UG|Xl_S13684602
GO:0010948	negative regulation of cell cycle process	0.011349	0.00140346	9	chek1, cdc20, mad2l1, fbxo5-a, crlf3, cdc20, MGC81153, fbxo5-b, Unknown	gnl|UG|Xl_S22811523, gnl|UG|Xl_S13831575, gnl|UG|Xl_S25080903, gnl|UG|Xl_S14232596, gnl|UG|Xl_S14232503, gnl|UG|Xl_S21313561, gnl|UG|Xl_S19656970, gnl|UG|Xl_S13591025, gnl|UG|Xl_S13822059
GO:0006518	peptide metabolic process	0.0185403	0.00235089	9	dap, hpgds-a, gsr, mgst1, bdh2, MGC154434, gstp1, Unknown, Unknown	gnl|UG|Xl_S15220660, gnl|UG|Xl_S34871916, gnl|UG|Xl_S13621986, gnl|UG|Xl_S24244288, gnl|UG|Xl_S27569299, gnl|UG|Xl_S19656908, gnl|UG|Xl_S13831052, gnl|UG|Xl_S18979916, gnl|UG|Xl_S15220068
GO:0007091	mitotic metaphase/anaphase transition	0.0185403	0.00235089	9	cdc20, mad2l1, fbxo5-a, cdc20, plk1, MGC81153, fbxo5-b, Unknown, Unknown	gnl|UG|Xl_S22811523, gnl|UG|Xl_S13831575, gnl|UG|Xl_S25080903, gnl|UG|Xl_S14232596, gnl|UG|Xl_S21313561, gnl|UG|Xl_S13590604, gnl|UG|Xl_S19656970, gnl|UG|Xl_S13820507, gnl|UG|Xl_S13822059
GO:0009895	negative regulation of catabolic process	0.0376025	0.00570503	9	pabpc1l-b, mad2l1, fbxo5-a, dap, MGC81153, fbxo5-b, Unknown, Unknown, Unknown	gnl|UG|Xl_S22811523, gnl|UG|Xl_S14216171, gnl|UG|Xl_S25080903, gnl|UG|Xl_S14232596, gnl|UG|Xl_S13810175, gnl|UG|Xl_S19656970, gnl|UG|Xl_S13831052, gnl|UG|Xl_S14231252, gnl|UG|Xl_S20966612
GO:0006766	vitamin metabolic process	0.0376025	0.00570503	9	retsat, LOC443699, Unknown, kmo, Unknown, Unknown, Unknown, Unknown, Unknown	gnl|UG|Xl_S15826346, gnl|UG|Xl_S16627740, gnl|UG|Xl_S35835503, gnl|UG|Xl_S35369267, gnl|UG|Xl_S26460386, gnl|UG|Xl_S13813028, gnl|UG|Xl_S27569195, gnl|UG|Xl_S43236157, gnl|UG|Xl_S35168990
GO:0006916	anti-apoptosis	0.048179	0.00837418	9	Unknown, Unknown, Unknown, Unknown, Unknown, Unknown, Unknown, Unknown, Unknown	gnl|UG|Xl_S25815378, gnl|UG|Xl_S15622214, gnl|UG|Xl_S13621986, gnl|UG|Xl_S35373770, gnl|UG|Xl_S19656908, gnl|UG|Xl_S32836845, gnl|UG|Xl_S19673402, gnl|UG|Xl_S35728496, gnl|UG|Xl_S14224724
GO:0043624	cellular protein complex disassembly	0.048179	0.00837418	9	Unknown, xtm4, Unknown, Unknown, Unknown, Unknown, Unknown, Unknown, Unknown	gnl|UG|Xl_S13810945, gnl|UG|Xl_S14920666, gnl|UG|Xl_S15810313, gnl|UG|Xl_S15687907, gnl|UG|Xl_S32651624, gnl|UG|Xl_S13754175, gnl|UG|Xl_S14221589, gnl|UG|Xl_S20119055, gnl|UG|Xl_S35754992
GO:0034623	cellular macromolecular complex disassembly	0.048179	0.00837418	9	Unknown, xtm4, Unknown, Unknown, Unknown, Unknown, Unknown, Unknown, Unknown	gnl|UG|Xl_S13810945, gnl|UG|Xl_S14920666, gnl|UG|Xl_S15810313, gnl|UG|Xl_S15687907, gnl|UG|Xl_S32651624, gnl|UG|Xl_S13754175, gnl|UG|Xl_S14221589, gnl|UG|Xl_S20119055, gnl|UG|Xl_S35754992
GO:0032984	macromolecular complex disassembly	0.048179	0.00837418	9	Unknown, xtm4, Unknown, Unknown, Unknown, Unknown, Unknown, Unknown, Unknown	gnl|UG|Xl_S13810945, gnl|UG|Xl_S14920666, gnl|UG|Xl_S15810313, gnl|UG|Xl_S15687907, gnl|UG|Xl_S32651624, gnl|UG|Xl_S13754175, gnl|UG|Xl_S14221589, gnl|UG|Xl_S20119055, gnl|UG|Xl_S35754992
GO:0043241	protein complex disassembly	0.048179	0.00837418	9	Unknown, xtm4, Unknown, Unknown, Unknown, Unknown, Unknown, Unknown, Unknown	gnl|UG|Xl_S13810945, gnl|UG|Xl_S14920666, gnl|UG|Xl_S15810313, gnl|UG|Xl_S15687907, gnl|UG|Xl_S32651624, gnl|UG|Xl_S13754175, gnl|UG|Xl_S14221589, gnl|UG|Xl_S20119055, gnl|UG|Xl_S35754992
GO:0003015	heart process	2.81269e-05	1.31839e-06	8	tm-4, ppp1r13l, Unknown, xtm4, Unknown, Unknown, Unknown, Unknown	gnl|UG|Xl_S15687907, gnl|UG|Xl_S13820914, gnl|UG|Xl_S16907199, gnl|UG|Xl_S20966708, gnl|UG|Xl_S20119055, gnl|UG|Xl_S21627542, gnl|UG|Xl_S14922621, gnl|UG|Xl_S14925862
GO:0070252	actin-mediated cell contraction	2.81269e-05	1.31839e-06	8	tm-4, tpm2-a, tpm4b, Unknown, xtm4, Unknown, Unknown, Unknown	gnl|UG|Xl_S16181801, gnl|UG|Xl_S15687907, gnl|UG|Xl_S13820914, gnl|UG|Xl_S16907199, gnl|UG|Xl_S20966708, gnl|UG|Xl_S20119055, gnl|UG|Xl_S14922621, gnl|UG|Xl_S16291558
GO:0002697	regulation of immune effector process	2.81269e-05	1.31839e-06	8	LOC495208, Unknown, Unknown, fcrg2, Unknown, sash3, Unknown, LOC443639	gnl|UG|Xl_S38675488, gnl|UG|Xl_S25817881, gnl|UG|Xl_S13813559, gnl|UG|Xl_S13809310, gnl|UG|Xl_S20756059, gnl|UG|Xl_S32648199, gnl|UG|Xl_S16625163, gnl|UG|Xl_S22245756
GO:0002703	regulation of leukocyte mediated immunity	2.81269e-05	1.31839e-06	8	LOC495208, Unknown, Unknown, fcrg2, Unknown, sash3, Unknown, LOC443639	gnl|UG|Xl_S38675488, gnl|UG|Xl_S25817881, gnl|UG|Xl_S13813559, gnl|UG|Xl_S13809310, gnl|UG|Xl_S20756059, gnl|UG|Xl_S32648199, gnl|UG|Xl_S16625163, gnl|UG|Xl_S22245756
GO:0050863	regulation of T cell activation	2.81269e-05	1.31839e-06	8	MGC69077, Unknown, Unknown, Unknown, sash3, Unknown, Unknown, LOC443639	gnl|UG|Xl_S38675488, gnl|UG|Xl_S13813559, gnl|UG|Xl_S34316830, gnl|UG|Xl_S20966579, gnl|UG|Xl_S32649311, gnl|UG|Xl_S20756059, gnl|UG|Xl_S17668576, gnl|UG|Xl_S32648199
GO:0050870	positive regulation of T cell activation	2.81269e-05	1.31839e-06	8	MGC69077, Unknown, Unknown, Unknown, sash3, Unknown, Unknown, LOC443639	gnl|UG|Xl_S38675488, gnl|UG|Xl_S13813559, gnl|UG|Xl_S34316830, gnl|UG|Xl_S20966579, gnl|UG|Xl_S32649311, gnl|UG|Xl_S20756059, gnl|UG|Xl_S17668576, gnl|UG|Xl_S32648199
GO:0030049	muscle filament sliding	2.81269e-05	1.31839e-06	8	tm-4, tpm2-a, tpm4b, Unknown, xtm4, Unknown, Unknown, Unknown	gnl|UG|Xl_S16181801, gnl|UG|Xl_S15687907, gnl|UG|Xl_S13820914, gnl|UG|Xl_S16907199, gnl|UG|Xl_S20966708, gnl|UG|Xl_S20119055, gnl|UG|Xl_S14922621, gnl|UG|Xl_S16291558
GO:0030239	myofibril assembly	2.81269e-05	1.31839e-06	8	tm-4, Unknown, xtm4, Unknown, Unknown, LOC398550, Unknown, Unknown	gnl|UG|Xl_S15687907, gnl|UG|Xl_S13820914, gnl|UG|Xl_S14742597, gnl|UG|Xl_S16907199, gnl|UG|Xl_S20966708, gnl|UG|Xl_S20119055, gnl|UG|Xl_S35782463, gnl|UG|Xl_S14925862
GO:0033275	actin-myosin filament sliding	2.81269e-05	1.31839e-06	8	tm-4, tpm2-a, tpm4b, Unknown, xtm4, Unknown, Unknown, Unknown	gnl|UG|Xl_S16181801, gnl|UG|Xl_S15687907, gnl|UG|Xl_S13820914, gnl|UG|Xl_S16907199, gnl|UG|Xl_S20966708, gnl|UG|Xl_S20119055, gnl|UG|Xl_S14922621, gnl|UG|Xl_S16291558
GO:0060047	heart contraction	2.81269e-05	1.31839e-06	8	tm-4, ppp1r13l, Unknown, xtm4, Unknown, Unknown, Unknown, Unknown	gnl|UG|Xl_S15687907, gnl|UG|Xl_S13820914, gnl|UG|Xl_S16907199, gnl|UG|Xl_S20966708, gnl|UG|Xl_S20119055, gnl|UG|Xl_S21627542, gnl|UG|Xl_S14922621, gnl|UG|Xl_S14925862
GO:0060048	cardiac muscle contraction	2.81269e-05	1.31839e-06	8	tm-4, ppp1r13l, Unknown, xtm4, Unknown, Unknown, Unknown, Unknown	gnl|UG|Xl_S15687907, gnl|UG|Xl_S13820914, gnl|UG|Xl_S16907199, gnl|UG|Xl_S20966708, gnl|UG|Xl_S20119055, gnl|UG|Xl_S21627542, gnl|UG|Xl_S14922621, gnl|UG|Xl_S14925862
GO:0034284	response to monosaccharide stimulus	0.000166899	9.92765e-06	8	Unknown, Unknown, LOC398664, MGC98917, Unknown, txnip, Unknown, Unknown	gnl|UG|Xl_S36662998, gnl|UG|Xl_S18975014, gnl|UG|Xl_S14218877, gnl|UG|Xl_S13802593, gnl|UG|Xl_S13683364, gnl|UG|Xl_S32650735, gnl|UG|Xl_S21313188, gnl|UG|Xl_S23116175
GO:0009746	response to hexose stimulus	0.000166899	9.92765e-06	8	Unknown, Unknown, LOC398664, MGC98917, Unknown, txnip, Unknown, Unknown	gnl|UG|Xl_S36662998, gnl|UG|Xl_S18975014, gnl|UG|Xl_S14218877, gnl|UG|Xl_S13802593, gnl|UG|Xl_S13683364, gnl|UG|Xl_S32650735, gnl|UG|Xl_S21313188, gnl|UG|Xl_S23116175
GO:0009749	response to glucose stimulus	0.000166899	9.92765e-06	8	Unknown, Unknown, LOC398664, MGC98917, Unknown, txnip, Unknown, Unknown	gnl|UG|Xl_S36662998, gnl|UG|Xl_S18975014, gnl|UG|Xl_S14218877, gnl|UG|Xl_S13802593, gnl|UG|Xl_S13683364, gnl|UG|Xl_S32650735, gnl|UG|Xl_S21313188, gnl|UG|Xl_S23116175
GO:0051320	S phase	0.000166899	9.92765e-06	8	c10orf119, rpa3, pola1, crlf3, MGC80972, rpa3, rcc1-b, LOC100036853	gnl|UG|Xl_S13831290, gnl|UG|Xl_S21383334, gnl|UG|Xl_S20755626, gnl|UG|Xl_S26316793, gnl|UG|Xl_S14232503, gnl|UG|Xl_S36163374, gnl|UG|Xl_S22300489, gnl|UG|Xl_S43309326
GO:0002250	adaptive immune response	0.000166899	9.92765e-06	8	LOC495208, Unknown, Unknown, fcrg2, c3, sash3, Unknown, LOC443639	gnl|UG|Xl_S38675488, gnl|UG|Xl_S13813559, gnl|UG|Xl_S24228568, gnl|UG|Xl_S20756059, gnl|UG|Xl_S32648199, gnl|UG|Xl_S28473541, gnl|UG|Xl_S16625163, gnl|UG|Xl_S22245756
GO:0002460	adaptive immune response based on somatic recombination of immune receptors built from immunoglobulin superfamily domains	0.000166899	9.92765e-06	8	LOC495208, Unknown, Unknown, fcrg2, c3, sash3, Unknown, LOC443639	gnl|UG|Xl_S38675488, gnl|UG|Xl_S13813559, gnl|UG|Xl_S24228568, gnl|UG|Xl_S20756059, gnl|UG|Xl_S32648199, gnl|UG|Xl_S28473541, gnl|UG|Xl_S16625163, gnl|UG|Xl_S22245756
GO:0022415	viral reproductive process	0.000574102	4.15506e-05	8	pfkfb1, Unknown, Unknown, bcl2l11, Unknown, Unknown, Unknown, Unknown	gnl|UG|Xl_S13810945, gnl|UG|Xl_S14920666, gnl|UG|Xl_S13754175, gnl|UG|Xl_S32877374, gnl|UG|Xl_S14217645, gnl|UG|Xl_S22300487, gnl|UG|Xl_S27569472, gnl|UG|Xl_S35754992
GO:0044419	interspecies interaction between organisms	0.000574102	4.15506e-05	8	Unknown, Unknown, bcl2l11, Unknown, Unknown, Unknown, Unknown, Unknown	gnl|UG|Xl_S13810945, gnl|UG|Xl_S32414773, gnl|UG|Xl_S25820168, gnl|UG|Xl_S15623868, gnl|UG|Xl_S32877374, gnl|UG|Xl_S27569472, gnl|UG|Xl_S14216843, gnl|UG|Xl_S32409012
GO:0042113	B cell activation	0.00158786	0.00012759	8	LOC495208, skap2-a, skap2-b, Unknown, Unknown, sash3, Unknown, LOC443639	gnl|UG|Xl_S22245719, gnl|UG|Xl_S38675488, gnl|UG|Xl_S16992889, gnl|UG|Xl_S32649311, gnl|UG|Xl_S20756059, gnl|UG|Xl_S32648199, gnl|UG|Xl_S22300597, gnl|UG|Xl_S22245756
GO:0045839	negative regulation of mitosis	0.00334484	0.000320712	8	chek1, cdc20, mad2l1, fbxo5-a, cdc20, MGC81153, fbxo5-b, Unknown	gnl|UG|Xl_S22811523, gnl|UG|Xl_S13831575, gnl|UG|Xl_S25080903, gnl|UG|Xl_S14232596, gnl|UG|Xl_S21313561, gnl|UG|Xl_S19656970, gnl|UG|Xl_S13591025, gnl|UG|Xl_S13822059
GO:0000724	double-strand break repair via homologous recombination	0.00334484	0.000320712	8	chek1, rpa3, c12orf48, c10orf78, rpa3, Unknown, c6orf167, LOC100036853	gnl|UG|Xl_S21383334, gnl|UG|Xl_S36163374, gnl|UG|Xl_S42160902, gnl|UG|Xl_S18980227, gnl|UG|Xl_S13591025, gnl|UG|Xl_S21561430, gnl|UG|Xl_S22300489, gnl|UG|Xl_S28473411
GO:0000725	recombinational repair	0.00334484	0.000320712	8	chek1, rpa3, c12orf48, c10orf78, rpa3, Unknown, c6orf167, LOC100036853	gnl|UG|Xl_S21383334, gnl|UG|Xl_S36163374, gnl|UG|Xl_S42160902, gnl|UG|Xl_S18980227, gnl|UG|Xl_S13591025, gnl|UG|Xl_S21561430, gnl|UG|Xl_S22300489, gnl|UG|Xl_S28473411
GO:0051784	negative regulation of nuclear division	0.00334484	0.000320712	8	chek1, cdc20, mad2l1, fbxo5-a, cdc20, MGC81153, fbxo5-b, Unknown	gnl|UG|Xl_S22811523, gnl|UG|Xl_S13831575, gnl|UG|Xl_S25080903, gnl|UG|Xl_S14232596, gnl|UG|Xl_S21313561, gnl|UG|Xl_S19656970, gnl|UG|Xl_S13591025, gnl|UG|Xl_S13822059
GO:0010952	positive regulation of peptidase activity	0.00334484	0.000320712	8	dap, pcolce2, Unknown, Unknown, Unknown, Unknown, Unknown, Unknown	gnl|UG|Xl_S25815378, gnl|UG|Xl_S15622214, gnl|UG|Xl_S16181766, gnl|UG|Xl_S32414773, gnl|UG|Xl_S25820168, gnl|UG|Xl_S13831052, gnl|UG|Xl_S35728496, gnl|UG|Xl_S32409012
GO:0046942	carboxylic acid transport	0.00334484	0.000320712	8	slc38a10, Unknown, LOC398664, Unknown, Unknown, Unknown, Unknown, Unknown	gnl|UG|Xl_S36662998, gnl|UG|Xl_S17058389, gnl|UG|Xl_S13823574, gnl|UG|Xl_S26459535, gnl|UG|Xl_S13816006, gnl|UG|Xl_S13813028, gnl|UG|Xl_S35729593, gnl|UG|Xl_S18078310
GO:0015849	organic acid transport	0.00334484	0.000320712	8	slc38a10, Unknown, LOC398664, Unknown, Unknown, Unknown, Unknown, Unknown	gnl|UG|Xl_S36662998, gnl|UG|Xl_S17058389, gnl|UG|Xl_S13823574, gnl|UG|Xl_S26459535, gnl|UG|Xl_S13816006, gnl|UG|Xl_S13813028, gnl|UG|Xl_S35729593, gnl|UG|Xl_S18078310
GO:0031668	cellular response to extracellular stimulus	0.00688134	0.000699016	8	dap, Unknown, osr1, Unknown, Unknown, Unknown, Unknown, Unknown	gnl|UG|Xl_S32409983, gnl|UG|Xl_S25815378, gnl|UG|Xl_S19609819, gnl|UG|Xl_S19656908, gnl|UG|Xl_S13831052, gnl|UG|Xl_S14922621, gnl|UG|Xl_S20966395, gnl|UG|Xl_S55309244
GO:0051272	positive regulation of cellular component movement	0.00688134	0.000699016	8	Unknown, LOC398664, MGC69077, Unknown, Unknown, Unknown, Unknown, Unknown	gnl|UG|Xl_S36662998, gnl|UG|Xl_S32409983, gnl|UG|Xl_S14216437, gnl|UG|Xl_S32649311, gnl|UG|Xl_S13809310, gnl|UG|Xl_S17668576, gnl|UG|Xl_S35847800, gnl|UG|Xl_S35789167
GO:2000147	positive regulation of cell motility	0.00688134	0.000699016	8	Unknown, LOC398664, MGC69077, Unknown, Unknown, Unknown, Unknown, Unknown	gnl|UG|Xl_S36662998, gnl|UG|Xl_S32409983, gnl|UG|Xl_S14216437, gnl|UG|Xl_S32649311, gnl|UG|Xl_S13809310, gnl|UG|Xl_S17668576, gnl|UG|Xl_S35847800, gnl|UG|Xl_S35789167
GO:0030335	positive regulation of cell migration	0.00688134	0.000699016	8	Unknown, LOC398664, MGC69077, Unknown, Unknown, Unknown, Unknown, Unknown	gnl|UG|Xl_S36662998, gnl|UG|Xl_S32409983, gnl|UG|Xl_S14216437, gnl|UG|Xl_S32649311, gnl|UG|Xl_S13809310, gnl|UG|Xl_S17668576, gnl|UG|Xl_S35847800, gnl|UG|Xl_S35789167
GO:0006308	DNA catabolic process	0.00688134	0.000699016	8	rpa3, rbbp8, pnkp, Unknown, haus7, rpa3, dnase1l1, LOC100036853	gnl|UG|Xl_S21383334, gnl|UG|Xl_S36163374, gnl|UG|Xl_S36163330, gnl|UG|Xl_S20756020, gnl|UG|Xl_S42160972, gnl|UG|Xl_S14217645, gnl|UG|Xl_S43236142, gnl|UG|Xl_S22300489
GO:2000602	regulation of interphase of mitotic cell cycle	0.00688134	0.000699016	8	MGC68601, crlf3, Unknown, ccnb2, rcc1-b, Unknown, Unknown, LOC443639	gnl|UG|Xl_S15622214, gnl|UG|Xl_S26316793, gnl|UG|Xl_S26316777, gnl|UG|Xl_S14232503, gnl|UG|Xl_S20756059, gnl|UG|Xl_S18077625, gnl|UG|Xl_S13820103, gnl|UG|Xl_S17527712
GO:0042445	hormone metabolic process	0.00688134	0.000699016	8	Unknown, Unknown, dio2, retsat, MGC84258, Unknown, Unknown, Unknown	gnl|UG|Xl_S18976544, gnl|UG|Xl_S13683490, gnl|UG|Xl_S35835503, gnl|UG|Xl_S35369267, gnl|UG|Xl_S21735648, gnl|UG|Xl_S32409422, gnl|UG|Xl_S32650300, gnl|UG|Xl_S35168990
GO:0007093	mitotic cell cycle checkpoint	0.0110878	0.00136801	8	cdc20, mad2l1, Unknown, cdc20, MGC81153, zwilch, Unknown, Unknown	gnl|UG|Xl_S13831575, gnl|UG|Xl_S14232596, gnl|UG|Xl_S15622214, gnl|UG|Xl_S20247702, gnl|UG|Xl_S21313561, gnl|UG|Xl_S19656970, gnl|UG|Xl_S18079823, gnl|UG|Xl_S13822059
GO:0030162	regulation of proteolysis	0.0190794	0.00246002	8	wfs1, mad2l1, fbxo5-a, LOC398664, plk1, MGC81153, fbxo5-b, Unknown	gnl|UG|Xl_S36662998, gnl|UG|Xl_S22811523, gnl|UG|Xl_S25080903, gnl|UG|Xl_S14232596, gnl|UG|Xl_S28473602, gnl|UG|Xl_S13590604, gnl|UG|Xl_S19656970, gnl|UG|Xl_S13820507
GO:0040017	positive regulation of locomotion	0.0190794	0.00246002	8	Unknown, LOC398664, MGC69077, Unknown, Unknown, Unknown, Unknown, Unknown	gnl|UG|Xl_S36662998, gnl|UG|Xl_S32409983, gnl|UG|Xl_S14216437, gnl|UG|Xl_S32649311, gnl|UG|Xl_S13809310, gnl|UG|Xl_S17668576, gnl|UG|Xl_S35847800, gnl|UG|Xl_S35789167
GO:0032844	regulation of homeostatic process	0.0190794	0.00246002	8	ets1-a, Unknown, Unknown, ube2c, Unknown, Unknown, Unknown, Unknown	gnl|UG|Xl_S36163404, gnl|UG|Xl_S14221075, gnl|UG|Xl_S32649311, gnl|UG|Xl_S35786309, gnl|UG|Xl_S13603989, gnl|UG|Xl_S32648199, gnl|UG|Xl_S35752294, gnl|UG|Xl_S32650735
GO:0000086	G2/M transition of mitotic cell cycle	0.0190794	0.00246002	8	MGC68601, mastl, Unknown, plk1, Unknown, ccnb2, Unknown, Unknown	gnl|UG|Xl_S26316777, gnl|UG|Xl_S14923534, gnl|UG|Xl_S35777671, gnl|UG|Xl_S13590604, gnl|UG|Xl_S19656689, gnl|UG|Xl_S13820507, gnl|UG|Xl_S18077625, gnl|UG|Xl_S17527712
GO:0090090	negative regulation of Wnt receptor signaling pathway through beta-catenin	0.030258	0.00413109	8	wnt5a, Unknown, nphp3, wwtr1, Unknown, Unknown, LOC100137612, Unknown	gnl|UG|Xl_S13589286, gnl|UG|Xl_S25815378, gnl|UG|Xl_S21383298, gnl|UG|Xl_S26452253, gnl|UG|Xl_S32837386, gnl|UG|Xl_S13814118, gnl|UG|Xl_S22514977, gnl|UG|Xl_S19874542
GO:0070507	regulation of microtubule cytoskeleton organization	0.030258	0.00413109	8	chek1, Unknown, ccnf, plk4, Unknown, ska3, Unknown, c13orf34	gnl|UG|Xl_S21057503, gnl|UG|Xl_S32651624, gnl|UG|Xl_S20966585, gnl|UG|Xl_S13810844, gnl|UG|Xl_S17519044, gnl|UG|Xl_S16552393, gnl|UG|Xl_S13591025, gnl|UG|Xl_S43236145
GO:0018209	peptidyl-serine modification	0.030258	0.00413109	8	aurka, aurka-b, Unknown, dcn, lif, Unknown, Unknown, Unknown	gnl|UG|Xl_S35726542, gnl|UG|Xl_S13590122, gnl|UG|Xl_S25815378, gnl|UG|Xl_S15826300, gnl|UG|Xl_S21696525, gnl|UG|Xl_S32837386, gnl|UG|Xl_S13820507, gnl|UG|Xl_S21057643
GO:0032886	regulation of microtubule-based process	0.030258	0.00413109	8	chek1, Unknown, ccnf, plk4, Unknown, ska3, Unknown, c13orf34	gnl|UG|Xl_S21057503, gnl|UG|Xl_S32651624, gnl|UG|Xl_S20966585, gnl|UG|Xl_S13810844, gnl|UG|Xl_S17519044, gnl|UG|Xl_S16552393, gnl|UG|Xl_S13591025, gnl|UG|Xl_S43236145
GO:0051050	positive regulation of transport	0.0392612	0.00655565	8	wfs1, Unknown, Unknown, ptx3, Unknown, Unknown, Unknown, Unknown	gnl|UG|Xl_S14216171, gnl|UG|Xl_S28473602, gnl|UG|Xl_S32649311, gnl|UG|Xl_S36163355, gnl|UG|Xl_S13809310, gnl|UG|Xl_S13810175, gnl|UG|Xl_S14219902, gnl|UG|Xl_S14231252
GO:0030071	regulation of mitotic metaphase/anaphase transition	0.0392612	0.00655565	8	cdc20, mad2l1, fbxo5-a, cdc20, plk1, MGC81153, fbxo5-b, Unknown	gnl|UG|Xl_S22811523, gnl|UG|Xl_S13831575, gnl|UG|Xl_S25080903, gnl|UG|Xl_S14232596, gnl|UG|Xl_S21313561, gnl|UG|Xl_S13590604, gnl|UG|Xl_S19656970, gnl|UG|Xl_S13822059
GO:0051651	maintenance of location in cell	0.0392612	0.00655565	8	c6orf182, Unknown, Unknown, Unknown, Unknown, Unknown, kdelr2, Unknown	gnl|UG|Xl_S14216171, gnl|UG|Xl_S23254648, gnl|UG|Xl_S35370195, gnl|UG|Xl_S13810175, gnl|UG|Xl_S33345891, gnl|UG|Xl_S13822059, gnl|UG|Xl_S17527730, gnl|UG|Xl_S14231252
GO:0043588	skin development	0.000126812	7.1726e-06	7	Unknown, Unknown, Unknown, Unknown, Unknown, Unknown, Unknown	gnl|UG|Xl_S32409983, gnl|UG|Xl_S33345948, gnl|UG|Xl_S19609819, gnl|UG|Xl_S14231375, gnl|UG|Xl_S18086962, gnl|UG|Xl_S32397855, gnl|UG|Xl_S20966395
GO:0043627	response to estrogen stimulus	0.000126812	7.1726e-06	7	Unknown, Unknown, txnip, Unknown, Unknown, Unknown, Unknown	gnl|UG|Xl_S14216437, gnl|UG|Xl_S18975014, gnl|UG|Xl_S13803061, gnl|UG|Xl_S14218877, gnl|UG|Xl_S19656908, gnl|UG|Xl_S21313188, gnl|UG|Xl_S35782463
GO:0002764	immune response-regulating signaling pathway	0.000126812	7.1726e-06	7	LOC495208, Unknown, Unknown, Unknown, Unknown, Unknown, LOC443639	gnl|UG|Xl_S24228568, gnl|UG|Xl_S20966579, gnl|UG|Xl_S32649311, gnl|UG|Xl_S20756059, gnl|UG|Xl_S32648199, gnl|UG|Xl_S18084446, gnl|UG|Xl_S22245756
GO:0003205	cardiac chamber development	0.000126812	7.1726e-06	7	rxra, ppp1r13l, Unknown, xtm4, Unknown, Unknown, Unknown	gnl|UG|Xl_S13589580, gnl|UG|Xl_S25815378, gnl|UG|Xl_S15687907, gnl|UG|Xl_S14220443, gnl|UG|Xl_S20119055, gnl|UG|Xl_S21627542, gnl|UG|Xl_S14922621
GO:0003206	cardiac chamber morphogenesis	0.000126812	7.1726e-06	7	rxra, ppp1r13l, Unknown, xtm4, Unknown, Unknown, Unknown	gnl|UG|Xl_S13589580, gnl|UG|Xl_S25815378, gnl|UG|Xl_S15687907, gnl|UG|Xl_S14220443, gnl|UG|Xl_S20119055, gnl|UG|Xl_S21627542, gnl|UG|Xl_S14922621
GO:0003231	cardiac ventricle development	0.000126812	7.1726e-06	7	rxra, ppp1r13l, Unknown, xtm4, Unknown, Unknown, Unknown	gnl|UG|Xl_S13589580, gnl|UG|Xl_S25815378, gnl|UG|Xl_S15687907, gnl|UG|Xl_S14220443, gnl|UG|Xl_S20119055, gnl|UG|Xl_S21627542, gnl|UG|Xl_S14922621
GO:0060759	regulation of response to cytokine stimulus	0.000126812	7.1726e-06	7	Unknown, Unknown, Unknown, Unknown, Unknown, Unknown, LOC443639	gnl|UG|Xl_S13824488, gnl|UG|Xl_S20756059, gnl|UG|Xl_S13621986, gnl|UG|Xl_S32414773, gnl|UG|Xl_S32648199, gnl|UG|Xl_S19656908, gnl|UG|Xl_S32409012
GO:0030199	collagen fibril organization	0.000126812	7.1726e-06	7	Unknown, Unknown, Unknown, Unknown, Unknown, Unknown, Unknown	gnl|UG|Xl_S32409983, gnl|UG|Xl_S25815378, gnl|UG|Xl_S33345948, gnl|UG|Xl_S15219930, gnl|UG|Xl_S14231375, gnl|UG|Xl_S13820558, gnl|UG|Xl_S32397855
GO:0006118	electron transport	0.000126812	7.1726e-06	7	Unknown, Unknown, retsat, snrpg, Unknown, kmo, Unknown	gnl|UG|Xl_S38479140, gnl|UG|Xl_S35371344, gnl|UG|Xl_S14963563, gnl|UG|Xl_S26460386, gnl|UG|Xl_S14217088, gnl|UG|Xl_S27569195, gnl|UG|Xl_S35168990
GO:0032496	response to lipopolysaccharide	0.000126812	7.1726e-06	7	Unknown, mgst1, sgms1, Unknown, Unknown, Unknown, Unknown	gnl|UG|Xl_S14216437, gnl|UG|Xl_S24228568, gnl|UG|Xl_S35786309, gnl|UG|Xl_S32414773, gnl|UG|Xl_S19656664, gnl|UG|Xl_S15220068, gnl|UG|Xl_S32409012
GO:0002237	response to molecule of bacterial origin	0.000126812	7.1726e-06	7	Unknown, mgst1, sgms1, Unknown, Unknown, Unknown, Unknown	gnl|UG|Xl_S14216437, gnl|UG|Xl_S24228568, gnl|UG|Xl_S35786309, gnl|UG|Xl_S32414773, gnl|UG|Xl_S19656664, gnl|UG|Xl_S15220068, gnl|UG|Xl_S32409012
GO:0000084	S phase of mitotic cell cycle	0.000126812	7.1726e-06	7	c10orf119, rpa3, pola1, crlf3, rpa3, rcc1-b, LOC100036853	gnl|UG|Xl_S13831290, gnl|UG|Xl_S21383334, gnl|UG|Xl_S26316793, gnl|UG|Xl_S14232503, gnl|UG|Xl_S36163374, gnl|UG|Xl_S22300489, gnl|UG|Xl_S43309326
GO:0001959	regulation of cytokine-mediated signaling pathway	0.000126812	7.1726e-06	7	Unknown, Unknown, Unknown, Unknown, Unknown, Unknown, LOC443639	gnl|UG|Xl_S13824488, gnl|UG|Xl_S20756059, gnl|UG|Xl_S13621986, gnl|UG|Xl_S32414773, gnl|UG|Xl_S32648199, gnl|UG|Xl_S19656908, gnl|UG|Xl_S32409012
GO:0043547	positive regulation of GTPase activity	0.000644999	4.81521e-05	7	Unknown, MGC83163, tax1bp3, LOC445857, arhgap9, Unknown, Unknown	gnl|UG|Xl_S21312889, gnl|UG|Xl_S32649311, gnl|UG|Xl_S21383289, gnl|UG|Xl_S35847800, gnl|UG|Xl_S21057637, gnl|UG|Xl_S26463228, gnl|UG|Xl_S22196155
GO:0009791	post-embryonic development	0.000644999	4.81521e-05	7	Unknown, ppp1r13l, bcl2l11, Unknown, Unknown, Unknown, Unknown	gnl|UG|Xl_S18976544, gnl|UG|Xl_S14219902, gnl|UG|Xl_S32409422, gnl|UG|Xl_S21627542, gnl|UG|Xl_S32648088, gnl|UG|Xl_S27569472, gnl|UG|Xl_S13810305
GO:0010466	negative regulation of peptidase activity	0.000644999	4.81521e-05	7	Unknown, LOC398664, LOC496014, Unknown, Unknown, Unknown, Unknown	gnl|UG|Xl_S36662998, gnl|UG|Xl_S18978786, gnl|UG|Xl_S25815378, gnl|UG|Xl_S26454394, gnl|UG|Xl_S14227412, gnl|UG|Xl_S16608511, gnl|UG|Xl_S19673402
GO:0050900	leukocyte migration	0.000644999	4.81521e-05	7	Unknown, MGC69077, fcrg2, Unknown, Unknown, Unknown, LOC443639	gnl|UG|Xl_S32409983, gnl|UG|Xl_S32649311, gnl|UG|Xl_S13721864, gnl|UG|Xl_S20756059, gnl|UG|Xl_S17668576, gnl|UG|Xl_S16625163, gnl|UG|Xl_S14219207
GO:0031099	regeneration	0.000644999	4.81521e-05	7	rxra, Unknown, Unknown, Unknown, Unknown, Unknown, Unknown	gnl|UG|Xl_S13589580, gnl|UG|Xl_S35750421, gnl|UG|Xl_S19656908, gnl|UG|Xl_S14922621, gnl|UG|Xl_S19603170, gnl|UG|Xl_S35789167, gnl|UG|Xl_S13810305
GO:0033273	response to vitamin	0.000644999	4.81521e-05	7	rxra, osr1, Unknown, Unknown, Unknown, Unknown, Unknown	gnl|UG|Xl_S32409983, gnl|UG|Xl_S13589580, gnl|UG|Xl_S19656908, gnl|UG|Xl_S18084722, gnl|UG|Xl_S14922621, gnl|UG|Xl_S13810305, gnl|UG|Xl_S55309244
GO:0001701	in utero embryonic development	0.000644999	4.81521e-05	7	Unknown, bcl2l11, xtm4, Unknown, Unknown, Unknown, Unknown	gnl|UG|Xl_S15687907, gnl|UG|Xl_S35773917, gnl|UG|Xl_S32648416, gnl|UG|Xl_S20119055, gnl|UG|Xl_S18084722, gnl|UG|Xl_S35782463, gnl|UG|Xl_S27569472
GO:0002449	lymphocyte mediated immunity	0.000644999	4.81521e-05	7	LOC495208, Unknown, fcrg2, c3, sash3, Unknown, LOC443639	gnl|UG|Xl_S38675488, gnl|UG|Xl_S13813559, gnl|UG|Xl_S20756059, gnl|UG|Xl_S32648199, gnl|UG|Xl_S28473541, gnl|UG|Xl_S16625163, gnl|UG|Xl_S22245756
GO:0051084	'de novo' posttranslational protein folding	0.00218294	0.000181938	7	Unknown, sep15, MGC131104, Unknown, c9orf167, Unknown, Unknown	gnl|UG|Xl_S35839476, gnl|UG|Xl_S34871998, gnl|UG|Xl_S22245677, gnl|UG|Xl_S14923534, gnl|UG|Xl_S35777671, gnl|UG|Xl_S35369804, gnl|UG|Xl_S27569480
GO:0045765	regulation of angiogenesis	0.00218294	0.000181938	7	MGC52780, LOC398664, Unknown, Unknown, Unknown, Unknown, Unknown	gnl|UG|Xl_S36662998, gnl|UG|Xl_S25815378, gnl|UG|Xl_S16992889, gnl|UG|Xl_S32405103, gnl|UG|Xl_S13830961, gnl|UG|Xl_S18084722, gnl|UG|Xl_S35789167
GO:0032101	regulation of response to external stimulus	0.00218294	0.000181938	7	Unknown, Unknown, LOC398664, LOC443666, Unknown, fcrg2, Unknown	gnl|UG|Xl_S36662998, gnl|UG|Xl_S14927079, gnl|UG|Xl_S35773917, gnl|UG|Xl_S32649311, gnl|UG|Xl_S35847800, gnl|UG|Xl_S16625163, gnl|UG|Xl_S20755419
GO:0030098	lymphocyte differentiation	0.00218294	0.000181938	7	LOC495208, Unknown, Unknown, sash3, Unknown, Unknown, LOC443639	gnl|UG|Xl_S38675488, gnl|UG|Xl_S20966579, gnl|UG|Xl_S16992889, gnl|UG|Xl_S32649311, gnl|UG|Xl_S20756059, gnl|UG|Xl_S32648199, gnl|UG|Xl_S22245756
GO:0006026	aminoglycan catabolic process	0.00218294	0.000181938	7	MGC80644, ctbs, Unknown, lyg2, Unknown, Unknown, Unknown	gnl|UG|Xl_S26464618, gnl|UG|Xl_S15218349, gnl|UG|Xl_S16181819, gnl|UG|Xl_S15688704, gnl|UG|Xl_S14920935, gnl|UG|Xl_S20755668, gnl|UG|Xl_S21619460
GO:0051495	positive regulation of cytoskeleton organization	0.00218294	0.000181938	7	Unknown, MGC69077, plk4, Unknown, xtm4, Unknown, Unknown	gnl|UG|Xl_S15687907, gnl|UG|Xl_S32651624, gnl|UG|Xl_S32649311, gnl|UG|Xl_S17519044, gnl|UG|Xl_S17668576, gnl|UG|Xl_S35370414, gnl|UG|Xl_S20119055
GO:0006458	'de novo' protein folding	0.00218294	0.000181938	7	Unknown, sep15, MGC131104, Unknown, c9orf167, Unknown, Unknown	gnl|UG|Xl_S35839476, gnl|UG|Xl_S34871998, gnl|UG|Xl_S22245677, gnl|UG|Xl_S14923534, gnl|UG|Xl_S35777671, gnl|UG|Xl_S35369804, gnl|UG|Xl_S27569480
GO:0006749	glutathione metabolic process	0.00218294	0.000181938	7	hpgds-a, gsr, mgst1, MGC154434, gstp1, Unknown, Unknown	gnl|UG|Xl_S15220660, gnl|UG|Xl_S34871916, gnl|UG|Xl_S13621986, gnl|UG|Xl_S24244288, gnl|UG|Xl_S19656908, gnl|UG|Xl_S18979916, gnl|UG|Xl_S15220068
GO:0000272	polysaccharide catabolic process	0.00218294	0.000181938	7	MGC80644, ctbs, Unknown, lyg2, Unknown, Unknown, Unknown	gnl|UG|Xl_S26464618, gnl|UG|Xl_S15218349, gnl|UG|Xl_S16181819, gnl|UG|Xl_S15688704, gnl|UG|Xl_S14920935, gnl|UG|Xl_S20755668, gnl|UG|Xl_S21619460
GO:0043405	regulation of MAP kinase activity	0.00512354	0.000509507	7	Unknown, LOC398664, Unknown, Unknown, Unknown, Unknown, LOC443639	gnl|UG|Xl_S36662998, gnl|UG|Xl_S25815378, gnl|UG|Xl_S20756059, gnl|UG|Xl_S13621986, gnl|UG|Xl_S32648199, gnl|UG|Xl_S19656908, gnl|UG|Xl_S32403437
GO:0051352	negative regulation of ligase activity	0.00512354	0.000509507	7	cdc20, mad2l1, fbxo5-a, cdc20, MGC81153, fbxo5-b, Unknown	gnl|UG|Xl_S22811523, gnl|UG|Xl_S13831575, gnl|UG|Xl_S25080903, gnl|UG|Xl_S14232596, gnl|UG|Xl_S21313561, gnl|UG|Xl_S19656970, gnl|UG|Xl_S13822059
GO:0051436	negative regulation of ubiquitin-protein ligase activity during mitotic cell cycle	0.00512354	0.000509507	7	cdc20, mad2l1, fbxo5-a, cdc20, MGC81153, fbxo5-b, Unknown	gnl|UG|Xl_S22811523, gnl|UG|Xl_S13831575, gnl|UG|Xl_S25080903, gnl|UG|Xl_S14232596, gnl|UG|Xl_S21313561, gnl|UG|Xl_S19656970, gnl|UG|Xl_S13822059
GO:0051444	negative regulation of ubiquitin-protein ligase activity	0.00512354	0.000509507	7	cdc20, mad2l1, fbxo5-a, cdc20, MGC81153, fbxo5-b, Unknown	gnl|UG|Xl_S22811523, gnl|UG|Xl_S13831575, gnl|UG|Xl_S25080903, gnl|UG|Xl_S14232596, gnl|UG|Xl_S21313561, gnl|UG|Xl_S19656970, gnl|UG|Xl_S13822059
GO:0006284	base-excision repair	0.00512354	0.000509507	7	fen1-a, fen1-b, ung, dna2, ogg1, neil3, Unknown	gnl|UG|Xl_S13763442, gnl|UG|Xl_S35786309, gnl|UG|Xl_S20459365, gnl|UG|Xl_S20459339, gnl|UG|Xl_S21989579, gnl|UG|Xl_S13590804, gnl|UG|Xl_S13590803
GO:0043122	regulation of I-kappaB kinase/NF-kappaB cascade	0.00512354	0.000509507	7	Unknown, Unknown, Unknown, Unknown, Unknown, Unknown, Unknown	gnl|UG|Xl_S14927079, gnl|UG|Xl_S14216171, gnl|UG|Xl_S14224013, gnl|UG|Xl_S34316830, gnl|UG|Xl_S35791241, gnl|UG|Xl_S13810175, gnl|UG|Xl_S14231252
GO:0043123	positive regulation of I-kappaB kinase/NF-kappaB cascade	0.00512354	0.000509507	7	Unknown, Unknown, Unknown, Unknown, Unknown, Unknown, Unknown	gnl|UG|Xl_S14927079, gnl|UG|Xl_S14216171, gnl|UG|Xl_S14224013, gnl|UG|Xl_S34316830, gnl|UG|Xl_S35791241, gnl|UG|Xl_S13810175, gnl|UG|Xl_S14231252
GO:0045841	negative regulation of mitotic metaphase/anaphase transition	0.00964693	0.00117786	7	cdc20, mad2l1, fbxo5-a, cdc20, MGC81153, fbxo5-b, Unknown	gnl|UG|Xl_S22811523, gnl|UG|Xl_S13831575, gnl|UG|Xl_S25080903, gnl|UG|Xl_S14232596, gnl|UG|Xl_S21313561, gnl|UG|Xl_S19656970, gnl|UG|Xl_S13822059
GO:0034502	protein localization to chromosome	0.00964693	0.00117786	7	aurkb-b, aurkb-a, cdca5-a, plk1, lrwd1, cdca5-b, Unknown	gnl|UG|Xl_S24517538, gnl|UG|Xl_S13590604, gnl|UG|Xl_S13820507, gnl|UG|Xl_S21313473, gnl|UG|Xl_S20966393, gnl|UG|Xl_S20755401, gnl|UG|Xl_S22245748
GO:0032386	regulation of intracellular transport	0.00964693	0.00117786	7	mdfic, wwtr1, Unknown, Unknown, Unknown, Unknown, Unknown	gnl|UG|Xl_S14216171, gnl|UG|Xl_S13591113, gnl|UG|Xl_S13810175, gnl|UG|Xl_S14922621, gnl|UG|Xl_S14231252, gnl|UG|Xl_S32650614, gnl|UG|Xl_S22514977
GO:0042327	positive regulation of phosphorylation	0.00964693	0.00117786	7	lyn, Unknown, LOC398664, lif, Unknown, Unknown, Unknown	gnl|UG|Xl_S35726542, gnl|UG|Xl_S36662998, gnl|UG|Xl_S13589287, gnl|UG|Xl_S25815378, gnl|UG|Xl_S32649311, gnl|UG|Xl_S32648190, gnl|UG|Xl_S13820507
GO:0031397	negative regulation of protein ubiquitination	0.00964693	0.00117786	7	cdc20, mad2l1, fbxo5-a, cdc20, MGC81153, fbxo5-b, Unknown	gnl|UG|Xl_S22811523, gnl|UG|Xl_S13831575, gnl|UG|Xl_S25080903, gnl|UG|Xl_S14232596, gnl|UG|Xl_S21313561, gnl|UG|Xl_S19656970, gnl|UG|Xl_S13822059
GO:0006909	phagocytosis	0.0185448	0.00237787	7	Unknown, LOC398664, MGC69077, ptx3, Unknown, Unknown, Unknown	gnl|UG|Xl_S36662998, gnl|UG|Xl_S13726730, gnl|UG|Xl_S20966579, gnl|UG|Xl_S32649311, gnl|UG|Xl_S36163355, gnl|UG|Xl_S17668576, gnl|UG|Xl_S35789167
GO:0010243	response to organic nitrogen	0.0185448	0.00237787	7	Unknown, mgst1, Unknown, Unknown, Unknown, Unknown, Unknown	gnl|UG|Xl_S18974046, gnl|UG|Xl_S18974865, gnl|UG|Xl_S19656908, gnl|UG|Xl_S13816006, gnl|UG|Xl_S32397855, gnl|UG|Xl_S32407202, gnl|UG|Xl_S15220068
GO:0045937	positive regulation of phosphate metabolic process	0.0185448	0.00237787	7	lyn, Unknown, LOC398664, lif, Unknown, Unknown, Unknown	gnl|UG|Xl_S35726542, gnl|UG|Xl_S36662998, gnl|UG|Xl_S13589287, gnl|UG|Xl_S25815378, gnl|UG|Xl_S32649311, gnl|UG|Xl_S32648190, gnl|UG|Xl_S13820507
GO:0010562	positive regulation of phosphorus metabolic process	0.0185448	0.00237787	7	lyn, Unknown, LOC398664, lif, Unknown, Unknown, Unknown	gnl|UG|Xl_S35726542, gnl|UG|Xl_S36662998, gnl|UG|Xl_S13589287, gnl|UG|Xl_S25815378, gnl|UG|Xl_S32649311, gnl|UG|Xl_S32648190, gnl|UG|Xl_S13820507
GO:0000082	G1/S transition of mitotic cell cycle	0.0185448	0.00237787	7	rpa3, rpa3, rcc1-b, LOC100036853, Unknown, Unknown, LOC443639	gnl|UG|Xl_S21383334, gnl|UG|Xl_S15622214, gnl|UG|Xl_S26316793, gnl|UG|Xl_S36163374, gnl|UG|Xl_S20756059, gnl|UG|Xl_S13820103, gnl|UG|Xl_S22300489
GO:0043281	regulation of caspase activity	0.0185448	0.00237787	7	dap, LOC398664, Unknown, Unknown, Unknown, Unknown, Unknown	gnl|UG|Xl_S36662998, gnl|UG|Xl_S25815378, gnl|UG|Xl_S15622214, gnl|UG|Xl_S32414773, gnl|UG|Xl_S13831052, gnl|UG|Xl_S19673402, gnl|UG|Xl_S32409012
GO:0060249	anatomical structure homeostasis	0.0185448	0.00237787	7	Unknown, rpa3, terf1, MGC69077, rpa3, sash3, LOC100036853	gnl|UG|Xl_S38675488, gnl|UG|Xl_S21383334, gnl|UG|Xl_S30677022, gnl|UG|Xl_S36163374, gnl|UG|Xl_S17668576, gnl|UG|Xl_S13603989, gnl|UG|Xl_S22300489
GO:0044057	regulation of system process	0.031315	0.00433654	7	Unknown, Unknown, Unknown, xtm4, Unknown, Unknown, Unknown	gnl|UG|Xl_S18976544, gnl|UG|Xl_S15687907, gnl|UG|Xl_S21929379, gnl|UG|Xl_S20119055, gnl|UG|Xl_S33345891, gnl|UG|Xl_S14922621, gnl|UG|Xl_S32650300
GO:0072503	cellular divalent inorganic cation homeostasis	0.031315	0.00433654	7	wfs1, Unknown, Unknown, Unknown, Unknown, Unknown, Unknown	gnl|UG|Xl_S32651624, gnl|UG|Xl_S28473602, gnl|UG|Xl_S26455863, gnl|UG|Xl_S32648199, gnl|UG|Xl_S35847800, gnl|UG|Xl_S33345891, gnl|UG|Xl_S18977144
GO:0006094	gluconeogenesis	0.031315	0.00433654	7	Unknown, pck2, Unknown, snrpg, Unknown, Unknown, Unknown	gnl|UG|Xl_S32396619, gnl|UG|Xl_S20337285, gnl|UG|Xl_S14216405, gnl|UG|Xl_S35783041, gnl|UG|Xl_S14963563, gnl|UG|Xl_S13802593, gnl|UG|Xl_S13683364
GO:0042177	negative regulation of protein catabolic process	0.031315	0.00433654	7	mad2l1, fbxo5-a, MGC81153, fbxo5-b, Unknown, Unknown, Unknown	gnl|UG|Xl_S22811523, gnl|UG|Xl_S14216171, gnl|UG|Xl_S25080903, gnl|UG|Xl_S14232596, gnl|UG|Xl_S13810175, gnl|UG|Xl_S19656970, gnl|UG|Xl_S14231252
GO:0032868	response to insulin stimulus	0.031315	0.00433654	7	rxra, Unknown, Unknown, Unknown, Unknown, Unknown, Unknown	gnl|UG|Xl_S13589580, gnl|UG|Xl_S32414773, gnl|UG|Xl_S13802593, gnl|UG|Xl_S13683364, gnl|UG|Xl_S19656908, gnl|UG|Xl_S14964195, gnl|UG|Xl_S32409012
GO:0006874	cellular calcium ion homeostasis	0.031315	0.00433654	7	wfs1, Unknown, Unknown, Unknown, Unknown, Unknown, Unknown	gnl|UG|Xl_S32651624, gnl|UG|Xl_S28473602, gnl|UG|Xl_S26455863, gnl|UG|Xl_S32648199, gnl|UG|Xl_S35847800, gnl|UG|Xl_S33345891, gnl|UG|Xl_S18977144
GO:0006959	humoral immune response	0.0428715	0.00730507	7	LOC397725, c1s, cfp, Unknown, Unknown, c3, LOC443639	gnl|UG|Xl_S20756059, gnl|UG|Xl_S25813054, gnl|UG|Xl_S32648199, gnl|UG|Xl_S28473541, gnl|UG|Xl_S22336420, gnl|UG|Xl_S13589384, gnl|UG|Xl_S21313426
GO:0072507	divalent inorganic cation homeostasis	0.0428715	0.00730507	7	wfs1, Unknown, Unknown, Unknown, Unknown, Unknown, Unknown	gnl|UG|Xl_S32651624, gnl|UG|Xl_S28473602, gnl|UG|Xl_S26455863, gnl|UG|Xl_S32648199, gnl|UG|Xl_S35847800, gnl|UG|Xl_S33345891, gnl|UG|Xl_S18977144
GO:0051494	negative regulation of cytoskeleton organization	0.0428715	0.00730507	7	Unknown, ociad2, MGC69077, xtm4, Unknown, Unknown, Unknown	gnl|UG|Xl_S15810313, gnl|UG|Xl_S15687907, gnl|UG|Xl_S13810844, gnl|UG|Xl_S17668576, gnl|UG|Xl_S35847800, gnl|UG|Xl_S15624990, gnl|UG|Xl_S20119055
GO:0006289	nucleotide-excision repair	0.0428715	0.00730507	7	rpa3, pnkp, Unknown, rpa3, ogg1, neil3, LOC100036853	gnl|UG|Xl_S21383334, gnl|UG|Xl_S36163374, gnl|UG|Xl_S42160972, gnl|UG|Xl_S20459339, gnl|UG|Xl_S21989579, gnl|UG|Xl_S14217645, gnl|UG|Xl_S22300489
GO:0071375	cellular response to peptide hormone stimulus	0.0428715	0.00730507	7	rxra, Unknown, Unknown, Unknown, Unknown, Unknown, Unknown	gnl|UG|Xl_S32411908, gnl|UG|Xl_S13589580, gnl|UG|Xl_S32414773, gnl|UG|Xl_S13683364, gnl|UG|Xl_S19656908, gnl|UG|Xl_S14964195, gnl|UG|Xl_S32409012
GO:0015837	amine transport	0.0428715	0.00730507	7	Unknown, slc38a10, Unknown, Unknown, Unknown, Unknown, Unknown	gnl|UG|Xl_S18976544, gnl|UG|Xl_S17058389, gnl|UG|Xl_S26459535, gnl|UG|Xl_S35370472, gnl|UG|Xl_S13813028, gnl|UG|Xl_S35729593, gnl|UG|Xl_S18078310
GO:0055074	calcium ion homeostasis	0.0428715	0.00730507	7	wfs1, Unknown, Unknown, Unknown, Unknown, Unknown, Unknown	gnl|UG|Xl_S32651624, gnl|UG|Xl_S28473602, gnl|UG|Xl_S26455863, gnl|UG|Xl_S32648199, gnl|UG|Xl_S35847800, gnl|UG|Xl_S33345891, gnl|UG|Xl_S18977144
GO:0071705	nitrogen compound transport	0.0428715	0.00730507	7	Unknown, slc38a10, Unknown, Unknown, Unknown, Unknown, Unknown	gnl|UG|Xl_S18976544, gnl|UG|Xl_S17058389, gnl|UG|Xl_S26459535, gnl|UG|Xl_S35370472, gnl|UG|Xl_S13813028, gnl|UG|Xl_S35729593, gnl|UG|Xl_S18078310
GO:0006921	cellular component disassembly involved in apoptosis	0.00054976	3.90056e-05	6	LOC414515, Unknown, tjp2, Unknown, Unknown, Unknown	gnl|UG|Xl_S14228795, gnl|UG|Xl_S36663047, gnl|UG|Xl_S34871923, gnl|UG|Xl_S13829859, gnl|UG|Xl_S13802800, gnl|UG|Xl_S20966395
GO:0031532	actin cytoskeleton reorganization	0.00054976	3.90056e-05	6	Unknown, Unknown, Unknown, Unknown, Unknown, Unknown	gnl|UG|Xl_S14216171, gnl|UG|Xl_S32651624, gnl|UG|Xl_S13721864, gnl|UG|Xl_S13810175, gnl|UG|Xl_S32648416, gnl|UG|Xl_S14231252
GO:0043542	endothelial cell migration	0.00054976	3.90056e-05	6	LOC398664, Unknown, Unknown, Unknown, Unknown, Unknown	gnl|UG|Xl_S36662998, gnl|UG|Xl_S13813559, gnl|UG|Xl_S13721864, gnl|UG|Xl_S32405103, gnl|UG|Xl_S32648416, gnl|UG|Xl_S35789167
GO:0002706	regulation of lymphocyte mediated immunity	0.00054976	3.90056e-05	6	LOC495208, Unknown, fcrg2, sash3, Unknown, LOC443639	gnl|UG|Xl_S38675488, gnl|UG|Xl_S13813559, gnl|UG|Xl_S20756059, gnl|UG|Xl_S32648199, gnl|UG|Xl_S16625163, gnl|UG|Xl_S22245756
GO:0002757	immune response-activating signal transduction	0.00054976	3.90056e-05	6	LOC495208, Unknown, Unknown, Unknown, Unknown, LOC443639	gnl|UG|Xl_S24228568, gnl|UG|Xl_S32649311, gnl|UG|Xl_S20756059, gnl|UG|Xl_S32648199, gnl|UG|Xl_S18084446, gnl|UG|Xl_S22245756
GO:0003208	cardiac ventricle morphogenesis	0.00054976	3.90056e-05	6	rxra, ppp1r13l, xtm4, Unknown, Unknown, Unknown	gnl|UG|Xl_S13589580, gnl|UG|Xl_S25815378, gnl|UG|Xl_S15687907, gnl|UG|Xl_S20119055, gnl|UG|Xl_S21627542, gnl|UG|Xl_S14922621
GO:0002819	regulation of adaptive immune response	0.00054976	3.90056e-05	6	LOC495208, Unknown, fcrg2, sash3, Unknown, LOC443639	gnl|UG|Xl_S38675488, gnl|UG|Xl_S13813559, gnl|UG|Xl_S20756059, gnl|UG|Xl_S32648199, gnl|UG|Xl_S16625163, gnl|UG|Xl_S22245756
GO:0002822	regulation of adaptive immune response based on somatic recombination of immune receptors built from immunoglobulin superfamily domains	0.00054976	3.90056e-05	6	LOC495208, Unknown, fcrg2, sash3, Unknown, LOC443639	gnl|UG|Xl_S38675488, gnl|UG|Xl_S13813559, gnl|UG|Xl_S20756059, gnl|UG|Xl_S32648199, gnl|UG|Xl_S16625163, gnl|UG|Xl_S22245756
GO:0044236	multicellular organismal metabolic process	0.00054976	3.90056e-05	6	mmp11, mmp-13, Unknown, Unknown, mmp1, Unknown	gnl|UG|Xl_S32409983, gnl|UG|Xl_S14231375, gnl|UG|Xl_S13589738, gnl|UG|Xl_S26161523, gnl|UG|Xl_S32397855, gnl|UG|Xl_S13590194
GO:0044259	multicellular organismal macromolecule metabolic process	0.00054976	3.90056e-05	6	mmp11, mmp-13, Unknown, Unknown, mmp1, Unknown	gnl|UG|Xl_S32409983, gnl|UG|Xl_S14231375, gnl|UG|Xl_S13589738, gnl|UG|Xl_S26161523, gnl|UG|Xl_S32397855, gnl|UG|Xl_S13590194
GO:0048644	muscle organ morphogenesis	0.00054976	3.90056e-05	6	rxra, Unknown, xtm4, Unknown, Unknown, Unknown	gnl|UG|Xl_S13589580, gnl|UG|Xl_S15687907, gnl|UG|Xl_S14219902, gnl|UG|Xl_S20966708, gnl|UG|Xl_S20119055, gnl|UG|Xl_S14922621
GO:0070661	leukocyte proliferation	0.00054976	3.90056e-05	6	LOC495208, MGC69077, Unknown, Unknown, sash3, LOC443639	gnl|UG|Xl_S38675488, gnl|UG|Xl_S32649311, gnl|UG|Xl_S20756059, gnl|UG|Xl_S17668576, gnl|UG|Xl_S32648199, gnl|UG|Xl_S22245756
GO:0022616	DNA strand elongation	0.00054976	3.90056e-05	6	gins2, rpa3, pola1, dna2, rpa3, LOC100036853	gnl|UG|Xl_S21383334, gnl|UG|Xl_S13763442, gnl|UG|Xl_S36163374, gnl|UG|Xl_S20755432, gnl|UG|Xl_S22300489, gnl|UG|Xl_S43309326
GO:0046651	lymphocyte proliferation	0.00054976	3.90056e-05	6	LOC495208, MGC69077, Unknown, Unknown, sash3, LOC443639	gnl|UG|Xl_S38675488, gnl|UG|Xl_S32649311, gnl|UG|Xl_S20756059, gnl|UG|Xl_S17668576, gnl|UG|Xl_S32648199, gnl|UG|Xl_S22245756
GO:0019933	cAMP-mediated signaling	0.00054976	3.90056e-05	6	wasf2, Unknown, Unknown, p2y11, Unknown, Unknown	gnl|UG|Xl_S14216171, gnl|UG|Xl_S14911626, gnl|UG|Xl_S13810175, gnl|UG|Xl_S35847800, gnl|UG|Xl_S30132089, gnl|UG|Xl_S14231252
GO:0071214	cellular response to abiotic stimulus	0.00054976	3.90056e-05	6	chek1, Unknown, Unknown, yap1, Unknown, Unknown	gnl|UG|Xl_S14927079, gnl|UG|Xl_S25815378, gnl|UG|Xl_S34316830, gnl|UG|Xl_S32651624, gnl|UG|Xl_S13591025, gnl|UG|Xl_S55517271
GO:0006271	DNA strand elongation involved in DNA replication	0.00054976	3.90056e-05	6	gins2, rpa3, pola1, dna2, rpa3, LOC100036853	gnl|UG|Xl_S21383334, gnl|UG|Xl_S13763442, gnl|UG|Xl_S36163374, gnl|UG|Xl_S20755432, gnl|UG|Xl_S22300489, gnl|UG|Xl_S43309326
GO:0014070	response to organic cyclic substance	0.00054976	3.90056e-05	6	rxra, Unknown, Unknown, Unknown, Unknown, Unknown	gnl|UG|Xl_S13589580, gnl|UG|Xl_S13809310, gnl|UG|Xl_S32414773, gnl|UG|Xl_S15219930, gnl|UG|Xl_S13683364, gnl|UG|Xl_S32409012
GO:0055007	cardiac muscle cell differentiation	0.00054976	3.90056e-05	6	rxra, tm-4, Unknown, Unknown, LOC100137612, LOC398550	gnl|UG|Xl_S13589580, gnl|UG|Xl_S13820914, gnl|UG|Xl_S14742597, gnl|UG|Xl_S16907199, gnl|UG|Xl_S19874542, gnl|UG|Xl_S14925862
GO:0019080	viral genome expression	0.00054976	3.90056e-05	6	pfkfb1, Unknown, Unknown, Unknown, Unknown, Unknown	gnl|UG|Xl_S13810945, gnl|UG|Xl_S14920666, gnl|UG|Xl_S13754175, gnl|UG|Xl_S14217645, gnl|UG|Xl_S22300487, gnl|UG|Xl_S35754992
GO:0019083	viral transcription	0.00054976	3.90056e-05	6	pfkfb1, Unknown, Unknown, Unknown, Unknown, Unknown	gnl|UG|Xl_S13810945, gnl|UG|Xl_S14920666, gnl|UG|Xl_S13754175, gnl|UG|Xl_S14217645, gnl|UG|Xl_S22300487, gnl|UG|Xl_S35754992
GO:0032943	mononuclear cell proliferation	0.00054976	3.90056e-05	6	LOC495208, MGC69077, Unknown, Unknown, sash3, LOC443639	gnl|UG|Xl_S38675488, gnl|UG|Xl_S32649311, gnl|UG|Xl_S20756059, gnl|UG|Xl_S17668576, gnl|UG|Xl_S32648199, gnl|UG|Xl_S22245756
GO:0032963	collagen metabolic process	0.00054976	3.90056e-05	6	mmp11, mmp-13, Unknown, Unknown, mmp1, Unknown	gnl|UG|Xl_S32409983, gnl|UG|Xl_S14231375, gnl|UG|Xl_S13589738, gnl|UG|Xl_S26161523, gnl|UG|Xl_S32397855, gnl|UG|Xl_S13590194
GO:0007188	G-protein signaling, coupled to cAMP nucleotide second messenger	0.00054976	3.90056e-05	6	wasf2, Unknown, Unknown, p2y11, Unknown, Unknown	gnl|UG|Xl_S14216171, gnl|UG|Xl_S14911626, gnl|UG|Xl_S13810175, gnl|UG|Xl_S35847800, gnl|UG|Xl_S30132089, gnl|UG|Xl_S14231252
GO:0051051	negative regulation of transport	0.00245722	0.000230004	6	mdfic, LOC398664, wwtr1, Unknown, Unknown, Unknown	gnl|UG|Xl_S36662998, gnl|UG|Xl_S14216171, gnl|UG|Xl_S13591113, gnl|UG|Xl_S13810175, gnl|UG|Xl_S14231252, gnl|UG|Xl_S22514977
GO:0071901	negative regulation of protein serine/threonine kinase activity	0.00245722	0.000230004	6	Unknown, Unknown, Unknown, Unknown, Unknown, LOC443639	gnl|UG|Xl_S25815378, gnl|UG|Xl_S20756059, gnl|UG|Xl_S13621986, gnl|UG|Xl_S13820507, gnl|UG|Xl_S19656908, gnl|UG|Xl_S32403437
GO:0070482	response to oxygen levels	0.00245722	0.000230004	6	Unknown, Unknown, Unknown, Unknown, Unknown, Unknown	gnl|UG|Xl_S18976544, gnl|UG|Xl_S13813559, gnl|UG|Xl_S13809310, gnl|UG|Xl_S13683364, gnl|UG|Xl_S13820103, gnl|UG|Xl_S14964195
GO:0032526	response to retinoic acid	0.00245722	0.000230004	6	rxra, osr1, Unknown, Unknown, Unknown, Unknown	gnl|UG|Xl_S32409983, gnl|UG|Xl_S13589580, gnl|UG|Xl_S18084722, gnl|UG|Xl_S14922621, gnl|UG|Xl_S13810305, gnl|UG|Xl_S55309244
GO:0045088	regulation of innate immune response	0.00245722	0.000230004	6	Unknown, Unknown, Unknown, Unknown, Unknown, LOC443639	gnl|UG|Xl_S13824488, gnl|UG|Xl_S24228568, gnl|UG|Xl_S20756059, gnl|UG|Xl_S32414773, gnl|UG|Xl_S18084446, gnl|UG|Xl_S32409012
GO:0033189	response to vitamin A	0.00245722	0.000230004	6	rxra, osr1, Unknown, Unknown, Unknown, Unknown	gnl|UG|Xl_S32409983, gnl|UG|Xl_S13589580, gnl|UG|Xl_S18084722, gnl|UG|Xl_S14922621, gnl|UG|Xl_S13810305, gnl|UG|Xl_S55309244
GO:0001666	response to hypoxia	0.00245722	0.000230004	6	Unknown, Unknown, Unknown, Unknown, Unknown, Unknown	gnl|UG|Xl_S18976544, gnl|UG|Xl_S13813559, gnl|UG|Xl_S13809310, gnl|UG|Xl_S13683364, gnl|UG|Xl_S13820103, gnl|UG|Xl_S14964195
GO:0006570	tyrosine metabolic process	0.00245722	0.000230004	6	ptpla, Unknown, hgd, Unknown, Unknown, LOC443639	gnl|UG|Xl_S32396619, gnl|UG|Xl_S21938796, gnl|UG|Xl_S20756059, gnl|UG|Xl_S32648199, gnl|UG|Xl_S21561479, gnl|UG|Xl_S32403437
GO:0002263	cell activation during immune response	0.00245722	0.000230004	6	Unknown, Unknown, Unknown, Unknown, Unknown, Unknown	gnl|UG|Xl_S25817881, gnl|UG|Xl_S13809310, gnl|UG|Xl_S35791241, gnl|UG|Xl_S32648199, gnl|UG|Xl_S35789167, gnl|UG|Xl_S32650614
GO:0002366	leukocyte activation during immune response	0.00245722	0.000230004	6	Unknown, Unknown, Unknown, Unknown, Unknown, Unknown	gnl|UG|Xl_S25817881, gnl|UG|Xl_S13809310, gnl|UG|Xl_S35791241, gnl|UG|Xl_S32648199, gnl|UG|Xl_S35789167, gnl|UG|Xl_S32650614
GO:0007259	JAK-STAT cascade	0.00245722	0.000230004	6	lyn, crlf3, lif, Unknown, Unknown, Unknown	gnl|UG|Xl_S35726542, gnl|UG|Xl_S13589287, gnl|UG|Xl_S14232503, gnl|UG|Xl_S14227299, gnl|UG|Xl_S32414773, gnl|UG|Xl_S32409012
GO:0002526	acute inflammatory response	0.00751885	0.000775559	6	fn1, Unknown, crp.4-b, fcrg2, Unknown, crp.4-a	gnl|UG|Xl_S20756132, gnl|UG|Xl_S55309182, gnl|UG|Xl_S20966822, gnl|UG|Xl_S16625163, gnl|UG|Xl_S35728496, gnl|UG|Xl_S32650300
GO:0090068	positive regulation of cell cycle process	0.00751885	0.000775559	6	aurkb-b, aurkb-a, crlf3, cdca5-a, plk1, plk4	gnl|UG|Xl_S14232503, gnl|UG|Xl_S17519044, gnl|UG|Xl_S24517538, gnl|UG|Xl_S13590604, gnl|UG|Xl_S21313473, gnl|UG|Xl_S20755401
GO:0006268	DNA unwinding involved in replication	0.00751885	0.000775559	6	mcm2, mcm5-a, mcm4-a, mcm4-b, mcm7-a, mcm5-b	gnl|UG|Xl_S17058403, gnl|UG|Xl_S13589855, gnl|UG|Xl_S13589830, gnl|UG|Xl_S13590624, gnl|UG|Xl_S13590623, gnl|UG|Xl_S13590622
GO:0070848	response to growth factor stimulus	0.00751885	0.000775559	6	Unknown, Unknown, Unknown, Unknown, Unknown, Unknown	gnl|UG|Xl_S32409983, gnl|UG|Xl_S15219930, gnl|UG|Xl_S19656908, gnl|UG|Xl_S14922621, gnl|UG|Xl_S35789167, gnl|UG|Xl_S13820103
GO:0035270	endocrine system development	0.00751885	0.000775559	6	Unknown, Unknown, Unknown, Unknown, Unknown, Unknown	gnl|UG|Xl_S13810945, gnl|UG|Xl_S14920666, gnl|UG|Xl_S13754175, gnl|UG|Xl_S16992889, gnl|UG|Xl_S35773917, gnl|UG|Xl_S35754992
GO:0033157	regulation of intracellular protein transport	0.00751885	0.000775559	6	mdfic, wwtr1, Unknown, Unknown, Unknown, Unknown	gnl|UG|Xl_S14216171, gnl|UG|Xl_S13591113, gnl|UG|Xl_S13810175, gnl|UG|Xl_S14231252, gnl|UG|Xl_S32650614, gnl|UG|Xl_S22514977
GO:0009132	nucleoside diphosphate metabolic process	0.00751885	0.000775559	6	rrm2b, rrm2.2, Unknown, Unknown, Unknown, Unknown	gnl|UG|Xl_S32406233, gnl|UG|Xl_S35370184, gnl|UG|Xl_S14810223, gnl|UG|Xl_S13830952, gnl|UG|Xl_S13831304, gnl|UG|Xl_S34318170
GO:0019058	viral infectious cycle	0.00751885	0.000775559	6	pfkfb1, Unknown, Unknown, Unknown, Unknown, Unknown	gnl|UG|Xl_S13810945, gnl|UG|Xl_S14920666, gnl|UG|Xl_S13754175, gnl|UG|Xl_S14217645, gnl|UG|Xl_S22300487, gnl|UG|Xl_S35754992
GO:0050730	regulation of peptidyl-tyrosine phosphorylation	0.0156201	0.0019628	6	lyn, Unknown, Unknown, lif, Unknown, LOC443639	gnl|UG|Xl_S35726542, gnl|UG|Xl_S13589287, gnl|UG|Xl_S25815378, gnl|UG|Xl_S20756059, gnl|UG|Xl_S32648199, gnl|UG|Xl_S32648190
GO:0060541	respiratory system development	0.0156201	0.0019628	6	Unknown, Unknown, Unknown, Unknown, Unknown, Unknown	gnl|UG|Xl_S16992889, gnl|UG|Xl_S35773917, gnl|UG|Xl_S13603989, gnl|UG|Xl_S16986753, gnl|UG|Xl_S13801712, gnl|UG|Xl_S14922621
GO:0032392	DNA geometric change	0.0156201	0.0019628	6	mcm2, mcm5-a, mcm4-a, mcm4-b, mcm7-a, mcm5-b	gnl|UG|Xl_S17058403, gnl|UG|Xl_S13589855, gnl|UG|Xl_S13589830, gnl|UG|Xl_S13590624, gnl|UG|Xl_S13590623, gnl|UG|Xl_S13590622
GO:0071216	cellular response to biotic stimulus	0.0156201	0.0019628	6	wfs1, sgms1, Unknown, Unknown, Unknown, Unknown	gnl|UG|Xl_S28473602, gnl|UG|Xl_S35786309, gnl|UG|Xl_S32414773, gnl|UG|Xl_S19656664, gnl|UG|Xl_S14219902, gnl|UG|Xl_S32409012
GO:0032508	DNA duplex unwinding	0.0156201	0.0019628	6	mcm2, mcm5-a, mcm4-a, mcm4-b, mcm7-a, mcm5-b	gnl|UG|Xl_S17058403, gnl|UG|Xl_S13589855, gnl|UG|Xl_S13589830, gnl|UG|Xl_S13590624, gnl|UG|Xl_S13590623, gnl|UG|Xl_S13590622
GO:0010810	regulation of cell-substrate adhesion	0.0156201	0.0019628	6	LOC398664, plekha2, Unknown, Unknown, Unknown, Unknown	gnl|UG|Xl_S14228143, gnl|UG|Xl_S36662998, gnl|UG|Xl_S32409983, gnl|UG|Xl_S15826300, gnl|UG|Xl_S18977144, gnl|UG|Xl_S22612921
GO:0046879	hormone secretion	0.0156201	0.0019628	6	Unknown, LOC445857, lif, Unknown, Unknown, Unknown	gnl|UG|Xl_S35726542, gnl|UG|Xl_S21312889, gnl|UG|Xl_S32651624, gnl|UG|Xl_S19580243, gnl|UG|Xl_S14219902, gnl|UG|Xl_S32650735
GO:0015833	peptide transport	0.0156201	0.0019628	6	Unknown, LOC445857, slc15a4, Unknown, Unknown, Unknown	gnl|UG|Xl_S21312889, gnl|UG|Xl_S32651624, gnl|UG|Xl_S19580243, gnl|UG|Xl_S14219902, gnl|UG|Xl_S32650735, gnl|UG|Xl_S21561431
GO:0043449	cellular alkene metabolic process	0.030258	0.00414274	6	rnpep, Unknown, MGC80387, hpgds-a, lta4h, Unknown	gnl|UG|Xl_S20756104, gnl|UG|Xl_S15826346, gnl|UG|Xl_S20337476, gnl|UG|Xl_S18979916, gnl|UG|Xl_S32650300, gnl|UG|Xl_S21735587
GO:0034329	cell junction assembly	0.030258	0.00414274	6	Unknown, Unknown, Unknown, Unknown, Unknown, LOC443639	gnl|UG|Xl_S32651624, gnl|UG|Xl_S20756059, gnl|UG|Xl_S16985029, gnl|UG|Xl_S35370195, gnl|UG|Xl_S13810175, gnl|UG|Xl_S35728496
GO:0009914	hormone transport	0.030258	0.00414274	6	Unknown, LOC445857, lif, Unknown, Unknown, Unknown	gnl|UG|Xl_S35726542, gnl|UG|Xl_S21312889, gnl|UG|Xl_S32651624, gnl|UG|Xl_S19580243, gnl|UG|Xl_S14219902, gnl|UG|Xl_S32650735
GO:0035051	cardiac cell differentiation	0.030258	0.00414274	6	rxra, tm-4, Unknown, Unknown, LOC100137612, LOC398550	gnl|UG|Xl_S13589580, gnl|UG|Xl_S13820914, gnl|UG|Xl_S14742597, gnl|UG|Xl_S16907199, gnl|UG|Xl_S19874542, gnl|UG|Xl_S14925862
GO:0008406	gonad development	0.030258	0.00414274	6	mgst1, bcl2l11, Unknown, Unknown, Unknown, Unknown	gnl|UG|Xl_S25815378, gnl|UG|Xl_S26452253, gnl|UG|Xl_S35786309, gnl|UG|Xl_S32409422, gnl|UG|Xl_S15220068, gnl|UG|Xl_S27569472
GO:0034762	regulation of transmembrane transport	0.030258	0.00414274	6	mdfic, wwtr1, Unknown, Unknown, Unknown, Unknown	gnl|UG|Xl_S14216171, gnl|UG|Xl_S13591113, gnl|UG|Xl_S13810175, gnl|UG|Xl_S18974865, gnl|UG|Xl_S14231252, gnl|UG|Xl_S22514977
GO:0045137	development of primary sexual characteristics	0.030258	0.00414274	6	mgst1, bcl2l11, Unknown, Unknown, Unknown, Unknown	gnl|UG|Xl_S25815378, gnl|UG|Xl_S26452253, gnl|UG|Xl_S35786309, gnl|UG|Xl_S32409422, gnl|UG|Xl_S15220068, gnl|UG|Xl_S27569472
GO:0031016	pancreas development	0.030258	0.00414274	6	Unknown, Unknown, Unknown, Unknown, Unknown, Unknown	gnl|UG|Xl_S13810945, gnl|UG|Xl_S14920666, gnl|UG|Xl_S13754175, gnl|UG|Xl_S16992889, gnl|UG|Xl_S35773917, gnl|UG|Xl_S35754992
GO:0006691	leukotriene metabolic process	0.030258	0.00414274	6	rnpep, Unknown, MGC80387, hpgds-a, lta4h, Unknown	gnl|UG|Xl_S20756104, gnl|UG|Xl_S15826346, gnl|UG|Xl_S20337476, gnl|UG|Xl_S18979916, gnl|UG|Xl_S32650300, gnl|UG|Xl_S21735587
GO:0001934	positive regulation of protein amino acid phosphorylation	0.030258	0.00414274	6	lyn, Unknown, lif, Unknown, Unknown, Unknown	gnl|UG|Xl_S35726542, gnl|UG|Xl_S13589287, gnl|UG|Xl_S25815378, gnl|UG|Xl_S32649311, gnl|UG|Xl_S32648190, gnl|UG|Xl_S13820507
GO:0051271	negative regulation of cellular component movement	0.0446698	0.0077006	6	foxd1, LOC398664, Unknown, xtm4, Unknown, Unknown	gnl|UG|Xl_S36662998, gnl|UG|Xl_S25815378, gnl|UG|Xl_S15687907, gnl|UG|Xl_S32405103, gnl|UG|Xl_S20119055, gnl|UG|Xl_S28473460
GO:2000146	negative regulation of cell motility	0.0446698	0.0077006	6	foxd1, LOC398664, Unknown, xtm4, Unknown, Unknown	gnl|UG|Xl_S36662998, gnl|UG|Xl_S25815378, gnl|UG|Xl_S15687907, gnl|UG|Xl_S32405103, gnl|UG|Xl_S20119055, gnl|UG|Xl_S28473460
GO:0018105	peptidyl-serine phosphorylation	0.0446698	0.0077006	6	aurka, aurka-b, Unknown, lif, Unknown, Unknown	gnl|UG|Xl_S35726542, gnl|UG|Xl_S13590122, gnl|UG|Xl_S25815378, gnl|UG|Xl_S32837386, gnl|UG|Xl_S13820507, gnl|UG|Xl_S21057643
GO:0040013	negative regulation of locomotion	0.0446698	0.0077006	6	foxd1, LOC398664, Unknown, xtm4, Unknown, Unknown	gnl|UG|Xl_S36662998, gnl|UG|Xl_S25815378, gnl|UG|Xl_S15687907, gnl|UG|Xl_S32405103, gnl|UG|Xl_S20119055, gnl|UG|Xl_S28473460
GO:0030336	negative regulation of cell migration	0.0446698	0.0077006	6	foxd1, LOC398664, Unknown, xtm4, Unknown, Unknown	gnl|UG|Xl_S36662998, gnl|UG|Xl_S25815378, gnl|UG|Xl_S15687907, gnl|UG|Xl_S32405103, gnl|UG|Xl_S20119055, gnl|UG|Xl_S28473460
GO:0006544	glycine metabolic process	0.0446698	0.0077006	6	gldc, dhfr, amt, shmt1, gcsh, snrpg	gnl|UG|Xl_S13831578, gnl|UG|Xl_S13831568, gnl|UG|Xl_S14963563, gnl|UG|Xl_S21731647, gnl|UG|Xl_S34871864, gnl|UG|Xl_S22300578
GO:0006690	icosanoid metabolic process	0.0446698	0.0077006	6	rnpep, Unknown, MGC80387, hpgds-a, lta4h, Unknown	gnl|UG|Xl_S20756104, gnl|UG|Xl_S15826346, gnl|UG|Xl_S20337476, gnl|UG|Xl_S18979916, gnl|UG|Xl_S32650300, gnl|UG|Xl_S21735587
GO:0033559	unsaturated fatty acid metabolic process	0.0446698	0.0077006	6	rnpep, Unknown, MGC80387, hpgds-a, lta4h, Unknown	gnl|UG|Xl_S20756104, gnl|UG|Xl_S15826346, gnl|UG|Xl_S20337476, gnl|UG|Xl_S18979916, gnl|UG|Xl_S32650300, gnl|UG|Xl_S21735587
GO:0046058	cAMP metabolic process	0.00231451	0.000212029	5	Unknown, Unknown, p2y11, Unknown, Unknown	gnl|UG|Xl_S14216171, gnl|UG|Xl_S13810175, gnl|UG|Xl_S35847800, gnl|UG|Xl_S30132089, gnl|UG|Xl_S14231252
GO:0060348	bone development	0.00231451	0.000212029	5	Unknown, LOC398664, Unknown, Unknown, Unknown	gnl|UG|Xl_S36662998, gnl|UG|Xl_S32409983, gnl|UG|Xl_S25815378, gnl|UG|Xl_S13603989, gnl|UG|Xl_S14220443
GO:0043407	negative regulation of MAP kinase activity	0.00231451	0.000212029	5	Unknown, Unknown, Unknown, Unknown, LOC443639	gnl|UG|Xl_S25815378, gnl|UG|Xl_S20756059, gnl|UG|Xl_S13621986, gnl|UG|Xl_S19656908, gnl|UG|Xl_S32403437
GO:0002576	platelet degranulation	0.00231451	0.000212029	5	ociad2, Unknown, Unknown, Unknown, Unknown	gnl|UG|Xl_S35777671, gnl|UG|Xl_S35370195, gnl|UG|Xl_S13810175, gnl|UG|Xl_S15624990, gnl|UG|Xl_S22526064
GO:0060415	muscle tissue morphogenesis	0.00231451	0.000212029	5	rxra, Unknown, xtm4, Unknown, Unknown	gnl|UG|Xl_S13589580, gnl|UG|Xl_S15687907, gnl|UG|Xl_S20966708, gnl|UG|Xl_S20119055, gnl|UG|Xl_S14922621
GO:0050670	regulation of lymphocyte proliferation	0.00231451	0.000212029	5	MGC69077, Unknown, Unknown, sash3, LOC443639	gnl|UG|Xl_S38675488, gnl|UG|Xl_S32649311, gnl|UG|Xl_S20756059, gnl|UG|Xl_S17668576, gnl|UG|Xl_S32648199
GO:0045761	regulation of adenylate cyclase activity	0.00231451	0.000212029	5	Unknown, Unknown, p2y11, Unknown, Unknown	gnl|UG|Xl_S14216171, gnl|UG|Xl_S13810175, gnl|UG|Xl_S35847800, gnl|UG|Xl_S30132089, gnl|UG|Xl_S14231252
GO:0002699	positive regulation of immune effector process	0.00231451	0.000212029	5	Unknown, Unknown, fcrg2, Unknown, sash3	gnl|UG|Xl_S38675488, gnl|UG|Xl_S25817881, gnl|UG|Xl_S13809310, gnl|UG|Xl_S32648199, gnl|UG|Xl_S16625163
GO:0051224	negative regulation of protein transport	0.00231451	0.000212029	5	mdfic, wwtr1, Unknown, Unknown, Unknown	gnl|UG|Xl_S14216171, gnl|UG|Xl_S13591113, gnl|UG|Xl_S13810175, gnl|UG|Xl_S14231252, gnl|UG|Xl_S22514977
[truncated: 283 more rows]

## Sheet: NR6-downregulated
GO-ID	Term	FDR	P-Value	#Test	TestSeqs (gene name)	TestSeqs
[truncated: 532 more rows]
