# Supplementary material for: Genome-wide expression profile of the response to spinal cord injury in Xenopus laevis reveals extensive differences between regenerative and non-regenerative stages
Source: Neural Dev. 2014 May 22;9:12. doi: 10.1186/1749-8104-9-12 (PMC4046850; doi:10.1186/1749-8104-9-12)
Supplement: Additional file 6 — Gene ontology enrichment analysis for differentially expressed transcripts 6 days after injury. A list of genes contributing to each category is shown. Transcribed loci that have not been characterized in Xenopus before are shown as ‘unknown’. FDR, false discovery rate; #Test, number of transcripts contributing to each category. [file 1749-8104-9-12-S6.xlsx]

## Sheet: Filename
Additional file 2 – Transcripts with a significant differential expression in response to spinal cord transection

## Sheet: R1
				Reads
GenBank/EMBL/DDBJ accession number	Unigene Cluster ID	Cluster function (according to Unigene)	Gene name	Transected	Sham	Sum (transected + sham)	log2Conc	log2FC	p-value
BC099337	Xl.81375	Matrix metallopeptidase 1 (interstitial collagenase)	mmp1	112	0	112	-33.5621	32.9078	2.63775e-30
AY884210	Xl.54052	Leptin	lep	81	0	81	-33.7959	32.4403	1.03232e-21
CB206161	Xl.80318	Transcribed locus	Unknown	25	0	25	-34.6439	30.7443	2.38419e-07
DC099090	Xl.69996	Transcribed locus	Unknown	22	0	22	-34.7361	30.5599	9.53674e-07
CA791472	Xl.76428	Transcribed locus	Unknown	17	0	17	-34.9221	30.1879	3.05176e-05
CB560371	Xl.85256	Transcribed locus, strongly similar to NP_001089553.1 hypothetical protein LOC734609 [Xenopus laevis]	Unknown	17	0	17	-34.9221	30.1879	3.05176e-05
BG407870	Xl.9318	Transcribed locus	Unknown	16	0	16	-34.9658	30.1005	6.10352e-05
DC133334	Xl.69523	Transcribed locus, moderately similar to XP_002934738.1 PREDICTED: centromere protein F [Xenopus (Silurana) tropicalis]	Unknown	16	0	16	-34.9658	30.1005	6.10352e-05
BC154961	Xl.79238	Hypothetical protein LOC100127246	LOC100127246	15	0	15	-35.0124	30.0074	0.00012207
U42207	Xl.23590	Potassium inwardly-rectifying channel, subfamily J, member 5	kcnj5	14	0	14	-35.0621	29.9078	0.000244141
CA794187	Xl.29168	Transcribed locus	Unknown	14	0	14	-35.0621	29.9078	0.000244141
U76752	Xl.1076	Anterior gradient 1	ag1	13	0	13	-35.1156	29.8009	0.000488281
EU414772	Xl.84399	Ras association (RalGDS/AF-6) domain family (N-terminal) member 9	rassf9	13	0	13	-35.1156	29.8009	0.000488281
BG408118	Xl.77021	Transcribed locus	Unknown	13	0	13	-35.1156	29.8009	0.000488281
BU904050	Xl.55511	Transcribed locus, moderately similar to XP_002944396.1 PREDICTED: hemopexin-like, partial [Xenopus (Silurana) tropicalis]	Unknown	13	0	13	-35.1156	29.8009	0.000488281
CF287542	Xl.54822	Transcribed locus, weakly similar to NP_795956.1 F-box only protein 48 [Mus musculus]	Unknown	13	0	13	-35.1156	29.8009	0.000488281
EB468766	Xl.82558	Transcribed locus	Unknown	13	0	13	-35.1156	29.8009	0.000488281
BG439559	Xl.77159	Transcribed locus	Unknown	12	0	12	-35.1733	29.6854	0.000976563
BJ074578	Xl.79867	Transcribed locus, strongly similar to NP_001081846.1 myosin, heavy chain 9, non-muscle [Xenopus laevis]	Unknown	11	0	11	-35.2361	29.5599	0.00195312
BC099265	Xl.25163	CDNA clone IMAGE:6873878	Unknown	11	0	11	-35.2361	29.5599	0.00195312
EB464829	Xl.54234	Transcribed locus, moderately similar to XP_002941196.1 PREDICTED: RING finger protein 213-like [Xenopus (Silurana) tropicalis]	Unknown	11	0	11	-35.2361	29.5599	0.00195312
DC025808	Xl.79643	Transcribed locus, moderately similar to XP_002936769.1 PREDICTED: cytoskeleton-associated protein 2-like [Xenopus (Silurana) tropicalis]	Unknown	11	0	11	-35.2361	29.5599	0.00195312
DC026437	Xl.80335	Transcribed locus	Unknown	11	0	11	-35.2361	29.5599	0.00195312
DC106688	Xl.83016	Transcribed locus	Unknown	11	0	11	-35.2361	29.5599	0.00195312
BC128676	Xl.25126	Matrix metalloproteinase-9TH	mmp-9th	135	1	136	-20.2537	6.82988	5.38194e-34
CA971625	Xl.52785	Hypothetical protein LOC733274	LOC733274	65	1	66	-20.7809	5.77543	4.37367e-16
BC076749	Xl.71297	Stanniocalcin 1	stc1	679	17	696	-17.0447	5.07287	2.31592e-152
BC084836	Xl.49512	Matrix metallopeptidase 8 (neutrophil collagenase)	mmp8	34	1	35	-21.2484	4.84052	6.93835e-08
BC141766	Xl.55631	Hypothetical protein LOC100049771	LOC100049771	3527	108	3635	-14.5226	4.7824	0
AB061238	Xl.19178	35 kDa serum lectin	sln35-A	65	2	67	-20.2809	4.77543	4.74284e-15
BX846446	Xl.70218	Transcribed locus, strongly similar to NP_001367.2 cytoplasmic dynein 1 heavy chain 1 [Homo sapiens]	Unknown	30	1	31	-21.3387	4.65995	1.11759e-07
EC277474	Xl.76453	Transcribed locus	Unknown	29	1	30	-21.3631	4.61104	2.16067e-07
CX130081	Xl.55622	Transcribed locus, weakly similar to XP_002941629.1 PREDICTED: f-box/WD repeat-containing protein 7-like [Xenopus (Silurana) tropicalis]	Unknown	28	1	29	-21.3884	4.56042	4.17233e-07
BC097927	Xl.82350	Hypothetical protein MGC115738	MGC115738	27	1	28	-21.4147	4.50795	8.04663e-07
DT079697	Xl.54810	Transcribed locus, moderately similar to XP_002938249.1 PREDICTED: hypothetical protein LOC100487732 [Xenopus (Silurana) tropicalis]	Unknown	107	4	111	-19.4214	4.49453	4.46794e-23
BU909717	Xl.12484	Transcribed locus, moderately similar to NP_001087619.1 PRKC, apoptosis, WT1, regulator [Xenopus laevis]	Unknown	49	2	51	-20.4848	4.36777	6.98108e-11
BQ386777	Xl.20169	Transcribed locus	Unknown	23	1	24	-21.5303	4.27662	5.72205e-06
EG570409	Xl.18998	Transcribed locus	Unknown	23	1	24	-21.5303	4.27662	5.72205e-06
BG161614	Xl.83917	Transcribed locus, moderately similar to NP_001082252.1 glutathione S-transferase P 1 [Xenopus laevis]	Unknown	66	3	69	-19.9774	4.21249	2.08354e-14
CA972984	Xl.77040	Transcribed locus, moderately similar to NP_001089712.1 cyclin A2 [Xenopus laevis]	Unknown	22	1	23	-21.5624	4.21249	1.09673e-05
BP703806	Xl.40688	Transcribed locus	Unknown	22	1	23	-21.5624	4.21249	1.09673e-05
DY568396	Xl.58548	Transcribed locus	Unknown	22	1	23	-21.5624	4.21249	1.09673e-05
AW158347	Xl.11754	Transcribed locus	Unknown	21	1	22	-21.596	4.14538	2.09808e-05
BQ384928	Xl.19359	Transcribed locus	Unknown	21	1	22	-21.596	4.14538	2.09808e-05
CO382619	Xl.82235	Transcribed locus	Unknown	21	1	22	-21.596	4.14538	2.09808e-05
BC155957	Xl.15843	Hypothetical protein LOC100127337	LOC100127337	20	1	21	-21.6311	4.07499	4.00543e-05
BJ071422	Xl.55073	Transcribed locus	Unknown	20	1	21	-21.6311	4.07499	4.00543e-05
BJ079442	Xl.18748	Transcribed locus, moderately similar to NP_001091362.1 hypothetical protein LOC100037204 [Xenopus laevis]	Unknown	119	6	125	-19.0522	4.06292	2.53959e-24
BC123304	Xl.48464	Rac GTPase activating protein 1	racgap1.2	19	1	20	-21.6681	4.00099	7.62939e-05
BC070543	Xl.34454	Aquaporin 3 (Gill blood group)	aqp3-a	4337	230	4567	-13.8281	3.99005	0
BC128936	Xl.56114	Leukemia inhibitory factor (cholinergic differentiation factor)	lif	18	1	19	-21.7071	3.92299	0.000144958
DC013849	Xl.53901	Transcribed locus	Unknown	18	1	19	-21.7071	3.92299	0.000144958
EB735752	Xl.6687	MGC82636 protein	MGC82636	17	1	18	-21.7484	3.84052	0.000274658
AW764624	Xl.5781	Transcribed locus	Unknown	17	1	18	-21.7484	3.84052	0.000274658
CB560610	Xl.76253	Transcribed locus	Unknown	17	1	18	-21.7484	3.84052	0.000274658
DC075989	Xl.69603	Transcribed locus, weakly similar to XP_002936656.1 PREDICTED: hypothetical protein LOC100491450 [Xenopus (Silurana) tropicalis]	Unknown	33	2	35	-20.7699	3.79746	7.66013e-07
BP684794	Xl.82198	Transcribed locus, strongly similar to NP_001085287.1 hypothetical protein LOC443634 [Xenopus laevis]	Unknown	49	3	52	-20.1923	3.78281	4.46178e-10
BC084239	Xl.65177	Cysteine-rich with EGF-like domains 2	creld2-a	161	10	171	-18.4657	3.76205	5.71884e-31
BI446284	Xl.80551	Transcribed locus	Unknown	16	1	17	-21.7921	3.75306	0.000518799
BJ630597	Xl.77632	Transcribed locus	Unknown	16	1	17	-21.7921	3.75306	0.000518799
EB476368	Xl.82446	Transcribed locus	Unknown	16	1	17	-21.7921	3.75306	0.000518799
DC051577	Xl.84459	Transcribed locus, weakly similar to XP_891357.1 PREDICTED: similar to high-mobility group box 3 [Mus musculus]	Unknown	16	1	17	-21.7921	3.75306	0.000518799
BX851179	Xl.34878	Transcribed locus, moderately similar to XP_002932982.1 PREDICTED: hypothetical protein LOC100497477 [Xenopus (Silurana) tropicalis]	Unknown	31	2	33	-20.815	3.70726	2.55601e-06
CA981402	Xl.85594	SRSF protein kinase 2	srpk2-b	61	4	65	-19.8267	3.6838	3.06553e-12
BC161707	Xl.51337	RECQL4-helicase-like protein	rts	15	1	16	-21.8387	3.65995	0.000976563
BC061672	Xl.6486	STEAP family member 4	steap4	45	3	48	-20.2537	3.65995	5.10019e-09
BF231543	Xl.70994	Transcribed locus, strongly similar to XP_002931858.1 PREDICTED: transcriptional regulator ATRX [Xenopus (Silurana) tropicalis]	Unknown	15	1	16	-21.8387	3.65995	0.000976563
BM261545	Xl.17182	Transcribed locus	Unknown	15	1	16	-21.8387	3.65995	0.000976563
BP703047	Xl.30733	Transcribed locus, strongly similar to NP_524352.1 histone H4 replacement, isoform C [Drosophila melanogaster]	Unknown	15	1	16	-21.8387	3.65995	0.000976563
BU900959	Xl.21080	Transcribed locus, strongly similar to XP_002931922.1 PREDICTED: tRNA pseudouridine synthase A [Xenopus (Silurana) tropicalis]	Unknown	44	3	47	-20.2699	3.62753	9.33488e-09
DC113548	Xl.75967	CDC28 protein kinase regulatory subunit 2	cks2	14	1	15	-21.8884	3.56042	0.00183105
BU913894	Xl.6924	Transcribed locus	Unknown	14	1	15	-21.8884	3.56042	0.00183105
CA793496	Xl.40293	Transcribed locus	Unknown	14	1	15	-21.8884	3.56042	0.00183105
BX854990	Xl.14262	Transcribed locus	Unknown	14	1	15	-21.8884	3.56042	0.00183105
CB943495	Xl.54920	Glutathione S-transferase pi 1	gstp1	177	13	190	-18.2081	3.52023	6.86272e-32
BC082831	Xl.25391	Apoptosis enhancing nuclease	aen	136	10	146	-18.5874	3.5186	1.1449e-24
BC071130	Xl.33054	Zinc finger protein 367	znf367	79	6	85	-19.3477	3.47188	1.64702e-14
DC033053	Xl.78310	Transcribed locus	Unknown	39	3	42	-20.3569	3.4535	1.02584e-07
BU916852	Xl.85764	Similar to DEK oncogene (DNA binding)	LOC398543	13	1	14	-21.9419	3.4535	0.00341797
BF610709	Xl.77024	Transcribed locus, strongly similar to NP_001089583.1 claudin 4 [Xenopus laevis]	Unknown	13	1	14	-21.9419	3.4535	0.00341797
CB564742	Xl.81294	Transcribed locus, strongly similar to NP_001006153.1 S-phase kinase-associated protein 1 [Gallus gallus]	Unknown	13	1	14	-21.9419	3.4535	0.00341797
BX843619	Xl.51003	Transcribed locus	Unknown	25	2	27	-20.9702	3.39692	8.79765e-05
BC044019	Xl.7195	Minichromosome maintenance complex component 6	mcm6.2-b	1300	105	1405	-15.2628	3.38311	3.13158e-220
CB208454	Xl.11967	Secreted LY6/PLAUR domain containing 1-like	slurp1l	306	25	331	-17.3415	3.36659	7.64228e-53
BP725579	Xl.82033	Transcribed locus	Unknown	12	1	13	-21.9996	3.33802	0.00634766
BC068752	Xl.2213	Suppressor of cytokine signaling 3	socs3	743	63	806	-16.0349	3.313	6.67687e-124
EB729427	Xl.57972	Transcribed locus, strongly similar to NP_001085166.1 transmembrane protein 49 [Xenopus laevis]	Unknown	47	4	51	-20.0148	3.30765	7.59716e-09
BC082695	Xl.49730	Solute carrier family 11 (proton-coupled divalent metal ion transporters), member 1	slc11a1	23	2	25	-21.0303	3.27662	0.000156522
BC071120	Xl.46166	Solute carrier family 30 (zinc transporter), member 2	slc30a2	103	9	112	-18.8639	3.26964	4.30083e-18
AJ278067	Xl.53505	Immunoresponsive gene 1	irg1	34	3	37	-20.4559	3.25556	1.94157e-06
BU899520	Xl.23895	Nucleophosmin/nucleoplasmin 3	npm3	34	3	37	-20.4559	3.25556	1.94157e-06
BC082471	Xl.48872	Fibroblast growth factor binding protein 1	fgfbp1	45	4	49	-20.0462	3.24491	2.45798e-08
CB942829	Xl.79291	Transcribed locus, moderately similar to XP_002939267.1 PREDICTED: nucleolar protein 14 [Xenopus (Silurana) tropicalis]	Unknown	22	2	24	-21.0624	3.21249	6.60419e-05
CD252806	Xl.81392	Transcribed locus	Unknown	22	2	24	-21.0624	3.21249	6.60419e-05
DC022244	Xl.69111	Transcribed locus	Unknown	22	2	24	-21.0624	3.21249	6.60419e-05
BC094181	Xl.47409	Hypothetical protein LOC733217	LOC733217	21	2	23	-21.096	3.14538	0.000121117
BP734584	Xl.79651	Transcribed locus	Unknown	21	2	23	-21.096	3.14538	0.000121117
AW158282	Xl.8449	Transcribed locus	Unknown	31	3	34	-20.5225	3.12229	1.09286e-05
DC007991	Xl.7743	Transcribed locus, strongly similar to NP_001006849.1 UDP-glucuronic acid decarboxylase 1 [Xenopus (Silurana) tropicalis]	Unknown	31	3	34	-20.5225	3.12229	1.09286e-05
DC033012	Xl.34077	Transcribed locus, strongly similar to NP_001011158.2 SEC31 homolog A [Xenopus (Silurana) tropicalis]	Unknown	20	2	22	-21.1311	3.07499	0.000221252
L43058	Xl.21500	Integrin, alpha 2 (CD49B, alpha 2 subunit of VLA-2 receptor)	itga2	233	24	257	-17.5675	3.03228	5.08836e-37
L20299	Xl.764	Endothelin receptor type B	ednrb	58	6	64	-19.5706	3.02608	4.32211e-10
DC002078	Xl.16357	Transcribed locus, strongly similar to NP_001072397.1 polymerase (RNA) III (DNA directed) polypeptide H (22.9kD) [Xenopus (Silurana) tropicalis]	Unknown	29	3	32	-20.5706	3.02608	3.39532e-05
EG575062	Xl.80726	Transcribed locus, moderately similar to XP_002940617.1 PREDICTED: hypothetical protein LOC100488852 [Xenopus (Silurana) tropicalis]	Unknown	48	5	53	-19.8387	3.0161	1.83236e-08
AY278366	Xl.66898	Hematopoietic cell signal transducer A	hcsta	19	2	21	-21.1681	3.00099	0.000402451
CD362205	Xl.74184	Transcribed locus	Unknown	19	2	21	-21.1681	3.00099	0.000402451
CB201149	Xl.45088	Transcribed locus	Unknown	85	9	94	-19.0025	2.99253	4.41296e-14
CF270416	Xl.73836	Transcribed locus, moderately similar to XP_002934549.1 PREDICTED: interleukin-18 receptor accessory protein-like [Xenopus (Silurana) tropicalis]	Unknown	28	3	31	-20.596	2.97545	5.94761e-05
AB091342	Xl.25844	Ficolin (collagen/fibrinogen domain containing) 1	fcn1-a	27	3	30	-20.6222	2.92299	0.000103716
BC129793	Xl.5080	Hypothetical protein LOC100036989	LOC100036989	63	7	70	-19.3998	2.92299	3.91412e-10
CD326889	Xl.34022	Transcribed locus	Unknown	99	11	110	-18.7477	2.92299	4.54276e-16
BU913312	Xl.56654	Transcribed locus	Unknown	45	5	50	-19.8852	2.92299	1.00875e-07
CD253429	Xl.84384	Transcribed locus	Unknown	36	4	40	-20.2071	2.92299	2.42991e-06
EC277722	Xl.57831	Transcribed locus	Unknown	27	3	30	-20.6222	2.92299	0.000103716
BJ075155	Xl.78919	Transcribed locus	Unknown	18	2	20	-21.2071	2.92299	0.000728607
CA790865	Xl.83259	Transcribed locus, strongly similar to NP_001088041.1 myeloid-associated differentiation marker homolog [Xenopus laevis]	Unknown	18	2	20	-21.2071	2.92299	0.000728607
CB565476	Xl.79970	Transcribed locus	Unknown	18	2	20	-21.2071	2.92299	0.000728607
AB075925	Xl.17389	Olfactomedin 4	olfm4	547	61	608	-16.279	2.91772	1.50891e-81
BC043846	Xl.3135	Mesencephalic astrocyte-derived neurotrophic factor	manf	818	94	912	-15.6768	2.87443	4.42466e-119
BC084956	Xl.13228	Centromere protein N	cenpn-b	78	9	87	-19.0644	2.86854	2.24909e-12
BC041321	Xl.23567	Transcribed locus, moderately similar to NP_001080820.1 alpha-1-microglobulin/bikunin precursor precursor [Xenopus laevis]	Unknown	26	3	29	-20.6494	2.86854	0.000179991
EB466301	Xl.79584	Transcribed locus, moderately similar to NP_001091283.1 cell division cycle associated 7 [Xenopus laevis]	Unknown	112	13	125	-18.5382	2.85998	3.16295e-17
BP735317	Xl.43439	CAP binding protein	cbp20-x	34	4	38	-20.2484	2.84052	7.42753e-06
BC056067	Xl.29428	Ectodysplasin A receptor	edar	17	2	19	-21.2484	2.84052	0.00131226
AY293305	Xl.9843	Type I activation TM-receptor XFL2	LOC733244	34	4	38	-20.2484	2.84052	7.42753e-06
BE679020	Xl.4489	Transcribed locus	Unknown	17	2	19	-21.2484	2.84052	0.00131226
CD360176	Xl.26153	Transcribed locus	Unknown	17	2	19	-21.2484	2.84052	0.00131226
BP682501	Xl.43343	Transcribed locus	Unknown	17	2	19	-21.2484	2.84052	0.00131226
DT078353	Xl.52591	Transcribed locus	Unknown	17	2	19	-21.2484	2.84052	0.00131226
CB943760	Xl.28461	Signal sequence receptor, delta (translocon-associated protein delta)	ssr4	100	12	112	-18.6777	2.81195	1.75726e-15
DC053759	Xl.69308	Transcribed locus	Unknown	83	10	93	-18.9436	2.80617	5.20243e-13
BC141762	Xl.76207	Hypothetical protein LOC100049768	LOC100049768	58	7	65	-19.4594	2.80369	1.70933e-09
BP718740	Xl.65169	Transcribed locus, moderately similar to XP_002933784.1 PREDICTED: acyl-coenzyme A thioesterase 3-like [Xenopus (Silurana) tropicalis]	Unknown	33	4	37	-20.2699	2.79746	1.29135e-05
BC126016	Xl.57165	Ran GTPase activating protein 1	rangap1-b	684	83	767	-15.8957	2.79587	3.31649e-97
BC100189	Xl.29284	CDNA clone IMAGE:4203666	Unknown	229	28	257	-17.4688	2.78491	4.27689e-33
DC024552	Xl.45697	Transcribed locus, moderately similar to XP_002933932.1 PREDICTED: HEAT repeat-containing protein 1-like [Xenopus (Silurana) tropicalis]	Unknown	49	6	55	-19.6923	2.78281	4.0032e-08
BP711568	Xl.48051	Transcribed locus	Unknown	323	40	363	-16.9635	2.76652	3.70474e-46
AY302252	Xl.34500	Hyaluronan synthase 3	has3	24	3	27	-20.7071	2.75306	0.000533521
EB735334	Xl.17372	Galectin-Ia	lgalsia-a	24	3	27	-20.7071	2.75306	0.000533521
EU104353	Xl.83884	Ionotropic glutamate receptor subunit NR2A	nr2a	32	4	36	-20.2921	2.75306	2.23615e-05
BC129763	Xl.56256	Uncoupling protein 1 (mitochondrial, proton carrier)	ucp1	16	2	18	-21.2921	2.75306	0.00234985
CV523255	Xl.50146	Transcribed locus	Unknown	40	5	45	-19.9702	2.75306	1.63612e-06
DT072068	Xl.71021	Transcribed locus	Unknown	24	3	27	-20.7071	2.75306	0.000533521
BG020751	Xl.84274	Transcribed locus	Unknown	16	2	18	-21.2921	2.75306	0.00234985
BJ084798	Xl.12308	Transcribed locus	Unknown	16	2	18	-21.2921	2.75306	0.00234985
BP692441	Xl.39449	Transcribed locus	Unknown	159	20	179	-17.9747	2.74402	3.10219e-23
BC130191	Xl.85541	Cell division cycle associated 7	cdca7	640	81	721	-15.9612	2.73514	6.26283e-89
BQ732224	Xl.85219	Transcribed locus	Unknown	31	4	35	-20.315	2.70726	3.85582e-05
CA981062	Xl.57830	CDNA clone IMAGE:7205399	Unknown	31	4	35	-20.315	2.70726	3.85582e-05
Z85983	Xl.5885	Nucleolar protein NO29	no29	549	71	620	-16.1669	2.70398	1.61776e-75
U44047	Xl.382	Minichromosome maintenance complex component 2	mcm2	1925	249	2174	-14.3568	2.7037	3.60148e-261
BC043742	Xl.78608	Hypothetical protein LOC398467	LOC398467	230	30	260	-17.4159	2.69166	3.11475e-32
CB558400	Xl.7153	Transcribed locus, weakly similar to NP_001170873.1 hypothetical protein LOC68554 [Mus musculus]	Unknown	23	3	26	-20.7378	2.69166	0.000910521
BC044051	Xl.14664	MCM3 minichromosome maintenance deficient 3 (S. cerevisiae)	mcm3	866	113	979	-15.5029	2.69111	6.17571e-118
CB564876	Xl.72803	Transcribed locus	Unknown	191	25	216	-17.6815	2.68663	4.95779e-27
CF284349	Xl.73506	Transcribed locus	Unknown	183	24	207	-17.7418	2.6838	1.07422e-25
BJ081008	Xl.63226	Transcribed locus	Unknown	327	43	370	-16.9024	2.67994	1.89418e-45
BG016621	Xl.77536	Transcribed locus	Unknown	38	5	43	-20.0072	2.67906	2.82888e-06
DC057289	Xl.34763	Transcribed locus	Unknown	68	9	77	-19.1634	2.6706	3.10852e-10
AW639809	Xl.71614	Transcribed locus	Unknown	30	4	34	-20.3387	2.65995	6.61877e-05
BP725108	Xl.50603	Transcribed locus	Unknown	30	4	34	-20.3387	2.65995	6.61877e-05
BJ072570	Xl.12696	Transcribed locus	Unknown	15	2	17	-21.3387	2.65995	0.00418091
EB644431	Xl.59160	Transcribed locus	Unknown	15	2	17	-21.3387	2.65995	0.00418091
BC155928	Xl.44943	Hypothetical protein LOC100127315	LOC100127315	492	66	558	-16.2987	2.65118	2.28282e-66
BC129534	Xl.70573	E2F transcription factor 1	e2f1	134	18	152	-18.1741	2.64923	3.27959e-19
BU906387	Xl.76842	Transcribed locus	Unknown	52	7	59	-19.5382	2.64615	2.71685e-08
U55069	Xl.85442	Heat shock 70 kDa protein 5b	hspa5b	37	5	42	-20.0264	2.64059	4.8736e-06
DC034770	Xl.85376	Transcribed locus, strongly similar to NP_000967.1 60S ribosomal protein L12 [Homo sapiens]	Unknown	37	5	42	-20.0264	2.64059	4.8736e-06
BC084950	Xl.6441	Downstream neighbor of SON	donson	132	18	150	-18.185	2.62753	9.63508e-19
BC106404	Xl.55451	Hypothetical protein MGC131037	MGC131037	22	3	25	-20.7699	2.62753	0.000910521
BM179100	Xl.80082	Transcribed locus	Unknown	22	3	25	-20.7699	2.62753	0.000910521
DC060171	Xl.58690	Transcribed locus	Unknown	36	5	41	-20.0462	2.60106	8.36458e-06
DC063238	Xl.54976	Transcribed locus	Unknown	193	27	220	-17.6184	2.59063	3.29992e-26
EB647569	Xl.57023	Transcribed locus, strongly similar to NP_001025628.1 ribosome biogenesis protein wdr12 [Xenopus (Silurana) tropicalis]	Unknown	105	15	120	-18.4815	2.56042	1.64911e-14
CD302637	Xl.4184	Transcribed locus, moderately similar to XP_002937971.1 PREDICTED: magnesium transporter MRS2 homolog, mitochondrial-like [Xenopus (Silurana) tropicalis]	Unknown	42	6	48	-19.8035	2.56042	1.83154e-06
DQ178630	Xl.15089	Protocadherin PCNS	Unknown	42	6	48	-19.8035	2.56042	1.83154e-06
CD329466	Xl.77196	Transcribed locus	Unknown	28	4	32	-20.3884	2.56042	0.000192195
DC029713	Xl.62452	Transcribed locus	Unknown	28	4	32	-20.3884	2.56042	0.000192195
EE300254	Xl.20475	Transcribed locus	Unknown	21	3	24	-20.8035	2.56042	0.00154388
BG161206	Xl.77465	Transcribed locus, strongly similar to NP_058975.1 proteasome subunit alpha type-2 [Rattus norvegicus]	Unknown	14	2	16	-21.3884	2.56042	0.00738525
AW158296	Xl.11749	Transcribed locus	Unknown	14	2	16	-21.3884	2.56042	0.00738525
BM172581	Xl.16683	Transcribed locus	Unknown	14	2	16	-21.3884	2.56042	0.00738525
CB592482	Xl.85364	Transcribed locus, moderately similar to XP_002601632.1 hypothetical protein BRAFLDRAFT_124327 [Branchiostoma floridae]	Unknown	14	2	16	-21.3884	2.56042	0.00738525
BX847335	Xl.19876	Transcribed locus, weakly similar to XP_002126800.1 PREDICTED: similar to gag-pol polyprotein [Ciona intestinalis]	Unknown	14	2	16	-21.3884	2.56042	0.00738525
CO388558	Xl.34068	Transcribed locus, moderately similar to XP_002940751.1 PREDICTED: cardiotrophin-2 [Xenopus (Silurana) tropicalis]	Unknown	14	2	16	-21.3884	2.56042	0.00738525
DT055813	Xl.77704	Transcribed locus	Unknown	14	2	16	-21.3884	2.56042	0.00738525
EB463579	Xl.60714	Transcribed locus, moderately similar to NP_001107302.1 hypothetical protein LOC100135091 [Xenopus (Silurana) tropicalis]	Unknown	14	2	16	-21.3884	2.56042	0.00738525
EB738479	Xl.57477	Transcribed locus	Unknown	14	2	16	-21.3884	2.56042	0.00738525
EG574447	Xl.9073	Transcribed locus	Unknown	14	2	16	-21.3884	2.56042	0.00738525
DC074973	Xl.83137	Transcribed locus	Unknown	14	2	16	-21.3884	2.56042	0.00738525
CD256769	Xl.66919	Transcribed locus	Unknown	1535	221	1756	-14.6061	2.54918	1.94754e-195
BC097826	Xl.24289	Cysteine-rich with EGF-like domains 2	creld2-b	368	53	421	-16.6664	2.5487	5.97755e-48
BX855146	Xl.78679	Transcribed locus, moderately similar to XP_414763.1 PREDICTED: similar to MGC11257 protein [Gallus gallus]	Unknown	228	33	261	-17.3535	2.54156	3.35508e-30
BU916326	Xl.80989	Transcribed locus, moderately similar to NP_001081960.1 perilipin 2 [Xenopus laevis]	Unknown	41	6	47	-19.8209	2.52565	3.12131e-06
U29178	Xl.1014	Minichromosome maintenance complex component 4	mcm4-b	1138	167	1305	-15.0241	2.52164	2.17836e-143
CD099018	Xl.81087	Transcribed locus, strongly similar to NP_001080810.1 keratin, type I cytoskeletal 18-B [Xenopus laevis]	Unknown	279	41	320	-17.0513	2.51963	4.19627e-36
DC015551	Xl.71164	Transcribed locus	Unknown	34	5	39	-20.0874	2.5186	2.43426e-05
CB564398	Xl.24542	Transcribed locus, moderately similar to XP_002942726.1 PREDICTED: hypothetical protein LOC100495238 [Xenopus (Silurana) tropicalis]	Unknown	61	9	70	-19.2418	2.51387	1.275e-08
DC102412	Xl.61466	Transcribed locus, strongly similar to XP_002934204.1 PREDICTED: epithelial chloride channel protein [Xenopus (Silurana) tropicalis]	Unknown	27	4	31	-20.4147	2.50795	0.000324914
BC079786	Xl.3209	Eukaryotic translation elongation factor 1 alpha 1, oocyte form	eef1a1o	128	19	147	-18.1681	2.50513	1.56773e-17
CB197573	Xl.74036	Transcribed locus	Unknown	20	3	23	-20.8387	2.49003	0.00259948
CB565672	Xl.58959	Transcribed locus	Unknown	20	3	23	-20.8387	2.49003	0.00259948
BC126014	Xl.4910	Cell division cycle associated 7-like	cdca7l	153	23	176	-17.9016	2.48689	2.83773e-20
U62807	Xl.3204	Heat shock 70 kDa protein 5a	hspa5	648	98	746	-15.8148	2.4782	1.22766e-80
BC080166	Xl.2739	Asparagine-linked glycosylation 6, alpha-1,3-glucosyltransferase homolog	alg6	138	21	159	-18.0417	2.46927	4.33078e-18
BC127425	Xl.53073	Solute carrier family 1 (glutamate/neutral amino acid transporter), member 4	slc1a4	1002	153	1155	-15.1791	2.46434	3.7602e-123
CK799862	Xl.3261	Transcribed locus, weakly similar to NP_001081854.1 methyl CpG binding protein 2 (Rett syndrome) [Xenopus laevis]	Unknown	334	51	385	-16.764	2.46434	3.43471e-42
BC124907	Xl.53984	Asparagine-linked glycosylation 11, alpha-1,2-mannosyltransferase homolog	alg11	39	6	45	-19.8569	2.4535	8.96304e-06
BC070805	Xl.46583	Suppressor of variegation 3-9 homolog 1	suv39h1	65	10	75	-19.12	2.4535	4.8022e-09
DC023825	Xl.16607	Transcribed locus	Unknown	52	8	60	-19.4419	2.4535	8.9594e-08
BC100191	Xl.7149	Minichromosome maintenance complex component 6	mcm6.2-a	1469	229	1698	-14.6122	2.43448	1.79274e-177
AB048257	Xl.1015	Polymerase (DNA directed), epsilon 2 (p59 subunit)	pole2	269	42	311	-17.0602	2.43221	7.54692e-34
BC159340	Xl.59669	Tumor necrosis factor receptor superfamily, member 6b, decoy	tnfrsf6b	19	3	22	-20.8757	2.41603	0.00434351
CO389206	Xl.30440	Transcribed locus, strongly similar to XP_002937779.1 PREDICTED: ankyrin repeat and KH domain-containing protein 1 [Xenopus (Silurana) tropicalis]	Unknown	38	6	44	-19.8757	2.41603	1.50972e-05
BJ642652	Xl.71825	Transcribed locus	Unknown	19	3	22	-20.8757	2.41603	0.00434351
BX850244	Xl.3372	Transcribed locus	Unknown	19	3	22	-20.8757	2.41603	0.00434351
BC089282	Xl.15183	Phosphoglycerate mutase family member 5	pgam5	461	74	535	-16.2631	2.39223	9.12775e-56
BC048223	Xl.2759	Endothelin receptor B subtype 2	ednrb2	882	142	1024	-15.3249	2.38795	6.29581e-105
CB559197	Xl.73298	Transcribed locus, strongly similar to XP_002934204.1 PREDICTED: epithelial chloride channel protein [Xenopus (Silurana) tropicalis]	Unknown	31	5	36	-20.154	2.38533	0.000116842
BC123202	Xl.54399	Transmembrane protein 206	tmem206	275	45	320	-16.9945	2.3645	2.76963e-33
EB476176	Xl.16226	Transcribed locus, moderately similar to XP_002941875.1 PREDICTED: IQ and ubiquitin-like domain-containing protein [Xenopus (Silurana) tropicalis]	Unknown	55	9	64	-19.3165	2.3645	2.77564e-07
BC129528	Xl.7587	Heat shock protein 90kDa beta (Grp94), member 1	hsp90b1	11185	1834	13019	-11.6471	2.36156	0
BC070784	Xl.33005	Spindle assembly 6 homolog	sass6	164	27	191	-17.7359	2.35573	4.00994e-20
BJ079268	Xl.75550	Transcribed locus	Unknown	42	7	49	-19.6923	2.33802	5.53962e-06
CA792281	Xl.78625	Transcribed locus	Unknown	24	4	28	-20.4996	2.33802	0.00151372
CD099060	Xl.51982	Transcribed locus	Unknown	24	4	28	-20.4996	2.33802	0.00151372
BP698670	Xl.84377	Transcribed locus	Unknown	18	3	21	-20.9147	2.33802	0.00719738
BC041200	Xl.21814	Heat shock 70kDa protein 5 (glucose-regulated protein, 78kDa)	hspa5	6428	1081	7509	-12.428	2.32506	0
BC073276	Xl.4042	MGC80644 protein	MGC80644	83	14	97	-18.7009	2.32075	9.62978e-11
BC073613	Xl.5086	Coagulation factor 7 (serum prothrombin conversion accelerator)	f7	231	39	270	-17.2235	2.31941	1.62381e-27
DC075961	Xl.11204	Transcribed locus	Unknown	77	13	90	-18.8085	2.31941	4.26054e-10
CB592699	Xl.55613	Small nuclear ribonucleoprotein polypeptide G	snrpg	124	21	145	-18.1189	2.31494	3.27942e-15
M99387	Xl.859	Nestin	nes	4342	736	5078	-12.9883	2.31364	0
BC046682	Xl.23631	Transcribed locus, moderately similar to NP_571884.2 gap junction alpha-8 protein [Danio rerio]	Unknown	53	9	62	-19.3432	2.31106	7.56128e-07
CB206566	Xl.83288	Transcribed locus	Unknown	47	8	55	-19.5148	2.30765	1.22085e-06
DC078540	Xl.72099	Transcribed locus, moderately similar to XP_002943716.1 PREDICTED: protein FAM83H [Xenopus (Silurana) tropicalis]	Unknown	47	8	55	-19.5148	2.30765	1.22085e-06
DC038740	Xl.82695	Transcribed locus, moderately similar to NP_001082683.1 60S ribosomal protein L18-B [Xenopus laevis]	Unknown	887	151	1038	-15.2765	2.30745	3.5096e-101
BC042219	Xl.4384	TRNA methyltransferase 61 homolog A	trmt61a	234	40	274	-17.196	2.3015	1.6853e-27
BJ084385	Xl.17324	Transcribed locus	Unknown	35	6	41	-19.935	2.29738	4.2277e-05
DC041027	Xl.43193	N(alpha)-acetyltransferase 38, NatC auxiliary subunit	naa38	180	31	211	-17.5691	2.29072	1.39152e-21
BC077792	Xl.9272	Colony stimulating factor 3 receptor (granulocyte)	csf3r	162	28	190	-17.7185	2.28556	3.09068e-19
U44049	Xl.385	Minichromosome maintenance complex component 4	mcm4-a	584	101	685	-15.8681	2.28467	1.88826e-66
AY692028	Xl.52917	Aldehyde dehydrogenase 1 family, member A3	aldh1a3	253	44	297	-17.0709	2.27662	1.31088e-29
BF072073	Xl.55151	Transcribed locus	Unknown	23	4	27	-20.5303	2.27662	0.00249392
BI937324	Xl.19098	Transcribed locus	Unknown	23	4	27	-20.5303	2.27662	0.00249392
DR726943	Xl.53674	Transcribed locus	Unknown	23	4	27	-20.5303	2.27662	0.00249392
CB563782	Xl.23700	Ribosomal protein S25	rps25	155	27	182	-17.7766	2.2743	2.20538e-18
DC015622	Xl.77654	Transcribed locus, strongly similar to NP_001080067.1 ATP-binding cassette, sub-family F (GCN20), member 2 [Xenopus laevis]	Unknown	63	11	74	-19.0738	2.27091	3.8086e-08
BE505303	Xl.76414	Transcribed locus	Unknown	40	7	47	-19.7275	2.26763	1.53741e-05
CB561346	Xl.55649	Transcribed locus	Unknown	211	37	248	-17.3268	2.26471	9.70792e-25
BU913598	Xl.78377	Transcribed locus, strongly similar to NP_001086442.1 helicase, lymphoid-specific [Xenopus laevis]	Unknown	119	21	140	-18.1485	2.25556	3.93968e-14
U67190	Xl.371	Origin recognition complex, subunit 1-like (S. cerevisiae)	orc1l	277	49	326	-16.9279	2.25209	6.59828e-32
BU916727	Xl.77815	Transcribed locus, moderately similar to NP_001007993.1 SWI/SNF related, matrix associated, actin dependent regulator of chromatin, subfamily a, member 5 [Xenopus (Silurana) tropicalis]	Unknown	96	17	113	-18.4559	2.25056	8.63755e-12
BC044001	Xl.83483	Tubulin, alpha 3c	tuba3c	3143	558	3701	-13.4211	2.24687	0
BJ628995	Xl.32234	Transcribed locus, moderately similar to NP_001082542.1 homolog of rat pragma of Rnd2 [Xenopus laevis]	Unknown	45	8	53	-19.5462	2.24491	3.38883e-06
BC128939	Xl.56491	Hypothetical protein LOC100036815	LOC100036815	28	5	33	-20.2275	2.23849	0.000535053
DC040248	Xl.8230	P11F3 protein	p11f3	28	5	33	-20.2275	2.23849	0.000535053
CB564977	Xl.76399	Transcribed locus	Unknown	336	60	396	-16.6425	2.23849	5.32096e-38
DT077484	Xl.59513	Transcribed locus	Unknown	95	17	112	-18.4635	2.23545	1.41766e-11
DC012859	Xl.80278	Transcribed locus	Unknown	117	21	138	-18.1608	2.23111	3.88562e-14
CD101208	Xl.24294	Cico01 mRNA, complete sequence	Unknown	83	15	98	-18.6511	2.22121	2.70464e-10
BC088903	Xl.24461	Coagulation factor 2 (thrombin) receptor-like 1	f2rl1	55	10	65	-19.2405	2.21249	7.45972e-07
BC084848	Xl.49127	Hypothetical LOC495380	LOC495380	110	20	130	-18.2405	2.21249	2.78564e-13
BC114223	Xl.31899	Upregulator of cell proliferation	urgcp	131	24	155	-17.9829	2.20152	3.43041e-15
BC123131	Xl.3680	4HAUS augmin-like complex, subunit 8	haus8	147	27	174	-17.8148	2.19785	4.21153e-17
BC074140	Xl.17188	Neutrophil cytosolic factor 2	ncf2	49	9	58	-19.3998	2.19785	1.24545e-06
BC122512	Xl.61493	NOP58 ribonucleoprotein homolog	nop58	1289	237	1526	-14.6817	2.19635	5.60038e-138
CK797441	Xl.79599	Transcribed locus, strongly similar to NP_001088446.1 mitochondrial ribosomal protein S33 [Xenopus laevis]	Unknown	38	7	45	-19.7645	2.19363	4.19342e-05
EB645221	Xl.84113	Transcribed locus	Unknown	38	7	45	-19.7645	2.19363	4.19342e-05
BC106650	Xl.44286	Hypothetical protein LOC733385	LOC733385	444	82	526	-16.2161	2.18992	1.75045e-48
BG730990	Xl.76256	Transcribed locus, moderately similar to NP_001121355.1 myosin, heavy chain 1, skeletal muscle, adult [Xenopus laevis]	Unknown	81	15	96	-18.6687	2.18602	4.44631e-10
CA789666	Xl.18504	Transcribed locus	Unknown	27	5	32	-20.2537	2.18602	0.00087791
BP724884	Xl.82041	Transcribed locus	Unknown	27	5	32	-20.2537	2.18602	0.00087791
CO385530	Xl.9552	Transcribed locus	Unknown	27	5	32	-20.2537	2.18602	0.00087791
BC088692	Xl.6788	UPF0573 protein B	LOC496230	43	8	51	-19.579	2.17933	9.26355e-06
BC059310	Xl.64079	Minichromosome maintenance complex component 5	mcm5-b	440	82	522	-16.2227	2.17687	7.54097e-48
BC073716	Xl.47655	MGC83659 protein	MGC83659	32	6	38	-19.9996	2.1681	0.000191076
BC054233	Xl.81508	Matrix metalloproteinase 1 (interstitial collagenase)	mmp1	16	3	19	-20.9996	2.1681	0.00753784
BM179326	Xl.70607	Transcribed locus	Unknown	80	15	95	-18.6777	2.1681	7.2929e-10
EB730641	Xl.5260	Transcribed locus	Unknown	80	15	95	-18.6777	2.1681	7.2929e-10
BG346593	Xl.1551	Transcribed locus	Unknown	16	3	19	-20.9996	2.1681	0.00753784
AW159755	Xl.8871	Transcribed locus, strongly similar to XP_002935411.1 PREDICTED: neurexin-2-alpha-like [Xenopus (Silurana) tropicalis]	Unknown	16	3	19	-20.9996	2.1681	0.00753784
BJ079203	Xl.75549	Transcribed locus	Unknown	16	3	19	-20.9996	2.1681	0.00753784
BJ062389	Xl.15453	Transcribed locus	Unknown	16	3	19	-20.9996	2.1681	0.00753784
BI446839	Xl.80169	Transcribed locus, strongly similar to NP_001084102.1 nuclear receptor subfamily 6 group A member 1 [Xenopus laevis]	Unknown	16	3	19	-20.9996	2.1681	0.00753784
BU907765	Xl.21186	Transcribed locus	Unknown	16	3	19	-20.9996	2.1681	0.00753784
CA974431	Xl.51180	Transcribed locus, strongly similar to XP_002942935.1 PREDICTED: HAUS augmin-like complex subunit 5-like [Xenopus (Silurana) tropicalis]	Unknown	16	3	19	-20.9996	2.1681	0.00753784
CD253552	Xl.85214	Transcribed locus, strongly similar to XP_002933694.1 PREDICTED: protein BEAN-like [Xenopus (Silurana) tropicalis]	Unknown	16	3	19	-20.9996	2.1681	0.00753784
DC058011	Xl.82700	Transcribed locus, strongly similar to NP_725897.1 beta-Tubulin at 56D, isoform C [Drosophila melanogaster]	Unknown	828	156	984	-15.3027	2.16115	1.09132e-87
BG439009	Xl.77132	Transcribed locus, moderately similar to NP_001025790.1 40S ribosomal protein S14 [Gallus gallus]	Unknown	106	20	126	-18.2672	2.15905	1.9905e-12
CD301094	Xl.75768	Transcribed locus	Unknown	37	7	44	-19.7837	2.15516	4.19342e-05
BC056045	Xl.18262	Dehydrogenase/reductase (SDR family) member 9	dhrs9	21	4	25	-20.596	2.14538	0.00407732
BC084401	Xl.49592	Hypothetical LOC495182	LOC495182	21	4	25	-20.596	2.14538	0.00407732
CK796955	Xl.72057	Transcribed locus, strongly similar to XP_002933382.1 PREDICTED: rootletin-like [Xenopus (Silurana) tropicalis]	Unknown	21	4	25	-20.596	2.14538	0.00407732
DC066662	Xl.61598	Transcribed locus, moderately similar to XP_002938099.1 PREDICTED: laminin subunit alpha-1-like [Xenopus (Silurana) tropicalis]	Unknown	21	4	25	-20.596	2.14538	0.00407732
BP695811	Xl.23750	Transcribed locus, moderately similar to NP_001129236.1 ubiquitin-like with PHD and ring finger domains 1 [Xenopus laevis]	Unknown	104	20	124	-18.2809	2.13157	5.26361e-12
BP695255	Xl.80288	Transcribed locus, strongly similar to NP_001084134.1 elongation factor 1-beta [Xenopus laevis]	Unknown	26	5	31	-20.2809	2.13157	0.00143091
BC088966	Xl.7459	Primase, DNA, polypeptide 2 (58kDa)	prim2	218	42	260	-17.2119	2.12893	1.8764e-23
BC097556	Xl.51810	B-cell translocation gene 5	btg5	93	18	111	-18.4376	2.12229	9.90317e-11
CB561772	Xl.24019	Transcribed locus	Unknown	31	6	37	-20.0225	2.12229	0.000312551
DC082262	Xl.79826	Transcribed locus	Unknown	31	6	37	-20.0225	2.12229	0.000312551
BC054214	Xl.26512	Suppressor of cytokine signaling 3	socs3	304	59	363	-16.7268	2.11835	1.64744e-32
BC061941	Xl.16776	Coiled-coil domain containing 63	ccdc63	520	101	621	-15.9518	2.11722	3.69951e-54
EB734260	Xl.1685	Cement gland-specific protein CGS	LOC398260	36	7	43	-19.8035	2.11563	6.87711e-05
CA790842	Xl.80654	Transcribed locus, moderately similar to XP_002935184.1 PREDICTED: arginyl aminopeptidase-like 1 [Xenopus (Silurana) tropicalis]	Unknown	36	7	43	-19.8035	2.11563	6.87711e-05
CD255436	Xl.76429	Transcribed locus, moderately similar to NP_001090172.1 zinc finger protein 182 [Xenopus laevis]	Unknown	36	7	43	-19.8035	2.11563	6.87711e-05
CA984990	Xl.71471	Transcribed locus	Unknown	41	8	49	-19.6133	2.11061	2.4904e-05
DC004354	Xl.82859	Transcribed locus, moderately similar to NP_001083630.1 ribosomal protein, large, P1 [Xenopus laevis]	Unknown	46	9	55	-19.4454	2.1067	5.55052e-06
CX131507	Xl.83165	Ribosomal protein, large, P1	rplp1	516	101	617	-15.9574	2.10608	2.49419e-53
CB592508	Xl.83575	Transcribed locus, strongly similar to NP_956319.1 ribosomal protein S26 [Danio rerio]	Unknown	189	37	226	-17.4063	2.10585	2.71474e-20
CB562701	Xl.10913	Transcribed locus	Unknown	61	12	73	-19.0343	2.09884	2.66592e-07
DY573652	Xl.76970	Transcribed locus, weakly similar to XP_002934789.1 PREDICTED: hypothetical protein LOC100170163 [Xenopus (Silurana) tropicalis]	Unknown	61	12	73	-19.0343	2.09884	2.66592e-07
BC073697	Xl.6393	Cell division cycle 45 homolog (S. cerevisiae)	cdc45	162	32	194	-17.6222	2.09291	1.52458e-17
BC054256	Xl.62819	Phenylalanyl-tRNA synthetase, alpha subunit	farsa-b	617	122	739	-15.6922	2.09145	3.32189e-63
BC046257	Xl.554	Calponin 1, basic, smooth muscle	cnn1	2805	557	3362	-13.5045	2.08531	5.38323e-280
CB207650	Xl.70315	SMT3 suppressor of mif two 3 homolog 2	sumo2-b	30	6	36	-20.0462	2.07499	0.00050826
DR729060	Xl.61972	Transcribed locus	Unknown	60	12	72	-19.0462	2.07499	4.30284e-07
BU905543	Xl.58381	Transcribed locus, moderately similar to NP_001082151.1 XNop56 protein [Xenopus laevis]	Unknown	50	10	60	-19.3092	2.07499	5.12563e-06
BI313300	Xl.18224	Transcribed locus	Unknown	40	8	48	-19.6311	2.07499	4.05604e-05
BG023665	Xl.9579	Transcribed locus	Unknown	30	6	36	-20.0462	2.07499	0.00050826
BJ628881	Xl.17225	Transcribed locus	Unknown	30	6	36	-20.0462	2.07499	0.00050826
BJ643495	Xl.59223	Transcribed locus	Unknown	25	5	30	-20.3092	2.07499	0.0023157
BX850664	Xl.18198	Transcribed locus	Unknown	25	5	30	-20.3092	2.07499	0.0023157
BU908383	Xl.21213	Transcribed locus	Unknown	20	4	24	-20.6311	2.07499	0.00661075
DC036725	Xl.79318	Transcribed locus, moderately similar to NP_001106594.1 hypothetical protein LOC100127812 [Xenopus (Silurana) tropicalis]	Unknown	20	4	24	-20.6311	2.07499	0.00661075
AY458020	Xl.34690	Tumor necrosis factor receptor superfamily, member 12A	tnfrsf12a	253	51	304	-16.9644	2.06363	3.11755e-26
BC097560	Xl.78280	Denticleless homolog	dtl-a	99	20	119	-18.3165	2.06049	5.78708e-11
BC073300	Xl.71848	Ly1 antibody reactive homolog	lyar	1117	226	1343	-14.8193	2.0583	1.08646e-110
EB735316	Xl.32135	Transcribed locus	Unknown	74	15	89	-18.7339	2.05562	1.34955e-08
DC084048	Xl.78306	Transcribed locus	Unknown	143	29	172	-17.7832	2.05495	4.88584e-15
CD520058	Xl.80448	Transcribed locus	Unknown	69	14	83	-18.8342	2.05423	5.87133e-08
EE309503	Xl.46921	Transcribed locus	Unknown	69	14	83	-18.8342	2.05423	5.87133e-08
BC097697	Xl.61606	Hypothetical protein LOC733255	LOC733255	364	74	438	-16.4335	2.0514	3.41325e-37
EG582981	Xl.82663	Transcribed locus	Unknown	59	12	71	-19.0583	2.05074	6.92192e-07
CB196922	Xl.76400	Transcribed locus, strongly similar to NP_031501.1 60S acidic ribosomal protein P0 [Mus musculus]	Unknown	137	28	165	-17.8394	2.04374	8.42197e-15
BJ091895	Xl.72241	Transcribed locus	Unknown	88	18	106	-18.4774	2.04257	1.06968e-09
DC015042	Xl.77668	Transcribed locus, strongly similar to NP_001016425.1 mesencephalic astrocyte-derived neurotrophic factor [Xenopus (Silurana) tropicalis]	Unknown	39	8	47	-19.6494	2.03846	6.57466e-05
BP676178	Xl.5563	Transcribed locus, strongly similar to XP_002940448.1 PREDICTED: mitochondrial import inner membrane translocase subunit Tim8 A-like [Xenopus (Silurana) tropicalis]	Unknown	291	60	351	-16.7462	2.03105	1.97137e-29
AB232698	Xl.85660	ADP-ribosylation factor-like protein 6	arl6	29	6	35	-20.0706	2.02608	0.000821395
CN329471	Xl.80472	Transcribed locus	Unknown	29	6	35	-20.0706	2.02608	0.000821395
BC123188	Xl.25094	Serpin peptidase inhibitor, clade E (nexin, plasminogen activator inhibitor type 1), member 1	serpine1	333	69	402	-16.5482	2.02392	2.95259e-33
CA982091	Xl.6394	Transcribed locus	Unknown	24	5	29	-20.3387	2.0161	0.00371917
DC009363	Xl.82396	Transcribed locus	Unknown	24	5	29	-20.3387	2.0161	0.00371917
BP706106	Xl.14791	Transcribed locus	Unknown	67	14	81	-18.8554	2.0118	1.51298e-07
CD253372	Xl.19971	Transcribed locus, strongly similar to NP_001088439.1 valyl-tRNA synthetase [Xenopus laevis]	Unknown	57	12	69	-19.0832	2.00099	1.77287e-06
BC129535	Xl.75005	Hypothetical protein LOC100036853	LOC100036853	269	57	326	-16.8399	1.99163	1.49425e-26
CF548055	Xl.72039	Transcribed locus	Unknown	151	32	183	-17.6729	1.99147	1.67808e-15
BC085039	Xl.28352	Cysteine-rich protein 1 (intestinal)	crip1-b	33	7	40	-19.8662	1.9901	0.000294077
CD361092	Xl.65726	POU class 2 homeobox 2	pou2f2	33	7	40	-19.8662	1.9901	0.000294077
BC076715	Xl.8812	SWI/SNF related, matrix associated, actin dependent regulator of chromatin, subfamily a, member 5	smarca5	2211	471	2682	-13.7971	1.98396	1.87914e-207
DC063781	Xl.48576	Transcribed locus, moderately similar to NP_001016100.1 hypothetical protein LOC548854 [Xenopus (Silurana) tropicalis]	Unknown	780	167	947	-15.2966	1.97669	7.15518e-74
DC061414	Xl.69168	Transcribed locus	Unknown	42	9	51	-19.511	1.97545	3.84591e-05
DT068432	Xl.75329	Transcribed locus, strongly similar to NP_001121231.1 hypothetical protein LOC100158303 [Xenopus laevis]	Unknown	251	54	305	-16.9289	1.96972	1.15015e-24
BJ092491	Xl.79301	Transcribed locus	Unknown	395	85	480	-16.2746	1.96938	8.05841e-38
BG656930	Xl.3911	Transcribed locus, strongly similar to XP_002939144.1 PREDICTED: uncharacterized protein C4orf52-like [Xenopus (Silurana) tropicalis]	Unknown	144	31	175	-17.7301	1.96879	1.77605e-14
EE331399	Xl.3302	Transcribed locus	Unknown	116	25	141	-18.0412	1.96719	6.6582e-12
CD362682	Xl.79315	Transcribed locus	Unknown	51	11	62	-19.2262	1.96605	7.66517e-06
U51234	Xl.31224	Minichromosome maintenance complex component 7	mcm7-a	871	188	1059	-15.1316	1.965	9.73018e-82
AB091339	Xl.5039	Ficolin (collagen/fibrinogen domain containing) 1	fcn1-b	227	49	276	-17.0715	1.9649	1.55485e-22
CV104378	Xl.57309	Transcribed locus	Unknown	162	35	197	-17.5575	1.96363	2.26285e-16
BC123124	Xl.5140	Gametocyte specific factor 1	gtsf1	129	28	157	-17.8828	1.95693	3.53109e-13
BG513082	Xl.5310	Transcribed locus	Unknown	23	5	28	-20.3694	1.95469	0.00592461
BF615810	Xl.42933	Transcribed locus	Unknown	23	5	28	-20.3694	1.95469	0.00592461
BJ090796	Xl.72320	Transcribed locus	Unknown	23	5	28	-20.3694	1.95469	0.00592461
BC106636	Xl.4227	Cyclin-dependent kinase 2	cdk2	653	142	795	-15.5418	1.95425	2.562e-61
BU909752	Xl.77546	Transcribed locus	Unknown	142	31	173	-17.7401	1.94861	4.43029e-14
CD325371	Xl.80294	Transcribed locus, strongly similar to NP_001089676.1 hypothetical protein LOC734737 [Xenopus laevis]	Unknown	32	7	39	-19.8884	1.94571	0.000471987
DC012652	Xl.11167	Transcribed locus, moderately similar to XP_002939072.1 PREDICTED: importin-4 [Xenopus (Silurana) tropicalis]	Unknown	82	18	100	-18.5284	1.94069	1.71943e-08
EB469826	Xl.56243	Transcribed locus	Unknown	59	13	72	-19.0006	1.93526	1.65252e-06
EU760352	Xl.84629	Ets variant 6	etv6	257	57	314	-16.8729	1.9258	9.76233e-25
EB729160	Xl.12260	Transcribed locus	Unknown	320	71	391	-16.5563	1.92524	6.49837e-30
BC046869	Xl.19445	Lipase maturation factor 2	lmf2	730	162	892	-15.3663	1.92496	5.29984e-67
CD324824	Xl.14911	Transcribed locus, moderately similar to XP_002935425.1 PREDICTED: traf2 and NCK-interacting protein kinase-like [Xenopus (Silurana) tropicalis]	Unknown	45	10	55	-19.3852	1.92299	2.24756e-05
EB736410	Xl.54370	Transcribed locus, strongly similar to NP_001083640.1 tumor necrosis factor receptor superfamily, member 12A [Xenopus laevis]	Unknown	45	10	55	-19.3852	1.92299	2.24756e-05
DC022216	Xl.32539	Transcribed locus, moderately similar to NP_001131089.1 chromodomain-helicase-DNA-binding protein 8 [Xenopus (Silurana) tropicalis]	Unknown	45	10	55	-19.3852	1.92299	2.24756e-05
BC077228	Xl.29378	Protein disulfide isomerase family A, member 6	pdia6-a	4138	921	5059	-12.8612	1.92072	0
BC057758	Xl.34965	Proliferating cell nuclear antigen	pcna	1224	273	1497	-14.617	1.91769	1.11759e-110
BC057739	Xl.2874	Runt-related transcription factor 1	runx1	143	32	175	-17.7122	1.91293	6.51395e-14
BC085020	Xl.56169	Solute carrier family 25 (carnitine/acylcarnitine translocase), member 20, gene 2	slc25a20.2	286	64	350	-16.7122	1.91293	4.08188e-27
BC054213	Xl.45939	Vaccinia related kinase 1	vrk1	450	101	551	-16.0561	1.90863	1.99555e-41
BC097562	Xl.4985	Helicase, lymphoid-specific	hells	752	169	921	-15.3144	1.90677	5.35623e-68
CB206041	Xl.76221	Transcribed locus, strongly similar to NP_476443.1 ADP/ATP translocase 2 [Rattus norvegicus]	Unknown	40	9	49	-19.5462	1.90506	9.84888e-05
EE323617	Xl.2770	Transcribed locus	Unknown	111	25	136	-18.073	1.90362	6.46534e-11
CA973955	Xl.78864	Mitochondrial ribosomal protein S11	mrps11	71	16	87	-18.7172	1.90281	1.33287e-07
BP728307	Xl.82016	Transcribed locus	Unknown	28105	6339	34444	-10.0878	1.90156	0
CB198440	Xl.1125	Hemoglobin alpha 3 subunit	hba3	4566	1031	5597	-12.7088	1.89995	0
BC160757	Xl.49975	CDC42 effector protein (Rho GTPase binding) 2	cdc42ep2	31	7	38	-19.9113	1.8999	0.000752897
DC015075	Xl.25182	Transcribed locus, strongly similar to NP_001001593.1 60S ribosomal protein L23a [Danio rerio]	Unknown	668	151	819	-15.4811	1.89836	2.16444e-60
BX850294	Xl.70442	Transcribed locus	Unknown	22	5	27	-20.4014	1.89056	0.00592461
BX853724	Xl.53101	Transcribed locus	Unknown	22	5	27	-20.4014	1.89056	0.00592461
CX135708	Xl.38926	Transcribed locus	Unknown	22	5	27	-20.4014	1.89056	0.00592461
DC059181	Xl.77768	Transcribed locus	Unknown	22	5	27	-20.4014	1.89056	0.00592461
BC056121	Xl.9726	Phenylalanyl-tRNA synthetase, beta subunit	farsb	1333	305	1638	-14.4755	1.88086	3.66799e-117
BX854983	Xl.9317	Transcribed locus	Unknown	109	25	134	-18.0861	1.87739	1.01261e-10
DC028191	Xl.57245	Transcribed locus	Unknown	61	14	75	-18.9231	1.87644	1.52566e-06
BC049174	Xl.14757	Solute carrier family 2 (facilitated glucose transporter), member 3	slc2a3	87	20	107	-18.4097	1.87408	9.3447e-09
EB481270	Xl.82493	Transcribed locus, strongly similar to NP_001082256.1 signal transducer and activator of transcription 1, 91kDa [Xenopus laevis]	Unknown	39	9	48	-19.5644	1.86854	0.000156417
BJ050543	Xl.79409	Transcribed locus	Unknown	26	6	32	-20.1494	1.86854	0.00332689
BU906591	Xl.85508	Transcribed locus, strongly similar to NP_524352.1 histone H4 replacement, isoform C [Drosophila melanogaster]	Unknown	26	6	32	-20.1494	1.86854	0.00332689
BP673621	Xl.68534	Transcribed locus	Unknown	26	6	32	-20.1494	1.86854	0.00332689
BQ730979	Xl.65817	Transcribed locus	Unknown	462	107	569	-15.9955	1.86334	4.69644e-41
BC088790	Xl.32168	Glutathione peroxidase 7	gpx7	401	93	494	-16.1988	1.86136	1.01138e-35
CA792282	Xl.71814	Transcribed locus	Unknown	56	13	69	-19.0382	1.85998	6.45907e-06
EB475341	Xl.56121	Transcribed locus, strongly similar to NP_001082256.1 signal transducer and activator of transcription 1, 91kDa [Xenopus laevis]	Unknown	43	10	53	-19.418	1.8574	5.70381e-05
BC084102	Xl.489	Exonuclease 1	exo1	116	27	143	-17.9857	1.85615	3.51869e-11
BC099279	Xl.73258	Hypothetical protein LOC734162	LOC734162	73	17	90	-18.6535	1.85542	1.23516e-07
BC077562	Xl.14893	MYC induced nuclear antigen	mina	236	55	291	-16.9601	1.85434	1.49052e-21
AF314535	Xl.712	Minichromosome maintenance complex component 10	mcm10	133	31	164	-17.7874	1.85415	1.60842e-12
EB737855	Xl.15225	Translocase of inner mitochondrial membrane 8 homolog B	timm8b-b	150	35	185	-17.6131	1.8526	3.31636e-14
DC022503	Xl.76921	Transcribed locus, strongly similar to NP_001080301.1 protein phosphatase, Mg2+/Mn2+ dependent, 1G [Xenopus laevis]	Unknown	150	35	185	-17.6131	1.8526	3.31636e-14
BU915564	Xl.7389	Transcribed locus, moderately similar to XP_002934101.1 PREDICTED: transferrin receptor protein 1 [Xenopus (Silurana) tropicalis]	Unknown	60	14	74	-18.935	1.8526	2.39732e-06
AW147956	Xl.79033	Transcribed locus, strongly similar to NP_001084134.1 elongation factor 1-beta [Xenopus laevis]	Unknown	30	7	37	-19.935	1.8526	0.00119324
BP686483	Xl.82064	Transcribed locus	Unknown	30	7	37	-19.935	1.8526	0.00119324
DC045402	Xl.81726	Transcribed locus	Unknown	30	7	37	-19.935	1.8526	0.00119324
CB209519	Xl.58884	Transcribed locus	Unknown	64	15	79	-18.8387	1.84617	8.90985e-07
DC006236	Xl.57597	CDNA clone IMAGE:3744149	Unknown	64	15	79	-18.8387	1.84617	8.90985e-07
CD255194	Xl.85252	Transcribed locus, strongly similar to NP_001106322.1 hypothetical protein LOC100127279 [Xenopus laevis]	Unknown	2039	478	2517	-13.8449	1.84584	3.97864e-174
BC129669	Xl.82411	Hypothetical protein LOC100037204	LOC100037204	132	31	163	-17.7928	1.84326	1.12009e-12
BU900932	Xl.77430	Transcribed locus, strongly similar to NP_001088983.1 hypothetical protein LOC496365 [Xenopus laevis]	Unknown	51	12	63	-19.1634	1.84052	1.74285e-05
CB592997	Xl.23855	NADH dehydrogenase (ubiquinone) 1 alpha subcomplex, 4, 9kDa	ndufa4-b	365	86	451	-16.3231	1.83855	2.3917e-32
BX842885	Xl.17741	Transcribed locus	Unknown	55	13	68	-19.0512	1.83398	1.00961e-05
BX855030	Xl.19433	Transcribed locus, moderately similar to XP_002940617.1 PREDICTED: hypothetical protein LOC100488852 [Xenopus (Silurana) tropicalis]	Unknown	55	13	68	-19.0512	1.83398	1.00961e-05
BC108834	Xl.55075	Complement component 3	c3	258	61	319	-16.8211	1.83355	5.98962e-23
CV076821	Xl.81545	Transcribed locus, strongly similar to NP_001086299.1 calcyclin binding protein [Xenopus laevis]	Unknown	131	31	162	-17.7983	1.83229	1.74931e-12
BC073060	Xl.46040	Heat shock 105kDa/110kDa protein 1	hsph1-a	942	223	1165	-14.9519	1.83174	1.66686e-80
BC077438	Xl.50863	Chromosome 19 open reading frame 50	c19orf50	114	27	141	-17.9982	1.83106	8.53974e-11
BJ643970	Xl.59259	Transcribed locus	Unknown	38	9	47	-19.5832	1.83106	0.000247088
BP696354	Xl.41634	Transcribed locus, moderately similar to XP_002942501.1 PREDICTED: hypothetical protein LOC100492750 [Xenopus (Silurana) tropicalis]	Unknown	38	9	47	-19.5832	1.83106	0.000247088
BJ073959	Xl.72250	Transcribed locus	Unknown	59	14	73	-18.9471	1.82835	3.75324e-06
BC080002	Xl.48702	Activating transcription factor 3	atf3	189	45	234	-17.2651	1.82345	2.73075e-17
BJ094018	Xl.75524	Transcribed locus	Unknown	42	10	52	-19.435	1.82345	9.02149e-05
BX854612	Xl.71498	Transcribed locus, strongly similar to XP_002941693.1 PREDICTED: WD repeat-containing protein 38-like [Xenopus (Silurana) tropicalis]	Unknown	21	5	26	-20.435	1.82345	0.00935531
BC093562	Xl.74044	CDNA clone IMAGE:6950606	Unknown	21	5	26	-20.435	1.82345	0.00935531
AB080019	Xl.10868	Lectin, galactoside-binding, soluble, 4	lgals4	88	21	109	-18.3662	1.82018	1.33682e-08
CB592427	Xl.29265	Ribosomal protein S21	rps21	527	126	653	-15.7826	1.81744	3.23684e-45
BC073542	Xl.47430	MGC82812 protein	MGC82812	46	11	57	-19.3006	1.81719	7.33322e-05
AW638359	Xl.71687	Transcribed locus	Unknown	75	18	93	-18.5927	1.81195	2.50909e-07
CN330213	Xl.47013	Transcribed locus, moderately similar to XP_002942200.1 PREDICTED: t-complex-associated testis-expressed protein 1-like [Xenopus (Silurana) tropicalis]	Unknown	75	18	93	-18.5927	1.81195	2.50909e-07
BJ091043	Xl.7659	Transcribed locus	Unknown	25	6	31	-20.1777	1.81195	0.00522288
CF549517	Xl.53450	Transcribed locus, moderately similar to NP_001017196.1 interferon, gamma-inducible protein 30 [Xenopus (Silurana) tropicalis]	Unknown	25	6	31	-20.1777	1.81195	0.00522288
BP714393	Xl.18722	Transcribed locus	Unknown	25	6	31	-20.1777	1.81195	0.00522288
DR714722	Xl.85560	Transcribed locus, strongly similar to XP_574109.1 PREDICTED: ribosomal protein 10-like [Rattus norvegicus]	Unknown	25	6	31	-20.1777	1.81195	0.00522288
DC036741	Xl.57774	Transcribed locus	Unknown	25	6	31	-20.1777	1.81195	0.00522288
CB943084	Xl.77000	Transcribed locus, moderately similar to NP_001123403.1 interferon induced transmembrane protein 1 (9-27) [Xenopus (Silurana) tropicalis]	Unknown	603	145	748	-15.5841	1.80917	3.89977e-51
BC077633	Xl.35568	Exosome component 1	exosc1	790	190	980	-15.1943	1.80891	1.26117e-66
BC088952	Xl.50830	Translocation associated membrane protein 2	tram2	212	51	263	-17.0919	1.80856	4.47325e-19
DQ097007	Xl.54821	Spvi01 mRNA, complete sequence	Unknown	108	26	134	-18.0644	1.80751	3.50192e-10
DY557717	Xl.82037	Transcribed locus	Unknown	54	13	67	-19.0644	1.80751	1.5717e-05
CF520630	Xl.67296	Transcribed locus, moderately similar to XP_002939673.1 PREDICTED: transient receptor potential cation channel subfamily M member 7-like [Xenopus (Silurana) tropicalis]	Unknown	440	106	546	-16.0375	1.8065	9.70252e-38
CO382938	Xl.50586	Transcribed locus	Unknown	58	14	72	-18.9594	1.80369	5.85396e-06
CF285869	Xl.60968	Transcribed locus, moderately similar to NP_001012550.1 histone-lysine N-methyltransferase, H3 lysine-9 specific 5 [Gallus gallus]	Unknown	29	7	36	-19.9594	1.80369	0.00187823
BP719968	Xl.15638	Transcribed locus	Unknown	29	7	36	-19.9594	1.80369	0.00187823
BC053784	Xl.5798	Fructose-1,6-bisphosphatase 1	fbp1	294	71	365	-16.6174	1.80299	1.22543e-25
BC125980	Xl.16369	E2F transcription factor 7	e2f7	91	22	113	-18.3085	1.80142	7.83222e-09
AW633240	Xl.50578	Transcribed locus	Unknown	33	8	41	-19.7699	1.79746	0.000679548
CB563145	Xl.18547	Transcribed locus	Unknown	33	8	41	-19.7699	1.79746	0.000679548
CB564024	Xl.55599	Transcribed locus	Unknown	33	8	41	-19.7699	1.79746	0.000679548
DC000379	Xl.82726	Transcribed locus, moderately similar to NP_957416.1 60S ribosomal protein L34 [Danio rerio]	Unknown	2920	709	3629	-13.3014	1.79517	3.78624e-239
BC157432	Xl.57759	Multiple coagulation factor deficiency 2	mcfd2	144	35	179	-17.6425	1.7937	4.6646e-13
CB562577	Xl.76852	Transcribed locus, strongly similar to NP_001026100.1 60S ribosomal protein L19 [Gallus gallus]	Unknown	431	105	536	-16.0592	1.79036	1.43602e-36
BG160202	Xl.84018	Transcribed locus, strongly similar to NP_001079727.1 ribosomal protein L21 [Xenopus laevis]	Unknown	82	20	102	-18.4524	1.78869	8.53433e-08
BU909097	Xl.15140	Transcribed locus	Unknown	221	54	275	-17.0207	1.78608	3.12178e-19
CB561642	Xl.75371	Transcribed locus	Unknown	45	11	56	-19.3165	1.78548	0.000113611
BX852806	Xl.9280	Transcribed locus	Unknown	45	11	56	-19.3165	1.78548	0.000113611
BC084929	Xl.2607	Hypothetical LOC495419	LOC495419	94	23	117	-18.253	1.78409	4.58957e-09
CA971174	Xl.14298	Transcribed locus, strongly similar to NP_001089671.1 MOB1, Mps One Binder kinase activator-like 2A [Xenopus laevis]	Unknown	94	23	117	-18.253	1.78409	4.58957e-09
CD099412	Xl.8095	Ribosomal protein L17	rpl17-b	8549	2093	10642	-11.7457	1.78324	0
BC108525	Xl.6402	Hypothetical protein MGC130955	MGC130955	49	12	61	-19.1923	1.78281	4.2237e-05
U66710	Xl.4048	Minichromosome maintenance complex component 7	mcm7-b	1800	442	2242	-13.9913	1.77894	3.91003e-146
AW200087	Xl.11648	Transcribed locus, strongly similar to NP_001165138.1 NADH dehydrogenase (ubiquinone) 1 alpha subcomplex, 1 [Xenopus (Silurana) tropicalis]	Unknown	126	31	157	-17.8264	1.77614	1.58225e-11
BC072880	Xl.25475	Protein phosphatase 1, regulatory (inhibitor) subunit 3B	ppp1r3b-b	69	17	86	-18.6941	1.77412	7.39153e-07
DC004074	Xl.45077	Transcribed locus, moderately similar to XP_002934789.1 PREDICTED: hypothetical protein LOC100170163 [Xenopus (Silurana) tropicalis]	Unknown	97	24	121	-18.1997	1.76801	4.16682e-09
BC091726	Xl.52921	ADAM metallopeptidase domain 28	adam28	133	33	166	-17.7423	1.76395	7.62584e-12
DC009065	Xl.84542	Transcribed locus, strongly similar to NP_033118.1 40S ribosomal protein S17 [Mus musculus]	Unknown	133	33	166	-17.7423	1.76395	7.62584e-12
AB085173	Xl.23295	Protein arginine methyltransferase 1	prmt1-a	6190	1540	7730	-12.1999	1.76007	0
BC085217	Xl.25846	Ficolin-2	fcn2-A	24	6	30	-20.2071	1.75306	0.00813006
BC108515	Xl.18682	Gamma-glutamyltransferase 1	ggt1	72	18	90	-18.6222	1.75306	9.20308e-07
EG566576	Xl.60150	Transcribed locus	Unknown	108	27	135	-18.0372	1.75306	7.5571e-10
BF072126	Xl.75420	Transcribed locus	Unknown	60	15	75	-18.8852	1.75306	5.26868e-06
CD328913	Xl.58186	Transcribed locus	Unknown	48	12	60	-19.2071	1.75306	6.53063e-05
DT066481	Xl.10780	Transcribed locus, weakly similar to XP_002936830.1 PREDICTED: hypothetical protein LOC100485017 [Xenopus (Silurana) tropicalis]	Unknown	40	10	50	-19.4702	1.75306	0.000222245
DC058224	Xl.61476	Transcribed locus	Unknown	32	8	40	-19.7921	1.75306	0.00106502
AW646699	Xl.20679	Transcribed locus	Unknown	28	7	35	-19.9848	1.75306	0.00293506
BU912855	Xl.80948	Transcribed locus, moderately similar to NP_001090608.1 E2F transcription factor 1 [Xenopus laevis]	Unknown	28	7	35	-19.9848	1.75306	0.00293506
EC275298	Xl.59663	Transcribed locus	Unknown	28	7	35	-19.9848	1.75306	0.00293506
BX842729	Xl.19019	Transcribed locus	Unknown	24	6	30	-20.2071	1.75306	0.00813006
CB944437	Xl.24816	Glutathione S-transferase theta 1	gstt1	75	19	94	-18.5537	1.73395	5.34814e-07
BC068854	Xl.83965	CDNA clone IMAGE:3399306	Unknown	369	94	463	-16.2511	1.72595	4.51657e-30
BC088935	Xl.5507	Hypothetical LOC496339	LOC496339	337	86	423	-16.3807	1.7234	1.83163e-27
EB730871	Xl.56870	Transcribed locus	Unknown	47	12	59	-19.2223	1.72269	0.000100497
EG585238	Xl.52563	Transcribed locus, moderately similar to NP_001106499.1 retinoic acid induced 14 [Xenopus (Silurana) tropicalis]	Unknown	90	23	113	-18.2844	1.72135	2.61404e-08
BC071161	Xl.57737	CDNA clone IMAGE:3403842	Unknown	82	21	103	-18.4172	1.7183	1.81e-07
BC123377	Xl.76036	Retinoschisin 1	rs1	121	31	152	-17.8556	1.71773	8.90689e-11
BC056099	Xl.7007	POC1 centriolar protein homolog A (Chlamydomonas)	poc1a	39	10	49	-19.4884	1.71654	0.000346001
BF426756	Xl.61679	Transcribed locus	Unknown	39	10	49	-19.4884	1.71654	0.000346001
BC087419	Xl.49880	Chromosome 11 open reading frame 66	c11orf66	269	69	338	-16.7021	1.716	5.16422e-22
BC046657	Xl.4290	Platelet-activating factor receptor	ptafr	35	9	44	-19.6425	1.71242	0.000606107
BC082686	Xl.49741	RWD domain containing 2A	rwdd2a	35	9	44	-19.6425	1.71242	0.000606107
BC084650	Xl.75427	Cell division cycle associated 5	cdca5-b	186	48	234	-17.2301	1.70726	2.1196e-15
U07175	Xl.4591	Lactate dehydrogenase C	ldhc	31	8	39	-19.815	1.70726	0.00165805
BU911080	Xl.14750	Transcribed locus, moderately similar to NP_001092150.1 steroid receptor RNA activator 1 [Xenopus laevis]	Unknown	31	8	39	-19.815	1.70726	0.00165805
DC069667	Xl.84774	Transcribed locus, strongly similar to XP_002932249.1 PREDICTED: cadherin EGF LAG seven-pass G-type receptor 1 [Xenopus (Silurana) tropicalis]	Unknown	31	8	39	-19.815	1.70726	0.00165805
BC070856	Xl.9618	Retinoblastoma-like 1 (p107)	rbl1	739	191	930	-15.2387	1.70506	1.04472e-57
CA987985	Xl.76880	Transcribed locus, strongly similar to NP_001039117.1 tetraspanin 6 [Xenopus (Silurana) tropicalis]	Unknown	85	22	107	-18.3577	1.70302	1.054e-07
AF222339	Xl.7155	Chromatin assembly factor 1 p150 subunit	LOC398222	390	101	491	-16.1593	1.70218	5.52991e-31
BC077353	Xl.70833	Methionyl-tRNA synthetase	mars	841	218	1059	-15.05	1.70084	3.95594e-65
BE025889	Xl.25665	Transcribed locus	Unknown	27	7	34	-20.011	1.70059	0.00455138
CK800738	Xl.81312	Transcribed locus, moderately similar to NP_001085673.1 RNA methyltransferase-like protein 1 [Xenopus laevis]	Unknown	27	7	34	-20.011	1.70059	0.00455138
DC135308	Xl.47958	Transcribed locus	Unknown	27	7	34	-20.011	1.70059	0.00455138
EB471163	Xl.80721	Transcribed locus, strongly similar to NP_001087854.1 peptidylprolyl isomerase D (cyclophilin D) [Xenopus laevis]	Unknown	370	96	466	-16.2339	1.69948	1.30135e-29
CA974710	Xl.71062	Transcribed locus, strongly similar to XP_002936809.1 PREDICTED: probable histone-lysine N-methyltransferase NSD2 [Xenopus (Silurana) tropicalis]	Unknown	77	20	97	-18.4978	1.69792	4.75748e-07
BC048022	Xl.23696	Testis specific, 10	tsga10	50	13	63	-19.12	1.69648	5.77837e-05
BC106348	Xl.48789	Chromosome 1 open reading frame 201	c1orf201	149	39	188	-17.5398	1.68683	1.12048e-12
CV103358	Xl.48614	EF-hand calcium binding domain 1	efcab1	210	55	265	-17.0443	1.68595	4.62195e-17
BU905315	Xl.53270	Transcribed locus	Unknown	42	11	53	-19.3662	1.68595	0.000409541
BC127433	Xl.4476	HAUS augmin-like complex, subunit 6	haus6	103	27	130	-18.0714	1.68467	6.32744e-09
EB729122	Xl.84312	Transcribed locus, strongly similar to NP_001085319.2 glutathione peroxidase 3 a [Xenopus laevis]	Unknown	1213	318	1531	-14.5135	1.68454	5.56158e-92
BQ734777	Xl.77221	Transcribed locus, moderately similar to XP_002940099.1 PREDICTED: complement C3-like [Xenopus (Silurana) tropicalis]	Unknown	61	16	77	-18.8267	1.6838	7.24416e-06
BC084877	Xl.49176	Replication protein A3, 14kDa	rpa3	823	216	1039	-15.0723	1.68292	7.3249e-63
BC072081	Xl.37647	RRS1 ribosome biogenesis regulator homolog	rrs1	659	173	832	-15.3927	1.68257	1.31025e-50
EG579029	Xl.78579	Transcribed locus, strongly similar to NP_001153147.1 heterogeneous nuclear ribonucleoprotein Q isoform 4 [Homo sapiens]	Unknown	194	51	245	-17.1559	1.68055	6.55806e-16
CV077928	Xl.49697	Lysozyme G-like 2	lyg2	578	152	730	-15.5807	1.68006	2.06411e-44
BG555970	Xl.19481	Transcribed locus, strongly similar to NP_001039038.1 eukaryotic translation initiation factor 2-alpha kinase 1 [Xenopus (Silurana) tropicalis]	Unknown	38	10	48	-19.5072	1.67906	0.000535585
BU905915	Xl.76713	Transcribed locus	Unknown	38	10	48	-19.5072	1.67906	0.000535585
BU903756	Xl.52946	Transcribed locus	Unknown	178	47	225	-17.277	1.67421	9.33137e-15
CA983429	Xl.73230	Transcribed locus, strongly similar to XP_002936475.1 PREDICTED: chromodomain Y-like protein-like [Xenopus (Silurana) tropicalis]	Unknown	53	14	67	-19.0245	1.67363	5.08477e-05
AF073787	Xl.537	Retinoblastoma binding protein 4	rbbp4-a	458	121	579	-15.9131	1.6734	2.45503e-35
BC084238	Xl.700	Myeloid differentiation primary response gene (88)	myd88-a	193	51	244	-17.1597	1.67309	9.95805e-16
CB943482	Xl.10719	Transcribed locus	Unknown	87	23	110	-18.3089	1.67244	9.37451e-08
BC073464	Xl.7330	Coenzyme Q10 homolog B	coq10b	200	53	253	-17.1062	1.669	3.44421e-16
BC044008	Xl.216	Macrophage stimulating 1 (hepatocyte growth factor-like)	mst1	1898	503	2401	-13.8598	1.66891	3.38218e-141
EG587422	Xl.77489	Transcribed locus, strongly similar to NP_004387.1 probable ATP-dependent RNA helicase DDX5 [Homo sapiens]	Unknown	1413	375	1788	-14.2845	1.66686	1.81898e-105
BQ734741	Xl.15439	Transcribed locus	Unknown	64	17	81	-18.7484	1.6656	4.19404e-06
BC070776	Xl.78163	6-phosphofructo-2-kinase/fructose-2,6-biphosphatase 3	pfkfb3	308	82	390	-16.4799	1.6623	3.90454e-24
BC070980	Xl.33039	Hypothetical protein MGC78833	MGC78833	559	149	708	-15.6192	1.6606	1.34205e-42
BC099292	Xl.53971	Hypothetical protein LOC733303	LOC733303	45	12	57	-19.2537	1.65995	0.000234446
CK797469	Xl.15432	Transcribed locus, strongly similar to XP_002941103.1 PREDICTED: probable tRNA pseudouridine synthase 1 [Xenopus (Silurana) tropicalis]	Unknown	45	12	57	-19.2537	1.65995	0.000234446
EB735237	Xl.85544	Transcribed locus, strongly similar to NP_001091283.1 cell division cycle associated 7 [Xenopus laevis]	Unknown	45	12	57	-19.2537	1.65995	0.000234446
AW640438	Xl.6979	Transcribed locus	Unknown	30	8	38	-19.8387	1.65995	0.00256321
BJ084591	Xl.79302	Transcribed locus	Unknown	30	8	38	-19.8387	1.65995	0.00256321
CB593014	Xl.26206	Transcribed locus, moderately similar to XP_002935268.1 PREDICTED: solute carrier family 2, facilitated glucose transporter member 8-like [Xenopus (Silurana) tropicalis]	Unknown	30	8	38	-19.8387	1.65995	0.00256321
CD328569	Xl.76386	Transcribed locus	Unknown	30	8	38	-19.8387	1.65995	0.00256321
CF546588	Xl.71937	Transcribed locus	Unknown	30	8	38	-19.8387	1.65995	0.00256321
BX854352	Xl.2613	Transcribed locus	Unknown	30	8	38	-19.8387	1.65995	0.00256321
EB735840	Xl.82548	Transcribed locus, moderately similar to XP_002942789.1 PREDICTED: tripartite motif-containing protein 39-like [Xenopus (Silurana) tropicalis]	Unknown	30	8	38	-19.8387	1.65995	0.00256321
BJ623976	Xl.32157	Transcribed locus	Unknown	127	34	161	-17.754	1.65428	1.98388e-10
BC097897	Xl.50479	HAUS augmin-like complex, subunit 4	haus4	153	41	194	-17.4846	1.6529	2.75735e-12
BG019982	Xl.70899	Transcribed locus	Unknown	41	11	52	-19.3836	1.65118	0.000621043
BC072275	Xl.23722	Hypothetical protein MGC82409	MGC82409	846	227	1073	-15.0166	1.65103	6.62468e-63
BC129563	Xl.6161	NOP2 nucleolar protein homolog	nop2	2655	713	3368	-13.366	1.6498	1.00225e-193
BC084301	Xl.48486	RRS1 ribosome biogenesis regulator homolog	rrs1	941	253	1194	-14.8616	1.64812	1.07572e-69
BC060466	Xl.702	Hypothetical protein MGC68601	MGC68601	26	7	33	-20.0382	1.64615	0.00700037
BG579423	Xl.70274	Transcribed locus	Unknown	26	7	33	-20.0382	1.64615	0.00700037
CB564402	Xl.76396	Transcribed locus, moderately similar to NP_998323.1 tropomyosin alpha-4 chain isoform 2 [Danio rerio]	Unknown	26	7	33	-20.0382	1.64615	0.00700037
CD328504	Xl.26334	Transcribed locus, moderately similar to XP_002931647.1 PREDICTED: uncharacterized protein KIAA0467-like [Xenopus (Silurana) tropicalis]	Unknown	26	7	33	-20.0382	1.64615	0.00700037
EE327988	Xl.68217	CDNA clone IMAGE:4058100	Unknown	26	7	33	-20.0382	1.64615	0.00700037
DC110242	Xl.69548	Transcribed locus	Unknown	63	17	80	-18.7597	1.64288	6.41506e-06
EB730732	Xl.81381	Transcribed locus, moderately similar to XP_002936853.1 PREDICTED: hypothetical protein LOC100490199 [Xenopus (Silurana) tropicalis]	Unknown	74	20	94	-18.5264	1.64059	1.67044e-06
CO384479	Xl.57219	Transcribed locus	Unknown	37	10	47	-19.5264	1.64059	0.000824082
BC068855	Xl.54464	DnaJ (Hsp40) homolog, subfamily C, member 2	dnajc2	979	265	1244	-14.7996	1.63838	8.08497e-72
DV034134	Xl.54858	Transcribed locus	Unknown	48	13	61	-19.1494	1.63758	0.000134514
DC023619	Xl.44919	Comp52 mRNA, complete sequence	Unknown	48	13	61	-19.1494	1.63758	0.000134514
AF072455	Xl.526	Matrix metallopeptidase 9 (gelatinase B, 92kDa gelatinase, 92kDa type IV collagenase)	mmp9	908	246	1154	-14.9076	1.6371	8.37283e-67
BC084630	Xl.85077	Hypothetical LOC495219	LOC495219	59	16	75	-18.8508	1.6357	1.69136e-05
BU913291	Xl.79727	Transcribed locus, strongly similar to NP_001089300.1 bleomycin hydrolase [Xenopus laevis]	Unknown	258	70	328	-16.7219	1.63501	5.04272e-20
BC097870	Xl.19775	N-6 adenine-specific DNA methyltransferase 1 (putative)	n6amt1	339	92	431	-16.3278	1.63464	6.10573e-26
BC161682	Xl.76219	Hypothetical protein LOC100036795	LOC100036795	1088	296	1384	-14.6437	1.63107	4.36048e-79
BC088910	Xl.11644	F-box protein 5	fbxo5-a	44	12	56	-19.2699	1.62753	0.000355281
BC106470	Xl.85863	Hypothetical protein LOC733395	LOC733395	33	9	42	-19.685	1.62753	0.00145049
DC128794	Xl.55276	Transcribed locus	Unknown	132	36	168	-17.685	1.62753	1.02608e-10
BG438761	Xl.1845	Transcribed locus, moderately similar to XP_002931486.1 PREDICTED: ERI1 exoribonuclease 3 [Xenopus (Silurana) tropicalis]	Unknown	33	9	42	-19.685	1.62753	0.00145049
CB593180	Xl.84222	Transcribed locus, moderately similar to NP_001079370.1 outer dense fiber protein 3 [Xenopus laevis]	Unknown	33	9	42	-19.685	1.62753	0.00145049
CF548273	Xl.12272	Transcribed locus, moderately similar to XP_002943132.1 PREDICTED: hypothetical protein LOC100493146 [Xenopus (Silurana) tropicalis]	Unknown	33	9	42	-19.685	1.62753	0.00145049
CA789267	Xl.71433	Transcribed locus	Unknown	95	26	121	-18.157	1.62248	8.55354e-08
BC060435	Xl.1849	Hypothetical protein MGC68771	MGC68771	616	169	785	-15.4583	1.61897	5.2416e-45
BC057729	Xl.29864	Hypothetical protein LOC398719	LOC398719	831	228	1059	-15.0263	1.61888	4.03104e-60
DC089159	Xl.69306	Transcribed locus	Unknown	51	14	65	-19.0522	1.61813	0.000117055
BI313635	Xl.78375	Transcribed locus	Unknown	40	11	51	-19.4014	1.61556	0.000469757
BQ388020	Xl.19612	Transcribed locus	Unknown	40	11	51	-19.4014	1.61556	0.000469757
EB733582	Xl.32164	Transcribed locus	Unknown	40	11	51	-19.4014	1.61556	0.000469757
DC042236	Xl.69325	Transcribed locus	Unknown	40	11	51	-19.4014	1.61556	0.000469757
X83503	Xl.1161	Cyclin D2	ccnd2-a	29	8	37	-19.8631	1.61104	0.00393317
BJ073338	Xl.79303	Transcribed locus	Unknown	29	8	37	-19.8631	1.61104	0.00393317
BQ730661	Xl.77378	Transcribed locus	Unknown	29	8	37	-19.8631	1.61104	0.00393317
BP695074	Xl.69027	Transcribed locus	Unknown	29	8	37	-19.8631	1.61104	0.00393317
DR725447	Xl.78361	Transcribed locus	Unknown	29	8	37	-19.8631	1.61104	0.00393317
AF055895	Xl.421	Myosin, heavy chain 9, non-muscle	myh9	7835	2163	9998	-11.7848	1.60996	0
BC068677	Xl.46711	Chromosome 19 open reading frame 28	c19orf28	427	118	545	-15.9817	1.60851	2.13441e-31
BG161798	Xl.55305	Transcribed locus	Unknown	47	13	60	-19.1646	1.60721	0.000203722
CA973363	Xl.42679	Transcribed locus	Unknown	47	13	60	-19.1646	1.60721	0.000203722
BC161713	Xl.18118	Hypothetical protein LOC100158433	LOC100158433	101	28	129	-18.0593	1.60392	2.91019e-08
CK352123	Xl.50826	Ribosomal protein L19	rpl19-a	310	86	396	-16.4409	1.60292	5.6602e-23
U44048	Xl.383	Minichromosome maintenance complex component 5	mcm5-a	1120	311	1431	-14.5871	1.60157	2.86552e-79
CD100026	Xl.25685	OCIA domain containing 2	ociad2	17506	4864	22370	-10.6204	1.6007	0
BC110708	Xl.1131	WD repeat and HMG-box DNA binding protein 1	wdhd1	507	141	648	-15.7294	1.59935	1.21289e-36
DC091784	Xl.58601	Transcribed locus	Unknown	43	12	55	-19.2865	1.59436	0.000535436
BC077788	Xl.23401	MGC80358 protein	MGC80358	404	113	517	-16.0529	1.59109	2.5292e-29
BC128679	Xl.52126	Epiplakin 1	eppk1	50	14	64	-19.0665	1.58956	0.000117055
BC077552	Xl.75299	Asparagine-linked glycosylation 6 homolog (yeast, alpha-1,3-glucosyltransferase)	alg6	157	44	201	-17.4151	1.58825	4.26121e-12
BC129526	Xl.77897	Hexokinase 2	hk2	164	46	210	-17.3516	1.58705	9.80188e-13
CB941334	Xl.56118	Transcribed locus	Unknown	203	57	260	-17.043	1.58551	3.2665e-15
BC043978	Xl.2459	Kelch domain containing 4	klhdc4	2119	595	2714	-13.6592	1.58548	1.35929e-146
BX844914	Xl.34631	Transcribed locus	Unknown	64	18	82	-18.7071	1.58314	8.58056e-06
BJ643855	Xl.79955	Transcribed locus, moderately similar to XP_002931967.1 PREDICTED: protein SFI1 homolog [Xenopus (Silurana) tropicalis]	Unknown	32	9	41	-19.7071	1.58314	0.00222143
BC086270	Xl.49113	Glucosaminyl (N-acetyl) transferase 3, mucin type	gcnt3	199	56	255	-17.0701	1.58233	4.22601e-15
BC044687	Xl.15963	Secreted frizzled-related protein 2	sfrp2	3350	943	4293	-12.9966	1.58189	6.03177e-230
EB481340	Xl.15908	Transcribed locus	Unknown	142	40	182	-17.5563	1.58088	4.10191e-11
CK799265	Xl.54538	Transcribed locus, moderately similar to XP_002939244.1 PREDICTED: uncharacterized protein CXorf41 [Xenopus (Silurana) tropicalis]	Unknown	110	31	141	-17.9243	1.58022	8.69165e-09
BU900124	Xl.1556	Ribosomal protein L21	rpl21	149	42	191	-17.4864	1.57991	1.85041e-11
CA983216	Xl.54492	Polymerase (RNA) II (DNA directed) polypeptide H	polr2h	209	59	268	-16.9971	1.57778	1.13028e-15
BC097521	Xl.19639	Origin recognition complex, subunit 5-like	orc5l	262	74	336	-16.6707	1.57703	3.09238e-19
DC067803	Xl.81313	Transcribed locus, strongly similar to NP_001021.1 40S ribosomal protein S27 [Homo sapiens]	Unknown	131	37	168	-17.6707	1.57703	3.05246e-10
DC083387	Xl.53162	Transcribed locus	Unknown	92	26	118	-18.1801	1.57618	9.75891e-08
CV077492	Xl.82278	Transcribed locus, moderately similar to NP_034369.1 ferritin heavy chain [Mus musculus]	Unknown	46	13	59	-19.1801	1.57618	0.000306947
BC070640	Xl.60384	Hypothetical protein MGC81499	MGC81499	693	196	889	-15.2664	1.57506	1.54222e-48
U76834	Xl.46378	Cdc6-related protein	xcdc6	106	30	136	-17.9747	1.57409	1.48773e-08
CD361934	Xl.34630	Transcribed locus	Unknown	134	38	172	-17.6351	1.57122	1.78813e-10
CV109990	Xl.2147	Transcribed locus	Unknown	74	21	95	-18.4912	1.5702	3.30289e-06
BC077497	Xl.7376	Replication protein A3, 14kDa	rpa3	102	29	131	-18.0269	1.56751	3.81095e-08
BQ886027	Xl.76716	Transcribed locus, moderately similar to NP_001080444.1 thioredoxin domain containing 5 [Xenopus laevis]	Unknown	218	62	280	-16.9309	1.56705	3.43684e-16
BC108582	Xl.44494	TRNA methyltransferase 6 homolog	trmt6	471	134	605	-15.8193	1.56656	4.44709e-33
BC153781	Xl.8333	Hypothetical protein LOC100126636	LOC100126636	246	70	316	-16.7562	1.56629	4.35817e-18
BC070646	Xl.30916	DNA-damage regulated autophagy modulator 1	dram1	77	22	99	-18.429	1.56042	1.91874e-06
BC077896	Xl.48370	Interleukin 10 receptor, beta	il10rb	91	26	117	-18.188	1.56042	1.46757e-07
BE505913	Xl.10716	Transcribed locus	Unknown	35	10	45	-19.5665	1.56042	0.00126003
BQ736589	Xl.85802	Transcribed locus, moderately similar to XP_002189262.1 PREDICTED: similar to matrilin 4, partial [Taeniopygia guttata]	Unknown	35	10	45	-19.5665	1.56042	0.00126003
BP738065	Xl.78382	Transcribed locus, strongly similar to NP_033473.1 tubulin alpha-4A chain [Mus musculus]	Unknown	35	10	45	-19.5665	1.56042	0.00126003
DC132815	Xl.79163	Transcribed locus	Unknown	35	10	45	-19.5665	1.56042	0.00126003
CF284583	Xl.51485	Transcribed locus, weakly similar to NP_001093109.1 zinc finger protein OZF [Homo sapiens]	Unknown	28	8	36	-19.8884	1.56042	0.00598812
DR718159	Xl.82088	Transcribed locus, strongly similar to NP_001080663.1 secreted frizzled-related protein 2 [Xenopus laevis]	Unknown	430	123	553	-15.9468	1.55874	2.79718e-30
BC043778	Xl.1819	Karyopherin alpha 2 (RAG cohort 1, importin alpha 1)	kpna2	583	167	750	-15.5066	1.55671	1.71171e-40
CA988407	Xl.4845	Transcribed locus	Unknown	136	39	175	-17.6057	1.55512	1.56548e-10
EG582640	Xl.29095	Transcribed locus, strongly similar to NP_989025.1 hypothetical protein LOC394621 [Xenopus (Silurana) tropicalis]	Unknown	80	23	103	-18.3694	1.55143	1.66736e-06
BX849421	Xl.70434	Transcribed locus, moderately similar to XP_002931499.1 PREDICTED: nardilysin-like [Xenopus (Silurana) tropicalis]	Unknown	139	40	179	-17.5717	1.55007	1.36854e-10
CB560411	Xl.57425	Transcribed locus	Unknown	66	19	85	-18.646	1.54953	2.18066e-05
DC023676	Xl.84213	Transcribed locus, strongly similar to NP_001080763.2 high-mobility group nucleosome binding domain 1 [Xenopus laevis]	Unknown	441	127	568	-15.9055	1.54901	1.45288e-30
EB483014	Xl.51094	Transcribed locus	Unknown	59	17	76	-18.8071	1.54824	3.37681e-05
AF297867	Xl.696	Claspin	clspn	281	81	362	-16.555	1.54764	4.88946e-20
EB646976	Xl.11289	Transcribed locus	Unknown	52	15	67	-18.9884	1.54661	0.000152107
BC129728	Xl.54223	Parvin, gamma	parvg	45	13	58	-19.196	1.54447	0.000460005
DC055848	Xl.80232	Transcribed locus, strongly similar to NP_001091437.1 ATG16 autophagy related 16-like 1 [Xenopus laevis]	Unknown	45	13	58	-19.196	1.54447	0.000460005
BC089247	Xl.12681	WD repeat domain 69	wdr69	571	165	736	-15.5303	1.54409	5.20897e-39
AJ635202	Xl.45565	Hypothetical protein MGC81231	MGC81231	263	76	339	-16.6487	1.54405	7.83532e-19
BC073005	Xl.14301	URB1 ribosome biogenesis 1 homolog (S. cerevisiae)	urb1	325	94	419	-16.3427	1.54277	6.67193e-23
BC072346	Xl.46746	LRP2 binding protein	lrp2bp	356	103	459	-16.211	1.54229	9.79009e-25
BJ634449	Xl.78985	Transcribed locus, moderately similar to XP_002940516.1 PREDICTED: GTP-binding protein 8-like [Xenopus (Silurana) tropicalis]	Unknown	38	11	49	-19.4384	1.54156	0.00108854
DV034376	Xl.80372	Transcribed locus, strongly similar to XP_002938394.1 PREDICTED: protein tyrosine phosphatase-like protein ptplad1 [Xenopus (Silurana) tropicalis]	Unknown	138	40	178	-17.5769	1.53966	2.03718e-10
CA980855	Xl.46073	Transcribed locus, strongly similar to XP_002934988.1 PREDICTED: hypothetical protein LOC100495799 isoform 1 [Xenopus (Silurana) tropicalis]	Unknown	62	18	80	-18.7301	1.53733	1.95191e-05
BX843898	Xl.3160	Transcribed locus	Unknown	31	9	40	-19.7301	1.53733	0.00337785
CK800632	Xl.81838	Transcribed locus	Unknown	31	9	40	-19.7301	1.53733	0.00337785
CX133308	Xl.50265	Transcribed locus, moderately similar to XP_002940629.1 PREDICTED: coiled-coil domain-containing protein C16orf93 homolog [Xenopus (Silurana) tropicalis]	Unknown	31	9	40	-19.7301	1.53733	0.00337785
BC088831	Xl.34771	Hypothetical LOC496311	LOC496311	571	166	737	-15.5259	1.53537	9.98946e-39
BC082659	Xl.49734	Stathmin-like 2	stmn2-a	6664	1939	8603	-11.9805	1.53414	0
DC086439	Xl.8383	Splicing factor 3b, subunit 5, 10kDa	sf3b5	607	177	784	-15.4355	1.53101	4.02888e-41
CB199448	Xl.42223	Transcribed locus	Unknown	2167	632	2799	-13.5995	1.53076	2.29638e-142
BC072857	Xl.23934	GINS complex subunit 1 (Psf1 homolog)	gins1	113	33	146	-17.8598	1.52885	9.88347e-09
BC045237	Xl.4224	Translation initiation factor eIF4A II	LOC444845	3717	1086	4803	-12.8197	1.52818	2.5409e-242
BC110787	Xl.53654	Coiled-coil-helix-coiled-coil-helix domain containing 7	chchd7	41	12	53	-19.3209	1.52565	0.00119512
BU916669	Xl.46537	Transcribed locus, moderately similar to XP_002945352.1 PREDICTED: midasin-like, partial [Xenopus (Silurana) tropicalis]	Unknown	41	12	53	-19.3209	1.52565	0.00119512
CD362936	Xl.57330	Transcribed locus	Unknown	41	12	53	-19.3209	1.52565	0.00119512
EB643765	Xl.58076	Transcribed locus	Unknown	41	12	53	-19.3209	1.52565	0.00119512
DC019135	Xl.79700	Transcribed locus	Unknown	41	12	53	-19.3209	1.52565	0.00119512
BC078115	Xl.80698	Heat shock 70kDa protein	hsp70	485	142	627	-15.7563	1.52515	9.63037e-33
BC042275	Xl.21933	EGF-like-domain, multiple 6	egfl6	280	82	362	-16.5487	1.52479	1.38824e-19
CA789995	Xl.52336	Transcribed locus, strongly similar to XP_002931548.1 PREDICTED: afadin-like [Xenopus (Silurana) tropicalis]	Unknown	58	17	75	-18.8194	1.52358	5.06227e-05
BX843180	Xl.62007	Transcribed locus, moderately similar to NP_001086078.1 protein inhibitor of activated STAT, 3 [Xenopus laevis]	Unknown	58	17	75	-18.8194	1.52358	5.06227e-05
CA791813	Xl.2891	Transcribed locus, strongly similar to XP_002942108.1 PREDICTED: nuclear pore complex protein Nup160-like [Xenopus (Silurana) tropicalis]	Unknown	109	32	141	-17.908	1.52125	2.51032e-08
BC070632	Xl.47147	DnaJ (Hsp40) homolog, subfamily C, member 10	dnajc10	453	133	586	-15.8528	1.52115	6.52407e-31
BC126007	Xl.1120	Cholinergic receptor, nicotinic, gamma	chrng	34	10	44	-19.5874	1.5186	0.00191396
CD100240	Xl.71626	Transcribed locus, strongly similar to NP_001082542.1 homolog of rat pragma of Rnd2 [Xenopus laevis]	Unknown	68	20	88	-18.5874	1.5186	1.87628e-05
AW158470	Xl.8506	Transcribed locus, strongly similar to NP_001162604.1 odz, odd Oz/ten-m homolog 3 [Rattus norvegicus]	Unknown	34	10	44	-19.5874	1.5186	0.00191396
DQ192574	Xl.79675	Chromatin assembly factor 1, subunit B (p60)	chaf1b	180	53	233	-17.1822	1.51699	5.00525e-13
BX843357	Xl.10323	Transcribed locus	Unknown	302	89	391	-16.435	1.51573	9.74285e-21
BC070594	Xl.70281	Hypothetical protein MGC81191	MGC81191	1563	461	2024	-14.0627	1.51454	1.00814e-101
X83975	Xl.85472	Alpha-1,3-mannosyl-glycoprotein beta-1,2-N-acetylglucosaminyltransferase	glcnac	61	18	79	-18.7418	1.51387	2.92631e-05
BU907173	Xl.50486	Transcribed locus	Unknown	61	18	79	-18.7418	1.51387	2.92631e-05
CA793059	Xl.73995	Canopy 2 homolog	cnpy2	355	105	460	-16.1992	1.51049	5.23746e-24
BQ737468	Xl.73891	Transcribed locus	Unknown	71	21	92	-18.5211	1.51049	1.0902e-05
BC046676	Xl.3847	Similar to Rac GTPase activating protein 1	MGC53048	152	45	197	-17.4222	1.50914	5.94769e-11
BC094204	Xl.49597	Protease, serine-like 1	prssl1	27	8	35	-19.9147	1.50795	0.00904119
BE575671	Xl.71407	Transcribed locus	Unknown	27	8	35	-19.9147	1.50795	0.00904119
DC055472	Xl.79028	Transcribed locus	Unknown	27	8	35	-19.9147	1.50795	0.00904119
DC122217	Xl.74313	Transcribed locus, strongly similar to NP_001081972.1 hairy and enhancer of split 3, gene 1 [Xenopus laevis]	Unknown	27	8	35	-19.9147	1.50795	0.00904119
CA987261	Xl.73100	Transcribed locus, moderately similar to XP_002934504.1 PREDICTED: tetratricopeptide repeat protein 27 [Xenopus (Silurana) tropicalis]	Unknown	172	51	223	-17.2428	1.5069	3.15207e-12
BC060483	Xl.14214	Claudin 5 (transmembrane protein deleted in velocardiofacial syndrome)	cldn5	4770	1415	6185	-12.4489	1.50625	5.26762e-304
BU915122	Xl.14662	Transcribed locus	Unknown	64	19	83	-18.6681	1.50513	1.69358e-05
DT064725	Xl.19926	Transcribed locus, moderately similar to XP_002932347.1 PREDICTED: uncharacterized protein KIAA0141 homolog [Xenopus (Silurana) tropicalis]	Unknown	64	19	83	-18.6681	1.50513	1.69358e-05
AY573380	Xl.77220	Matrix metallopeptidase 7 (matrilysin, uterine)	mmp7	323	96	419	-16.3319	1.50349	3.60817e-22
DT068419	Xl.82429	Transcribed locus	Unknown	37	11	48	-19.4577	1.50308	0.00164149
DC086166	Xl.12780	Transcribed locus, moderately similar to NP_056255.2 monofunctional C1-tetrahydrofolate synthase, mitochondrial precursor [Homo sapiens]	Unknown	37	11	48	-19.4577	1.50308	0.00164149
BX845321	Xl.50981	Transcribed locus	Unknown	57	17	74	-18.8319	1.49849	7.55581e-05
DC012838	Xl.77445	Transcribed locus	Unknown	57	17	74	-18.8319	1.49849	7.55581e-05
BC093532	Xl.33610	Hypoxia up-regulated 1	hyou1	600	179	779	-15.4358	1.49806	2.20117e-39
CV523311	Xl.1321	Transcribed locus	Unknown	77	23	100	-18.3969	1.49629	3.68865e-06
BU911291	Xl.76840	Transcribed locus	Unknown	107	32	139	-17.9214	1.49453	3.72022e-08
BC157448	Xl.1597	Ribosomal L1 domain containing 1	rsl1d1	568	170	738	-15.5125	1.49342	2.80878e-37
BX846342	Xl.77794	Transcribed locus, strongly similar to XP_002932943.1 PREDICTED: hypoxia up-regulated protein 1 [Xenopus (Silurana) tropicalis]	Unknown	187	56	243	-17.115	1.4926	3.28825e-13
BC073621	Xl.7123	Protein kinase, AMP-activated, gamma 2 non-catalytic subunit	prkag2	467	140	607	-15.7938	1.49106	6.98071e-31
BC097526	Xl.47646	Enhancer of zeste homolog 2	ezh2-b	290	87	377	-16.4807	1.49003	1.02518e-19
DC090957	Xl.57795	Transcribed locus, weakly similar to NP_001138682.1 hypothetical protein LOC441869 [Homo sapiens]	Unknown	80	24	104	-18.3387	1.49003	3.17989e-06
CA788232	Xl.71042	Transcribed locus	Unknown	50	15	65	-19.0167	1.49003	0.000226882
CB180278	Xl.20699	Transcribed locus	Unknown	50	15	65	-19.0167	1.49003	0.000226882
CB592410	Xl.78313	Transcribed locus, moderately similar to NP_032169.1 guanine nucleotide-binding protein subunit beta-2-like 1 [Mus musculus]	Unknown	5186	1556	6742	-12.3201	1.48984	0
CB592862	Xl.2525	Transcribed locus, strongly similar to NP_037008.1 40S ribosomal protein S29 [Rattus norvegicus]	Unknown	2092	629	2721	-13.6283	1.48681	5.28554e-132
CA982279	Xl.77513	Transcribed locus, strongly similar to NP_001006882.1 heat shock 10kDa protein 1 [Xenopus (Silurana) tropicalis]	Unknown	1164	350	1514	-14.4741	1.48673	3.67616e-74
DC015967	Xl.78933	Transcribed locus, strongly similar to NP_001016166.1 Sin3A-associated protein, 18kDa [Xenopus (Silurana) tropicalis]	Unknown	113	34	147	-17.8383	1.48578	1.88586e-08
BQ735034	Xl.80778	Transcribed locus	Unknown	83	25	108	-18.2827	1.48424	1.85348e-06
CD302348	Xl.78025	Transcribed locus, strongly similar to NP_001084534.1 H/ACA ribonucleoprotein complex subunit 2-like protein [Xenopus laevis]	Unknown	385	116	501	-16.0688	1.48379	2.09951e-25
BC046677	Xl.4203	ATP-binding cassette, sub-family F (GCN20), member 2	abcf2	1908	575	2483	-13.7595	1.48349	4.97851e-120
BC161683	Xl.3271	Eukaryotic translation initiation factor 4 gamma, 1	eif4g1	2834	855	3689	-13.1879	1.4819	3.15538e-177
BJ077414	Xl.84110	Transcribed locus	Unknown	159	48	207	-17.3432	1.48098	2.62784e-11
BG346402	Xl.9111	Transcribed locus	Unknown	53	16	69	-18.9282	1.48098	0.000194298
U68141	Xl.530	Flap structure-specific endonuclease 1	fen1-b	258	78	336	-16.6438	1.47889	1.97636e-17
BC093567	Xl.17816	Keratin 13	krt13	43	13	56	-19.2288	1.47889	0.00101585
BJ085883	Xl.72083	Transcribed locus	Unknown	43	13	56	-19.2288	1.47889	0.00101585
CB941314	Xl.48776	LSM6 homolog, U6 small nuclear RNA associated	lsm6	393	119	512	-16.0355	1.47663	6.3915e-26
BC079994	Xl.79142	Twinfilin, actin-binding protein, homolog 1	twf1	373	113	486	-16.1105	1.47591	2.17193e-24
BX850025	Xl.10073	Transcribed locus	Unknown	66	20	86	-18.609	1.47553	4.07713e-05
DR718267	Xl.71286	Transcribed locus	Unknown	33	10	43	-19.609	1.47553	0.00288725
EE306164	Xl.79823	Transcribed locus, strongly similar to NP_001080866.1 bone morphogenetic protein 7, gene 1 [Xenopus laevis]	Unknown	33	10	43	-19.609	1.47553	0.00288725
EB644112	Xl.77923	Transcribed locus, strongly similar to NP_001081846.1 myosin, heavy chain 9, non-muscle [Xenopus laevis]	Unknown	287	87	374	-16.4882	1.47502	3.24967e-19
DC111014	Xl.9971	Transcribed locus, strongly similar to NP_001120540.1 sphingosine-1-phosphate receptor 5 [Xenopus (Silurana) tropicalis]	Unknown	343	104	447	-16.2309	1.47469	1.02667e-22
BC073675	Xl.47613	Solute carrier family 19 (folate transporter), member 1	slc19a1	567	172	739	-15.5054	1.474	1.44259e-36
BC077902	Xl.5967	Cytochrome b-245, alpha polypeptide	cyba	145	44	189	-17.4724	1.47354	3.22121e-10
CD329691	Xl.34582	Transcribed locus	Unknown	92	28	120	-18.1267	1.46927	6.90473e-07
BC121192	Xl.45026	Antigen identified by monoclonal antibody Ki-67	mki67	564	172	736	-15.5092	1.46635	4.52141e-36
BC056080	Xl.19863	Hypothetical protein MGC69070	MGC69070	154	47	201	-17.3814	1.46526	9.63597e-11
X68817	Xl.1236	Sjogren syndrome antigen B (autoantigen La)	ssb-a	1123	343	1466	-14.5145	1.46414	4.91244e-70
BC106291	Xl.3622	Similar to nucleolar protein NOP5/NOP58	LOC398558	1096	335	1431	-14.5491	1.46308	2.49364e-68
BX851038	Xl.10320	Transcribed locus, moderately similar to XP_002944682.1 PREDICTED: protein UXT-like, partial [Xenopus (Silurana) tropicalis]	Unknown	219	67	286	-16.8717	1.46176	1.09094e-14
BJ637998	Xl.71305	Transcribed locus, weakly similar to XP_002936454.1 PREDICTED: hypothetical protein LOC100486791 [Xenopus (Silurana) tropicalis]	Unknown	49	15	64	-19.0313	1.46088	0.000336709
BC077746	Xl.8017	Origin recognition complex, subunit 6 like	orc6l	62	19	81	-18.691	1.45933	3.76151e-05
BP705963	Xl.32624	Transcribed locus, strongly similar to NP_001072515.1 DEAH (Asp-Glu-Ala-His) box polypeptide 35 [Xenopus (Silurana) tropicalis]	Unknown	62	19	81	-18.691	1.45933	3.76151e-05
BQ735572	Xl.79246	Transcribed locus, weakly similar to XP_002940260.1 PREDICTED: male-specific lethal 1 homolog [Xenopus (Silurana) tropicalis]	Unknown	75	23	98	-18.4159	1.45832	8.04955e-06
BU906838	Xl.10313	Transcribed locus, strongly similar to NP_001096401.1 tetratricopeptide repeat protein 26 [Xenopus (Silurana) tropicalis]	Unknown	114	35	149	-17.811	1.45667	2.403e-08
BC057757	Xl.25606	Methionyl-tRNA synthetase, cytoplasmic	mars	1249	384	1633	-14.3564	1.45466	5.56969e-77
BC123341	Xl.29711	Chromosome 2 open reading frame 79	c2orf79	439	135	574	-15.8647	1.45432	4.99915e-28
DR728048	Xl.67510	Transcribed locus, strongly similar to NP_001017135.1 hypothetical protein LOC549889 [Xenopus (Silurana) tropicalis]	Unknown	156	48	204	-17.3569	1.4535	8.316e-11
DC013263	Xl.78954	Transcribed locus	Unknown	130	40	170	-17.62	1.4535	3.12e-09
BQ733338	Xl.80251	Transcribed locus, weakly similar to NP_001154547.1 GRP23 (GLYCINE-RICH PROTEIN 23) [Arabidopsis thaliana]	Unknown	65	20	85	-18.62	1.4535	5.9736e-05
BI448501	Xl.54156	Transcribed locus	Unknown	39	12	51	-19.3569	1.4535	0.00260217
BU914886	Xl.80970	Transcribed locus	Unknown	39	12	51	-19.3569	1.4535	0.00260217
AF351126	Xl.19136	Enhancer of zeste homolog 2	ezh2-a	545	168	713	-15.5509	1.45086	1.9148e-34
DC116314	Xl.69728	Transcribed locus	Unknown	107	33	140	-17.8992	1.45013	6.99021e-08
BC042360	Xl.85759	Transcribed locus, strongly similar to NP_001072494.1 armadillo repeat containing 4 [Xenopus (Silurana) tropicalis]	Unknown	353	109	462	-16.1763	1.4484	1.35396e-22
CA985153	Xl.83815	Transcribed locus, strongly similar to NP_001104207.1 solute carrier family 30 (zinc transporter), member 5 [Xenopus laevis]	Unknown	55	17	72	-18.8577	1.44696	0.000166042
CB200871	Xl.26204	Ribosomal protein S11	rps11	97	30	127	-18.0387	1.44608	5.08833e-07
BQ732881	Xl.70238	Stromal cell-derived factor 2-like 1	sdf2l1	236	73	309	-16.7559	1.44588	9.94503e-16
BU899711	Xl.70314	Transcribed locus, strongly similar to XP_002933199.1 PREDICTED: activity-dependent neuroprotector homeobox protein [Xenopus (Silurana) tropicalis]	Unknown	42	13	55	-19.2457	1.44494	0.00149626
CA793755	Xl.34742	Transcribed locus	Unknown	42	13	55	-19.2457	1.44494	0.00149626
EG582141	Xl.4425	Transcribed locus	Unknown	42	13	55	-19.2457	1.44494	0.00149626
CB562074	Xl.59607	Cicn03 mRNA, complete sequence	Unknown	71	22	93	-18.4875	1.44338	2.02833e-05
BQ733563	Xl.83926	Transcribed locus, strongly similar to NP_001079860.1 regulator of calcineurin 1 [Xenopus laevis]	Unknown	29	9	38	-19.7782	1.44112	0.00763208
CB565338	Xl.41399	Transcribed locus	Unknown	29	9	38	-19.7782	1.44112	0.00763208
BC068815	Xl.77018	UTP14, U3 small nucleolar ribonucleoprotein, homolog A	utp14a	1146	356	1502	-14.473	1.43972	9.23973e-70
BC043783	Xl.18207	Similar to Fyn proto-oncogene	MGC53012	103	32	135	-17.9489	1.43956	1.74937e-07
CA972877	Xl.76681	Signal recognition particle 9	srp9	280	87	367	-16.506	1.4394	4.633e-18
BQ385206	Xl.14888	Transcribed locus	Unknown	241	75	316	-16.7213	1.43713	1.35806e-15
BP728041	Xl.81680	Transcribed locus	Unknown	93	29	122	-18.0935	1.43424	8.6805e-07
BC155952	Xl.32706	Hypothetical protein LOC100127334	LOC100127334	32	10	42	-19.6311	1.43113	0.004324
BC070846	Xl.77929	Translocase of inner mitochondrial membrane 50 homolog	timm50	496	155	651	-15.677	1.43113	1.26313e-30
CB563186	Xl.79772	Transcribed locus, strongly similar to NP_001003447.1 60S ribosomal protein L15 [Danio rerio]	Unknown	96	30	126	-18.0462	1.43113	7.432e-07
BI313657	Xl.11270	Transcribed locus	Unknown	48	15	63	-19.0462	1.43113	0.000497092
CB565388	Xl.70120	Transcribed locus	Unknown	48	15	63	-19.0462	1.43113	0.000497092
BP721434	Xl.50597	Transcribed locus, moderately similar to XP_002938599.1 PREDICTED: lon protease homolog, mitochondrial-like [Xenopus (Silurana) tropicalis]	Unknown	48	15	63	-19.0462	1.43113	0.000497092
DT076225	Xl.78401	Transcribed locus	Unknown	32	10	42	-19.6311	1.43113	0.004324
DC000016	Xl.82888	Transcribed locus	Unknown	32	10	42	-19.6311	1.43113	0.004324
BC076642	Xl.57405	Phosphoserine phosphatase	psph	761	238	999	-15.0588	1.43	1.98108e-46
EB465667	Xl.85440	Cellular nucleic acid binding protein b	cnbpb	131	41	172	-17.5966	1.42893	3.93044e-09
BC041209	Xl.4074	Ribonucleotide reductase M2 B (TP53 inducible)	rrm2b	855	268	1123	-14.8892	1.42675	1.15074e-51
CA981073	Xl.76490	Transcribed locus, strongly similar to NP_062284.1 serine/threonine-protein phosphatase 2A catalytic subunit alpha isoform [Mus musculus]	Unknown	185	58	243	-17.0974	1.42646	2.43744e-12
CA988384	Xl.32372	Transcribed locus, moderately similar to NP_001026679.1 TBP-associated factor 2 [Gallus gallus]	Unknown	51	16	67	-18.9559	1.42549	0.00042213
AF202988	Xl.7695	Polymerase (DNA directed), epsilon	pole	417	131	548	-15.9234	1.42354	8.09011e-26
BC108519	Xl.43118	S-phase kinase-associated protein 2 (p45)	skp2	35	11	46	-19.4978	1.42291	0.0024589
BM179370	Xl.71405	Transcribed locus	Unknown	35	11	46	-19.4978	1.42291	0.0024589
DC003697	Xl.77451	Transcribed locus, strongly similar to NP_001085856.1 dolichyl-diphosphooligosaccharide--protein glycosyltransferase 48 kDa subunit precursor [Xenopus laevis]	Unknown	213	67	280	-16.8917	1.42168	5.73042e-14
CD255572	Xl.1531	Transcribed locus	Unknown	143	45	188	-17.4662	1.42108	1.25995e-09
CA988316	Xl.70456	Transcribed locus	Unknown	73	23	96	-18.4354	1.41932	1.73169e-05
BC157466	Xl.73920	Chromosome 6 open reading frame 167	c6orf167	38	12	50	-19.3757	1.41603	0.00380165
L37045	Xl.48256	(clone XLSUP35) SUP35	sup35	285	90	375	-16.4688	1.41603	4.31756e-18
BC129727	Xl.17306	Thymidylate synthetase	tyms	380	120	500	-16.0537	1.41603	1.58643e-23
CF521374	Xl.78901	Transcribed locus, strongly similar to NP_001089289.1 hypothetical protein LOC734337 [Xenopus laevis]	Unknown	57	18	75	-18.7907	1.41603	0.000141637
CA984722	Xl.80492	Transcribed locus, moderately similar to NP_001016637.1 glutaredoxin 2 [Xenopus (Silurana) tropicalis]	Unknown	117	37	154	-17.7522	1.41397	4.76473e-08
CD256858	Xl.25405	Transcribed locus, strongly similar to NP_001007740.1 GTP-binding protein SAR1a [Rattus norvegicus]	Unknown	275	87	362	-16.519	1.41341	2.06798e-17
BQ733826	Xl.80763	Transcribed locus, strongly similar to NP_001079703.1 similar to DEAD/H (Asp-Glu-Ala-Asp/His) box polypeptide 5 (RNA helicase, 68kDa) [Xenopus laevis]	Unknown	316	100	416	-16.3183	1.41299	1.11475e-19
AW460689	Xl.78957	Transcribed locus	Unknown	79	25	104	-18.3183	1.41299	8.63578e-06
DQ096896	Xl.16330	Cnso01 mRNA, complete sequence	Unknown	60	19	79	-18.7147	1.41202	8.21592e-05
BU910789	Xl.84794	Transcribed locus, strongly similar to NP_001090281.1 Ras association (RalGDS/AF-6) and pleckstrin homology domains 1 [Xenopus laevis]	Unknown	41	13	54	-19.2631	1.41017	0.00219019
CA971812	Xl.78425	Transcribed locus, moderately similar to XP_002933368.1 PREDICTED: UPF0609 protein C4orf27 homolog [Xenopus (Silurana) tropicalis]	Unknown	277	88	365	-16.5055	1.40737	1.77935e-17
BC110958	Xl.54092	Chromatin assembly factor 1, subunit A (p150)	chaf1a	638	203	841	-15.3007	1.40514	5.72073e-38
BQ736069	Xl.33380	Transcribed locus	Unknown	198	63	261	-16.9888	1.40514	9.84085e-13
BX851355	Xl.18433	Transcribed locus	Unknown	44	14	58	-19.1587	1.40514	0.00126356
BU901840	Xl.84814	Transcribed locus, strongly similar to NP_001072386.1 filamin A, alpha [Xenopus (Silurana) tropicalis]	Unknown	160	51	211	-17.2949	1.40256	1.1282e-10
BC129515	Xl.75269	Hypothetical protein LOC100037171	LOC100037171	103	33	136	-17.9267	1.39517	3.19396e-07
BC160718	Xl.6849	Feline leukemia virus subgroup C cellular receptor family, member 2	flvcr2	106	34	140	-17.8844	1.39352	1.87794e-07
BC075137	Xl.75434	DnaJ (Hsp40) homolog, subfamily B, member 11	dnajb11	576	185	761	-15.4415	1.3916	3.31137e-34
BJ045411	Xl.73053	Transcribed locus	Unknown	56	18	74	-18.8035	1.39049	0.000207716
BC106337	Xl.55467	Galactosidase, alpha	gla	712	229	941	-15.1346	1.38959	1.29388e-41
BC097648	Xl.584	Moesin	msn	4062	1309	5371	-12.621	1.38679	1.68918e-229
EB477421	Xl.78819	Transcribed locus	Unknown	152	49	201	-17.3608	1.38628	6.78722e-10
BJ037183	Xl.73224	Transcribed locus	Unknown	31	10	41	-19.654	1.38533	0.00642658
CF548860	Xl.81593	Transcribed locus, strongly similar to NP_001090324.1 keratin 19 [Xenopus laevis]	Unknown	189	61	250	-17.0456	1.38457	5.85404e-12
BC092039	Xl.66251	ATPase family, AAA domain containing 3A	atad3a-a	477	154	631	-15.7098	1.38412	2.07478e-28
AF309686	Xl.15962	Polymerase (RNA) I polypeptide A, 194kDa	polr1a	768	248	1016	-15.0225	1.38383	1.40698e-44
BP697564	Xl.41488	Transcribed locus, moderately similar to XP_002936914.1 PREDICTED: ATP-dependent RNA helicase SUPV3L1, mitochondrial-like [Xenopus (Silurana) tropicalis]	Unknown	65	21	86	-18.5848	1.38311	0.000107148
BC094125	Xl.28856	Hypothetical protein LOC733211	LOC733211	563	182	745	-15.4697	1.38226	4.67471e-33
DC012936	Xl.3636	Transcribed locus, moderately similar to NP_001104620.2 ribosome biogenesis protein BMS1 homolog [Danio rerio]	Unknown	71	23	94	-18.4555	1.37925	3.67005e-05
BC045227	Xl.6479	MAD2 mitotic arrest deficient-like 1	mad2l1	379	123	502	-16.0378	1.3766	1.32486e-22
BC074207	Xl.43573	Leucine-rich repeats and WD repeat domain containing 1	lrwd1	419	136	555	-15.893	1.3764	7.23175e-25
BU912720	Xl.4170	Transcribed locus, moderately similar to NP_001079976.1 hypothetical protein LOC379667 [Xenopus laevis]	Unknown	702	228	930	-15.148	1.3755	1.0834e-40
BC073467	Xl.29484	MGC80982 protein	MGC80982	945	307	1252	-14.719	1.37514	3.8918e-54
BC074202	Xl.47559	MGC82114 protein	MGC82114	40	13	53	-19.2809	1.37455	0.00318525
CB565014	Xl.24390	Transcribed locus	Unknown	40	13	53	-19.2809	1.37455	0.00318525
EB477171	Xl.76890	Transcribed locus	Unknown	40	13	53	-19.2809	1.37455	0.00318525
CO382621	Xl.6143	RAN binding protein 1	ranbp1	962	313	1275	-14.6922	1.37294	6.50134e-55
DC003539	Xl.58143	Transcribed locus	Unknown	132	43	175	-17.5568	1.37119	8.87761e-09
BC078134	Xl.48364	Emopamil binding protein-like	ebpl	389	127	516	-15.996	1.368	6.14426e-23
BJ639582	Xl.80809	Transcribed locus, strongly similar to XP_002938905.1 PREDICTED: SRA stem-loop-interacting RNA-binding protein, mitochondrial-like [Xenopus (Silurana) tropicalis]	Unknown	517	169	686	-15.5847	1.3662	5.19639e-30
BC077492	Xl.29342	3'-phosphoadenosine 5'-phosphosulfate synthase 1	papss1	312	102	414	-16.3132	1.36604	1.53618e-18
EB462816	Xl.82384	Transcribed locus, strongly similar to NP_001039263.1 transmembrane emp24 domain-containing protein 1 precursor [Xenopus (Silurana) tropicalis]	Unknown	52	17	69	-18.8982	1.36604	0.000521613
EB473123	Xl.81187	Transcribed locus, strongly similar to NP_001082008.1 FK506 binding protein 10, 65 kDa [Xenopus laevis]	Unknown	107	35	142	-17.8567	1.36525	3.37426e-07
BJ089550	Xl.72289	Transcribed locus	Unknown	55	18	73	-18.8165	1.3645	0.000303163
BU909051	Xl.20526	Transcribed locus	Unknown	55	18	73	-18.8165	1.3645	0.000303163
BP691372	Xl.40527	Transcribed locus	Unknown	55	18	73	-18.8165	1.3645	0.000303163
BC124560	Xl.46771	Antigen identified by monoclonal antibody Ki-67	mki67	504	165	669	-15.6203	1.36402	4.08176e-29
BC056095	Xl.29451	Barren homolog (Drosophila)	brrn1	186	61	247	-17.0572	1.36148	1.74618e-11
CB591813	Xl.53900	Ribosomal protein L39	rpl39-a	695	228	923	-15.1552	1.36104	1.3661e-39
DC023180	Xl.77177	Transcribed locus, strongly similar to NP_001085968.1 protein kinase, AMP-activated, gamma 2 non-catalytic subunit [Xenopus laevis]	Unknown	277	91	368	-16.4813	1.35901	1.0176e-16
DC090552	Xl.7114	Glutaredoxin (thioltransferase)	glrx	70	23	93	-18.4657	1.35878	5.31176e-05
BC106279	Xl.40789	Eukaryotic translation initiation factor 4A1	eif4a1	4515	1484	5999	-12.4542	1.3583	4.79271e-247
BC046867	Xl.3825	Protein disulfide isomerase family A, member 6	pdia6-b	2735	899	3634	-13.1774	1.35821	3.03271e-150
AF416868	Xl.12105	Breast cancer 1, early onset	brca1	371	122	493	-16.0591	1.3576	9.48185e-22
BC081032	Xl.6834	Ubiquitin specific peptidase 1	usp1	447	147	594	-15.7902	1.35752	5.53253e-26
CB755799	Xl.25079	Transcribed locus	Unknown	85	28	113	-18.1837	1.3551	5.34489e-06
BC087292	Xl.46950	ATPase family, AAA domain containing 1	atad1	349	115	464	-16.1458	1.35465	1.99529e-20
DV034094	Xl.54172	Transcribed locus	Unknown	88	29	117	-18.1334	1.35451	5.57142e-06
DC093309	Xl.9211	Transcribed locus, weakly similar to XP_001918720.1 PREDICTED: hypothetical protein [Danio rerio]	Unknown	88	29	117	-18.1334	1.35451	5.57142e-06
BC045044	Xl.18180	Destrin (actin depolymerizing factor)	dstn	391	129	520	-15.981	1.35286	9.28344e-23
BP675175	Xl.59555	CDNA clone IMAGE:3745275	Unknown	112	37	149	-17.7837	1.35096	2.99364e-07
BC073117	Xl.33106	MGC83623 protein	MGC83623	278	92	370	-16.4709	1.34844	1.79446e-16
BC084296	Xl.8091	TSR1, 20S rRNA accumulation, homolog	tsr1	1172	388	1560	-14.3948	1.34791	9.94473e-65
DC016425	Xl.67202	Transcribed locus	Unknown	151	50	201	-17.351	1.34761	1.73565e-09
BC094159	Xl.7388	Regulator of chromosome condensation 2	rcc2	1786	592	2378	-13.7861	1.34612	1.29773e-97
BC089179	Xl.3085	Homolog of rat pragma of Rnd2	sgk223	671	223	894	-15.1966	1.34233	2.18676e-37
BC157447	Xl.28453	DNA-damage-inducible transcript 3	ddit3	406	135	541	-15.921	1.34158	4.44836e-23
BC068680	Xl.54780	Non-metastatic cells 4, protein expressed in	nme4-a	258	86	344	-16.5734	1.33802	3.97544e-15
BC092014	Xl.47483	Solute carrier family 25, member 27	slc25a27	81	27	108	-18.2447	1.33802	1.31537e-05
DC014516	Xl.78505	Transcribed locus, strongly similar to NP_001080874.1 histocompatibility (minor) 13 [Xenopus laevis]	Unknown	210	70	280	-16.8703	1.33802	1.73522e-12
CB565452	Xl.56215	Transcribed locus	Unknown	171	57	228	-17.1667	1.33802	1.63754e-10
CA788328	Xl.76924	Transcribed locus	Unknown	72	24	96	-18.4147	1.33802	4.49643e-05
DR727440	Xl.53671	Transcribed locus	Unknown	60	20	80	-18.6777	1.33802	0.000149482
BU910768	Xl.76849	Transcribed locus, strongly similar to NP_038691.1 serine/arginine-rich splicing factor 3 [Mus musculus]	Unknown	63	21	84	-18.6073	1.33802	0.000154559
BC094099	Xl.70115	CDNA clone IMAGE:6643466	Unknown	63	21	84	-18.6073	1.33802	0.000154559
BU899451	Xl.16193	Transcribed locus, moderately similar to NP_001007508.1 programmed cell death 2-like [Xenopus (Silurana) tropicalis]	Unknown	51	17	68	-18.9122	1.33802	0.000756107
CB941460	Xl.77202	Transcribed locus	Unknown	51	17	68	-18.9122	1.33802	0.000756107
DC083423	Xl.79503	Transcribed locus	Unknown	51	17	68	-18.9122	1.33802	0.000756107
BI477400	Xl.71235	Transcribed locus, strongly similar to XP_002941045.1 PREDICTED: serine/threonine-protein kinase PRKX-like [Xenopus (Silurana) tropicalis]	Unknown	45	15	60	-19.0927	1.33802	0.00154717
CD100774	Xl.22914	Transcribed locus	Unknown	42	14	56	-19.1923	1.33802	0.00266726
BJ080436	Xl.15448	Transcribed locus, strongly similar to XP_002936565.1 PREDICTED: LOW QUALITY PROTEIN: ras-associated and pleckstrin homology domains-containing protein 1-like [Xenopus (Silurana) tropicalis]	Unknown	39	13	52	-19.2992	1.33802	0.00460131
CA981959	Xl.79319	Transcribed locus, strongly similar to NP_001083978.1 glycerol-3-phosphate dehydrogenase 1 (soluble) [Xenopus laevis]	Unknown	39	13	52	-19.2992	1.33802	0.00460131
CK800663	Xl.46737	Transcribed locus, moderately similar to XP_002940653.1 PREDICTED: LOW QUALITY PROTEIN: signal-induced proliferation-associated 1-like protein 3-like [Xenopus (Silurana) tropicalis]	Unknown	33	11	44	-19.5402	1.33802	0.00540157
AW147828	Xl.71877	Transcribed locus	Unknown	30	10	40	-19.6777	1.33802	0.0094753
BU908695	Xl.84770	Transcribed locus, moderately similar to NP_033730.2 microtubule-actin cross-linking factor 1 [Mus musculus]	Unknown	30	10	40	-19.6777	1.33802	0.0094753
BX849272	Xl.18201	Transcribed locus	Unknown	30	10	40	-19.6777	1.33802	0.0094753
BP718812	Xl.70764	Transcribed locus, strongly similar to NP_001090724.1 chondroitin sulfate synthase 1 [Xenopus (Silurana) tropicalis]	Unknown	30	10	40	-19.6777	1.33802	0.0094753
DC041244	Xl.81517	Transcribed locus	Unknown	30	10	40	-19.6777	1.33802	0.0094753
BC043627	Xl.15614	Eukaryotic translation initiation factor 4 gamma, 3	eif4g3	737	246	983	-15.0581	1.33607	8.827e-41
BC068852	Xl.46579	Proteaseome 28 subunit, 3	psme3	1784	596	2380	-13.7821	1.33479	4.26746e-96
AY383654	Xl.5851	Eukaryotic translation initiation factor 6	eif6	604	202	806	-15.3438	1.33325	1.35455e-33
BU914647	Xl.78854	Transcribed locus, strongly similar to XP_862987.1 PREDICTED: similar to protein tyrosine phosphatase, receptor type, F isoform 4 [Canis familiaris]	Unknown	287	96	383	-16.4172	1.33301	1.16778e-16
GU072593	Xl.48887	Polymerase (DNA directed), delta 1, catalytic subunit 125kDa	pold1	493	165	658	-15.6362	1.33218	1.19843e-27
BC111512	Xl.9169	Ras association (RalGDS/AF-6) domain family (N-terminal) member 7	rassf7	307	103	410	-16.3178	1.32866	1.61073e-17
BC084841	Xl.7616	Dihydrofolate reductase	dhfr	146	49	195	-17.3898	1.32818	4.19233e-09
BC072830	Xl.42164	MGC80186 protein	MGC80186	2729	917	3646	-13.1646	1.32644	1.00721e-144
BC070762	Xl.11520	Centromere protein S	apitd1	122	41	163	-17.648	1.32625	1.08725e-07
BC160733	Xl.56824	Hypothetical protein LOC100158303	LOC100158303	931	313	1244	-14.7158	1.32568	2.96224e-50
AY204552	Xl.34488	Transporter 1, ATP-binding cassette, sub-family B (MDR/TAP)	tap1	110	37	147	-17.7967	1.32497	6.13294e-07
EE311970	Xl.70827	Transcribed locus	Unknown	169	57	226	-17.1752	1.32105	3.35082e-10
BP707297	Xl.81673	Transcribed locus, strongly similar to NP_001121497.1 myosin IE, gene 1 [Xenopus (Silurana) tropicalis]	Unknown	83	28	111	-18.2009	1.32075	1.11531e-05
BC056008	Xl.77531	MRNA turnover 4 homolog	mrto4	738	249	987	-15.0484	1.32054	5.61338e-40
BC076861	Xl.10921	MGC84594 protein	MGC84594	1043	352	1395	-14.5491	1.32015	4.26076e-56
BU912544	Xl.80944	Transcribed locus, moderately similar to NP_001136259.1 tyrosine-protein kinase BAZ1B [Xenopus laevis]	Unknown	151	51	202	-17.3367	1.31904	3.03364e-09
BC060352	Xl.60477	Hypothetical protein MGC68448	MGC68448	9894	3344	13238	-11.3023	1.31804	0
BC045051	Xl.6259	GTPase activating protein (SH3 domain) binding protein 1	g3bp1	4459	1508	5967	-12.4516	1.31714	7.42911e-233
EB464738	Xl.61489	Transcribed locus	Unknown	65	22	87	-18.5512	1.316	0.000186799
BQ734881	Xl.8245	Signal sequence receptor, gamma (translocon-associated protein gamma)	ssr3-a	1571	532	2103	-13.9557	1.31525	5.10938e-83
BX849246	Xl.78009	Transcribed locus	Unknown	124	42	166	-17.6189	1.31494	9.2309e-08
DC127538	Xl.71766	Ribosomal protein L39	rpl39-b	794	269	1063	-14.9399	1.31459	1.04541e-42
BC073629	Xl.16772	Dynein, axonemal, light intermediate chain 1	dnali1	298	101	399	-16.3534	1.31402	5.27466e-17
BC124956	Xl.73749	CDNA clone IMAGE:6632070	Unknown	59	20	79	-18.6898	1.31378	0.000216804
BU916412	Xl.78846	Transcribed locus, strongly similar to NP_001090050.1 transmembrane protein 18 [Xenopus laevis]	Unknown	56	19	75	-18.7645	1.31249	0.00037134
BX850131	Xl.3948	Transcribed locus, strongly similar to XP_002939016.1 PREDICTED: probable methylcrotonoyl-CoA carboxylase beta chain, mitochondrial-like [Xenopus (Silurana) tropicalis]	Unknown	56	19	75	-18.7645	1.31249	0.00037134
BP737734	Xl.73151	Transcribed locus	Unknown	56	19	75	-18.7645	1.31249	0.00037134
CD099106	Xl.57715	Transcribed locus	Unknown	380	129	509	-16.0016	1.31169	4.64551e-21
BM260910	Xl.77855	Transcribed locus	Unknown	100	34	134	-17.9265	1.30945	1.70051e-06
BC166050	Xl.79933	Aquarius homolog	aqr	444	151	595	-15.7757	1.30907	2.56942e-24
BC142588	Xl.33960	G elongation factor, mitochondrial 1	gfm1	779	265	1044	-14.9644	1.30869	9.38114e-42
U68059	Xl.212	Frzb-1 protein	frzb-1	5593	1904	7497	-12.12	1.30765	2.16598e-288
BC077994	Xl.1952	Tumor necrosis factor, alpha-induced protein 3	tnfaip3	47	16	63	-19.0148	1.30765	0.001299
CA973350	Xl.57575	Transcribed locus	Unknown	94	32	126	-18.0148	1.30765	4.84872e-06
DC014917	Xl.13982	Transcribed locus	Unknown	94	32	126	-18.0148	1.30765	4.84872e-06
BC106416	Xl.22858	Hypothetical protein MGC131077	MGC131077	232	79	311	-16.7112	1.30726	2.43993e-13
AF027728	Xl.389	Centromere protein E, 312kDa	cenpe	223	76	299	-16.7677	1.30603	6.62088e-13
BC072143	Xl.60715	Hypothetical protein MGC80057	MGC80057	132	45	177	-17.524	1.3056	4.77886e-08
EB476776	Xl.81850	Transcribed locus, moderately similar to NP_001089194.1 tribbles homolog 1 [Xenopus laevis]	Unknown	44	15	59	-19.109	1.3056	0.00223255
BC070861	Xl.7675	Asparagine-linked glycosylation 8, alpha-1,3-glucosyltransferase homolog	alg8	255	87	342	-16.5735	1.30447	1.98623e-14
CB198148	Xl.81157	Hypothetical protein LOC446964	LOC446964	126	43	169	-17.5903	1.30408	7.83414e-08
BC081235	Xl.17997	Non-metastatic cells 5, protein expressed in (nucleoside-diphosphate kinase)	nme5	398	136	534	-15.9301	1.30222	9.09386e-22
X88927	Xl.7771	Nucleolar and coiled-body phosphoprotein 1	nolc1	2153	736	2889	-13.4943	1.30163	2.59688e-111
CA971552	Xl.16118	Baculoviral IAP repeat-containing 5, gene 2	birc5.2-a	76	26	102	-18.3179	1.30055	3.216e-05
DC007437	Xl.79937	Transcribed locus	Unknown	76	26	102	-18.3179	1.30055	3.216e-05
DC078999	Xl.69991	Transcribed locus	Unknown	76	26	102	-18.3179	1.30055	3.216e-05
BG513196	Xl.75301	Transcribed locus	Unknown	38	13	51	-19.3179	1.30055	0.00660045
BX846437	Xl.22525	Transcribed locus	Unknown	38	13	51	-19.3179	1.30055	0.00660045
BJ087526	Xl.77153	Transcribed locus	Unknown	73	25	98	-18.3753	1.29903	5.45915e-05
BC097862	Xl.45063	UTP18, small subunit (SSU) processome component, homolog	utp18	1016	348	1364	-14.5763	1.2988	4.36438e-53
BC087320	Xl.48538	Non-metastatic cells 4, protein expressed in	nme4-b	70	24	94	-18.435	1.29738	9.26404e-05
CA983147	Xl.78059	Transcribed locus, strongly similar to XP_002938622.1 PREDICTED: mitochondrial intermediate peptidase-like [Xenopus (Silurana) tropicalis]	Unknown	70	24	94	-18.435	1.29738	9.26404e-05
BX855055	Xl.10396	Transcribed locus	Unknown	70	24	94	-18.435	1.29738	9.26404e-05
BC084119	Xl.4449	COX4 neighbor	cox4nb	786	270	1056	-14.9445	1.29463	2.06989e-41
BC073015	Xl.34158	Denticleless homolog	dtl-b	64	22	86	-18.5624	1.29363	0.000266451
CA790481	Xl.52684	Transcribed locus	Unknown	64	22	86	-18.5624	1.29363	0.000266451
CD325303	Xl.1992	Transcribed locus	Unknown	32	11	43	-19.5624	1.29363	0.0079159
BC097669	Xl.4045	Hypothetical protein MGC114939	MGC114939	477	164	641	-15.6644	1.29335	1.35873e-25
AJ249844	Xl.244	Lysophosphatidic acid receptor 1	lpar1-b	93	32	125	-18.0225	1.29222	6.90955e-06
BC068622	Xl.76811	RNA binding motif protein 28	rbm28	624	215	839	-15.2753	1.29027	4.93655e-33
BC087548	Xl.57138	Hypothetical protein LOC779026	LOC779026	2101	724	2825	-13.5238	1.29008	2.47526e-107
X04712	Xl.48795	Nuclear autoantigenic sperm protein (histone-binding)	nasp	713	246	959	-15.082	1.2883	1.99798e-37
BC043982	Xl.14056	Ran GTPase activating protein 1	rangap1-a	881	304	1185	-14.7766	1.28813	7.4357e-46
BC106552	Xl.50243	Katanin p60 subunit A-like 2	katnal2	55	19	74	-18.7775	1.28649	0.000534964
CA788083	Xl.4543	Transcribed locus, strongly similar to NP_001016090.1 nuclear undecaprenyl pyrophosphate synthase 1 homolog [Xenopus (Silurana) tropicalis]	Unknown	55	19	74	-18.7775	1.28649	0.000534964
DC009032	Xl.53366	Transcribed locus	Unknown	55	19	74	-18.7775	1.28649	0.000534964
CB592108	Xl.3645	Ubiquinol-cytochrome c reductase, complex III subunit VII, 9.5kDa	uqcrq	605	209	814	-15.318	1.28649	6.07242e-32
DC102345	Xl.76427	Transcribed locus, strongly similar to NP_001165261.1 NOP10 ribonucleoprotein homolog [Xenopus laevis]	Unknown	240	83	323	-16.6511	1.28491	1.80925e-13
BC078035	Xl.16760	Phenylalanyl-tRNA synthetase, alpha subunit	farsa-a	779	270	1049	-14.951	1.28173	2.33451e-40
AM084226	Xl.16009	Bromodomain adjacent to zinc finger domain, 1B	baz1b	441	153	594	-15.7711	1.28031	2.1237e-23
BX844483	Xl.25352	Transcribed locus	Unknown	98	34	132	-17.941	1.28031	3.46449e-06
CA982769	Xl.33071	Small nuclear ribonucleoprotein D2 polypeptide 16.5kDa	snrpd2	1369	475	1844	-14.1368	1.28018	1.50836e-69
L43057	Xl.951	Integrin, alpha 3 (antigen CD49C, alpha 3 subunit of VLA-3 receptor)	itga3-a	236	82	318	-16.672	1.27815	4.26674e-13
BC088936	Xl.25801	PDZ binding kinase	pbk	118	41	159	-17.672	1.27815	3.15182e-07
BP738582	Xl.80296	Transcribed locus	Unknown	118	41	159	-17.672	1.27815	3.15182e-07
BC084381	Xl.5570	Protein disulfide isomerase family A, member 4	pdia4	5712	1989	7701	-12.0733	1.27501	3.0191e-283
EB476320	Xl.57958	Transcribed locus	Unknown	43	15	58	-19.1255	1.27244	0.00320154
CD324734	Xl.81447	Transcribed locus	Unknown	63	22	85	-18.5738	1.27091	0.000266451
CA787936	Xl.78795	Transcribed locus, moderately similar to XP_002936710.1 PREDICTED: telomere-associated protein RIF1-like [Xenopus (Silurana) tropicalis]	Unknown	83	29	112	-18.1756	1.27012	3.29681e-05
BC060014	Xl.67676	BRCA1 interacting protein C-terminal helicase 1	brip1	100	35	135	-17.9055	1.26763	2.92705e-06
BJ634614	Xl.79286	Transcribed locus, strongly similar to NP_001093361.1 hypothetical protein LOC100101307 [Xenopus laevis]	Unknown	40	14	54	-19.2275	1.26763	0.00548634
Z14253	Xl.36994	Eukaryotic translation termination factor 1	etf1	4126	1445	5571	-12.5384	1.26674	5.0363e-203
BU912918	Xl.76479	Transcribed locus, strongly similar to NP_998840.1 calumenin precursor [Xenopus (Silurana) tropicalis]	Unknown	579	203	782	-15.3707	1.26514	9.93508e-30
BC123325	Xl.79320	COMM domain containing 6	commd6	1714	601	2315	-13.8049	1.26499	3.38434e-85
CD254802	Xl.5499	Transcribed locus, strongly similar to NP_001034554.1 serine/arginine-rich splicing factor 5 [Homo sapiens]	Unknown	77	27	104	-18.2813	1.26496	3.88501e-05
BC108831	Xl.68862	Hypothetical protein LOC733435	LOC733435	844	296	1140	-14.8268	1.26471	1.09103e-42
CB560621	Xl.79480	Transcribed locus	Unknown	228	80	308	-16.7147	1.26402	1.66801e-12
BQ732214	Xl.13596	Transcribed locus, strongly similar to XP_002934594.1 PREDICTED: stimulated by retinoic acid gene 6 protein homolog [Xenopus (Silurana) tropicalis]	Unknown	188	66	254	-16.9926	1.26326	1.31373e-10
DC012733	Xl.6794	Transcribed locus	Unknown	111	39	150	-17.7522	1.26207	1.25508e-06
EB464193	Xl.57825	Transcribed locus	Unknown	37	13	50	-19.3372	1.26207	0.00939924
EG582932	Xl.13330	Transcribed locus, moderately similar to XP_002931550.1 PREDICTED: unhealthy ribosome biogenesis protein 2 homolog [Xenopus (Silurana) tropicalis]	Unknown	37	13	50	-19.3372	1.26207	0.00939924
EE301482	Xl.59093	Transcribed locus	Unknown	128	45	173	-17.5462	1.26121	1.13851e-07
DQ117608	Xl.7646	Ectonucleoside triphosphate diphosphohydrolase 7	entpd7	603	212	815	-15.3101	1.26115	9.87475e-31
CB591930	Xl.85459	Ribosomal protein L17	rpl17-a	12258	4312	16570	-10.9643	1.26036	0
BC070739	Xl.47161	PrdX deacylase domain containing 1, pseudogene	prdxdd1p	233	82	315	-16.6812	1.2597	8.50545e-13
DC005096	Xl.77398	Transcribed locus, moderately similar to NP_058975.1 proteasome subunit alpha type-2 [Rattus norvegicus]	Unknown	466	164	630	-15.6812	1.2597	4.2529e-24
CX130155	Xl.44629	Transcribed locus	Unknown	179	63	242	-17.0616	1.2596	6.06741e-10
BC077174	Xl.16563	MGC78792 protein	MGC78792	125	44	169	-17.5795	1.25941	1.90722e-07
BC068928	Xl.30949	Solute carrier family 33 (acetyl-CoA transporter), member 1	slc33a1	321	113	434	-16.2188	1.25931	6.20037e-17
BC045046	Xl.73870	Hypothetical protein MGC53258	MGC53258	105	37	142	-17.8303	1.25785	1.47062e-06
BC082371	Xl.806	Histone cluster 1, H1t	hist1h1t	51	18	69	-18.8709	1.25556	0.00130717
BC073311	Xl.47416	Intelectin 2	itln2	34	12	46	-19.4559	1.25556	0.00660882
EE325988	Xl.78383	Transcribed locus, strongly similar to NP_001011258.1 dehydrogenase/reductase (SDR family) member 11 [Xenopus (Silurana) tropicalis]	Unknown	85	30	115	-18.134	1.25556	2.77311e-05
EB464384	Xl.29319	Transcribed locus, strongly similar to XP_002932938.1 PREDICTED: rho GTPase-activating protein 39-like [Xenopus (Silurana) tropicalis]	Unknown	51	18	69	-18.8709	1.25556	0.00130717
BU915035	Xl.80976	Transcribed locus	Unknown	34	12	46	-19.4559	1.25556	0.00660882
BP698527	Xl.12001	Transcribed locus, moderately similar to XP_002933884.1 PREDICTED: Fanconi anemia group J protein-like [Xenopus (Silurana) tropicalis]	Unknown	34	12	46	-19.4559	1.25556	0.00660882
BC079721	Xl.64496	XK, Kell blood group complex subunit-related family, member 5	xkr5	116	41	157	-17.6843	1.25349	6.3279e-07
BC157421	Xl.78770	Eukaryotic translation initiation factor 2-alpha kinase 2	eif2ak2	297	105	402	-16.3278	1.25313	1.06651e-15
BC157392	Xl.75247	Tctex1 domain containing 1	tctex1d1-b	458	162	620	-15.7026	1.25241	1.63689e-23
BC044010	Xl.76232	Ribosomal protein L37a	rpl37a	10818	3827	14645	-11.1405	1.25221	0
BC077437	Xl.29469	Inositol-3-phosphate synthase 1	isyna1-b	2711	961	3672	-13.1356	1.24928	3.45585e-131
BC084164	Xl.11215	CTP synthase	ctps-a	1150	408	1558	-14.3722	1.24805	1.1586e-56
AF077839	Xl.296	Lamin B2	lmnb2-a	791	281	1072	-14.9111	1.24617	2.81752e-39
CB564479	Xl.70662	Transcribed locus	Unknown	76	27	103	-18.2907	1.2461	5.53307e-05
DC012586	Xl.9221	Transcribed locus, weakly similar to XP_001506647.1 PREDICTED: similar to UTP20, small subunit (SSU) processome component, homolog (yeast) [Ornithorhynchus anatinus]	Unknown	90	32	122	-18.0462	1.24491	1.3897e-05
BP703883	Xl.48515	Transcribed locus	Unknown	45	16	61	-19.0462	1.24491	0.00267044
BC146622	Xl.4975	Processing of precursor 5, ribonuclease P/MRP subunit	pop5	312	111	423	-16.2522	1.24405	2.00791e-16
DC029099	Xl.70771	Transcribed locus	Unknown	59	21	80	-18.6546	1.24339	0.000639398
EG573111	Xl.2053	Transcribed locus, strongly similar to NP_001367.2 cytoplasmic dynein 1 heavy chain 1 [Homo sapiens]	Unknown	393	140	533	-15.9183	1.24216	4.12855e-20
BC059327	Xl.19880	Pleckstrin	plek	87	31	118	-18.0935	1.24181	2.33224e-05
BC054333	Xl.21817	Hairy and enhancer of split 1	hes1-a	491	175	666	-15.5967	1.24143	8.36561e-25
D78638	Xl.55544	DNA (cytosine-5-)-methyltransferase 1	dnmt1	992	354	1346	-14.5812	1.23965	1.84551e-48
BC130137	Xl.19441	Glucosidase, alpha; neutral AB	ganab	2034	726	2760	-13.5451	1.23934	8.86212e-98
BC068683	Xl.46701	Solute carrier family 22, member 15, gene 1	slc22a15.1	42	15	57	-19.1425	1.23849	0.00456153
BJ087180	Xl.70213	Transcribed locus	Unknown	112	40	152	-17.7275	1.23849	1.49209e-06
BU908995	Xl.73959	Transcribed locus	Unknown	70	25	95	-18.4055	1.23849	0.000157571
CA790692	Xl.73132	Transcribed locus, strongly similar to NP_001090724.1 chondroitin sulfate synthase 1 [Xenopus (Silurana) tropicalis]	Unknown	70	25	95	-18.4055	1.23849	0.000157571
BP690825	Xl.79597	Transcribed locus, strongly similar to NP_001082596.1 mitogen-activated protein kinase 12 [Xenopus laevis]	Unknown	56	20	76	-18.7275	1.23849	0.000642807
BM179301	Xl.17560	Transcribed locus	Unknown	42	15	57	-19.1425	1.23849	0.00456153
CB565367	Xl.81299	Transcribed locus, strongly similar to NP_001087854.1 peptidylprolyl isomerase D (cyclophilin D) [Xenopus laevis]	Unknown	151	54	205	-17.2955	1.23658	1.50706e-08
D29796	Xl.5152	Complement factor B	LOC397725	3772	1349	5121	-12.6527	1.2365	4.58698e-179
BC059304	Xl.15770	Polymerase (RNA) I polypeptide B, 128kDa	polr1b	671	240	911	-15.1436	1.23634	4.42367e-33
DC089974	Xl.83091	Transcribed locus	Unknown	109	39	148	-17.7653	1.23584	2.4906e-06
CD100779	Xl.81384	Transcribed locus, moderately similar to NP_001003882.1 seryl-tRNA synthetase, cytoplasmic [Danio rerio]	Unknown	134	48	182	-17.4666	1.23419	1.62521e-07
BC051602	Xl.24741	Peptidylprolyl isomerase (cyclophilin)-like 1	ppil1	2199	788	2987	-13.4298	1.23364	7.51325e-105
BC044037	Xl.13598	DnaJ (Hsp40) homolog, subfamily C, member 3	dnajc3	424	152	576	-15.8042	1.23305	1.75965e-21
EE304914	Xl.77340	Transcribed locus	Unknown	53	19	72	-18.8042	1.23305	0.00109324
BC082707	Xl.44603	Uridine monophosphate synthetase	umps	728	261	989	-15.0243	1.23295	9.67273e-36
DT071312	Xl.5795	Transcribed locus, strongly similar to NP_001096501.1 mitochondrial ribosomal protein L46 [Xenopus (Silurana) tropicalis]	Unknown	234	84	318	-16.6608	1.23111	2.38174e-12
BP683832	Xl.75468	Transcribed locus, moderately similar to NP_001008042.1 probable glutamyl-tRNA synthetase, mitochondrial precursor [Xenopus (Silurana) tropicalis]	Unknown	39	14	53	-19.2457	1.23111	0.00778744
EE304176	Xl.73203	Transcribed locus	Unknown	39	14	53	-19.2457	1.23111	0.00778744
DC022134	Xl.76803	Transcribed locus	Unknown	39	14	53	-19.2457	1.23111	0.00778744
DC078777	Xl.81860	Transcribed locus	Unknown	39	14	53	-19.2457	1.23111	0.00778744
BP688212	Xl.79870	Transcribed locus, strongly similar to XP_002932249.1 PREDICTED: cadherin EGF LAG seven-pass G-type receptor 1 [Xenopus (Silurana) tropicalis]	Unknown	128	46	174	-17.5303	1.2295	3.20708e-07
BC106380	Xl.76311	Tubulin, alpha 1a	tuba1a-b	50	18	68	-18.8852	1.22699	0.00185823
BG019985	Xl.77631	Transcribed locus	Unknown	75	27	102	-18.3003	1.22699	7.85014e-05
CB561808	Xl.80480	Transcribed locus	Unknown	50	18	68	-18.8852	1.22699	0.00185823
CO388033	Xl.34009	Transcribed locus	Unknown	50	18	68	-18.8852	1.22699	0.00185823
EG581742	Xl.60131	Transcribed locus	Unknown	308	111	419	-16.2615	1.22543	7.7647e-16
BC074114	Xl.7203	Aldehyde dehydrogenase 18 family, member A1	aldh18a1	1109	400	1509	-14.4127	1.22425	5.79422e-53
BJ614501	Xl.75465	Transcribed locus, strongly similar to XP_002942956.1 PREDICTED: kinesin-like protein KIF1C [Xenopus (Silurana) tropicalis]	Unknown	72	26	98	-18.3569	1.22255	0.000132222
BJ617131	Xl.81623	Transcribed locus, strongly similar to NP_001088439.1 valyl-tRNA synthetase [Xenopus laevis]	Unknown	72	26	98	-18.3569	1.22255	0.000132222
BC041296	Xl.20805	Histone deacetylase 1	hdac1-b	2915	1053	3968	-13.0173	1.22205	3.11326e-136
BC057754	Xl.18714	Pitrilysin metallopeptidase 1	pitrm1	1323	478	1801	-14.1569	1.22179	8.73864e-63
CK796659	Xl.14106	Transcribed locus	Unknown	83	30	113	-18.1511	1.22121	5.49482e-05
BC129512	Xl.6185	Chromosome 18 open reading frame 21	c18orf21	296	107	403	-16.3167	1.22105	4.13281e-15
BC068761	Xl.46362	CTF18, chromosome transmission fidelity factor 18 homolog	chtf18	318	115	433	-16.2129	1.22045	4.71783e-16
BC155913	Xl.7706	Y box binding protein 2	ybx2-b	47	17	64	-18.9711	1.22019	0.00222753
AY222352	Xl.61272	Cell division cycle 6 homolog	cdc6	116	42	158	-17.667	1.21872	1.05933e-06
CB207407	Xl.42256	Split hand/foot malformation (ectrodactyly) type 1	shfm1	58	21	79	-18.667	1.21872	0.000901004
BU906887	Xl.78172	Transcribed locus	Unknown	116	42	158	-17.667	1.21872	1.05933e-06
U63919	Xl.98	Nucleoporin 93kDa	nup93	993	360	1353	-14.5684	1.21686	3.78147e-47
BC131896	Xl.23645	WD repeat domain 36	wdr36	753	273	1026	-14.9675	1.21681	3.66119e-36
U90125	Xl.23106	Non-SMC condensin I complex, subunit H	ncaph	124	45	169	-17.5691	1.2154	4.51444e-07
BC078529	Xl.24487	AIG2-like domain 1	a2ld1	132	48	180	-17.4774	1.21249	2.27737e-07
BC077796	Xl.1736	Deoxycytidine kinase, gene 2	dck.2	88	32	120	-18.0624	1.21249	2.75838e-05
AJ609391	Xl.1396	Forkhead box J1	foxj1-b	253	92	345	-16.5388	1.21249	5.27445e-13
CA790822	Xl.70569	Transcribed locus	Unknown	66	24	90	-18.4774	1.21249	0.000374022
CO386136	Xl.16145	Transcribed locus	Unknown	66	24	90	-18.4774	1.21249	0.000374022
CB756023	Xl.25117	Transcribed locus, moderately similar to NP_001072372.1 hypothetical protein LOC779825 [Xenopus (Silurana) tropicalis]	Unknown	44	16	60	-19.0624	1.21249	0.00379371
CX133998	Xl.50273	Transcribed locus, strongly similar to XP_002942946.1 PREDICTED: BBSome-interacting protein of 10 kDa-like [Xenopus (Silurana) tropicalis]	Unknown	33	12	45	-19.4774	1.21249	0.00955988
BC084199	Xl.32000	Lamin L(I)	LOC397911	1139	415	1554	-14.3669	1.20965	1.56457e-53
BC100202	Xl.9977	Hypothetical protein LOC432094	LOC432094	365	133	498	-16.0086	1.20953	4.42536e-18
EB738123	Xl.18679	Transcribed locus, moderately similar to XP_002934502.1 PREDICTED: protein FAM98A-like [Xenopus (Silurana) tropicalis]	Unknown	170	62	232	-17.1103	1.20826	3.29972e-09
CD254211	Xl.5427	Hypothetical protein MGC53066	MGC53066	403	147	550	-15.865	1.20802	1.13293e-19
CB197630	Xl.85492	Ribosomal protein L29	rpl29-a	5441	1985	7426	-12.1098	1.20779	3.49861e-248
BU903620	Xl.36404	Histone cluster 2, H3d	hist2h3d	3268	1193	4461	-12.8448	1.20688	1.14933e-149
BC084124	Xl.68788	C1GALT1-specific chaperone 1	c1galt1c1	115	42	157	-17.6732	1.20623	1.48588e-06
BC123345	Xl.57352	Nucleolar protein 12	nol12	742	271	1013	-14.9834	1.20619	3.14622e-35
BJ066402	Xl.79690	Transcribed locus	Unknown	52	19	71	-18.8179	1.20557	0.00155032
BQ733587	Xl.56134	Transcribed locus, weakly similar to NP_001088391.1 hypothetical protein LOC495244 [Xenopus laevis]	Unknown	52	19	71	-18.8179	1.20557	0.00155032
CV117766	Xl.78111	Transcribed locus	Unknown	52	19	71	-18.8179	1.20557	0.00155032
BC073033	Xl.200	Protein phosphatase 5, catalytic subunit	ppp5c	1549	566	2115	-13.9212	1.20552	8.291e-72
BC082859	Xl.61823	Septin 2	sept2-b	585	214	799	-15.3252	1.20389	4.9014e-28
BJ635358	Xl.73712	Transcribed locus	Unknown	82	30	112	-18.1599	1.20372	7.69282e-05
BM260385	Xl.48278	Transcribed locus, strongly similar to NP_001087010.1 ATPase, H+ transporting, lysosomal 34kDa, V1 subunit D [Xenopus laevis]	Unknown	41	15	56	-19.1599	1.20372	0.0064558
BU914505	Xl.72810	Transcribed locus	Unknown	41	15	56	-19.1599	1.20372	0.0064558
EB644731	Xl.70284	Transcribed locus	Unknown	41	15	56	-19.1599	1.20372	0.0064558
AF139986	Xl.3876	Cleavage and polyadenylation specific factor 2, 100kDa	cpsf2	855	313	1168	-14.7772	1.20282	3.46556e-40
AF078111	Xl.614	E2F transcription factor 3	e2f3	172	63	235	-17.0903	1.20205	2.78568e-09
CK804898	Xl.35387	MORN repeat containing 2	morn2	232	85	317	-16.6584	1.20165	7.66922e-12
BC106390	Xl.22740	Chromosome 8 open reading frame 30B	c8orf30b	131	48	179	-17.4829	1.20152	3.18376e-07
BC087466	Xl.48747	Mitochondrial fission regulator 1	mtfr1	131	48	179	-17.4829	1.20152	3.18376e-07
AW637088	Xl.71587	Transcribed locus, moderately similar to NP_001011063.1 leucine rich repeat containing 20 [Xenopus (Silurana) tropicalis]	Unknown	210	77	287	-16.8016	1.20052	6.81808e-11
EB730088	Xl.7221	Transcribed locus	Unknown	60	22	82	-18.609	1.20052	0.000752126
BC074160	Xl.10004	Defective in sister chromatid cohesion 1 homolog	dscc1	158	58	216	-17.2112	1.19886	1.77794e-08
AW460786	Xl.62820	Transcribed locus	Unknown	49	18	67	-18.8998	1.19785	0.00185823
BJ631783	Xl.81704	Transcribed locus	Unknown	49	18	67	-18.8998	1.19785	0.00185823
BC081018	Xl.46000	Hypothetical protein MGC132155	MGC132155	1254	461	1715	-14.2216	1.19676	1.0694e-57
BU901182	Xl.8273	Transcribed locus, moderately similar to XP_001517354.1 PREDICTED: similar to Syndecan 1 [Ornithorhynchus anatinus]	Unknown	87	32	119	-18.0706	1.196	3.86634e-05
CD362944	Xl.79216	Transcribed locus, strongly similar to NP_001088240.1 hypothetical protein LOC495071 [Xenopus laevis]	Unknown	87	32	119	-18.0706	1.196	3.86634e-05
BP683334	Xl.12245	Transcribed locus	Unknown	106	39	145	-17.7854	1.19558	6.81642e-06
CD254244	Xl.897	Midkine (neurite growth-promoting factor 2)	mdk-a	144	53	197	-17.3432	1.19507	6.92095e-08
BC097554	Xl.24100	G patch domain containing 4	gpatch4	364	134	498	-16.0052	1.19477	1.00757e-17
BC073372	Xl.4455	DCTP pyrophosphatase 1	dctpp1	334	123	457	-16.129	1.19425	2.81365e-16
CB944012	Xl.81364	Transcribed locus, strongly similar to NP_001085166.1 transmembrane protein 49 [Xenopus laevis]	Unknown	57	21	78	-18.6795	1.19363	0.000764582
CB592288	Xl.2161	Transcribed locus, moderately similar to XP_002942723.1 PREDICTED: hypothetical protein LOC100494786 [Xenopus (Silurana) tropicalis]	Unknown	1902	701	2603	-13.6188	1.19309	2.33633e-86
BC086478	Xl.14299	Ubiquitin-fold modifier 1	ufm1	738	272	1010	-14.9846	1.19308	1.91406e-34
BC082442	Xl.48870	Intraflagellar transport 20 homolog	ift20-b	179	66	245	-17.028	1.19248	2.74453e-09
DC067506	Xl.78577	Transcribed locus, strongly similar to NP_001003881.1 small nuclear ribonucleoprotein polypeptide F-like [Danio rerio]	Unknown	222	82	304	-16.7161	1.18992	3.43013e-11
EB646431	Xl.77167	Transcribed locus, strongly similar to NP_001082171.1 high mobility group nucleosomal binding domain 3 [Xenopus laevis]	Unknown	643	238	881	-15.1804	1.18692	5.45359e-30
AY462195	Xl.67695	Adenylate cyclase 7	adcy7	262	97	359	-16.4754	1.18657	4.40806e-13
CD330112	Xl.22853	Transcribed locus	Unknown	54	20	74	-18.7537	1.18602	0.00129358
CK800683	Xl.46765	Transcribed locus	Unknown	89	33	122	-18.032	1.1844	3.24316e-05
BC077555	Xl.17704	Dual oxidase maturation factor 1	duoxa1	542	201	743	-15.4255	1.18416	2.5885e-25
CA974088	Xl.77461	Transcribed locus	Unknown	151	56	207	-17.2692	1.18411	6.75568e-08
BC070791	Xl.47171	BMS1 homolog, ribosome assembly protein	bms1	790	293	1083	-14.8819	1.18401	2.52589e-36
CF270488	Xl.73811	Transcribed locus, moderately similar to NP_001081330.1 transforming growth factor beta-1 precursor [Xenopus laevis]	Unknown	62	23	85	-18.5532	1.1837	0.000627947
L19716	Xl.868	Wingless-type MMTV integration site family, member 5A	wnt5a	159	59	218	-17.1943	1.1833	2.08773e-08
CD254012	Xl.81401	Transcribed locus, strongly similar to NP_009216.1 gamma-aminobutyric acid receptor-associated protein-like 2 [Homo sapiens]	Unknown	183	68	251	-16.9905	1.1813	1.95024e-09
CD100546	Xl.85054	Transcribed locus	Unknown	640	238	878	-15.1837	1.18017	1.44783e-29
CA982084	Xl.25866	THO complex 4	thoc4	535	199	734	-15.4421	1.17983	6.9322e-25
BC077425	Xl.4736	Embryonic ectoderm development	eed-b	250	93	343	-16.5396	1.17969	2.32131e-12
CF271359	Xl.29635	Transcribed locus, moderately similar to XP_002939394.1 PREDICTED: hypothetical protein LOC100036715 [Xenopus (Silurana) tropicalis]	Unknown	102	38	140	-17.8319	1.17756	6.91978e-06
BC084762	Xl.77230	Valyl-tRNA synthetase	vars	1602	597	2199	-13.8585	1.17713	1.4514e-71
BC097721	Xl.77381	Reactive oxygen species modulator 1	romo1	75	28	103	-18.274	1.17452	0.000130822
BC139497	Xl.52348	Peptidylprolyl isomerase (cyclophilin)-like 5	ppil5	91	34	125	-17.9945	1.17339	2.72042e-05
BX846172	Xl.50957	Transcribed locus, moderately similar to XP_002940872.1 PREDICTED: TCDD-inducible poly [ADP-ribose] polymerase-like [Xenopus (Silurana) tropicalis]	Unknown	91	34	125	-17.9945	1.17339	2.72042e-05
BC045231	Xl.1373	M-phase phosphoprotein 10 (U3 small nucleolar ribonucleoprotein)	mphosph10	2572	961	3533	-13.1736	1.17334	3.35656e-113
BC041513	Xl.20206	Xenopus laevis, clone IMAGE:4888869, mRNA	Unknown	99	37	136	-17.8727	1.17296	1.15159e-05
BC059354	Xl.3233	Transducin (beta)-like 3	tbl3	674	252	926	-15.1052	1.17239	9.9162e-31
CA972640	Xl.79996	Transcribed locus, strongly similar to NP_057701.1 ubiquitin-fold modifier 1 precursor [Homo sapiens]	Unknown	631	236	867	-15.2	1.17191	7.39214e-29
BC073461	Xl.47686	MGC80972 protein	MGC80972	259	97	356	-16.4838	1.16996	8.49383e-13
BP696339	Xl.72646	CDNA clone IMAGE:7211274	Unknown	758	284	1042	-14.9342	1.16937	2.12218e-34
CO385252	Xl.40721	Heterogeneous nuclear ribonucleoprotein D-like	hnrpdl-b	1580	592	2172	-13.8745	1.16932	1.1594e-69
AF067969	Xl.3351	Non-SMC condensin I complex, subunit D2	ncapd2	424	159	583	-15.7717	1.1681	9.04439e-20
CA790782	Xl.84243	Transcribed locus, strongly similar to NP_001090721.1 neuralized-like protein 4 [Xenopus (Silurana) tropicalis]	Unknown	96	36	132	-17.9147	1.1681	1.91418e-05
CB561485	Xl.7371	Transcribed locus, strongly similar to XP_002937586.1 PREDICTED: adipocyte plasma membrane-associated protein [Xenopus (Silurana) tropicalis]	Unknown	40	15	55	-19.1777	1.1681	0.00907334
BP695867	Xl.41683	Transcribed locus, strongly similar to NP_001072577.1 hypothetical protein LOC780032 [Xenopus (Silurana) tropicalis]	Unknown	40	15	55	-19.1777	1.1681	0.00907334
BC041500	Xl.17486	Activator of basal transcription 1	abt1	221	83	304	-16.7106	1.16592	7.69138e-11
DC025148	Xl.77535	Transcribed locus, strongly similar to NP_001026636.1 zinc finger, matrin type 2 [Gallus gallus]	Unknown	205	77	282	-16.819	1.16575	3.52455e-10
CB941931	Xl.4905	Transcribed locus, strongly similar to NP_001080840.1 glutathione S-transferase mu 2 [Xenopus laevis]	Unknown	734	276	1010	-14.978	1.16417	3.48397e-33
EB483531	Xl.71245	Transcribed locus, strongly similar to NP_001093679.1 hypothetical protein LOC100101683 [Xenopus (Silurana) tropicalis]	Unknown	109	41	150	-17.7292	1.16369	6.67187e-06
BU903609	Xl.24299	Transcribed locus, strongly similar to NP_001006382.1 fumarate hydratase, mitochondrial [Gallus gallus]	Unknown	202	76	278	-16.839	1.16335	4.18281e-10
CB941386	Xl.43587	Defender against cell death 1	dad1	462	174	636	-15.6448	1.16187	2.31164e-21
EB731992	Xl.747	Lectin, galactoside-binding, soluble, 1	lgals1	329	124	453	-16.134	1.16081	1.66858e-15
BC082624	Xl.23456	Neurochondrin	ncdn	374	141	515	-15.9489	1.1604	2.53422e-17
BC072193	Xl.45713	Topoisomerase (DNA) II alpha 170kDa	top2a	1700	641	2341	-13.7644	1.1602	3.85918e-74
BC097803	Xl.7586	Queuine tRNA-ribosyltransferase	qtrt1	281	106	387	-16.3609	1.15957	1.5553e-13
BQ386230	Xl.78724	Transcribed locus, moderately similar to XP_002932124.1 PREDICTED: gatC-like protein-like [Xenopus (Silurana) tropicalis]	Unknown	167	63	230	-17.1116	1.15949	1.45842e-08
DC076602	Xl.19785	Transcribed locus	Unknown	53	20	73	-18.7672	1.15905	0.0018204
BC129056	Xl.76737	Family with sequence similarity 83, member D	fam83d	204	77	281	-16.8225	1.1587	4.87261e-10
EE324775	Xl.59772	Asparagine synthetase (glutamine-hydrolyzing)	asns	278	105	383	-16.3755	1.15776	2.54726e-13
BQ109594	Xl.7128	Transcribed locus	Unknown	45	17	62	-19.0025	1.15745	0.00444402
BU911608	Xl.8954	Transcribed locus, strongly similar to NP_001120880.1 E2F transcription factor 5, p130-binding [Xenopus (Silurana) tropicalis]	Unknown	45	17	62	-19.0025	1.15745	0.00444402
CB558586	Xl.80858	Transcribed locus, strongly similar to NP_001083581.1 plastin 3 [Xenopus laevis]	Unknown	389	147	536	-15.8905	1.15702	4.82485e-18
BC072311	Xl.61485	Retinoblastoma binding protein 4	rbbp4-b	815	308	1123	-14.8234	1.15693	3.15092e-36
BC068947	Xl.46699	RAS guanyl releasing protein 1 (calcium and DAG-regulated)	rasgrp1	82	31	113	-18.1362	1.15642	0.000124656
CA790582	Xl.6732	Transcribed locus	Unknown	82	31	113	-18.1362	1.15642	0.000124656
BJ094457	Xl.32039	Transcribed locus	Unknown	111	42	153	-17.6987	1.15516	5.59762e-06
BC073668	Xl.54941	Hypothetical protein LOC443682	LOC443682	642	243	885	-15.1665	1.15468	1.3189e-28
BC129530	Xl.79578	Thyroid hormone receptor interactor 13	trip13	169	64	233	-17.0917	1.15394	1.97427e-08
BC044046	Xl.79095	Growth arrest and DNA-damage-inducible, alpha	gadd45a	66	25	91	-18.448	1.1536	0.000610259
NM_001135764	Xl.76819	Ubiquitin-like with PHD and ring finger domains 1	uhrf1	792	300	1092	-14.863	1.1536	5.136e-35
BQ734622	Xl.80773	Transcribed locus, strongly similar to NP_001082596.1 mitogen-activated protein kinase 12 [Xenopus laevis]	Unknown	66	25	91	-18.448	1.1536	0.000610259
BJ635786	Xl.74244	Transcribed locus	Unknown	124	47	171	-17.5377	1.15267	1.95379e-06
CB200824	Xl.30881	Transcribed locus, strongly similar to NP_001081485.1 keratin-3, type I cytoskeletal 51 kDa [Xenopus laevis]	Unknown	522	198	720	-15.4635	1.15161	1.27658e-23
DR723959	Xl.48042	Transcribed locus	Unknown	87	33	120	-18.0484	1.15161	6.29189e-05
BC126037	Xl.731	Septin 2	sept2-a	2024	768	2792	-13.5081	1.15109	1.10287e-86
DR714685	Xl.82356	Transcribed locus, weakly similar to XP_001376996.1 PREDICTED: similar to nucleolar protein 5A (56kDa with KKE/D repeat), [Monodelphis domestica]	Unknown	137	52	189	-17.3929	1.15065	4.27399e-07
BC046945	Xl.6478	Ribosome production factor 2 homolog	rpf2	1617	614	2231	-13.8315	1.15007	1.82268e-69
BC071054	Xl.14743	Hypothetical protein MGC116444	MGC116444	129	49	178	-17.4791	1.14958	9.96935e-07
EF026163	Xl.68928	Myosin IE, gene 1	myo1e.1	50	19	69	-18.8462	1.14899	0.00306532
AF411518	Xl.4445	Nucleoporin 35kDa	nup35	150	57	207	-17.2613	1.14899	1.50441e-07
DC017480	Xl.76814	Transcribed locus, strongly similar to NP_001081698.1 protein phosphatase 5, catalytic subunit [Xenopus laevis]	Unknown	200	76	276	-16.8462	1.14899	7.98765e-10
BP733930	Xl.54883	Transcribed locus	Unknown	171	65	236	-17.072	1.14855	1.66056e-08
BC088967	Xl.7332	UDP-GlcNAc:betaGal beta-1,3-N-acetylglucosaminyltransferase 5	b3gnt5-a	121	46	167	-17.5709	1.14836	2.00528e-06
CA972557	Xl.78031	Transcribed locus, strongly similar to NP_001087464.1 dynein, axonemal, light chain 4 [Xenopus laevis]	Unknown	255	97	352	-16.495	1.1475	3.10674e-12
BC110705	Xl.13964	Non-SMC condensin II complex, subunit G2	ncapg2	176	67	243	-17.0294	1.1464	1.17478e-08
BC087408	Xl.2458	Chromosome 15 open reading frame 26	c15orf26	189	72	261	-16.926	1.14538	2.60616e-09
AW643705	Xl.7336	Transcribed locus	Unknown	42	16	58	-19.096	1.14538	0.00750818
EG581994	Xl.14813	Transcribed locus, weakly similar to XP_414299.2 PREDICTED: similar to Nop132 [Gallus gallus]	Unknown	97	37	134	-17.8874	1.14352	2.23185e-05
CO389285	Xl.34803	CDNA clone IMAGE:6874753	Unknown	427	163	590	-15.7487	1.14243	3.13617e-19
CD519869	Xl.17253	Transcribed locus	Unknown	55	21	76	-18.7053	1.1421	0.00151622
BX852531	Xl.17134	Transcribed locus	Unknown	55	21	76	-18.7053	1.1421	0.00151622
CD256248	Xl.71744	Transcribed locus, strongly similar to NP_001072330.1 acyl-CoA synthetase long-chain family member 6 [Xenopus (Silurana) tropicalis]	Unknown	144	55	199	-17.3165	1.14163	1.83433e-07
BC127409	Xl.54190	Elastin microfibril interfacer 2	emilin2	102	39	141	-17.8132	1.14008	1.8168e-05
BC070848	Xl.51787	Hypothetical protein MGC84586	MGC84586	68	26	94	-18.3982	1.14008	0.00050909
FJ532285	Xl.57040	Cell division cycle associated 2	LOC100462920	81	31	112	-18.1451	1.13871	0.000172384
BC124848	Xl.29555	Regulator of chromosome condensation 1	rcc1-a	376	144	520	-15.9299	1.13772	5.44438e-17
CA980898	Xl.53244	Transcribed locus	Unknown	47	18	65	-18.9299	1.13772	0.00368996
AY633665	Xl.55984	Fanconi anemia, complementation group D2	fancd2	193	74	267	-16.8912	1.13606	2.94318e-09
CB563046	Xl.80302	Transcribed locus, strongly similar to NP_001080874.1 histocompatibility (minor) 13 [Xenopus laevis]	Unknown	146	56	202	-17.2935	1.13553	2.46685e-07
BC077841	Xl.4593	Polymerase (DNA directed), alpha 2 (70kD subunit)	pola2	224	86	310	-16.6753	1.13415	1.20394e-10
BC072179	Xl.76962	PDZ and LIM domain 7 (enigma)	pdlim7-a	156	60	216	-17.196	1.13157	8.92728e-08
CB201142	Xl.23713	Transcribed locus, moderately similar to NP_203699.1 collagen alpha-5(IV) chain isoform 2 precursor [Homo sapiens]	Unknown	52	20	72	-18.7809	1.13157	0.00254756
CD256584	Xl.52790	Transcribed locus	Unknown	52	20	72	-18.7809	1.13157	0.00254756
BC078093	Xl.48309	Zinc finger, DHHC-type containing 2	zdhhc20	260	100	360	-16.459	1.13157	5.59861e-12
BQ733340	Xl.57066	Transcribed locus, moderately similar to XP_002943244.1 PREDICTED: opioid growth factor receptor-like [Xenopus (Silurana) tropicalis]	Unknown	174	67	241	-17.0376	1.12992	1.61702e-08
CF549269	Xl.18622	Transcribed locus, moderately similar to NP_001088396.1 ribosomal RNA processing 15 homolog [Xenopus laevis]	Unknown	366	141	507	-15.9645	1.12921	1.47711e-16
BC068703	Xl.43809	Methyltransferase like 1	mettl1	236	91	327	-16.5969	1.12791	5.88064e-11
BC077873	Xl.32643	MGC80621 protein	MGC80621	1324	511	1835	-14.1082	1.12657	1.6458e-55
CA982114	Xl.80213	Transcribed locus, moderately similar to XP_002941449.1 PREDICTED: Fanconi anemia group E protein isoform 1 [Xenopus (Silurana) tropicalis]	Unknown	57	22	79	-18.646	1.12652	0.00203114
EB466229	Xl.76151	NOP10 ribonucleoprotein homolog	nop10	101	39	140	-17.8203	1.12587	2.50363e-05
BC108450	Xl.20007	Phosducin-like 3	pdcl3	1419	548	1967	-14.0078	1.12569	3.92986e-59
BJ621759	Xl.81651	Transcribed locus, strongly similar to XP_002938535.1 PREDICTED: zinc finger protein 420-like [Xenopus (Silurana) tropicalis]	Unknown	44	17	61	-19.0187	1.12503	0.0062176
DV034156	Xl.75211	Chromosome 12 open reading frame 43	c12orf43	93	36	129	-17.9376	1.12229	5.10327e-05
CO386019	Xl.15009	Transcribed locus	Unknown	155	60	215	-17.2006	1.12229	1.2279e-07
BC082860	Xl.49717	BRF1 homolog, subunit of RNA polymerase III transcription initiation factor IIIB	brf1	501	194	695	-15.5078	1.12182	1.11637e-21
CV106914	Xl.63361	Transcribed locus	Unknown	49	19	68	-18.8608	1.11984	0.00427241
BC133810	Xl.9259	REX2, RNA exonuclease 2 homolog	rexo2	500	194	694	-15.5093	1.11893	1.52512e-21
BI478259	Xl.80580	Transcribed locus, strongly similar to NP_037025.1 actin, gamma-enteric smooth muscle [Rattus norvegicus]	Unknown	67	26	93	-18.4088	1.11871	0.000705341
BX854719	Xl.8923	Transcribed locus, strongly similar to NP_001016538.1 ubiA prenyltransferase domain-containing protein 1 [Xenopus (Silurana) tropicalis]	Unknown	67	26	93	-18.4088	1.11871	0.000705341
BC045036	Xl.21866	Carnitine palmitoyltransferase 2	cpt2	621	241	862	-15.1964	1.11862	1.32547e-26
BC054967	Xl.8196	Solute carrier family 15 (H+/peptide transporter), member 2	slc15a2	353	137	490	-16.0113	1.11855	1.03055e-15
CD327214	Xl.80724	Transcribed locus	Unknown	170	66	236	-17.0652	1.11806	3.62602e-08
L43496	Xl.78	Ligase I, DNA, ATP-dependent	lig1	613	238	851	-15.2148	1.11799	4.11725e-26
BX854901	Xl.54800	Transcribed locus	Unknown	121	47	168	-17.5554	1.11734	3.21089e-06
CA790828	Xl.46431	RER1 retention in endoplasmic reticulum 1 homolog	rer1	260	101	361	-16.4518	1.11722	8.83532e-12
BC087362	Xl.68312	Hypothetical LOC496147	LOC496147	139	54	193	-17.3552	1.11711	5.73264e-07
BC044093	Xl.7684	PRP19/PSO4 pre-mRNA processing factor 19 homolog	prpf19	1490	579	2069	-13.9329	1.11674	2.34667e-61
U64563	Xl.440	Flap structure-specific endonuclease 1	fen1-a	589	229	818	-15.2714	1.11598	4.20293e-25
BC056014	Xl.24327	Solute carrier family 22 (organic cation/carnitine transporter), member 5	slc22a5	126	49	175	-17.4961	1.11563	2.60208e-06
CD256373	Xl.76560	Transcribed locus, strongly similar to NP_001017045.1 KH domain containing, RNA binding, signal transduction associated 1 [Xenopus (Silurana) tropicalis]	Unknown	342	133	475	-16.0555	1.11563	3.31692e-15
BJ621905	Xl.12335	Transcribed locus	Unknown	54	21	75	-18.7185	1.11563	0.00211817
BP738274	Xl.80666	Transcribed locus, strongly similar to NP_001083898.1 mediator of RNA polymerase II transcription subunit 26 [Xenopus laevis]	Unknown	54	21	75	-18.7185	1.11563	0.00211817
EG580523	Xl.57473	Transcribed locus	Unknown	226	88	314	-16.6523	1.11381	1.60642e-10
CB564608	Xl.47903	Transcribed locus	Unknown	95	37	132	-17.9025	1.11346	4.2702e-05
CD328893	Xl.77409	Transcribed locus, strongly similar to NP_001080232.1 adenylate kinase 2, mitochondrial [Xenopus laevis]	Unknown	95	37	132	-17.9025	1.11346	4.2702e-05
AY986490	Xl.83891	Actin, alpha 2, smooth muscle, aorta	acta2	77	30	107	-18.2053	1.11296	0.000247116
AF474372	Xl.17390	DNA replication helicase 2 homolog	dna2	231	90	321	-16.6203	1.11296	1.13747e-10
AW636201	Xl.70572	Transcribed locus	Unknown	77	30	107	-18.2053	1.11296	0.000247116
CB200765	Xl.24206	Transcribed locus	Unknown	59	23	82	-18.589	1.11214	0.00168864
CD256412	Xl.17647	Transcribed locus	Unknown	59	23	82	-18.589	1.11214	0.00168864
CB592679	Xl.8257	Ribosomal protein L37	rpl37	264	103	367	-16.4267	1.11095	6.26003e-12
BC106574	Xl.53648	Chromosome 13 open reading frame 38	c13orf38	82	32	114	-18.1133	1.11061	0.000198237
BC099063	Xl.73478	CDNA clone IMAGE:6868263	Unknown	82	32	114	-18.1133	1.11061	0.000198237
BC153803	Xl.44884	Hypothetical protein LOC100126652	LOC100126652	269	105	374	-16.3993	1.11028	3.24473e-12
BG037713	Xl.42246	Transcribed locus, moderately similar to XP_002940027.1 PREDICTED: peptidyl-tRNA hydrolase ICT1, mitochondrial [Xenopus (Silurana) tropicalis]	Unknown	210	82	292	-16.7562	1.10975	1.16127e-09
DC115584	Xl.79704	Transcribed locus, moderately similar to XP_002931536.1 PREDICTED: uncharacterized protein C1orf131 [Xenopus (Silurana) tropicalis]	Unknown	192	75	267	-16.8852	1.1092	6.3638e-09
BC124871	Xl.260	Hypothetical protein LOC100158347	LOC100158347	783	306	1089	-14.857	1.10854	1.0029e-32
DC017856	Xl.5990	Transcribed locus	Unknown	115	45	160	-17.6234	1.1067	6.28665e-06
BC044029	Xl.12282	Ubiquitin-conjugating enzyme E2T (putative)	ube2t	148	58	206	-17.2584	1.10453	4.48179e-07
BC091724	Xl.4888	Hypothetical protein LOC733174	LOC733174	630	247	877	-15.1683	1.1039	2.593e-26
CD253001	Xl.26043	Transcribed locus	Unknown	51	20	71	-18.7949	1.10356	0.00354481
BP704590	Xl.51998	Transcribed locus	Unknown	135	53	188	-17.3897	1.10196	1.28653e-06
BC068714	Xl.29023	Hypothetical protein MGC81153	MGC81153	140	55	195	-17.3368	1.10098	6.607e-07
BC106276	Xl.30012	Tektin 1	tekt1	448	176	624	-15.6587	1.10098	3.54154e-19
EB474627	Xl.13807	Transcribed locus	Unknown	84	33	117	-18.0738	1.10098	0.000165524
BC153759	Xl.3675	Hypothetical protein LOC733392	LOC733392	481	189	670	-15.556	1.10071	2.72622e-20
DN626031	Xl.75381	Transcribed locus	Unknown	61	24	85	-18.5343	1.09884	0.00140449
DC025120	Xl.53621	Transcribed locus, weakly similar to XP_419498.1 PREDICTED: hypothetical protein [Gallus gallus]	Unknown	61	24	85	-18.5343	1.09884	0.00140449
BC081219	Xl.14187	MGC85240 protein	MGC85240	325	128	453	-16.12	1.09736	3.70488e-14
BC073543	Xl.13997	Hypothetical protein LOC443660	LOC443660	231	91	322	-16.6123	1.09702	2.79448e-10
BC099020	Xl.51069	Hypothetical protein MGC115487	MGC115487	825	325	1150	-14.7758	1.09702	1.11269e-33
BC071055	Xl.24906	Transcribed locus, strongly similar to NP_001025639.1 PDZ and LIM domain 7 (enigma) [Xenopus (Silurana) tropicalis]	Unknown	931	367	1298	-14.601	1.09606	7.07318e-38
CB591878	Xl.81307	Transcribed locus, moderately similar to NP_001087365.1 ATP synthase, H+ transporting, mitochondrial Fo complex, subunit F2 [Xenopus laevis]	Unknown	426	168	594	-15.7286	1.09545	4.17208e-18
CA982406	Xl.77425	Transcribed locus	Unknown	71	28	99	-18.3136	1.09545	0.000490158
EE309570	Xl.63870	Transcribed locus	Unknown	71	28	99	-18.3136	1.09545	0.000490158
EE297014	Xl.82617	Transcribed locus, weakly similar to NP_001080403.1 troponin T type 3 (skeletal, fast) [Xenopus laevis]	Unknown	109	43	152	-17.6949	1.09498	1.6867e-05
BC041502	Xl.85832	Similar to EBNA1 binding protein 2	LOC398544	593	234	827	-15.251	1.09458	1.55791e-24
BC071105	Xl.7952	RuvB-like 1	ruvbl1	912	360	1272	-14.6297	1.0941	5.8311e-37
BC124969	Xl.52784	Serpin peptidase inhibitor, clade H (heat shock protein 47), member 1, (collagen binding protein 1)	serpinh1	195	77	272	-16.8551	1.0936	6.13319e-09
BC073532	Xl.6197	Peroxiredoxin 4	prdx4	1038	410	1448	-14.4426	1.09317	8.0762e-42
DT076766	Xl.83441	Transcribed locus, strongly similar to NP_001088696.1 IKBKB interacting protein [Xenopus laevis]	Unknown	81	32	113	-18.1222	1.09291	0.000271818
EB645502	Xl.84141	Transcribed locus, strongly similar to XP_002935676.1 PREDICTED: u3 small nucleolar RNA-interacting protein 2-like [Xenopus (Silurana) tropicalis]	Unknown	81	32	113	-18.1222	1.09291	0.000271818
BC044972	Xl.60716	DEAD (Asp-Glu-Ala-Asp) box polypeptide 3, X-linked	ddx3x	13894	5493	19387	-10.6993	1.09186	0
EB734366	Xl.33497	Transcribed locus	Unknown	91	36	127	-17.9533	1.09093	9.64781e-05
DC095053	Xl.62566	Transcribed locus	Unknown	101	40	141	-17.802	1.08934	3.93835e-05
EG570954	Xl.77725	Transcribed locus, strongly similar to NP_001088646.1 NODAL modulator 3 [Xenopus laevis]	Unknown	207	82	289	-16.7666	1.089	1.88545e-09
BC057705	Xl.12104	Non-muscle tropomyosin	tm-4	1974	782	2756	-13.5131	1.08894	1.40331e-77
CD361503	Xl.56662	Transcribed locus	Unknown	53	21	74	-18.732	1.08866	0.00294276
DC120942	Xl.59162	Transcribed locus, moderately similar to NP_001120171.1 methylenetetrahydrofolate dehydrogenase (NADP+ dependent) 1-like [Xenopus (Silurana) tropicalis]	Unknown	53	21	74	-18.732	1.08866	0.00294276
BU910304	Xl.74852	Transcribed locus	Unknown	58	23	81	-18.6013	1.08748	0.00232454
DC072507	Xl.82079	Transcribed locus, moderately similar to NP_001088228.1 B-cell CLL/lymphoma 7 protein family member A [Xenopus laevis]	Unknown	58	23	81	-18.6013	1.08748	0.00232454
BC129600	Xl.32652	PQ loop repeat containing 2	pqlc2	184	73	257	-16.9354	1.0868	1.46502e-08
BC075159	Xl.76938	Chromosome 13 open reading frame 34	c13orf34	131	52	183	-17.4252	1.08604	2.09884e-06
BC086472	Xl.10894	Pentatricopeptide repeat domain 1	ptcd1	597	237	834	-15.2369	1.0859	1.72137e-24
BC155929	Xl.46076	Hypothetical protein LOC100127316	LOC100127316	73	29	102	-18.2682	1.0849	0.000408777
DT080325	Xl.6144	Transcribed locus	Unknown	73	29	102	-18.2682	1.0849	0.000408777
BX845533	Xl.64039	Transcribed locus, moderately similar to NP_001090371.1 nuclear apoptosis inducing factor 1 [Xenopus laevis]	Unknown	78	31	109	-18.1723	1.08427	0.000445302
BC072335	Xl.40640	Transmembrane protein 49	tmem49	1112	442	1554	-14.3387	1.0841	4.42235e-44
CD099516	Xl.24720	Transcribed locus, strongly similar to NP_001088171.1 cofilin-2 [Xenopus laevis]	Unknown	83	33	116	-18.0824	1.08371	0.000226811
DC008205	Xl.84999	Transcribed locus	Unknown	83	33	116	-18.0824	1.08371	0.000226811
CA987179	Xl.71607	Transcribed locus, weakly similar to XP_002939337.1 PREDICTED: hypothetical protein LOC100497026 [Xenopus (Silurana) tropicalis]	Unknown	171	68	239	-17.0395	1.08345	6.51982e-08
BC167486	Xl.54496	Programmed cell death 11	pdcd11	1531	609	2140	-13.8768	1.08302	4.71685e-60
BC041549	Xl.3905	Similar to proliferating cell nuclear antigen	MGC53867	2104	837	2941	-13.4181	1.0829	6.09056e-82
BC074428	Xl.47506	Tumor necrosis factor receptor superfamily, member 11b	tnfrsf11b	93	37	130	-17.9178	1.08277	8.0622e-05
BU910113	Xl.55005	Transcribed locus, strongly similar to NP_001131089.1 chromodomain-helicase-DNA-binding protein 8 [Xenopus (Silurana) tropicalis]	Unknown	93	37	130	-17.9178	1.08277	8.0622e-05
BG037267	Xl.3031	Transcribed locus, weakly similar to XP_001336393.2 PREDICTED: pancreatic secretory granule membrane major glycoprotein GP2-like [Danio rerio]	Unknown	1885	750	2635	-13.5766	1.08266	1.31693e-73
BC043807	Xl.29099	BCL2-associated athanogene 3	bag3	103	41	144	-17.7701	1.08201	3.29388e-05
BC129595	Xl.75262	GDP-mannose pyrophosphorylase B	gmppb-b	108	43	151	-17.7015	1.08168	2.30509e-05
CB200994	Xl.85467	Transcribed locus, strongly similar to NP_035783.1 tubulin alpha-1A chain [Mus musculus]	Unknown	1765	703	2468	-13.6707	1.08113	1.01566e-68
DC025526	Xl.20754	Transcribed locus	Unknown	326	130	456	-16.1066	1.07942	6.5991e-14
BC060747	Xl.23516	Structural maintenance of chromosomes protein 6	smc6	514	205	719	-15.4496	1.07921	5.77111e-21
BC046678	Xl.10055	Clusterin	clu	3733	1489	5222	-12.589	1.07905	4.08176e-143
BC060012	Xl.15137	ATPase family, AAA domain containing 3A	atad3a-b	910	363	1273	-14.6253	1.07896	3.9955e-36
BQ736596	Xl.65880	Transcribed locus, moderately similar to XP_002936322.1 PREDICTED: hypothetical protein LOC100488725 [Xenopus (Silurana) tropicalis]	Unknown	208	83	291	-16.7544	1.07846	3.35205e-09
BC084828	Xl.24066	Mitochondrial ribosomal protein L12	mrpl12	719	287	1006	-14.9647	1.078	8.92003e-29
BC044073	Xl.7914	Inositol-3-phosphate synthase 1	isyna1-a	393	157	550	-15.8356	1.07683	2.05398e-16
BC097814	Xl.24071	NOP2/Sun domain family, member 2	nsun2	883	353	1236	-14.6672	1.07581	8.73267e-35
BC160709	Xl.51532	Ceroid-lipofuscinosis, neuronal 5	cln5	50	20	70	-18.8092	1.07499	0.00490338
BC051601	Xl.1380	UDP-galactose-4-epimerase	gale	75	30	105	-18.2243	1.07499	0.000340998
BC084280	Xl.64768	Hypothetical LOC495107	LOC495107	250	100	350	-16.4873	1.07499	5.87255e-11
BC077824	Xl.3888	MGC80480 protein	MGC80480	305	122	427	-16.2004	1.07499	5.7358e-13
BC110928	Xl.24463	RAD51 associated protein 1	rad51ap1	100	40	140	-17.8092	1.07499	5.37308e-05
BU903534	Xl.80596	Transcribed locus, strongly similar to NP_001084952.1 karyopherin alpha 4 (importin alpha 3) [Xenopus laevis]	Unknown	180	72	252	-16.9612	1.07499	3.23941e-08
DC008113	Xl.30006	Transcribed locus, strongly similar to XP_002932318.1 PREDICTED: 28S ribosomal protein S23, mitochondrial [Xenopus (Silurana) tropicalis]	Unknown	120	48	168	-17.5462	1.07499	1.07756e-05
CA788924	Xl.80996	Transcribed locus, weakly similar to XP_002940906.1 PREDICTED: oocyte zinc finger protein XlCOF7.1-like [Xenopus (Silurana) tropicalis]	Unknown	65	26	91	-18.4307	1.07499	0.00133526
CF286321	Xl.29695	Transcribed locus	Unknown	60	24	84	-18.5462	1.07499	0.00193144
EE311383	Xl.80776	Transcribed locus, strongly similar to NP_001086271.1 zinc finger, FYVE domain containing 1 [Xenopus laevis]	Unknown	55	22	77	-18.6717	1.07499	0.00383624
DC064993	Xl.53525	Transcribed locus, strongly similar to NP_001007938.1 protein lin-52 homolog [Gallus gallus]	Unknown	50	20	70	-18.8092	1.07499	0.00490338
CB564936	Xl.78254	Transcribed locus	Unknown	45	18	63	-18.9612	1.07499	0.00714873
CK797969	Xl.9878	Transcribed locus, moderately similar to XP_002933454.1 PREDICTED: uncharacterized protein C7orf72-like [Xenopus (Silurana) tropicalis]	Unknown	45	18	63	-18.9612	1.07499	0.00714873
BC046684	Xl.16766	Similar to RNA binding motif protein 14	LOC398498	1270	509	1779	-14.141	1.07215	2.03377e-49
BC047975	Xl.8266	Ribonucleotide reductase M2, gene 2	rrm2.2	379	152	531	-15.8851	1.07119	7.81143e-16
BC068628	Xl.24730	Heat shock 10kDa protein 1 (chaperonin 10)	hspe1	2879	1155	4034	-12.9596	1.07074	1.76179e-109
BC043855	Xl.48005	Cyclin E2	ccne2	152	61	213	-17.2028	1.07025	4.91063e-07
DT080809	Xl.74522	Transcribed locus	Unknown	127	51	178	-17.4616	1.06932	4.65522e-06
DC012847	Xl.76766	Transcribed locus, strongly similar to NP_001080232.1 adenylate kinase 2, mitochondrial [Xenopus laevis]	Unknown	127	51	178	-17.4616	1.06932	4.65522e-06
U68724	Xl.424	Eosinophil peroxidase	epx	229	92	321	-16.6107	1.0687	5.87993e-10
BC082850	Xl.79544	Magnesium transporter 1	magt1	1370	551	1921	-14.0292	1.06711	1.2437e-52
AW159097	Xl.11821	Transcribed locus	Unknown	87	35	122	-18.006	1.06672	0.000158034
EB467428	Xl.76537	Transcribed locus	Unknown	261	105	366	-16.421	1.06672	3.81914e-11
BU912594	Xl.78549	Transcribed locus, strongly similar to NP_001007105.1 prostaglandin-E synthase 3 [Xenopus (Silurana) tropicalis]	Unknown	860	346	1206	-14.7007	1.06663	1.53912e-33
BC093570	Xl.9189	Phosphatidylinositol glycan anchor biosynthesis, class W	pigw	343	138	481	-16.0268	1.0666	3.47489e-14
BJ065762	Xl.71060	Transcribed locus, moderately similar to NP_001008116.1 rhophilin, Rho GTPase binding protein 1 [Xenopus (Silurana) tropicalis]	Unknown	169	68	237	-17.0479	1.06648	1.20434e-07
BC087326	Xl.65939	Hypothetical LOC495956	LOC495956	82	33	115	-18.0911	1.06622	0.000309602
BC077392	Xl.32947	Thioredoxin-like 1	txnl1	1143	460	1603	-14.2901	1.06618	4.05428e-44
BQ731316	Xl.79746	Transcribed locus, strongly similar to NP_001079895.1 sideroflexin 2 [Xenopus laevis]	Unknown	154	62	216	-17.1816	1.06565	4.11846e-07
BC074377	Xl.542	Jun proto-oncogene	jun	1291	520	1811	-14.1138	1.06497	1.18499e-49
CA981976	Xl.76868	Transcribed locus, strongly similar to NP_006806.1 transmembrane emp24 domain-containing protein 2 precursor [Homo sapiens]	Unknown	665	268	933	-15.0705	1.06418	3.59969e-26
CB942838	Xl.48822	Transcribed locus	Unknown	129	52	181	-17.4363	1.06385	3.89941e-06
DC059891	Xl.83364	Transcribed locus, strongly similar to NP_001080291.1 basic leucine zipper and W2 domain-containing protein 1 [Xenopus laevis]	Unknown	377	152	529	-15.8889	1.06355	1.43221e-15
BG038782	Xl.55326	Transcribed locus	Unknown	62	25	87	-18.4931	1.0634	0.00160556
BC089198	Xl.58616	Zinc finger, MYND-type containing 10	zmynd10	124	50	174	-17.4931	1.0634	7.55173e-06
BC078051	Xl.62804	MGC82823 protein	MGC82823	917	370	1287	-14.606	1.06246	1.34774e-35
BU901046	Xl.77456	Transcribed locus, strongly similar to NP_001084482.1 importin alpha 5.2 protein [Xenopus laevis]	Unknown	57	23	80	-18.6139	1.06239	0.00318301
BC041185	Xl.295	Lamin B1	lmnb1	2351	949	3300	-13.2474	1.06186	1.31586e-88
CB563920	Xl.25248	Ribosomal protein L7-like 1	rpl7l1	161	65	226	-17.1155	1.06161	2.43059e-07
BC108576	Xl.54918	Dipeptidyl-peptidase 8	dpp8-b	52	21	73	-18.7457	1.06118	0.00406512
BC068954	Xl.46731	Hypothetical protein MGC83227	MGC83227	104	42	146	-17.7457	1.06118	3.75571e-05
AW642869	Xl.78358	Transcribed locus	Unknown	146	59	205	-17.2559	1.06024	1.28519e-06
BU900975	Xl.56168	Transcribed locus, strongly similar to NP_001135641.1 phospholipase D2 [Xenopus (Silurana) tropicalis]	Unknown	47	19	66	-18.8909	1.05972	0.00591843
CD254808	Xl.54806	Transcribed locus	Unknown	47	19	66	-18.8909	1.05972	0.00591843
DY557119	Xl.71531	Transcribed locus	Unknown	47	19	66	-18.8909	1.05972	0.00591843
AF212299	Xl.730	Telomerase reverse transcriptase	tert	183	74	257	-16.9295	1.05931	3.10305e-08
BC068695	Xl.21349	Tryptophanyl-tRNA synthetase	wars	549	222	771	-15.3446	1.05931	8.81058e-22
BC070749	Xl.4705	Synovial sarcoma, X breakpoint 2 interacting protein	ssx2ip	173	70	243	-17.0102	1.05841	8.4806e-08
BC068670	Xl.1783	GINS complex subunit 4 (Sld5 homolog)	gins4	420	170	590	-15.7303	1.05792	4.58446e-17
AJ506039	Xl.75313	Solute carrier family 35, member B1	slc35b1	84	34	118	-18.0522	1.05792	0.000258261
BC073610	Xl.8139	Fibrillarin	fbl	790	320	1110	-14.8183	1.05684	1.76944e-30
BU903570	Xl.77294	Chgr20 mRNA, complete sequence	Unknown	79	32	111	-18.1402	1.05684	0.000505034
DC114135	Xl.69828	Transcribed locus, strongly similar to NP_001116895.1 neurogenin 1 [Xenopus (Silurana) tropicalis]	Unknown	190	77	267	-16.8738	1.05613	2.82698e-08
CD098665	Xl.79015	Transcribed locus, weakly similar to XP_001603186.1 PREDICTED: hypothetical protein [Nasonia vitripennis]	Unknown	111	45	156	-17.649	1.05562	2.19746e-05
DC013923	Xl.10242	Transcribed locus	Unknown	138	56	194	-17.3342	1.05423	1.92164e-06
BC157475	Xl.8071	Hypothetical protein LOC100137666	LOC100137666	478	194	672	-15.5417	1.05402	4.42288e-19
BC081193	Xl.48977	MGC84470 protein	MGC84470	416	169	585	-15.7415	1.05262	9.92072e-17
EG579870	Xl.84118	Transcribed locus, strongly similar to NP_001131089.1 chromodomain-helicase-DNA-binding protein 8 [Xenopus (Silurana) tropicalis]	Unknown	96	39	135	-17.8569	1.05262	7.69236e-05
BC089256	Xl.5526	PCI domain containing 2	pcid2	246	100	346	-16.4989	1.05172	1.98012e-10
DC015479	Xl.71201	Transcribed locus	Unknown	123	50	173	-17.4989	1.05172	1.02332e-05
BC075178	Xl.78339	MGC82125 protein	MGC82125	337	137	474	-16.0448	1.05163	1.01601e-13
BC146634	Xl.14640	Dolichyl pyrophosphate phosphatase 1	dolpp1	455	185	640	-15.6116	1.0514	4.48329e-18
BC074493	Xl.5776	TWIST neighbor	twistnb	455	185	640	-15.6116	1.0514	4.48329e-18
CF285783	Xl.75787	Transcribed locus, strongly similar to NP_001120540.1 sphingosine-1-phosphate receptor 5 [Xenopus (Silurana) tropicalis]	Unknown	182	74	256	-16.9335	1.0514	4.20807e-08
DQ287907	Xl.55983	ADAM metallopeptidase domain 17	adam17	300	122	422	-16.2123	1.05114	2.59125e-12
DC078433	Xl.68468	Transcribed locus, strongly similar to NP_001091250.1 phosphoglycerate dehydrogenase [Xenopus laevis]	Unknown	177	72	249	-16.9733	1.05074	8.08825e-08
BC068878	Xl.8114	PRELI domain containing 2	prelid2	172	70	242	-17.0143	1.05004	1.14877e-07
BC081263	Xl.9104	Threonyl-tRNA synthetase	tars	2683	1092	3775	-13.0509	1.04994	4.64384e-99
BP684618	Xl.3042	Transcribed locus	Unknown	113	46	159	-17.6202	1.04968	1.83849e-05
BC082484	Xl.7419	Zinc metallopeptidase (STE24 homolog)	zmpste24	2314	942	3256	-13.2642	1.04965	1.45501e-85
CF271171	Xl.36044	Transcribed locus	Unknown	54	22	76	-18.685	1.04852	0.00522824
BC044074	Xl.23260	Block of proliferation 1	bop1	395	161	556	-15.8138	1.04785	6.30214e-16
BQ733828	Xl.72766	Transcribed locus, strongly similar to NP_001005685.1 exocyst complex component 3 [Xenopus (Silurana) tropicalis]	Unknown	206	84	290	-16.7527	1.04724	9.41628e-09
CO386005	Xl.80125	Transcribed locus, moderately similar to NP_001090085.1 3'-phosphoadenosine 5'-phosphosulfate synthase 1 [Xenopus laevis]	Unknown	103	42	145	-17.7527	1.04724	5.10351e-05
CA981932	Xl.72905	Transcribed locus, strongly similar to NP_001006733.1 xylosyltransferase II [Xenopus (Silurana) tropicalis]	Unknown	49	20	69	-18.8238	1.04584	0.00674145
EB473534	Xl.7362	Polymerase (DNA-directed), epsilon 4 (p12 subunit)	pole4	120	49	169	-17.5313	1.04524	1.65269e-05
BC044329	Xl.78173	Heat shock protein 47	hsp47	335	137	472	-16.0491	1.04305	1.84237e-13
BC084819	Xl.23684	Fibrinogen-like 2	fgl2	154	63	217	-17.1701	1.04257	6.34597e-07
BC123307	Xl.25802	KDEL (Lys-Asp-Glu-Leu) containing 2	kdelc2	374	153	527	-15.89	1.04257	5.39937e-15
CA971551	Xl.3695	Transcribed locus	Unknown	44	18	62	-18.9774	1.04257	0.00985345
CF546611	Xl.45046	Transcribed locus	Unknown	61	25	86	-18.5048	1.03994	0.00219491
AF272361	Xl.657	EBNA1 binding protein 2	ebna1bp2	810	332	1142	-14.7737	1.0398	1.52225e-30
DQ096980	Xl.7609	Paraspeckle component 1	pspc1	283	116	399	-16.2908	1.03974	1.17455e-11
BG018662	Xl.61455	Transcribed locus	Unknown	78	32	110	-18.1494	1.03846	0.00068423
CD256324	Xl.45499	Transcribed locus, moderately similar to NP_001085202.1 eukaryotic translation initiation factor 3 subunit J [Xenopus laevis]	Unknown	385	158	543	-15.8459	1.03799	3.46991e-15
CA981131	Xl.4423	Enhancer of rudimentary homolog	erh-a	397	163	560	-15.8012	1.03733	1.65527e-15
CO388138	Xl.64460	Transcribed locus, weakly similar to NP_001034368.1 PHD finger protein 20-like protein 1 [Gallus gallus]	Unknown	56	23	79	-18.6267	1.03685	0.00433488
CD363096	Xl.81220	Transcribed locus, strongly similar to XP_213187.1 PREDICTED: ribosomal protein L10a-like [Rattus norvegicus]	Unknown	443	182	625	-15.6426	1.03643	3.30578e-17
BC099295	Xl.4346	Neuroguidin, EIF4E binding protein	ngdn	528	217	745	-15.3891	1.0359	3.00748e-20
BC072807	Xl.5761	MGC80147 protein	MGC80147	464	191	655	-15.5744	1.03361	7.92894e-18
BC129753	Xl.56864	Fibroblast growth factor binding protein 2	fgfbp2	68	28	96	-18.3447	1.03317	0.00126139
AW633198	Xl.11290	Transcribed locus	Unknown	68	28	96	-18.3447	1.03317	0.00126139
CD100747	Xl.47229	Transcribed locus	Unknown	68	28	96	-18.3447	1.03317	0.00126139
BP728099	Xl.57636	Transcribed locus	Unknown	51	21	72	-18.7597	1.03317	0.00558267
BC046699	Xl.3439	Calreticulin	calr	7891	3250	11141	-11.486	1.03283	1.08413e-279
BC123206	Xl.24800	Catechol-O-methyltransferase	comt	672	277	949	-15.0391	1.03164	2.70307e-25
BX842761	Xl.24077	Transcribed locus, strongly similar to XP_002938599.1 PREDICTED: lon protease homolog, mitochondrial-like [Xenopus (Silurana) tropicalis]	Unknown	131	54	185	-17.398	1.0316	5.02808e-06
CB564992	Xl.8519	Transcribed locus, strongly similar to XP_002938859.1 PREDICTED: latent-transforming growth factor beta-binding protein 4-like [Xenopus (Silurana) tropicalis]	Unknown	114	47	161	-17.5984	1.03136	2.08698e-05
BC045053	Xl.55628	Similar to peter pan homolog (Drosophila)	ppan	953	393	1346	-14.5348	1.03101	4.3712e-35
BU907478	Xl.21180	Transcribed locus, moderately similar to NP_004472.1 polypeptide N-acetylgalactosaminyltransferase 2 [Homo sapiens]	Unknown	63	26	89	-18.4533	1.0299	0.00247942
BC054270	Xl.7034	Synaptophysin-like 1	sypl1	2505	1034	3539	-13.1398	1.02964	1.15669e-89
AY040781	Xl.26539	Aprataxin	aptx	109	45	154	-17.6621	1.02939	4.03722e-05
BC084325	Xl.4855	Epithelial cell transforming sequence 2 oncogene	ect2	46	19	65	-18.9064	1.0287	0.0081469
CD325981	Xl.15741	Transcribed locus	Unknown	46	19	65	-18.9064	1.0287	0.0081469
CV115877	Xl.75828	Transcribed locus	Unknown	46	19	65	-18.9064	1.0287	0.0081469
BC075155	Xl.44732	Adenosine kinase	adk	922	381	1303	-14.581	1.02804	6.41301e-34
BC072058	Xl.23194	Heat shock 60kDa protein 1 (chaperonin)	hspd1	5620	2324	7944	-11.9727	1.02702	4.73836e-198
BU906968	Xl.73947	Transcribed locus	Unknown	457	189	646	-15.593	1.02687	1.32891e-17
DC025675	Xl.24084	Transcribed locus	Unknown	58	24	82	-18.5706	1.02608	0.00359635
BC046866	Xl.76557	Chromodomain helicase DNA binding protein 4	chd4	5020	2079	7099	-12.1345	1.02486	1.68917e-176
BC079985	Xl.48697	Transcriptional adaptor 2A	tada2a	210	87	297	-16.7135	1.02436	1.00897e-08
AW158276	Xl.8447	Transcribed locus, moderately similar to XP_002934865.1 PREDICTED: microtubule-associated protein 1B [Xenopus (Silurana) tropicalis]	Unknown	140	58	198	-17.2985	1.02436	3.76534e-06
BC041182	Xl.4920	Similar to coronin, actin binding protein 1C	MGC52538	2190	908	3098	-13.3305	1.02323	8.59912e-78
BC072365	Xl.47119	TNFAIP3 interacting protein 2	tnip2	82	34	116	-18.0696	1.02315	0.000475185
DT067264	Xl.54303	Transcribed locus	Unknown	130	54	184	-17.4035	1.02054	6.78952e-06
BC108784	Xl.22121	Tryptophanyl-tRNA synthetase	wars	621	258	879	-15.1473	1.02028	4.26816e-23
U37374	Xl.349	Fos-related antigen-2	gene 7	142	59	201	-17.2759	1.02017	3.15411e-06
BC090203	Xl.44964	DnaJ (Hsp40) homolog, subfamily C, member 9	dnajc9	1687	701	2388	-13.7054	1.02003	4.60374e-60
BX849297	Xl.6973	Dynein, light chain, roadblock-type 2	dynlrb2	291	121	412	-16.2402	1.01907	1.81263e-11
BC070523	Xl.57339	Nucleoporin 160kDa	nup160	594	247	841	-15.2108	1.01901	4.4766e-22
CB565543	Xl.24091	Transcribed locus	Unknown	125	52	177	-17.459	1.01841	1.30519e-05
CA793452	Xl.84220	Transcribed locus	Unknown	96	40	136	-17.8387	1.0161	0.000180138
BJ631834	Xl.71810	Transcribed locus	Unknown	48	20	68	-18.8387	1.0161	0.00674145
BC082629	Xl.9386	WD repeat domain 82	wdr82-a	2330	971	3301	-13.2374	1.01585	1.36618e-81
BC046707	Xl.2234	Protein disulfide isomerase family A, member 3	pdia3	7982	3329	11311	-11.4604	1.01472	5.66557e-275
DC056553	Xl.77838	Transcribed locus, strongly similar to NP_001084953.1 synaptotagmin binding, cytoplasmic RNA interacting protein [Xenopus laevis]	Unknown	501	209	710	-15.4541	1.01437	1.08944e-18
BC068665	Xl.8563	WD repeat domain 77	wdr77	1891	789	2680	-13.5377	1.01411	1.92411e-66
BC045048	Xl.73204	Similar to protein regulator of cytokinesis 1-like	MGC53266	91	38	129	-17.9143	1.01293	0.000229978
BU913318	Xl.78807	Transcribed locus, strongly similar to XP_002935332.1 PREDICTED: probable ATP-dependent RNA helicase DHX37-like [Xenopus (Silurana) tropicalis]	Unknown	91	38	129	-17.9143	1.01293	0.000229978
BC091721	Xl.57436	NLR family, pyrin domain containing 3	nlrp3	177	74	251	-16.9536	1.01121	1.8768e-07
BC084212	Xl.41260	B-cell CLL/lymphoma 7A	bcl7a	1222	511	1733	-14.166	1.01091	2.67934e-43
BJ080757	Xl.79174	Transcribed locus	Unknown	55	23	78	-18.6397	1.01086	0.00587071
CB206081	Xl.25100	Transcribed locus	Unknown	55	23	78	-18.6397	1.01086	0.00587071
EB477513	Xl.56065	Transcribed locus	Unknown	55	23	78	-18.6397	1.01086	0.00587071
CF286868	Xl.31910	Transcribed locus, moderately similar to XP_002935188.1 PREDICTED: endothelin-converting enzyme 2-like [Xenopus (Silurana) tropicalis]	Unknown	141	59	200	-17.281	1.00997	4.23453e-06
BP675907	Xl.64466	Transcribed locus, strongly similar to NP_003487.1 transformation/transcription domain-associated protein [Homo sapiens]	Unknown	141	59	200	-17.281	1.00997	4.23453e-06
BC077624	Xl.75327	Similar to UDP-galactose transporter	slc35b1	124	52	176	-17.4648	1.00682	1.75379e-05
BU913209	Xl.76961	Transcribed locus, strongly similar to NP_005902.1 S-adenosylmethionine synthase isoform type-2 [Homo sapiens]	Unknown	1848	776	2624	-13.5663	1.0049	4.37717e-64
BC073653	Xl.15216	Solute carrier family 29 (nucleoside transporters), member 2	slc29a2	981	412	1393	-14.4798	1.00467	8.2152e-35
BC097654	Xl.2815	Katanin p80 (WD repeat containing) subunit B 1	katnb1	900	378	1278	-14.6041	1.0046	6.12754e-32
BJ067493	Xl.72154	Transcribed locus, moderately similar to NP_001106558.1 tripartite motif-containing 25 [Xenopus (Silurana) tropicalis]	Unknown	50	21	71	-18.774	1.0046	0.00762052
BJ070116	Xl.79367	Transcribed locus	Unknown	50	21	71	-18.774	1.0046	0.00762052
BJ042142	Xl.80265	Transcribed locus, strongly similar to NP_001088225.1 zinc finger and BTB domain containing 5 [Xenopus laevis]	Unknown	50	21	71	-18.774	1.0046	0.00762052
BC042222	Xl.9609	Solute carrier family 7 (cationic amino acid transporter, y+ system), member 3	slc7a3	2080	874	2954	-13.3952	1.00394	8.82357e-72
CF290307	Xl.80014	Transcribed locus, strongly similar to NP_001087539.1 secretory carrier membrane protein 2 [Xenopus laevis]	Unknown	88	37	125	-17.9577	1.00304	0.000275618
DC012306	Xl.8316	Transcribed locus, moderately similar to NP_001123392.1 RNA binding motif protein 28 [Xenopus (Silurana) tropicalis]	Unknown	107	45	152	-17.6755	1.00267	7.32795e-05
BU901790	Xl.76883	Transcribed locus, strongly similar to NP_001085778.1 mediator of RNA polymerase II transcription subunit 25 [Xenopus laevis]	Unknown	133	56	189	-17.3608	1.00099	8.6094e-06
BX845184	Xl.77837	Transcribed locus, strongly similar to NP_001087468.1 solute carrier family 15 member 4 [Xenopus laevis]	Unknown	76	32	108	-18.1681	1.00099	0.00124024
DC019465	Xl.71891	Transcribed locus, moderately similar to XP_002937162.1 PREDICTED: FAST kinase domain-containing protein 2-like [Xenopus (Silurana) tropicalis]	Unknown	76	32	108	-18.1681	1.00099	0.00124024
DC031271	Xl.76630	Transcribed locus	Unknown	57	24	81	-18.5832	1.00099	0.00486815
BC068972	Xl.42811	Leucine proline-enriched proteoglycan (leprecan) 1	lepre1	463	195	658	-15.561	1.0006	5.41215e-17
BC097586	Xl.25857	CCAAT-enhancer binding protein delta	LOC398729	988	1666	2654	-13.4668	-1.00074	3.24259e-69
CD253233	Xl.72449	Transcribed locus	Unknown	32	54	86	-18.4147	-1.00183	0.00247942
GQ120633	Xl.85714	Calcium channel voltage-dependent L type Cav1.1, alpha 1s subunit (CACNA1S)	Unknown	58	98	156	-17.5558	-1.00367	2.82309e-05
DC024101	Xl.76538	Transcribed locus	Unknown	55	93	148	-17.6319	-1.00474	5.44753e-05
CK803655	Xl.85482	Transcribed locus, strongly similar to NP_038636.2 nascent polypeptide-associated complex subunit alpha isoform b [Mus musculus]	Unknown	16989	28727	45716	-9.36089	-1.00475	0
BC056838	Xl.740	Cysteine-rich, angiogenic inducer, 61	cyr61	353	597	950	-14.9496	-1.005	4.8696e-26
BC077489	Xl.23559	Yippee-like 1	ypel1	931	1575	2506	-13.5502	-1.00544	6.02627e-66
EB483799	Xl.82276	Transcribed locus	Unknown	39	66	105	-18.1272	-1.00593	0.000606076
EB732697	Xl.70276	Transcribed locus, weakly similar to NP_001089539.1 myeloid zinc finger 1 [Xenopus laevis]	Unknown	26	44	70	-18.7122	-1.00593	0.00558267
BJ051914	Xl.72798	Transcribed locus	Unknown	62	105	167	-17.4579	-1.00699	1.38295e-05
BC073279	Xl.47621	MGC80651 protein	MGC80651	98	166	264	-16.7972	-1.00727	2.68939e-08
BC087464	Xl.53475	Dual-specificity tyrosine-(Y)-phosphorylation regulated kinase 3	dyrk3	102	173	275	-16.7386	-1.00914	1.79923e-08
BC054246	Xl.6615	DNA-damage-inducible transcript 4	ddit4	491	833	1324	-14.4712	-1.00953	5.10093e-36
BC129692	Xl.74980	Hypothetical protein LOC100036940	LOC100036940	267	453	720	-15.3501	-1.00961	2.35197e-20
CB198610	Xl.25007	Transcribed locus, strongly similar to XP_002942938.1 PREDICTED: coiled-coil domain-containing protein 112 [Xenopus (Silurana) tropicalis]	Unknown	33	56	89	-18.3662	-1.0099	0.00206027
CV077736	Xl.85576	Transcribed locus, weakly similar to XP_002942165.1 PREDICTED: zinc finger protein 27-like [Xenopus (Silurana) tropicalis]	Unknown	33	56	89	-18.3662	-1.0099	0.00206027
CB561529	Xl.81248	Transcribed locus	Unknown	185	314	499	-15.8791	-1.01018	2.2039e-14
CB564002	Xl.81282	Transcribed locus, strongly similar to NP_001142.2 ADP/ATP translocase 1 [Homo sapiens]	Unknown	351	596	947	-14.9549	-1.01078	3.81356e-26
BC071092	Xl.76028	MGC81086 protein	MGC81086	527	895	1422	-14.3684	-1.01102	1.814e-38
BC078543	Xl.23887	RAB40B, member RAS oncogene family	rab40b	136	231	367	-16.3225	-1.01123	3.95593e-11
BC084247	Xl.26829	Proline-rich nuclear receptor coactivator 2	pnrc2-b	2018	3429	5447	-12.431	-1.0118	3.35097e-143
BC077303	Xl.77503	Mitochondrial ribosomal protein L1	mrpl1	500	850	1350	-14.4436	-1.01247	7.21903e-37
BM262344	Xl.17286	Transcribed locus	Unknown	30	51	81	-18.5025	-1.01247	0.00264249
CD328571	Xl.75308	Transcribed locus	Unknown	30	51	81	-18.5025	-1.01247	0.00264249
CF289341	Xl.52854	Transcribed locus	Unknown	30	51	81	-18.5025	-1.01247	0.00264249
BC046944	Xl.197	Connective tissue growth factor	ctgf	951	1617	2568	-13.5159	-1.01274	1.32908e-68
CD099389	Xl.23917	Transcribed locus	Unknown	8433	14341	22774	-10.3673	-1.01297	0
BC123270	Xl.60043	Homeobox B6	hoxb6	415	706	1121	-14.7119	-1.0135	7.67821e-31
BX842754	Xl.77582	Transcribed locus, moderately similar to NP_001088925.1 hypothetical protein LOC496297 [Xenopus laevis]	Unknown	47	80	127	-17.8539	-1.01428	0.000125358
BC123214	Xl.65602	Chromosome 9 open reading frame 167	c9orf167	101	172	273	-16.7499	-1.01499	1.59099e-08
BC084852	Xl.49812	Regulator of G-protein signaling 2, 24kDa	rgs2	229	390	619	-15.5688	-1.01507	8.12706e-18
BC084606	Xl.58735	RAB37, member RAS oncogene family	rab37	27	46	73	-18.6529	-1.01561	0.00337223
BC074368	Xl.16831	Makorin ring finger protein 1	mkrn1	399	680	1079	-14.7673	-1.01608	5.54113e-30
EB470236	Xl.52864	Transcribed locus, moderately similar to NP_001072664.1 lysine-specific demethylase 7 [Xenopus (Silurana) tropicalis]	Unknown	197	336	533	-15.7849	-1.0172	1.1989e-15
CK798741	Xl.75813	Transcribed locus	Unknown	85	145	230	-16.9975	-1.01746	2.49848e-07
BJ028848	Xl.1370	Transcribed locus	Unknown	51	87	138	-17.7344	-1.01746	6.10603e-05
BC077279	Xl.48327	MGC80058 protein	MGC80058	378	645	1023	-14.8444	-1.01785	1.43095e-28
EB735207	Xl.59678	Transcribed locus, moderately similar to NP_001080953.1 thyroid hormone down-regulated protein (gene 17) [Xenopus laevis]	Unknown	92	157	249	-16.883	-1.018	6.45806e-08
EB729830	Xl.78680	Transcribed locus	Unknown	58	99	157	-17.5484	-1.01831	1.53838e-05
BC080088	Xl.80211	MGC84218 protein	MGC84218	379	647	1026	-14.8403	-1.01851	1.20586e-28
CB941091	Xl.4557	Chromosome 1 open reading frame 151 homolog	LOC100049137	461	787	1248	-14.5577	-1.01854	1.58397e-34
EE302553	Xl.80571	Transcribed locus, strongly similar to NP_001080346.1 enolase 3 [Xenopus laevis]	Unknown	41	70	111	-18.0487	-1.01867	0.000420968
BC126019	Xl.7259	RNA binding motif protein 5	rbm5	3779	6452	10231	-11.5225	-1.01868	1.27767e-270
BC128666	Xl.49150	Hypothetical protein LOC100037128	LOC100037128	96	164	260	-16.8209	-1.01953	2.82698e-08
BJ632584	Xl.71233	Transcribed locus	Unknown	24	41	65	-18.8209	-1.01953	0.00921049
BC073406	Xl.6390	Dicarbonyl/L-xylulose reductase	dcxr	439	750	1189	-14.6277	-1.01961	4.83462e-33
BC074366	Xl.65048	Serpin peptidase inhibitor, clade I (neuroserpin), member 1	serpini1	1006	1719	2725	-13.4312	-1.01988	1.40025e-73
BC041199	Xl.83409	Similar to actin, alpha 1, skeletal muscle	act3	3293	5627	8920	-11.7204	-1.0199	6.82861e-237
BC108536	Xl.22519	KIAA1191	kiaa1191	771	1318	2089	-13.8148	-1.02049	7.1835e-57
CD360578	Xl.71671	Transcribed locus, moderately similar to XP_002935004.1 PREDICTED: ankyrin repeat domain-containing protein 26 [Xenopus (Silurana) tropicalis]	Unknown	31	53	84	-18.4511	-1.02066	0.00219491
BC080992	Xl.26530	DEAD (Asp-Glu-Ala-Asp) box polypeptide 17	ddx17	2827	4834	7661	-11.9401	-1.02088	4.18546e-204
BC060421	Xl.16764	Uridine-cytidine kinase 1	uck1	1081	1849	2930	-13.3268	-1.02132	2.64601e-79
BC080421	Xl.56095	3-mercaptopyruvate sulfurtransferase	mpst	705	1206	1911	-13.9434	-1.02147	3.02561e-52
BC076814	Xl.48465	Abhydrolase domain containing 5	abhd5	52	89	141	-17.704	-1.02223	5.10351e-05
BC082709	Xl.9315	Hypothetical LOC494705	LOC494705	28	48	76	-18.596	-1.02455	0.00279905
BC110773	Xl.75766	Hypothetical protein LOC733438	LOC733438	28	48	76	-18.596	-1.02455	0.00279905
DC057225	Xl.7824	Transcribed locus	Unknown	49	84	133	-17.7886	-1.02455	8.74546e-05
DC100129	Xl.64413	Transcribed locus	Unknown	35	60	95	-18.274	-1.02455	0.00104961
AB114054	Xl.85602	Cytochrome P450, family 4, subfamily V, polypeptide 4	cyp4v4	78	134	212	-17.1164	-1.02763	4.68702e-07
L39213	Xl.866	Sonic hedgehog	shh	861	1480	2341	-13.6515	-1.02845	1.54905e-64
BC054306	Xl.26524	Motile sperm domain containing 1	mospd1	958	1647	2605	-13.4974	-1.02868	1.29628e-71
DC015045	Xl.78424	Transcribed locus, weakly similar to NP_001012840.1 splicing factor, arginine/serine-rich 15 [Gallus gallus]	Unknown	25	43	68	-18.7571	-1.02935	0.00490338
BC124850	Xl.47151	Hypothetical protein LOC431965	LOC431965	118	203	321	-16.5181	-1.02963	4.72296e-10
BC081231	Xl.80131	Wolf-Hirschhorn syndrome candidate 2	whsc2	79	136	215	-17.0965	-1.03062	3.93058e-07
BC130101	Xl.52278	Hypothetical protein LOC100037009	LOC100037009	443	763	1206	-14.6088	-1.03132	4.10164e-34
CK796718	Xl.35364	Ribosomal protein L31	rpl31	32014	55162	87176	-8.43321	-1.03191	0
BC070835	Xl.30259	Cyclin G2	ccng2	391	674	1065	-14.7883	-1.03252	2.29033e-30
EC276365	Xl.51803	Transcribed locus, moderately similar to XP_002942499.1 PREDICTED: cell cycle progression protein 1 [Xenopus (Silurana) tropicalis]	Unknown	334	576	910	-15.0153	-1.03316	3.44884e-26
BF024948	Xl.84292	Transcribed locus	Unknown	33	57	90	-18.3535	-1.03543	0.00151651
CA981775	Xl.15359	Transcribed locus, moderately similar to XP_002939257.1 PREDICTED: tRNA wybutosine-synthesizing protein 2 homolog [Xenopus (Silurana) tropicalis]	Unknown	33	57	90	-18.3535	-1.03543	0.00151651
AF338158	Xl.12085	Iroquois homeobox 5	irx5	209	361	570	-15.6905	-1.03543	5.44487e-17
CD254400	Xl.77436	Transcribed locus, moderately similar to NP_001089546.1 hypothetical protein LOC734602 [Xenopus laevis]	Unknown	22	38	60	-18.9384	-1.03543	0.00985345
CX134074	Xl.50276	Transcribed locus, strongly similar to NP_001084444.1 protein orai-2 [Xenopus laevis]	Unknown	22	38	60	-18.9384	-1.03543	0.00985345
BC056103	Xl.7934	X-ray repair complementing defective repair in Chinese hamster cells 3	xrcc3	55	95	150	-17.6165	-1.03543	1.92873e-05
BJ619164	Xl.72685	Transcribed locus, moderately similar to XP_002944113.1 PREDICTED: pleckstrin homology domain-containing family A member 5-like, partial [Xenopus (Silurana) tropicalis]	Unknown	81	140	221	-17.0575	-1.03637	2.03905e-07
BC072827	Xl.76067	Ets variant 1	etv1	369	638	1007	-14.8697	-1.03687	5.1825e-29
CF521848	Xl.62332	Transcribed locus, strongly similar to NP_001017214.1 translocase of outer mitochondrial membrane 7 homolog [Xenopus (Silurana) tropicalis]	Unknown	1380	2387	3767	-12.9664	-1.03747	2.44227e-104
BJ624681	Xl.70744	Transcribed locus, moderately similar to NP_060738.2 WD repeat-containing protein 41 [Homo sapiens]	Unknown	52	90	142	-17.696	-1.03835	3.75571e-05
BQ732507	Xl.84373	Transcribed locus, strongly similar to NP_001121228.1 hypothetical protein LOC100158300 [Xenopus laevis]	Unknown	93	161	254	-16.8571	-1.0387	2.96519e-08
CD256355	Xl.1094	Follistatin	fst	56	97	153	-17.5885	-1.0395	1.61404e-05
CA787683	Xl.28896	Transcribed locus, moderately similar to NP_001089520.1 sorting nexin-30 [Xenopus laevis]	Unknown	56	97	153	-17.5885	-1.0395	1.61404e-05
EG586262	Xl.60137	Transcribed locus, moderately similar to NP_001106423.1 cathepsin F [Xenopus (Silurana) tropicalis]	Unknown	482	835	1317	-14.4829	-1.03968	1.28448e-37
BX850332	Xl.8657	Transcribed locus	Unknown	120	208	328	-16.4884	-1.04049	1.82004e-10
EG577443	Xl.25384	Transcribed locus	Unknown	64	111	175	-17.3949	-1.04135	5.29491e-06
BC128677	Xl.6240	Hypothetical LOC495397	LOC495397	1041	1807	2848	-13.3705	-1.04257	5.21797e-80
BC084308	Xl.3842	Hypothetical LOC495122	LOC495122	38	66	104	-18.146	-1.04341	0.0003907
BC167979	Xl.20639	Solute carrier family 24 (sodium/potassium/calcium exchanger), member 6	slc24a6	57	99	156	-17.561	-1.04341	9.89772e-06
BC073491	Xl.47648	G protein-coupled receptor 155	gpr155	408	709	1117	-14.7211	-1.04416	1.59839e-32
BC089253	Xl.19277	Bardet-Biedl syndrome 10	bbs10	210	365	575	-15.6791	-1.04445	1.853e-17
BC077330	Xl.5598	DEP domain containing 7	depdc7-a	172	299	471	-15.967	-1.04468	1.59701e-14
EE330914	Xl.56361	Transcribed locus	Unknown	153	266	419	-16.1358	-1.04483	5.50167e-13
DC085663	Xl.10305	Transcribed locus	Unknown	23	40	63	-18.8694	-1.04531	0.0081469
BC157486	Xl.85543	Zinc finger, matrin type 4, gene 2	zmat4.2	46	80	126	-17.8694	-1.04531	8.0622e-05
BC070664	Xl.50702	Hypothetical protein MGC82269	MGC82269	50	87	137	-17.7487	-1.04603	3.93835e-05
BF232523	Xl.84289	Transcribed locus, strongly similar to NP_001086276.1 protein RMD5 homolog A [Xenopus laevis]	Unknown	31	54	85	-18.4376	-1.04763	0.00160556
BC070629	Xl.73964	Kelch-like 24	klhl24	132	230	362	-16.3472	-1.04803	1.99338e-11
EC275842	Xl.56498	Transcribed locus	Unknown	70	122	192	-17.2621	-1.04839	1.18478e-06
BC088970	Xl.15379	Hypothetical LOC496367	LOC496367	227	396	623	-15.5642	-1.04975	5.67634e-19
DC026444	Xl.7654	Transcribed locus, strongly similar to NP_989281.1 basic leucine zipper and W2 domain-containing protein 1 [Xenopus (Silurana) tropicalis]	Unknown	482	841	1323	-14.4777	-1.05001	1.55827e-38
BC128687	Xl.28822	Selenoprotein P, plasma, 1	sepp1	22977	40109	63086	-8.90234	-1.05067	0
AF122924	Xl.480	WNT inhibitory factor 1	wif1	59	103	162	-17.5075	-1.0508	6.94146e-06
DC099508	Xl.1946	Transcribed locus, strongly similar to NP_001089956.1 cytochrome P450, family 26, subfamily C, polypeptide 1 [Xenopus laevis]	Unknown	150	262	412	-16.161	-1.05154	5.02445e-13
BU905926	Xl.31091	Transcribed locus, strongly similar to NP_008135.1 NADH dehydrogenase subunit 2 [Xenopus laevis]	Unknown	1222	2136	3358	-13.1342	-1.05261	6.95031e-96
BC060397	Xl.85604	Aldo-keto reductase family 1, member C3 (3-alpha hydroxysteroid dehydrogenase, type II)	akr1c3	44	77	121	-17.929	-1.05429	0.00013196
EG567841	Xl.70921	Transcribed locus	Unknown	52	91	143	-17.688	-1.05429	2.75528e-05
BC108848	Xl.26472	Zinc finger protein 36, C3H type, homolog	zfp36	454	795	1249	-14.5614	-1.0552	7.11726e-37
EG587314	Xl.51179	Transcribed locus, moderately similar to XP_002937003.1 PREDICTED: beta-taxilin-like [Xenopus (Silurana) tropicalis]	Unknown	61	107	168	-17.456	-1.05767	4.87027e-06
BC074430	Xl.9716	Rho guanine nucleotide exchange factor (GEF) 37	arhgef37	785	1377	2162	-13.7702	-1.0577	7.77848e-63
BC081267	Xl.48891	Monoamine oxidase B	maob	110	193	303	-16.6052	-1.05804	4.70218e-10
BC097758	Xl.9460	Glycosyltransferase-like domain containing 1	gtdc1	151	265	416	-16.148	-1.05838	3.11333e-13
BC072040	Xl.5764	Solute carrier family 7 (cationic amino acid transporter, y+ system), member 7	slc7a7	147	258	405	-16.1867	-1.05849	4.56189e-13
BC046861	Xl.12486	Similar to collagen, type IX, alpha 1	LOC398560	94	165	259	-16.8317	-1.05867	9.94538e-09
BC074442	Xl.47507	Fructosamine 3 kinase	fn3k	405	711	1116	-14.7244	-1.05887	2.35002e-33
X65256	Xl.21454	Cystic fibrosis transmembrane conductance regulator (ATP-binding cassette sub-family C, member 7)	cftr	41	72	113	-18.0284	-1.05931	0.000226811
CD253027	Xl.56594	CDNA clone IMAGE:6877235	Unknown	37	65	102	-18.1762	-1.05985	0.000340998
CD098783	Xl.26034	Transcribed locus	Unknown	33	58	91	-18.3409	-1.06053	0.00111093
BC070531	Xl.27125	Hypothetical protein MGC78829	MGC78829	6352	11167	17519	-10.7521	-1.0609	0
BC061674	Xl.5591	G protein-coupled receptor 146	gpr146	228	401	629	-15.5519	-1.06151	1.91313e-19
BC084361	Xl.79936	Hypothetical LOC495155	LOC495155	419	737	1156	-14.6739	-1.06165	1.39467e-34
EG568683	Xl.1909	Transcribed locus, weakly similar to XP_002933651.1 PREDICTED: hypothetical protein LOC100485316 [Xenopus (Silurana) tropicalis]	Unknown	83	146	229	-17.0097	-1.06172	7.76659e-08
BX848343	Xl.6985	Transcribed locus, strongly similar to NP_001090095.1 hypothetical protein LOC735170 [Xenopus laevis]	Unknown	356	627	983	-14.9081	-1.06353	7.78913e-30
BC054243	Xl.26511	Cytochrome P450, family 2, subfamily D, polypeptide 6	cyp2d6-b	21	37	58	-18.9912	-1.06407	0.0086415
BJ051971	Xl.13499	Transcribed locus	Unknown	21	37	58	-18.9912	-1.06407	0.0086415
EB470318	Xl.12624	Transcribed locus	Unknown	21	37	58	-18.9912	-1.06407	0.0086415
BC094401	Xl.60828	Phospholipid scramblase 1	plscr1	97	171	268	-16.7832	-1.06488	3.77775e-09
BC072977	Xl.17208	Platelet-activating factor acetylhydrolase 2, 40kDa	pafah2	38	67	105	-18.1351	-1.0651	0.000284529
BC088711	Xl.49037	Proteasome (prosome, macropain) 26S subunit, non-ATPase, 5	psmd5	859	1516	2375	-13.6358	-1.06648	4.39595e-70
BC074414	Xl.32186	Tyrosine aminotransferase	tat	2560	4519	7079	-12.0603	-1.0668	4.08312e-205
BC129053	Xl.82412	Hypothetical protein LOC100036837	LOC100036837	64	113	177	-17.382	-1.06712	2.09884e-06
BC068812	Xl.46718	A kinase (PRKA) anchor protein 13	akap13	30	53	83	-18.4747	-1.06797	0.00140449
BC043836	Xl.14328	Hedgehog acyltransferase-like	hhatl	228	403	631	-15.5483	-1.06868	7.60372e-20
BU903339	Xl.76257	Transcribed locus, strongly similar to NP_001090207.1 ferritin heavy chain 1 a [Xenopus laevis]	Unknown	1277	2258	3535	-13.0624	-1.06923	7.40434e-104
BE681123	Xl.85184	Transcribed locus, moderately similar to NP_001089357.1 sorcin [Xenopus laevis]	Unknown	151	267	418	-16.1426	-1.06923	1.68246e-13
CB565163	Xl.57128	Transcribed locus	Unknown	26	46	72	-18.6801	-1.07006	0.00294276
CA788266	Xl.79009	Transcribed locus, weakly similar to NP_038937.1 F-box and leucine-rich repeat protein 6 [Mus musculus]	Unknown	61	108	169	-17.4493	-1.07109	3.56451e-06
BJ641851	Xl.34274	Transcribed locus	Unknown	35	62	97	-18.2504	-1.07185	0.000354534
BC129686	Xl.68116	Hypothetical protein LOC100037207	LOC100037207	477	845	1322	-14.4818	-1.0719	5.08965e-40
EB734100	Xl.84321	Transcribed locus, strongly similar to NP_001079760.1 nucleolar protein NO38 [Xenopus laevis]	Unknown	199	353	552	-15.742	-1.07384	1.20487e-17
CO389479	Xl.78848	Transcribed locus	Unknown	40	71	111	-18.0563	-1.07476	0.000198237
CD328147	Xl.53281	Transcribed locus	Unknown	49	87	136	-17.7633	-1.07517	2.50363e-05
BC072779	Xl.5831	Similar to EH-domain containing 2	LOC398546	63	112	175	-17.3998	-1.07701	2.5039e-06
AY379423	Xl.75103	Tyrosine hydroxylase	th	63	112	175	-17.3998	-1.07701	2.5039e-06
DC050714	Xl.69020	Transcribed locus	Unknown	27	48	75	-18.6222	-1.07701	0.00176187
EB646446	Xl.76590	Transcribed locus, strongly similar to NP_001005064.1 eukaryotic translation initiation factor 4B [Xenopus (Silurana) tropicalis]	Unknown	2004	3563	5567	-12.4083	-1.07715	1.49878e-164
BX846987	Xl.20569	Transcribed locus, moderately similar to NP_001017092.1 mitochondrial ribosomal protein S18C [Xenopus (Silurana) tropicalis]	Unknown	68	121	189	-17.2889	-1.07834	6.607e-07
BC082946	Xl.54925	Zinc finger protein 668	znf668	123	219	342	-16.4335	-1.07921	1.70456e-11
BC084611	Xl.58151	CDNA clone IMAGE:5515038	Unknown	877	1562	2439	-13.5993	-1.07968	1.56601e-73
CA792938	Xl.4971	Transcribed locus	Unknown	64	114	178	-17.3757	-1.07983	1.53409e-06
BQ734813	Xl.77357	Transcribed locus, strongly similar to NP_036766.1 ribose-phosphate pyrophosphokinase 2 [Rattus norvegicus]	Unknown	275	490	765	-15.2721	-1.08029	3.62092e-24
BC060451	Xl.4788	Hypothetical protein MGC68535	MGC68535	23	41	64	-18.8516	-1.08093	0.00591843
AF454374	Xl.76088	MHC class II antigen alpha chain DAAg1	Unknown	305	544	849	-15.122	-1.08174	1.05645e-26
DC053997	Xl.85682	Transcribed locus, moderately similar to NP_001004379.1 60S ribosomal protein L7a [Gallus gallus]	Unknown	493	880	1373	-14.4287	-1.08285	2.15278e-42
BX850750	Xl.56441	Transcribed locus	Unknown	163	291	454	-16.0253	-1.08309	7.35155e-15
BC108760	Xl.711	Calcium binding and coiled-coil domain 1	calcoco1-a	663	1185	1848	-14.0003	-1.08475	1.32049e-56
BC081273	Xl.48985	Sulfotransferase family, cytosolic, 6B, member 1	sult6b1	556	994	1550	-14.2541	-1.0851	1.15452e-47
BC045082	Xl.19056	Enolase 3, beta muscle	eno3	896	1602	2498	-13.5656	-1.08524	5.44806e-76
BC072265	Xl.81795	Unkempt homolog-like	unkl	118	211	329	-16.4902	-1.0854	2.95157e-11
DC052740	Xl.67406	Transcribed locus	Unknown	298	533	831	-15.1535	-1.08576	2.93043e-26
BC054224	Xl.26532	Myozenin 1	myoz1	195	349	544	-15.7649	-1.08669	9.38166e-18
BC079725	Xl.48656	Hypothetical protein LOC446267	LOC446267	1022	1831	2853	-13.3743	-1.08818	8.89271e-87
AY766060	Xl.54031	Emerin	emd-b	1080	1935	3015	-13.2946	-1.08824	1.14308e-91
CB565305	Xl.47344	MGC80751 protein	MGC80751	48	86	134	-17.7865	-1.08824	2.16897e-05
CD255362	Xl.59042	Transcribed locus	Unknown	24	43	67	-18.7865	-1.08824	0.00490338
DT078116	Xl.13064	Transcribed locus, strongly similar to NP_001072902.1 TBC1 domain family, member 17 [Xenopus (Silurana) tropicalis]	Unknown	24	43	67	-18.7865	-1.08824	0.00490338
BC073429	Xl.51617	2,3-bisphosphoglycerate mutase	bpgm	135	242	377	-16.2943	-1.08899	8.70662e-13
BC084644	Xl.84615	Major histocompatibility complex, class II, DQ alpha 1	hla-dqa1	82	147	229	-17.0135	-1.08906	3.62602e-08
BX852260	Xl.11052	Transcribed locus	Unknown	49	88	137	-17.755	-1.09166	1.8168e-05
BQ733186	Xl.59803	Insulin-like growth factor binding protein-like 1	igfbpl1	128	230	358	-16.3694	-1.09243	3.3432e-12
BC157412	Xl.70068	Actin, alpha sarcomeric/cardiac	act2	2115	3801	5916	-12.3228	-1.09266	1.3228e-179
BC077948	Xl.48338	Calpain 1, (mu/I) large subunit	capn1	35	63	98	-18.2388	-1.09494	0.000255346
BX846115	Xl.9531	Transcribed locus	Unknown	30	54	84	-18.4612	-1.09494	0.00101622
BJ067927	Xl.12331	Transcribed locus	Unknown	25	45	70	-18.7243	-1.09494	0.00254756
BU904484	Xl.73607	Transcribed locus	Unknown	25	45	70	-18.7243	-1.09494	0.00254756
CV111267	Xl.13135	Transcribed locus	Unknown	25	45	70	-18.7243	-1.09494	0.00254756
CX135343	Xl.34477	Transcribed locus, strongly similar to NP_006521.1 YEATS domain-containing protein 4 [Homo sapiens]	Unknown	25	45	70	-18.7243	-1.09494	0.00254756
EB468645	Xl.78135	Transcribed locus, strongly similar to NP_001084772.1 sorting nexin-33 [Xenopus laevis]	Unknown	25	45	70	-18.7243	-1.09494	0.00254756
CK800288	Xl.35320	Transcribed locus, moderately similar to XP_001478858.1 PREDICTED: similar to hCG1991368 [Mus musculus]	Unknown	20	36	56	-19.0462	-1.09494	0.00750818
EB730692	Xl.56796	Transcribed locus, strongly similar to XP_002936669.1 PREDICTED: AN1-type zinc finger protein 1 [Xenopus (Silurana) tropicalis]	Unknown	20	36	56	-19.0462	-1.09494	0.00750818
EG584718	Xl.21792	Transcribed locus	Unknown	20	36	56	-19.0462	-1.09494	0.00750818
BC054177	Xl.3783	Nucleolar protein NO38	no38	11053	19901	30954	-9.93576	-1.09534	0
BC077799	Xl.8572	Mediator of RNA polymerase II transcription subunit 8-B	MGC80409	131	236	367	-16.3341	-1.09616	1.45715e-12
BC070851	Xl.23380	Tripartite motif-containing 25	trim25	133	240	373	-16.311	-1.09855	1.03372e-12
BC071060	Xl.18328	Protein prenyltransferase alpha subunit repeat containing 1	ptar1-a	530	957	1487	-14.316	-1.09947	5.49445e-47
EE323502	Xl.52850	Transcribed locus	Unknown	124	224	348	-16.4113	-1.1001	3.52638e-12
BM192320	Xl.26479	(clone E15) myosin heavy chain (myHC) mRNA, 3' end	Unknown	31	56	87	-18.4113	-1.1001	0.000846496
BQ735120	Xl.85540	Transcribed locus, weakly similar to NP_055780.2 trafficking kinesin-binding protein 1 isoform 2 [Homo sapiens]	Unknown	57	103	160	-17.5324	-1.10055	2.77451e-06
CD302116	Xl.81432	Transcribed locus	Unknown	52	94	146	-17.6646	-1.10109	1.06831e-05
CK798332	Xl.78726	Transcribed locus, strongly similar to NP_001086622.1 thioredoxin interacting protein [Xenopus laevis]	Unknown	698	1262	1960	-13.9178	-1.10135	1.36623e-61
BC056025	Xl.29430	Nuclear receptor subfamily 4, group A, member 1	nr4a1	131	237	368	-16.331	-1.10226	1.06228e-12
BC082356	Xl.48881	Family with sequence similarity 135, member B	fam135b	105	190	295	-16.6501	-1.10255	1.69846e-10
BC077408	Xl.19852	RNA binding motif protein 5	rbm5	4379	7929	12308	-11.2675	-1.10348	0
AB078637	Xl.21674	Mannan-binding lectin serine peptidase 1 (C4/C2 activating component of Ra-reactive factor)	masp1	74	134	208	-17.1543	-1.10357	7.70413e-08
BG486671	Xl.70568	Transcribed locus	Unknown	37	67	104	-18.1543	-1.10357	0.000178357
EB731569	Xl.21128	Abhydrolase domain containing 14B	abhd14b	117	212	329	-16.493	-1.10449	1.35659e-11
BJ092135	Xl.71801	Transcribed locus	Unknown	32	58	90	-18.3631	-1.10492	0.000705341
EB739260	Xl.56997	Transcribed locus, weakly similar to NP_001082649.1 myosin binding protein H [Xenopus laevis]	Unknown	32	58	90	-18.3631	-1.10492	0.000705341
BC099284	Xl.52104	DnaJ (Hsp40) homolog, subfamily C, member 28	dnajc28	178	323	501	-15.8865	-1.1066	6.45537e-17
CB197021	Xl.26494	MGC82844 protein	MGC82844	12306	22337	34643	-9.775	-1.10701	0
BC059976	Xl.25179	Hypothetical protein MGC68635	MGC68635	136	247	383	-16.2742	-1.10784	2.06394e-13
BC060342	Xl.57617	Hypothetical protein LOC100126648	LOC100126648	453	823	1276	-14.5381	-1.10832	4.12939e-41
CK799680	Xl.46923	Transcribed locus, moderately similar to NP_055044.1 sodium- and chloride-dependent GABA transporter 3 [Homo sapiens]	Unknown	150	273	423	-16.1313	-1.11088	1.18622e-14
EE308332	Xl.16128	Transcribed locus	Unknown	303	554	857	-15.1137	-1.11751	1.3189e-28
BC077898	Xl.45296	Nucleoporin 50kDa	nup50	1019	1864	2883	-13.3635	-1.11819	2.37408e-92
BJ629905	Xl.33599	Transcribed locus	Unknown	47	86	133	-17.8017	-1.11861	1.87062e-05
DC014521	Xl.76734	Transcribed locus, strongly similar to NP_036702.1 glutamate dehydrogenase 1, mitochondrial precursor [Rattus norvegicus]	Unknown	544	997	1541	-14.2677	-1.12093	2.8534e-50
BC048227	Xl.12459	Phosphoenolpyruvate carboxykinase 1, cytosolic	pck1	24	44	68	-18.7699	-1.12141	0.00354481
BJ638003	Xl.72501	Transcribed locus	Unknown	72	132	204	-17.185	-1.12141	9.16374e-08
BU910922	Xl.77229	Transcribed locus	Unknown	36	66	102	-18.185	-1.12141	0.000153234
EE308459	Xl.51754	Transcribed locus	Unknown	24	44	68	-18.7699	-1.12141	0.00354481
BC063717	Xl.55283	MAP kinase interacting serine/threonine kinase 2	mknk2	2129	3905	6034	-12.2986	-1.12209	1.41161e-192
EB738606	Xl.55468	Hypothetical protein MGC131170	MGC131170	799	1467	2266	-13.7118	-1.12354	1.1713e-73
BC042289	Xl.7814	Eukaryotic translation elongation factor 1 gamma	eef1g-a	48881	89854	138735	-7.77597	-1.12525	0
CB944092	Xl.4925	Transcribed locus	Unknown	31	57	88	-18.3986	-1.12563	0.000610259
BX852353	Xl.32796	Transcribed locus	Unknown	31	57	88	-18.3986	-1.12563	0.000610259
BC074482	Xl.73510	CDNA clone IMAGE:8743864	Unknown	31	57	88	-18.3986	-1.12563	0.000610259
CB563824	Xl.77166	Transcribed locus	Unknown	332	611	943	-14.9771	-1.12693	9.31307e-32
NM_001172066	Xl.85552	Zinc finger transcription factor SALL4 b	sall4b	38	70	108	-18.1035	-1.12829	0.000107301
BC073295	Xl.47362	Sulfotransferase family, cytosolic, 1B, member 1	sult1b1	193	356	549	-15.758	-1.13022	2.90468e-19
BC055966	Xl.23177	G protein pathway suppressor 2	gps2	290	535	825	-15.1705	-1.13042	3.8064e-28
BC081182	Xl.48957	Mps one binder kinase activator-like 2, gene 1	mob2.1	310	572	882	-15.0741	-1.13069	5.10313e-30
CA972172	Xl.58887	Transcribed locus, moderately similar to XP_002933152.1 PREDICTED: histone-lysine N-methyltransferase MLL5 [Xenopus (Silurana) tropicalis]	Unknown	156	288	444	-16.0644	-1.13146	7.38684e-16
BU908548	Xl.80896	Transcribed locus	Unknown	65	120	185	-17.3275	-1.13146	2.22437e-07
BC097813	Xl.51154	PHD finger protein 15	phf15	158	292	450	-16.0453	-1.13298	5.26443e-16
BC056036	Xl.14124	Chloride intracellular channel 6	clic6	40	74	114	-18.0264	-1.13446	5.40045e-05
BC098973	Xl.51344	Hypothetical protein LOC733290	LOC733290	20	37	57	-19.0264	-1.13446	0.00535486
BC129662	Xl.56188	Microfibrillar-associated protein 4	mfap4	20	37	57	-19.0264	-1.13446	0.00535486
CA792918	Xl.73296	Transcribed locus, moderately similar to XP_002933354.1 PREDICTED: membrane protein FAM174B [Xenopus (Silurana) tropicalis]	Unknown	20	37	57	-19.0264	-1.13446	0.00535486
DC003488	Xl.13257	Transcribed locus, moderately similar to NP_001085782.1 matrin 3 [Xenopus laevis]	Unknown	20	37	57	-19.0264	-1.13446	0.00535486
CD100052	Xl.17487	Ribosomal protein S24	rps24	39118	72377	111495	-8.09272	-1.13464	0
EC275650	Xl.56085	Transcribed locus	Unknown	56	104	160	-17.5382	-1.14002	1.23606e-06
BQ736138	Xl.62661	Transcribed locus	Unknown	42	78	120	-17.9533	-1.14002	3.79188e-05
CB562518	Xl.9655	Transcribed locus, weakly similar to XP_001234947.1 PREDICTED: similar to nebulin [Gallus gallus]	Unknown	28	52	80	-18.5382	-1.14002	0.000752126
BX846490	Xl.14399	Transcribed locus	Unknown	21	39	60	-18.9533	-1.14002	0.00444402
BP716429	Xl.81741	Transcribed locus	Unknown	21	39	60	-18.9533	-1.14002	0.00444402
DY559491	Xl.74814	Transcribed locus, moderately similar to NP_001107306.1 hypothetical protein LOC100135095 [Xenopus (Silurana) tropicalis]	Unknown	21	39	60	-18.9533	-1.14002	0.00444402
BC080436	Xl.9326	CDNA clone IMAGE:3400494	Unknown	49	91	140	-17.7309	-1.14002	6.81642e-06
BC054981	Xl.16518	D site of albumin promoter (albumin D-box) binding protein	dbp	332	617	949	-14.97	-1.14103	1.34911e-32
BC077305	Xl.75793	Tripartite motif-containing 63	trim63	142	264	406	-16.195	-1.14159	6.65709e-15
BI446365	Xl.3740	Transcribed locus	Unknown	36	67	103	-18.1741	-1.1431	0.000109599
EB737492	Xl.57071	Transcribed locus	Unknown	36	67	103	-18.1741	-1.1431	0.000109599
BX849786	Xl.70112	Transcribed locus, strongly similar to NP_001096257.1 SRSF protein kinase 2 [Xenopus (Silurana) tropicalis]	Unknown	65	121	186	-17.3215	-1.14343	1.59922e-07
BP732574	Xl.77932	Transcribed locus, weakly similar to XP_002934650.1 PREDICTED: hypothetical protein LOC100495464 [Xenopus (Silurana) tropicalis]	Unknown	65	121	186	-17.3215	-1.14343	1.59922e-07
BC073297	Xl.47395	Hect domain and RLD 6	herc6	29	54	83	-18.4857	-1.14385	0.000627947
BC073012	Xl.18893	Solute carrier family 2 (facilitated glucose transporter), member 4	slc2a4	29	54	83	-18.4857	-1.14385	0.000627947
BU913498	Xl.71629	Transcribed locus	Unknown	29	54	83	-18.4857	-1.14385	0.000627947
CF282880	Xl.59895	Ribosomal protein, large, P2	rplp2	11821	22014	33835	-9.81451	-1.14401	0
BX854001	Xl.30010	Transcribed locus, strongly similar to XP_002938171.1 PREDICTED: l-2-hydroxyglutarate dehydrogenase, mitochondrial isoform 2 [Xenopus (Silurana) tropicalis]	Unknown	90	168	258	-16.85	-1.1474	5.97801e-10
BX854974	Xl.10689	Transcribed locus, weakly similar to NP_001006828.1 calcium-binding and coiled-coil domain-containing protein 2 [Xenopus (Silurana) tropicalis]	Unknown	30	56	86	-18.435	-1.1474	0.000524355
AF143490	Xl.57172	Acetyl-CoA acetyltransferase 2 (ACAT2) pseudogene, mRNA sequence	Unknown	23	43	66	-18.8172	-1.14964	0.00306532
EE297240	Xl.56709	Transcribed locus	Unknown	23	43	66	-18.8172	-1.14964	0.00306532
BC124876	Xl.55367	C-fos induced growth factor (vascular endothelial growth factor D)	figf	48	90	138	-17.7537	-1.15383	5.81546e-06
BQ731131	Xl.85483	Transcribed locus, moderately similar to NP_001163970.1 huntingtin-associated protein 1 [Xenopus (Silurana) tropicalis]	Unknown	96	180	276	-16.7537	-1.15383	1.32144e-10
EB734608	Xl.26378	Transcribed locus	Unknown	32	60	92	-18.3387	-1.15383	0.000261683
BJ089988	Xl.72490	Transcribed locus	Unknown	33	62	95	-18.2928	-1.15674	0.00021891
EE322649	Xl.163	Xp8 protein	xp8	306	575	881	-15.0797	-1.15697	4.55993e-31
BC059297	Xl.12677	Palmitoyl-protein thioesterase 2	ppt2-a	985	1852	2837	-13.3927	-1.15783	5.89724e-97
EB737406	Xl.32939	Transcribed locus	Unknown	42	79	121	-17.9441	-1.1584	2.72042e-05
X07104	Xl.19994	Homeobox B5	hoxb5	17	32	49	-19.2484	-1.15948	0.00939924
EB471117	Xl.56162	Transcribed locus, moderately similar to NP_001104737.1 nuclear receptor coactivator 7 isoform 2 [Mus musculus]	Unknown	34	64	98	-18.2484	-1.15948	0.00011094
BC084267	Xl.26292	Carboxymethylenebutenolidase homolog	cmbl	1123	2114	3237	-13.2027	-1.15956	9.16598e-111
BC046739	Xl.57182	Similar to actin alpha	MGC53823	1212	2282	3494	-13.0925	-1.15985	1.7098e-119
BC077823	Xl.32224	Calcium binding and coiled-coil domain 1	calcoco1-b	566	1066	1632	-14.1908	-1.16027	1.07565e-56
BC157718	Xl.65736	C-fos proto-oncogene	cfos-A	146	275	421	-16.1456	-1.1604	9.12767e-16
CB563451	Xl.34025	Tropomyosin 1 (alpha)	tpm1	284	536	820	-15.1842	-1.16328	2.46229e-29
DC000731	Xl.72936	Transcribed locus, strongly similar to XP_002937185.1 PREDICTED: telomerase-binding protein EST1A-like [Xenopus (Silurana) tropicalis]	Unknown	36	68	104	-18.1634	-1.16448	7.80842e-05
BQ399945	Xl.19859	Transcribed locus	Unknown	18	34	52	-19.1634	-1.16448	0.00548634
CB199673	Xl.24104	Transcribed locus	Unknown	18	34	52	-19.1634	-1.16448	0.00548634
DC012468	Xl.79168	Transcribed locus	Unknown	18	34	52	-19.1634	-1.16448	0.00548634
BC044968	Xl.6176	Epithelial membrane protein 2	emp2	983	1857	2840	-13.3922	-1.16465	4.33039e-98
BC082852	Xl.33867	Syntaxin 19	stx19	46	87	133	-17.8089	-1.16632	5.86855e-06
BC129568	Xl.56623	Hypothetical protein LOC100036872	LOC100036872	28	53	81	-18.5245	-1.1675	0.000534721
BU904311	Xl.29610	Transcribed locus, moderately similar to NP_990786.1 tensin [Gallus gallus]	Unknown	29	55	84	-18.4724	-1.17032	0.000447199
BX846689	Xl.18029	Transcribed locus	Unknown	29	55	84	-18.4724	-1.17032	0.000447199
BJ054554	Xl.80243	Transcribed locus	Unknown	68	129	197	-17.2428	-1.1707	3.51816e-08
BU914381	Xl.77579	Transcribed locus, strongly similar to NP_003960.1 NEDD8-conjugating enzyme Ubc12 [Homo sapiens]	Unknown	78	148	226	-17.0447	-1.17099	3.89344e-09
BF072068	Xl.3971	Transcribed locus	Unknown	49	93	142	-17.7152	-1.17139	3.49381e-06
CB561549	Xl.84472	Transcribed locus, moderately similar to NP_001080952.1 thyroid hormone down-regulated protein (gene 18) [Xenopus laevis]	Unknown	69	131	200	-17.2211	-1.17184	2.96667e-08
BX850062	Xl.77807	Transcribed locus, strongly similar to NP_001083178.1 BCL2/adenovirus E1B 19kDa interacting protein 3 [Xenopus laevis]	Unknown	338	642	980	-14.9285	-1.17249	2.26138e-35
CD254382	Xl.59027	Transcribed locus, moderately similar to NP_001167482.1 MACRO domain containing 1 [Xenopus laevis]	Unknown	40	76	116	-18.0072	-1.17294	2.75838e-05
DC056663	Xl.78370	Transcribed locus, strongly similar to NP_064320.1 cysteine-rich PDZ-binding protein [Mus musculus]	Unknown	30	57	87	-18.4222	-1.17294	0.000374022
CV523466	Xl.75875	Transcribed locus	Unknown	20	38	58	-19.0072	-1.17294	0.00379371
BC068634	Xl.778	Twisted gastrulation homolog 1	twsg1-a	224	426	650	-15.5211	-1.17429	5.3141e-24
CB560182	Xl.81227	Transcribed locus	Unknown	41	78	119	-17.9706	-1.17479	2.31643e-05
BC110782	Xl.8235	CDNA clone IMAGE:7391768	Unknown	74	141	215	-17.1176	-1.17704	5.48078e-09
BC097861	Xl.3208	Interferon stimulated exonuclease gene 20kDa-like 2	isg20l2	1474	2811	4285	-12.8009	-1.17829	2.59601e-150
BC077590	Xl.11735	MGC83946 protein	MGC83946	701	1338	2039	-13.8725	-1.17953	1.59057e-72
EE324385	Xl.81235	Transcribed locus, moderately similar to NP_001080404.1 ATPase, Ca++ transporting, cardiac muscle, slow twitch 2 [Xenopus laevis]	Unknown	187	357	544	-15.7788	-1.17982	1.82538e-20
BC042273	Xl.51023	Ribosomal L24 domain containing 1	rsl24d1	6633	12669	19302	-10.6299	-1.18051	0
BC075225	Xl.56343	FXYD domain containing ion transport regulator 1	fxyd1	473	905	1378	-14.4384	-1.18302	5.99231e-50
BC056032	Xl.29429	Olfactomedin-like 2A	olfml2a	187	358	545	-15.7768	-1.18386	1.30839e-20
BC045244	Xl.16042	Collagen, type IX, alpha 1	col9a1	215	413	628	-15.573	-1.18874	1.02934e-23
BC071033	Xl.26244	Epoxide hydrolase 1, microsomal (xenobiotic)	ephx1	298	573	871	-15.1013	-1.19016	1.67957e-32
U35408	Xl.347	Kruppel-like factor 9	klf9-a	26	50	76	-18.62	-1.19036	0.00053878
BC070765	Xl.7452	Chromosome 1 open reading frame 55	c1orf55	705	1356	2061	-13.8588	-1.1906	1.29402e-74
CD253262	Xl.80550	Transcribed locus, moderately similar to NP_001086761.1 RNA-binding protein 5-B [Xenopus laevis]	Unknown	482	928	1410	-14.4067	-1.19203	1.11917e-51
BJ638294	Xl.9254	Transcribed locus	Unknown	67	129	196	-17.2535	-1.19208	2.12045e-08
BC084912	Xl.49124	B-cell CLL/lymphoma 6	bcl6	353	682	1035	-14.8535	-1.19704	9.20253e-39
EB461830	Xl.19301	Transcribed locus	Unknown	105	203	308	-16.6023	-1.19803	1.69872e-12
AW158443	Xl.11761	Transcribed locus, moderately similar to XP_002938399.1 PREDICTED: ankyrin repeat and death domain-containing protein 1A-like [Xenopus (Silurana) tropicalis]	Unknown	15	29	44	-19.4097	-1.19803	0.00955988
CA987658	Xl.15265	Transcribed locus	Unknown	15	29	44	-19.4097	-1.19803	0.00955988
EE309426	Xl.56290	Transcribed locus, moderately similar to NP_001073041.1 zinc finger and AT hook domain containing [Xenopus (Silurana) tropicalis]	Unknown	15	29	44	-19.4097	-1.19803	0.00955988
BC076811	Xl.2046	Zinc finger protein 395	znf395	582	1126	1708	-14.1312	-1.19905	7.10959e-63
CA792031	Xl.8649	Transcribed locus, strongly similar to NP_001084507.1 myotubularin-related protein 13 [Xenopus laevis]	Unknown	16	31	47	-19.315	-1.20114	0.00794273
BC106578	Xl.55477	Hypothetical protein MGC131348	MGC131348	145	281	426	-16.1349	-1.20146	7.4556e-17
BC049176	Xl.23697	ATPase, H+/K+ transporting, nongastric, alpha polypeptide	atp12a-a	149	289	438	-16.0951	-1.2027	2.74423e-17
DC065773	Xl.82909	Transcribed locus, strongly similar to XP_001472655.1 PREDICTED: similar to ribosomal protein L19 [Mus musculus]	Unknown	1166	2262	3428	-13.1267	-1.20297	2.02671e-125
BC073493	Xl.18859	Chromosome 1 open reading frame 89	c1orf89	137	266	403	-16.2155	-1.20419	4.66872e-16
EB462411	Xl.81794	Transcribed locus, strongly similar to NP_001091384.1 ubiquitin-like with PHD and ring finger domains 2 [Xenopus laevis]	Unknown	70	136	206	-17.1837	-1.20512	9.09396e-09
DC022819	Xl.55940	Transcribed locus, moderately similar to NP_001087458.1 KIAA1267 [Xenopus laevis]	Unknown	89	173	262	-16.8369	-1.20583	6.82146e-11
BC073289	Xl.47659	SWI/SNF related, matrix associated, actin dependent regulator of chromatin, subfamily a, member 1	smarca1	107	208	315	-16.5712	-1.20591	6.17767e-13
CA974128	Xl.71103	Transcribed locus, weakly similar to XP_002200115.1 PREDICTED: similar to zinc finger protein 3, partial [Taeniopygia guttata]	Unknown	18	35	53	-19.1425	-1.2063	0.00383827
BC108586	Xl.51515	Solute carrier organic anion transporter family, member 2B1	slco2b1	55	107	162	-17.5307	-1.20705	2.69729e-07
AY188504	Xl.34938	Prodynorphin	pdyn-a	115	224	339	-16.4657	-1.2088	6.97416e-14
BC068732	Xl.12081	Cryptochrome 2a	LOC398246	260	507	767	-15.288	-1.21041	1.21998e-29
CB593099	Xl.29466	MGC80700 protein	MGC80700	990	1931	2921	-13.3589	-1.21079	2.04243e-108
BC084276	Xl.4852	Phosphodiesterase 5a, cGMP-specific	pde5a	104	203	307	-16.6092	-1.21184	1.0157e-12
DC008718	Xl.58761	Fructose-1,6-bisphosphatase	fbp1	21	41	62	-18.9172	-1.21217	0.00222753
BC072327	Xl.7641	CDNA clone IMAGE:6318744	Unknown	373	729	1102	-14.7657	-1.21368	4.31815e-42
BC045232	Xl.8728	DDB1 and CUL4 associated factor 11	dcaf11	1624	3177	4801	-12.6427	-1.21505	4.86776e-178
BC068819	Xl.45074	Carbonic anhydrase VB, mitochondrial	ca5b	431	844	1275	-14.5558	-1.21649	1.04156e-48
BC044114	Xl.6146	Hypothetical protein LOC398510	LOC398510	24	47	71	-18.7223	-1.21657	0.000534964
BC054262	Xl.76053	Hypothetical protein MGC64484	MGC64484	451	885	1336	-14.4889	-1.21949	3.70612e-51
BP675102	Xl.47733	Transcribed locus	Unknown	29	57	86	-18.4467	-1.22185	0.000223689
BC097575	Xl.82351	Transcribed locus, strongly similar to NP_001091299.1 hypothetical protein LOC100037120 [Xenopus laevis]	Unknown	29	57	86	-18.4467	-1.22185	0.000223689
EB483261	Xl.12029	Transcribed locus, weakly similar to NP_001084882.2 tripartite motif-containing 25 [Xenopus laevis]	Unknown	30	59	89	-18.3973	-1.22269	0.000187756
BC059789	Xl.13591	Mal, T-cell differentiation protein	mal	31	61	92	-18.3496	-1.22348	0.000111121
CX133994	Xl.85529	Transcribed locus, strongly similar to NP_001079727.1 ribosomal protein L21 [Xenopus laevis]	Unknown	170	335	505	-15.8934	-1.22557	1.70707e-20
BC098998	Xl.22176	La ribonucleoprotein domain family, member 1B	larp1b	251	495	746	-15.3307	-1.22668	1.61742e-29
BC080401	Xl.56946	Otoraplin	otor	492	971	1463	-14.3592	-1.22775	2.01971e-56
DC074968	Xl.14695	Transcribed locus	Unknown	38	75	113	-18.0537	-1.22783	1.38003e-05
BC110935	Xl.60938	Hypothetical protein LOC779043	LOC779043	100	198	298	-16.6555	-1.23244	1.18252e-12
BC082705	Xl.45032	D-dopachrome tautomerase	ddt-b	209	414	623	-15.5917	-1.23307	3.34188e-25
EG583462	Xl.84128	Transcribed locus, strongly similar to XP_002932583.1 PREDICTED: metal transporter CNNM3-like [Xenopus (Silurana) tropicalis]	Unknown	53	105	158	-17.571	-1.23326	1.87691e-07
DC062984	Xl.84587	Transcribed locus, weakly similar to NP_001116847.1 histone H3.2 [Homo sapiens]	Unknown	55	109	164	-17.5173	-1.23376	1.34532e-07
CK803747	Xl.3010	Transcribed locus	Unknown	62	123	185	-17.3438	-1.23526	1.73518e-08
BC077512	Xl.19534	Tripartite motif-containing 23	trim23	162	322	484	-15.9567	-1.23801	5.32638e-20
BC082903	Xl.25895	Hypothetical LOC494785	LOC494785	743	1478	2221	-13.7588	-1.23915	1.67803e-86
BC071138	Xl.47423	Tubulin folding cofactor A	tbca	2199	4382	6581	-12.1921	-1.24168	1.42681e-253
BQ730634	Xl.3153	Similar to oncomodulin	MGC53763	2843	5685	8528	-11.819	-1.24669	0
BC074460	Xl.47471	Inhibitor of kappa light polypeptide gene enhancer in B-cells, kinase epsilon	ikbke	28	56	84	-18.4848	-1.24694	0.000186799
BC085021	Xl.2290	PDZ and LIM domain 2 (mystique)	pdlim2	26	52	78	-18.5917	-1.24694	0.000263637
BC129696	Xl.74979	Tubulin, alpha 4a	tuba4a	52	104	156	-17.5917	-1.24694	2.66657e-07
BX850733	Xl.9600	Transcribed locus	Unknown	85	170	255	-16.8827	-1.24694	2.35251e-11
CA981641	Xl.53293	Transcribed locus, strongly similar to XP_002935132.1 PREDICTED: angiomotin-like protein 1 [Xenopus (Silurana) tropicalis]	Unknown	46	92	138	-17.7685	-1.24694	1.03308e-06
CD324646	Xl.13278	Transcribed locus, moderately similar to XP_002933402.1 PREDICTED: mTERF domain-containing protein 2 [Xenopus (Silurana) tropicalis]	Unknown	36	72	108	-18.1222	-1.24694	1.93805e-05
BG409512	Xl.52734	Transcribed locus, moderately similar to NP_001085345.1 interferon regulatory factor 6 [Xenopus laevis]	Unknown	29	58	87	-18.4341	-1.24694	0.000157149
BX852094	Xl.70177	Transcribed locus	Unknown	25	50	75	-18.6483	-1.24694	0.000312979
CA982194	Xl.25691	Transcribed locus	Unknown	22	44	66	-18.8327	-1.24694	0.00130717
EG574078	Xl.73559	Transcribed locus, strongly similar to NP_001165302.1 ST6 (alpha-N-acetyl-neuraminyl-2,3-beta-galactosyl-1,3)-N-acetylgalactosaminide alpha-2,6-sialyltransferase 6 [Xenopus (Silurana) tropicalis]	Unknown	21	42	63	-18.8998	-1.24694	0.00156279
EE313311	Xl.59725	Transcribed locus	Unknown	19	38	57	-19.0442	-1.24694	0.00223255
DC029519	Xl.63547	Transcribed locus	Unknown	15	30	45	-19.3852	-1.24694	0.00660882
CB198438	Xl.81162	Transcribed locus, strongly similar to XP_001236696.1 PREDICTED: similar to alpha-actinin, partial [Gallus gallus]	Unknown	336	675	1011	-14.8966	-1.25337	5.70575e-41
BC072971	Xl.13425	Jumonji C domain containing histone demethylase 1 homolog D	jhdm1d	720	1449	2169	-13.7958	-1.25593	1.50824e-86
BC082619	Xl.19975	Hypothetical LOC494651	LOC494651	646	1303	1949	-13.9506	-1.25917	2.24491e-78
CD326828	Xl.26259	Transcribed locus	Unknown	49	99	148	-17.6701	-1.26159	4.39945e-07
DC109709	Xl.78218	Transcribed locus	Unknown	45	91	136	-17.7923	-1.26288	8.53658e-07
BC077910	Xl.53872	Glutamate dehydrogenase 1	glud1	1992	4036	6028	-12.3228	-1.26565	9.35544e-241
BC098985	Xl.33138	Sarcalumenin	srl	340	690	1030	-14.8722	-1.268	1.08221e-42
BU901395	Xl.80215	Transcribed locus, strongly similar to NP_001086386.1 cytochrome c oxidase subunit IV isoform 2 (lung) [Xenopus laevis]	Unknown	34	69	103	-18.1941	-1.268	1.89408e-05
BJ638356	Xl.73389	Transcribed locus, strongly similar to NP_001088881.1 putative methyltransferase NSUN4 [Xenopus laevis]	Unknown	34	69	103	-18.1941	-1.268	1.89408e-05
BC161709	Xl.84452	Hypothetical protein LOC100158430	LOC100158430	67	136	203	-17.2153	-1.26831	1.86252e-09
BP686415	Xl.51975	Transcribed locus	Unknown	188	382	570	-15.7261	-1.26978	2.48754e-24
BC129775	Xl.56564	Phosphorylase, glycogen; brain	pygb	703	1429	2132	-13.823	-1.27035	7.00838e-87
BC074463	Xl.26358	MGC84752 protein	MGC84752	61	124	185	-17.3496	-1.2704	1.22032e-08
BJ637843	Xl.78109	Transcribed locus	Unknown	30	61	91	-18.3733	-1.27079	6.46705e-05
CD326024	Xl.71942	Transcribed locus	Unknown	28	57	85	-18.472	-1.27247	0.000130379
BC074403	Xl.47345	Biglycan	bgn	1160	2365	3525	-13.0983	-1.27465	1.6165e-143
BU908474	Xl.77358	Transcribed locus, moderately similar to XP_002935314.1 PREDICTED: transcription elongation regulator 1-like isoform 1 [Xenopus (Silurana) tropicalis]	Unknown	77	157	234	-17.0114	-1.27477	7.3325e-11
CD325997	Xl.83915	Transcribed locus, strongly similar to NP_114026.3 40S ribosomal protein S2 [Rattus norvegicus]	Unknown	434	885	1319	-14.5166	-1.27492	1.05859e-54
BC123200	Xl.54285	Hypothetical protein MGC154434	MGC154434	48	98	146	-17.6923	-1.27669	3.63932e-07
CB564900	Xl.73023	Transcribed locus	Unknown	118	241	359	-16.3943	-1.27719	3.8319e-16
CB565871	Xl.23399	Transcribed locus	Unknown	136	278	414	-16.1889	-1.27842	3.05292e-18
CN328954	Xl.76263	Transcribed locus, strongly similar to NP_001085486.1 ribosomal protein L7a [Xenopus laevis]	Unknown	289	591	880	-15.1011	-1.27903	2.11963e-37
BC093576	Xl.29876	CCAAT/enhancer binding protein (C/EBP), delta	cebpd	573	1172	1745	-14.1135	-1.2793	1.73609e-72
BC084969	Xl.28936	Sarcospan (Kras oncogene-associated gene)	sspn	109	223	332	-16.5076	-1.27965	5.67775e-15
CB198083	Xl.17747	Transcribed locus	Unknown	148	303	451	-16.0658	-1.28066	7.44479e-20
BC155906	Xl.49030	UBX domain protein 10	ubxn10	63	129	192	-17.2979	-1.28089	2.4906e-09
CF548684	Xl.85548	Transcribed locus, moderately similar to NP_001011279.1 jumonji domain containing 7 [Xenopus (Silurana) tropicalis]	Unknown	21	43	64	-18.8828	-1.28089	0.00109008
BC097591	Xl.34962	G protein pathway suppressor 2	gps2	222	455	677	-15.48	-1.28225	2.63382e-29
BC077324	Xl.19439	Prostaglandin E synthase	ptges	60	123	183	-17.3674	-1.28256	1.00832e-08
BC072876	Xl.19455	Serine/threonine kinase 32A	stk32a	60	123	183	-17.3674	-1.28256	1.00832e-08
BC056076	Xl.19810	Cyclin-dependent kinase 19	cdk19	236	484	720	-15.3914	-1.28316	5.79518e-31
CA981293	Xl.61170	Transcribed locus, moderately similar to XP_002933180.1 PREDICTED: OTU domain-containing protein 1-like [Xenopus (Silurana) tropicalis]	Unknown	38	78	116	-18.0254	-1.28441	4.72447e-06
CB561104	Xl.78507	Transcribed locus, weakly similar to NP_001089103.1 treacle [Xenopus laevis]	Unknown	19	39	58	-19.0254	-1.28441	0.00154717
CK798891	Xl.14707	Transcribed locus, strongly similar to XP_002936808.1 PREDICTED: negative elongation factor A isoform 2 [Xenopus (Silurana) tropicalis]	Unknown	37	76	113	-18.0634	-1.28541	5.57142e-06
DC066796	Xl.69889	Transcribed locus	Unknown	37	76	113	-18.0634	-1.28541	5.57142e-06
CD255175	Xl.47398	HIG1 domain family, member 1B	higd1b	17	35	52	-19.1837	-1.28876	0.00219019
CB591033	Xl.84731	Transcribed locus, strongly similar to NP_001084144.1 nucleoside diphosphate kinase A2 [Xenopus laevis]	Unknown	1080	2225	3305	-13.1939	-1.28971	1.45967e-137
BC087373	Xl.49845	Hypothetical LOC495987	LOC495987	132	272	404	-16.2262	-1.29001	4.03772e-18
BU914249	Xl.78906	Transcribed locus, moderately similar to XP_002937904.1 PREDICTED: LOW QUALITY PROTEIN: DNA repair protein REV1-like [Xenopus (Silurana) tropicalis]	Unknown	16	33	49	-19.2699	-1.29133	0.00380165
BC068871	Xl.78682	Potassium channel tetramerisation domain containing 14	kctd14	15	31	46	-19.3616	-1.29424	0.00453386
BC157730	Xl.67292	Hypothetical protein LOC100137691	LOC100137691	1354	2799	4153	-12.8653	-1.29462	1.2321e-173
BC077901	Xl.1950	MGC80746 protein	MGC80746	87	180	267	-16.8247	-1.29585	2.03557e-12
EG581442	Xl.82153	Transcribed locus, strongly similar to XP_002937311.1 PREDICTED: protein FAM63A [Xenopus (Silurana) tropicalis]	Unknown	43	89	132	-17.8411	-1.29641	5.72198e-07
BC128925	Xl.85884	MACRO domain containing 1	macrod1	28	58	86	-18.4594	-1.29756	9.0608e-05
DT063036	Xl.72209	Transcribed locus, moderately similar to XP_002940444.1 PREDICTED: tyrosine-protein kinase Mer-like [Xenopus (Silurana) tropicalis]	Unknown	14	29	43	-19.4594	-1.29756	0.00955988
AB078636	Xl.919	Mannose-binding lectin-associated serine protease-3a	masp1/3a	433	897	1330	-14.5085	-1.29768	6.12874e-57
BC122470	Xl.8628	Hypothetical protein LOC733393	LOC733393	1745	3617	5362	-12.4973	-1.29851	7.17093e-225
EB476046	Xl.77596	Transcribed locus	Unknown	157	326	483	-15.9704	-1.30105	8.52046e-22
CD253154	Xl.15339	Transcribed locus, strongly similar to NP_001088776.1 SNAP-associated protein [Xenopus laevis]	Unknown	101	210	311	-16.6059	-1.30297	1.72054e-14
BJ097339	Xl.72463	Transcribed locus	Unknown	25	52	77	-18.62	-1.30352	0.000149482
CD255390	Xl.73888	Transcribed locus, strongly similar to NP_989414.2 ST6 (alpha-N-acetyl-neuraminyl-2,3-beta-galactosyl-1,3)-N-acetylgalactosaminide alpha-2,6-sialyltransferase 2 [Xenopus (Silurana) tropicalis]	Unknown	37	77	114	-18.054	-1.30427	3.86543e-06
EC275906	Xl.79285	Transcribed locus	Unknown	135	281	416	-16.1865	-1.30455	6.02237e-19
DC024367	Xl.69176	Transcribed locus	Unknown	24	50	74	-18.6777	-1.30583	0.000176309
BC054264	Xl.28471	Aldolase B, fructose-bisphosphate	aldob	185	386	571	-15.7302	-1.30801	1.13728e-25
EB733540	Xl.50472	Transcribed locus, weakly similar to XP_002661973.1 PREDICTED: Nuclear protein 1-like [Danio rerio]	Unknown	207	432	639	-15.5679	-1.30834	1.40321e-28
CD329221	Xl.77442	Transcribed locus, moderately similar to XP_002932147.1 PREDICTED: leucine-rich repeat-containing protein LOC400891-like [Xenopus (Silurana) tropicalis]	Unknown	23	48	71	-18.7378	-1.30834	0.00037134
CF290074	Xl.57322	Transcribed locus, moderately similar to NP_446033.1 isocitrate dehydrogenase [NAD] subunit beta, mitochondrial precursor [Rattus norvegicus]	Unknown	23	48	71	-18.7378	-1.30834	0.00037134
BC081146	Xl.48953	Tumor protein D52-like 1	tpd52l1	214	447	661	-15.5193	-1.3096	1.31483e-29
BU905217	Xl.66027	Transcribed locus	Unknown	491	1027	1518	-14.3202	-1.31158	5.10573e-66
EB464443	Xl.12682	Transcribed locus, moderately similar to NP_446116.1 sarcosine dehydrogenase, mitochondrial precursor [Rattus norvegicus]	Unknown	95	199	294	-16.6889	-1.31371	5.41419e-14
BQ399270	Xl.70428	Transcribed locus	Unknown	31	65	96	-18.3038	-1.31511	2.64024e-05
AW200278	Xl.83275	Transcribed locus, strongly similar to NP_001085616.1 MGC82632 protein [Xenopus laevis]	Unknown	51	107	158	-17.5852	-1.31598	5.28321e-08
CB591651	Xl.4951	Cystatin C	cst3	6360	13344	19704	-10.6228	-1.31603	0
BC074201	Xl.33526	Trans-1,2-dihydrobenzene-1,2-diol dehydrogenase	dhdh	171	359	530	-15.8393	-1.31693	4.42707e-24
BC074338	Xl.47502	Chloride intracellular channel 3	clic3	20	42	62	-18.935	-1.31733	0.000898047
BC072941	Xl.1205	H1 histone family, member 0	h1f0	8181	17191	25372	-10.2584	-1.31824	0
EB734339	Xl.56814	Transcribed locus, strongly similar to XP_002935367.1 PREDICTED: serine/threonine-protein kinase Sgk3-like [Xenopus (Silurana) tropicalis]	Unknown	36	76	112	-18.0832	-1.32494	3.13852e-06
CD099371	Xl.81095	Transcribed locus, moderately similar to NP_001080952.1 thyroid hormone down-regulated protein (gene 18) [Xenopus laevis]	Unknown	35	74	109	-18.1227	-1.32711	5.34489e-06
CB561003	Xl.62359	Transcribed locus	Unknown	26	55	81	-18.5512	-1.32786	8.71548e-05
BP739141	Xl.76583	Transcribed locus, strongly similar to NP_001079576.1 HMG-X protein [Xenopus laevis]	Unknown	658	1393	2051	-13.8891	-1.32897	7.22244e-91
CB558464	Xl.24440	Transcribed locus	Unknown	17	36	53	-19.1634	-1.3294	0.00149626
BP685168	Xl.61260	Transcribed locus, strongly similar to NP_001121228.1 hypothetical protein LOC100158300 [Xenopus laevis]	Unknown	25	53	78	-18.6062	-1.331	0.000102596
BM191937	Xl.14314	Transcribed locus	Unknown	33	70	103	-18.2053	-1.33183	7.36651e-06
DC012650	Xl.71176	Transcribed locus	Unknown	16	34	50	-19.2484	-1.3344	0.0017692
BC056001	Xl.14730	Vestigial like 2	vgll2	24	51	75	-18.6634	-1.3344	0.000120629
AF196575	Xl.21549	POU class 4 homeobox 1	pou4f1	31	66	97	-18.2928	-1.33714	1.82576e-05
BC141739	Xl.52799	NAD(P)H dehydrogenase, quinone 1	nqo1	121	258	379	-16.3271	-1.3393	3.14007e-18
BC112949	Xl.23253	Forkhead box K2	foxk2	3127	6677	9804	-11.6343	-1.34136	0
CX131875	Xl.53588	Transcribed locus, strongly similar to NP_001008082.1 transmembrane protein 138 [Xenopus (Silurana) tropicalis]	Unknown	22	47	69	-18.7851	-1.3421	0.000440285
EB476531	Xl.79327	Transcribed locus	Unknown	22	47	69	-18.7851	-1.3421	0.000440285
BC043842	Xl.12227	Phosphoglycerate mutase 2 (muscle)	pgam2	445	951	1396	-14.4466	-1.34258	1.47225e-63
CN323513	Xl.25235	FK506 binding protein 1A, 12kDa	fkbp1a	29	62	91	-18.386	-1.34315	2.52582e-05
BU907623	Xl.51924	Transcribed locus	Unknown	14	30	44	-19.435	-1.34647	0.00365777
BC074330	Xl.47500	Rhomboid, veinlet-like 1	rhbdl1	261	560	821	-15.2135	-1.34832	3.13888e-38
BX848213	Xl.17484	Transcribed locus	Unknown	27	58	85	-18.4857	-1.35003	5.08365e-05
BC100200	Xl.15353	Hypothetical protein LOC432271	LOC432271	78	168	246	-16.9533	-1.35385	2.40355e-12
CD325920	Xl.29103	Transcribed locus	Unknown	65	140	205	-17.2163	-1.35385	1.40492e-10
BG348986	Xl.1661	Transcribed locus, moderately similar to XP_002931658.1 PREDICTED: KN motif and ankyrin repeat domain-containing protein 4 [Xenopus (Silurana) tropicalis]	Unknown	39	84	123	-17.9533	-1.35385	9.23998e-07
BC084975	Xl.49482	Myogenic factor 6 (herculin)	myf6-b	19	41	60	-18.9894	-1.35656	0.000729905
BU903625	Xl.84239	Transcribed locus, strongly similar to NP_031501.1 60S acidic ribosomal protein P0 [Mus musculus]	Unknown	754	1628	2382	-13.6785	-1.3574	3.71682e-109
BC093586	Xl.486	MAX dimerization protein 4	mxd4-a	75	162	237	-17.0078	-1.35797	3.80788e-12
AY913767	Xl.3161	Myosin, heavy chain 6, cardiac muscle, alpha	myh6	18	39	57	-19.0644	-1.36242	0.000861782
CX131675	Xl.80195	Transcribed locus, strongly similar to NP_001120561.1 eukaryotic translation initiation factor 2A, 65kDa [Xenopus (Silurana) tropicalis]	Unknown	65	141	206	-17.2112	-1.36412	9.68493e-11
CD255626	Xl.44685	Transcribed locus, strongly similar to XP_002934434.1 PREDICTED: uncharacterized protein F13E9.13, mitochondrial-like [Xenopus (Silurana) tropicalis]	Unknown	47	102	149	-17.6786	-1.36478	4.76473e-08
DC013387	Xl.334	Xicl gene	xicl	35	76	111	-18.1035	-1.36558	1.73e-06
CB592071	Xl.83908	Transcribed locus, strongly similar to NP_001079652.1 hypothetical protein LOC379339 [Xenopus laevis]	Unknown	974	2115	3089	-13.305	-1.3656	1.04682e-142
FJ603316	Xl.85733	Ectonucleotide pyrophosphatase/phosphodiesterase 1	enpp1	23	50	73	-18.7084	-1.36723	0.000176309
EC275911	Xl.76839	Transcribed locus, moderately similar to NP_001039053.1 heat shock transcription factor 3 [Xenopus (Silurana) tropicalis]	Unknown	46	100	146	-17.7084	-1.36723	5.56446e-08
AB039922	Xl.57164	MRNA, repeat sequence Xstir	Unknown	1355	2947	4302	-12.8276	-1.36789	7.34153e-199
BC078542	Xl.49008	MGC85389 protein	MGC85389	108	235	343	-16.4764	-1.36857	2.79007e-17
DC024709	Xl.11276	Transcribed locus, weakly similar to XP_002932341.1 PREDICTED: hypothetical protein LOC100492157 [Xenopus (Silurana) tropicalis]	Unknown	17	37	54	-19.1437	-1.36893	0.00101585
CD256012	Xl.85283	Transcribed locus, strongly similar to NP_001087023.1 glutamate dehydrogenase 1 [Xenopus laevis]	Unknown	795	1732	2527	-13.5956	-1.37035	7.09988e-118
M22834	Xl.799	Hypothetical protein LOC398634	LOC398634	3140	6848	9988	-11.6131	-1.37186	0
CA791929	Xl.78427	Transcribed locus, strongly similar to NP_001088535.1 6-phosphofructo-2-kinase/fructose-2,6-biphosphatase 1 [Xenopus laevis]	Unknown	105	229	334	-16.5154	-1.3719	7.93398e-17
BC124945	Xl.58724	Hypothetical protein LOC100158379	LOC100158379	127	277	404	-16.2409	-1.372	3.6538e-20
CD255082	Xl.53013	Transcribed locus	Unknown	22	48	70	-18.7699	-1.37247	0.000207716
BJ094153	Xl.85538	Transcribed locus, strongly similar to NP_001026075.1 60S ribosomal protein L11 [Gallus gallus]	Unknown	5900	12951	18851	-10.6985	-1.38122	0
BJ644211	Xl.11651	Transcribed locus, strongly similar to XP_002931576.1 PREDICTED: UPF0551 protein C8orf38 homolog, mitochondrial [Xenopus (Silurana) tropicalis]	Unknown	25	55	80	-18.5795	-1.38444	4.76984e-05
DC089868	Xl.69929	Transcribed locus	Unknown	24	53	77	-18.6357	-1.3899	5.57112e-05
DC088751	Xl.16593	Transcribed locus	Unknown	129	285	414	-16.2091	-1.39053	4.17525e-21
BC079822	Xl.29769	MGC86495 protein	MGC86495	1278	2830	4108	-12.899	-1.39385	1.88741e-196
BC042274	Xl.46117	Glucosamine (N-acetyl)-6-sulfatase	gns	474	1050	1524	-14.3297	-1.39437	3.59196e-74
BQ401057	Xl.70534	Transcribed locus	Unknown	18	40	58	-19.0462	-1.39894	0.000584365
DC037136	Xl.81599	Transcribed locus, strongly similar to NP_001087376.1 ring finger protein 115 [Xenopus laevis]	Unknown	18	40	58	-19.0462	-1.39894	0.000584365
CB565657	Xl.10171	Transcribed locus, strongly similar to XP_002935586.1 PREDICTED: histone deacetylase 5-like [Xenopus (Silurana) tropicalis]	Unknown	31	69	100	-18.2608	-1.40127	5.90783e-06
BC072803	Xl.1817	SET and MYND domain containing 1	smyd1	53	118	171	-17.4868	-1.40166	1.07858e-09
CK799223	Xl.81830	Transcribed locus, strongly similar to NP_062723.1 gamma-aminobutyric acid receptor-associated protein [Mus musculus]	Unknown	131	292	423	-16.1805	-1.40334	1.00601e-21
BC072823	Xl.79322	Sestrin 3	sesn3	282	629	911	-15.0739	-1.4043	1.58923e-45
D13684	Xl.942	Hypothetical protein LOC100189567	LOC100189567	26	58	84	-18.5129	-1.40448	2.77136e-05
AF343894	Xl.2549	Small muscle protein, X-linked	smpx	13	29	42	-19.5129	-1.40448	0.00540157
CX130632	Xl.76284	Transcribed locus	Unknown	13	29	42	-19.5129	-1.40448	0.00540157
DC021355	Xl.76771	Transcribed locus	Unknown	13	29	42	-19.5129	-1.40448	0.00540157
DC090609	Xl.10293	Transcribed locus	Unknown	13	29	42	-19.5129	-1.40448	0.00540157
BC078625	Xl.26015	Leukocyte receptor cluster (LRC) member 9	leng9	37	83	120	-17.9999	-1.41252	4.04035e-07
DR720831	Xl.85287	Transcribed locus, strongly similar to NP_001081663.1 retinoic acid receptor gamma [Xenopus laevis]	Unknown	78	175	253	-16.9238	-1.41275	6.46011e-14
BQ735397	Xl.80782	Transcribed locus, moderately similar to XP_002937003.1 PREDICTED: beta-taxilin-like [Xenopus (Silurana) tropicalis]	Unknown	147	330	477	-16.0091	-1.41359	9.66806e-25
BX854274	Xl.9307	Transcribed locus	Unknown	96	216	312	-16.6222	-1.41686	6.52961e-17
DC025536	Xl.64492	Transcribed locus, moderately similar to XP_002938405.1 PREDICTED: programmed cell death protein 7-like [Xenopus (Silurana) tropicalis]	Unknown	24	54	78	-18.6222	-1.41686	3.76151e-05
EG573522	Xl.51516	Transcribed locus, moderately similar to XP_002932852.1 PREDICTED: hypothetical protein LOC100486670 [Xenopus (Silurana) tropicalis]	Unknown	16	36	52	-19.2071	-1.41686	0.000802331
DY551494	Xl.55819	Transcribed locus	Unknown	47	106	153	-17.6509	-1.42027	7.13932e-09
CX133681	Xl.82331	Transcribed locus, strongly similar to NP_001085809.1 ribosomal protein S9 [Xenopus laevis]	Unknown	97	219	316	-16.6048	-1.42181	3.8571e-17
BC079689	Xl.10283	FBJ murine osteosarcoma viral oncogene homolog	fos	166	375	541	-15.8292	-1.42265	4.14407e-28
BC077853	Xl.50370	MGC80563 protein	MGC80563	471	1065	1536	-14.324	-1.42399	1.32609e-77
CB564155	Xl.13900	Transcribed locus	Unknown	34	77	111	-18.115	-1.42626	6.30672e-07
AF352029	Xl.779	Eyes absent homolog 1	eya1	15	34	49	-19.2949	-1.42751	0.00140269
AW641316	Xl.71465	Transcribed locus	Unknown	15	34	49	-19.2949	-1.42751	0.00140269
AB024524	Xl.7780	Aldolase B	xaldb	763	1731	2494	-13.6256	-1.42879	1.72983e-125
BC085220	Xl.49152	Hypothetical LOC495518	LOC495518	26	59	85	-18.5006	-1.42914	1.87628e-05
BC073244	Xl.47404	Endothelial PAS domain protein 1	epas1	122	277	399	-16.2699	-1.42994	3.17676e-21
BC075174	Xl.85514	CD247 molecule	cd247-b	11	25	36	-19.7405	-1.43136	0.00763208
BG016809	Xl.9782	Transcribed locus	Unknown	11	25	36	-19.7405	-1.43136	0.00763208
EE323682	Xl.82512	Transcribed locus, moderately similar to NP_001085095.1 tripartite motif-containing 54 [Xenopus laevis]	Unknown	11	25	36	-19.7405	-1.43136	0.00763208
EF079076	Xl.9494	Polymeric immunoglobulin receptor	Unknown	205	466	671	-15.5203	-1.43164	3.58585e-35
BC068662	Xl.16086	3-ketodihydrosphingosine reductase	kdsr	200	457	657	-15.5522	-1.43913	1.34921e-34
CD361035	Xl.1453	Transcribed locus, weakly similar to XP_002942027.1 PREDICTED: hypothetical protein LOC100486548 [Xenopus (Silurana) tropicalis]	Unknown	14	32	46	-19.3884	-1.43958	0.00164149
BC123165	Xl.59837	Transmembrane protein 86A	tmem86a	193	442	635	-15.6019	-1.44238	1.44657e-33
BC128903	Xl.81792	Hypothetical protein LOC733414	LOC733414	55	126	181	-17.4128	-1.44286	1.72187e-10
BC094128	Xl.54044	Zinc finger protein 572	znf572	116	266	382	-16.3355	-1.44424	7.38476e-21
EC277127	Xl.74853	Transcribed locus	Unknown	17	39	56	-19.1057	-1.44488	0.000460005
CA973144	Xl.13359	Transcribed locus, moderately similar to NP_001086622.1 thioredoxin interacting protein [Xenopus laevis]	Unknown	608	1396	2004	-13.9446	-1.44609	3.08137e-103
CB562076	Xl.79738	Transcribed locus	Unknown	189	434	623	-15.6302	-1.44625	2.51324e-33
BC077934	Xl.26217	Cytochrome P450, family 2, subfamily D, polypeptide 6	cyp2d6	50	115	165	-17.5474	-1.44857	7.65012e-10
DQ098656	Xl.17649	Deiodinase, iodothyronine, type 1	dio1	20	46	66	-18.8694	-1.44857	0.000194298
AW766448	Xl.77293	Transcribed locus, strongly similar to NP_001095227.1 keratin, type II cytoskeletal [Xenopus laevis]	Unknown	10	23	33	-19.8694	-1.44857	0.00904119
CF342059	Xl.71304	Transcribed locus	Unknown	10	23	33	-19.8694	-1.44857	0.00904119
BC094165	Xl.75377	Hypothetical protein MGC115301	MGC115301	96	221	317	-16.6057	-1.44988	9.44294e-18
BC054273	Xl.81272	Elongation factor RNA polymerase II-like 3	ell3	13	30	43	-19.4884	-1.45339	0.00365777
NM_001161595	Xl.85723	Transient receptor potential cation channel, subfamily M, member 8	trpm8-b	13	30	43	-19.4884	-1.45339	0.00365777
CD301786	Xl.53357	Transcribed locus, moderately similar to XP_002944689.1 PREDICTED: coiled-coil domain-containing protein 120-like, partial [Xenopus (Silurana) tropicalis]	Unknown	13	30	43	-19.4884	-1.45339	0.00365777
BX849349	Xl.62261	Transcribed locus, strongly similar to NP_001090025.1 chromatin modification-related protein MEAF6 [Xenopus laevis]	Unknown	13	30	43	-19.4884	-1.45339	0.00365777
BC106491	Xl.1998	Epstein-Barr virus induced 3	ebi3	16	37	53	-19.1874	-1.45639	0.000535436
BC122509	Xl.85888	Chromosome 21 open reading frame 33	c21orf33	19	44	63	-18.9384	-1.45844	0.000226882
BC074337	Xl.26371	Guanylate cyclase activator 1A (retina)	guca1a	22	51	73	-18.7262	-1.45993	6.4949e-05
BC153798	Xl.83870	CDNA clone IMAGE:8824291	Unknown	140	325	465	-16.0553	-1.46195	7.96644e-26
DQ097005	Xl.11458	Cgso01 mRNA, complete sequence	Unknown	1605	3726	5331	-12.5362	-1.46199	2.63005e-277
CX130355	Xl.50187	Transcribed locus, moderately similar to NP_001107732.1 arrestin domain containing 4 [Xenopus (Silurana) tropicalis]	Unknown	37	86	123	-17.9743	-1.46375	1.25604e-07
BC129582	Xl.16140	Hypothetical protein LOC100036879	LOC100036879	15	35	50	-19.274	-1.46933	0.000621043
BC099327	Xl.53975	Hypothetical protein MGC116521	MGC116521	18	42	60	-19.011	-1.46933	0.000264279
BC070573	Xl.47043	Ubiquitin protein ligase E3B	ube3b	129	301	430	-16.1697	-1.46933	6.13946e-24
EE323304	Xl.22543	Transcribed locus	Unknown	24	56	80	-18.596	-1.46933	1.69358e-05
BU912484	Xl.53043	Transcribed locus, strongly similar to NP_001107299.1 glioma tumor suppressor candidate region gene 1 [Xenopus (Silurana) tropicalis]	Unknown	15	35	50	-19.274	-1.46933	0.000621043
BC123171	Xl.77256	Keratin 19	krt19	1364	3188	4552	-12.7661	-1.47175	4.78327e-240
BC075176	Xl.50124	Acyl-CoA synthetase medium-chain family member 3	acsm3	142	332	474	-16.0297	-1.47223	1.88048e-26
CD252942	Xl.26042	Transcribed locus	Unknown	65	152	217	-17.157	-1.4725	9.77158e-13
BC072138	Xl.1255	Nuclear receptor subfamily 4, group A, member 1	nr4a1	144	337	481	-16.0088	-1.47362	9.71554e-27
CA787837	Xl.62763	Transcribed locus, strongly similar to NP_001120578.1 t-complex 11-like 2 [Xenopus (Silurana) tropicalis]	Unknown	44	103	147	-17.7191	-1.47401	5.03216e-09
BC130078	Xl.10792	Hypothetical protein LOC100036997	LOC100036997	90	211	301	-16.6856	-1.47618	2.76818e-17
BC060010	Xl.59322	BCL2/adenovirus E1B 19kDa interacting protein 3	bnip3	1365	3202	4567	-12.7624	-1.47701	2.62042e-242
CV119767	Xl.81311	Transcribed locus	Unknown	23	54	77	-18.6529	-1.47826	1.95191e-05
BC041489	Xl.81197	Xenopus laevis, clone IMAGE:4930284, mRNA	Unknown	396	930	1326	-14.5469	-1.47867	1.2508e-71
DC043960	Xl.23143	Transcribed locus	Unknown	20	47	67	-18.8539	-1.4796	0.000130839
BJ636291	Xl.81737	Transcribed locus, weakly similar to XP_429035.2 PREDICTED: similar to RIKEN cDNA 1700029I01 gene, partial [Gallus gallus]	Unknown	14	33	47	-19.3662	-1.48398	0.00108854
AY116304	Xl.34940	Kruppel-like factor 15	klf15	97	229	326	-16.5726	-1.48623	5.27607e-19
BX847176	Xl.10758	Transcribed locus, strongly similar to NP_001091384.1 ubiquitin-like with PHD and ring finger domains 2 [Xenopus laevis]	Unknown	52	123	175	-17.4706	-1.48901	8.02459e-11
BC134815	Xl.75992	Hypothetical protein LOC100049139	LOC100049139	565	1348	1913	-14.0228	-1.50144	2.13269e-105
BF072129	Xl.55149	Transcribed locus	Unknown	23	55	78	-18.6397	-1.50474	1.29671e-05
BQ734516	Xl.57306	Hypothetical protein MGC53945	MGC53945	417	998	1415	-14.4587	-1.50593	5.61529e-79
BG021170	Xl.77672	Transcribed locus, strongly similar to NP_001081042.1 metallothionein [Xenopus laevis]	Unknown	43	103	146	-17.7357	-1.50717	2.59958e-09
AY633666	Xl.55985	Fanconi anemia, complementation group L	fancl	15	36	51	-19.2537	-1.50997	0.000409541
DC023573	Xl.68419	Transcribed locus	Unknown	15	36	51	-19.2537	-1.50997	0.000409541
CD255122	Xl.56303	Transcribed locus	Unknown	10	24	34	-19.8387	-1.50997	0.00598812
BC106580	Xl.3325	Hypothetical protein MGC131350	MGC131350	487	1169	1656	-14.2327	-1.51022	1.42927e-92
BX850978	Xl.54477	Cysteine-rich PDZ-binding protein	cript	319	767	1086	-14.8419	-1.51261	2.08725e-61
BC081243	Xl.48962	Selenocysteine lyase	scly	392	943	1335	-14.5442	-1.51334	3.55066e-75
DC015462	Xl.78539	Transcribed locus	Unknown	56	135	191	-17.35	-1.5164	6.36989e-12
BX854827	Xl.19887	Transcribed locus	Unknown	12	29	41	-19.5706	-1.51996	0.00288725
EB732311	Xl.11393	Transcribed locus	Unknown	43	104	147	-17.7288	-1.52111	1.15826e-09
BJ084256	Xl.72129	Transcribed locus, strongly similar to XP_002940002.1 PREDICTED: alanine--glyoxylate aminotransferase 2, mitochondrial-like [Xenopus (Silurana) tropicalis]	Unknown	145	352	497	-15.9724	-1.52646	3.331e-29
EB475817	Xl.56187	Transcribed locus	Unknown	28	68	96	-18.3447	-1.52705	1.27961e-06
BC094167	Xl.54041	Hypothetical protein LOC733215	LOC733215	130	316	446	-16.129	-1.52835	1.07269e-26
BC084633	Xl.3253	Hypothetical LOC495222	LOC495222	39	95	134	-17.8645	-1.53139	8.69165e-09
BC072245	Xl.1070	Nephroblastoma overexpressed gene	nov	16	39	55	-19.1494	-1.53234	0.000234446
CB563036	Xl.84473	Transcribed locus, moderately similar to NP_001072181.1 aldo-keto reductase family 1, member C3 (3-alpha hydroxysteroid dehydrogenase, type II) [Xenopus (Silurana) tropicalis]	Unknown	36	88	124	-17.9774	-1.53645	2.91019e-08
BP710823	Xl.70736	Transcribed locus	Unknown	18	44	62	-18.9774	-1.53645	0.000117055
BC133200	Xl.75194	Chaperone, ABC1 activity of bc1 complex homolog	cabc1	479	1171	1650	-14.2434	-1.53658	5.70228e-95
BC073587	Xl.61235	HMG-box transcription factor 1	hbp1	299	731	1030	-14.9232	-1.53666	4.37294e-60
CD303248	Xl.80147	Transcribed locus	Unknown	176	431	607	-15.6866	-1.53905	4.44742e-36
AW767097	Xl.78419	Transcribed locus, strongly similar to NP_001079699.1 glycine amidinotransferase, mitochondrial [Xenopus laevis]	Unknown	60	147	207	-17.2388	-1.53972	2.55386e-13
BU905485	Xl.52097	Transcribed locus	Unknown	51	125	176	-17.473	-1.5403	1.82017e-11
CB201137	Xl.79433	Transcribed locus, strongly similar to NP_001159771.1 ribosomal protein L17 [Xenopus laevis]	Unknown	6121	15031	21152	-10.5645	-1.54304	0
BC093541	Xl.53423	Amidohydrolase domain containing 1	amdhd1	24	59	83	-18.5583	-1.54462	4.96802e-06
DC117480	Xl.81983	Transcribed locus, strongly similar to NP_998542.1 40S ribosomal protein S11 [Danio rerio]	Unknown	245	603	848	-15.2058	-1.54632	3.46453e-50
CB206981	Xl.78890	Transcribed locus	Unknown	26	64	90	-18.4419	-1.5465	1.67044e-06
DC054282	Xl.85580	Transcribed locus, strongly similar to NP_033106.1 60S ribosomal protein L26 [Mus musculus]	Unknown	582	1438	2020	-13.9547	-1.55191	5.72841e-118
CB200334	Xl.47797	Dynein, light chain, LC8-type 1	dynll1-a	671	1658	2329	-13.7494	-1.552	8.92811e-136
AW159698	Xl.20722	Transcribed locus, strongly similar to NP_057661.3 ras-related protein Rab-6B [Homo sapiens]	Unknown	23	57	80	-18.6139	-1.55627	5.65621e-06
BC098991	Xl.17957	Caspase 3, apoptosis-related cysteine peptidase	casp3	155	386	541	-15.8578	-1.56327	2.54984e-33
BC123236	Xl.15867	ATPase, H+ transporting, lysosomal 56/58kDa, V1 subunit B1	atp6v1b1	20	50	70	-18.8092	-1.56887	2.56872e-05
BC084607	Xl.58749	Hypothetical LOC495209	LOC495209	46	115	161	-17.6076	-1.56887	1.02608e-10
BC068737	Xl.25071	Rab acceptor 1 (prenylated)	rabac1	16	40	56	-19.1311	-1.56887	0.000153889
EE306490	Xl.50955	Transcribed locus	Unknown	22	55	77	-18.6717	-1.56887	6.41506e-06
BX846951	Xl.73291	Transcribed locus, moderately similar to NP_001089869.1 hypothetical protein LOC734935 [Xenopus laevis]	Unknown	63	158	221	-17.1516	-1.57344	2.28244e-14
DQ080115	Xl.4241	Pregnancy-zone protein	pzp	51	128	179	-17.4559	-1.57451	5.3083e-12
BU900873	Xl.79362	Transcribed locus, moderately similar to XP_002942246.1 PREDICTED: mTERF domain-containing protein 3, mitochondrial-like [Xenopus (Silurana) tropicalis]	Unknown	37	93	130	-17.9178	-1.57664	4.96295e-09
DC029648	Xl.82785	Transcribed locus, moderately similar to XP_002717138.1 PREDICTED: ribosomal protein S2-like [Oryctolagus cuniculus]	Unknown	2453	6175	8628	-11.8658	-1.57883	0
BC099361	Xl.58905	Chromosome 17 open reading frame 67	c17orf67	69	175	244	-17.0122	-1.58963	3.07063e-16
BC070525	Xl.31027	Headcase homolog	heca	119	302	421	-16.2255	-1.59053	4.58168e-27
BJ090082	Xl.16486	Transcribed locus	Unknown	20	51	71	-18.7949	-1.59744	1.69136e-05
CB564638	Xl.72825	Transcribed locus	Unknown	20	51	71	-18.7949	-1.59744	1.69136e-05
[truncated: 216 more rows]

## Sheet: NR1
				Reads
GenBank/EMBL/DDBJ accession number	Unigene Cluster ID	Cluster function (according to Unigene)	Gene name	Transected	Sham	Sum (transected + sham)	log2Conc	log2FC	p-value
BP677240	Xl.58473	Transcribed locus	Unknown	54	0	54	-33.8452	32.3417	1.38778e-17
CB197746	Xl.76977	Transcribed locus, strongly similar to NP_001083380.1 hypothetical protein LOC398894 [Xenopus laevis]	Unknown	42	0	42	-34.0265	31.9791	1.13687e-13
BX852159	Xl.17563	Transcribed locus	Unknown	33	0	33	-34.2005	31.6312	5.82077e-11
AB091339	Xl.5039	Ficolin (collagen/fibrinogen domain containing) 1	fcn1-b	22	0	22	-34.4929	31.0462	2.38419e-07
CX134225	Xl.50279	Transcribed locus	Unknown	15	0	15	-34.7692	30.4937	3.05176e-05
BI312534	Xl.71333	Transcribed locus	Unknown	14	0	14	-34.819	30.3942	6.10352e-05
BJ071361	Xl.79488	Transcribed locus	Unknown	13	0	13	-34.8724	30.2872	0.00012207
CD256567	Xl.71490	Transcribed locus, moderately similar to NP_001085823.1 sciellin [Xenopus laevis]	Unknown	13	0	13	-34.8724	30.2872	0.00012207
DC053759	Xl.69308	Transcribed locus	Unknown	13	0	13	-34.8724	30.2872	0.00012207
EG587310	Xl.77574	Transcribed locus, moderately similar to XP_002935837.1 PREDICTED: carboxylesterase 2-like [Xenopus (Silurana) tropicalis]	Unknown	12	0	12	-34.9302	30.1718	0.000244141
BC082854	Xl.3055	Suppression of tumorigenicity 14 (colon carcinoma)	st14-b	11	0	11	-34.9929	30.0462	0.000488281
L49412	Xl.21626	Collagenase 3	mmp-13	213	3	216	-18.8879	6.3867	1.8546e-68
EB467422	Xl.84495	Transcribed locus, strongly similar to NP_001108277.1 hypothetical protein LOC100137661 [Xenopus laevis]	Unknown	41	1	42	-20.8689	5.5945	2.27374e-13
AB075925	Xl.17389	Olfactomedin 4	olfm4	36	1	37	-20.9628	5.40687	7.27596e-12
BC054233	Xl.81508	Matrix metalloproteinase 1 (interstitial collagenase)	mmp1	113	5	118	-18.9767	4.7352	5.83512e-32
BC099337	Xl.81375	Matrix metallopeptidase 1 (interstitial collagenase)	mmp1	130	7	137	-18.6329	4.45196	8.63641e-35
CO386902	Xl.81868	Transcribed locus	Unknown	17	1	18	-21.504	4.32441	7.62939e-05
EB475137	Xl.79977	Transcribed locus, moderately similar to NP_001080569.1 ATP-dependent RNA helicase DDX42 [Xenopus laevis]	Unknown	16	1	17	-21.5477	4.23695	0.000144958
DC075989	Xl.69603	Transcribed locus, weakly similar to XP_002936656.1 PREDICTED: hypothetical protein LOC100491450 [Xenopus (Silurana) tropicalis]	Unknown	48	3	51	-19.9628	4.23695	3.17968e-13
BC070531	Xl.27125	Hypothetical protein MGC78829	MGC78829	9071	604	9675	-12.355	4.14559	0
DT077484	Xl.59513	Transcribed locus	Unknown	44	3	47	-20.0255	4.11142	4.35563e-12
BC141766	Xl.55631	Hypothetical protein LOC100049771	LOC100049771	874	60	934	-15.7085	4.10155	4.03129e-216
BC056080	Xl.19863	Hypothetical protein MGC69070	MGC69070	79	6	85	-19.1034	3.95577	1.5804e-20
BE191945	Xl.30877	Transcribed locus	Unknown	13	1	14	-21.6975	3.93739	0.000976563
BC128666	Xl.49150	Hypothetical protein LOC100037128	LOC100037128	125	10	135	-18.4039	3.8808	2.41395e-30
BC123188	Xl.25094	Serpin peptidase inhibitor, clade E (nexin, plasminogen activator inhibitor type 1), member 1	serpine1	183	15	198	-17.8364	3.84576	2.11119e-44
BC099366	Xl.81233	Transcribed locus, strongly similar to NP_001085598.1 heat shock protein 90kDa alpha (cytosolic), class A member 1, gene 1 [Xenopus laevis]	Unknown	12	1	13	-21.7552	3.82191	0.00183105
BU906284	Xl.33974	Transcribed locus, moderately similar to NP_001072821.1 THAP domain containing 4 [Xenopus (Silurana) tropicalis]	Unknown	11	1	12	-21.818	3.69638	0.00341797
DC034441	Xl.63662	Transcribed locus	Unknown	11	1	12	-21.818	3.69638	0.00341797
BC082396	Xl.80822	MGC81899 protein	MGC81899	10	1	11	-21.8868	3.55888	0.00634766
BF072027	Xl.77987	Transcribed locus	Unknown	10	1	11	-21.8868	3.55888	0.00634766
CA972119	Xl.10419	Transcribed locus, strongly similar to NP_001106483.1 cytochrome P450, family 2, subfamily R, polypeptide 1 [Xenopus (Silurana) tropicalis]	Unknown	10	1	11	-21.8868	3.55888	0.00634766
CA974036	Xl.19261	Transcribed locus	Unknown	10	1	11	-21.8868	3.55888	0.00634766
EB728783	Xl.56978	Transcribed locus, weakly similar to XP_002940872.1 PREDICTED: TCDD-inducible poly [ADP-ribose] polymerase-like [Xenopus (Silurana) tropicalis]	Unknown	20	2	22	-20.8868	3.55888	6.60419e-05
DC013470	Xl.7384	Transcribed locus	Unknown	10	1	11	-21.8868	3.55888	0.00634766
BC081237	Xl.48961	Zona pellucida-like domain containing 1	zpld1	10	1	11	-21.8868	3.55888	0.00634766
CB562074	Xl.59607	Cicn03 mRNA, complete sequence	Unknown	58	6	64	-19.3263	3.50997	1.41953e-13
BC078115	Xl.80698	Heat shock 70kDa protein	hsp70	1655	175	1830	-14.4758	3.47835	0
BX843675	Xl.19671	Transcribed locus	Unknown	28	3	31	-20.3516	3.45934	2.46335e-07
BC068752	Xl.2213	Suppressor of cytokine signaling 3	socs3	206	23	229	-17.4427	3.39989	4.4196e-45
BC060437	Xl.83161	Hypothetical protein MGC68766	MGC68766	172	20	192	-17.6736	3.34128	4.24008e-37
BF025588	Xl.78041	Transcribed locus, strongly similar to NP_001079576.1 HMG-X protein [Xenopus laevis]	Unknown	17	2	19	-21.004	3.32441	0.000402451
AB458409	Xl.85435	Up regulated post tail amputation-1 protein	urpta-1	17	2	19	-21.004	3.32441	0.000402451
BC054237	Xl.80386	Hypothetical protein LOC398637	LOC398637	25	3	28	-20.4333	3.29584	1.62423e-06
U19618	Xl.5011	Fibrinogen beta chain	fgb	16	2	18	-21.0477	3.23695	0.000728607
BG513196	Xl.75301	Transcribed locus	Unknown	16	2	18	-21.0477	3.23695	0.000728607
BP710151	Xl.30271	Transcribed locus	Unknown	16	2	18	-21.0477	3.23695	0.000728607
CX132821	Xl.9799	Transcribed locus, moderately similar to NP_001120246.1 hypothetical protein LOC100145297 [Xenopus (Silurana) tropicalis]	Unknown	16	2	18	-21.0477	3.23695	0.000728607
EB466294	Xl.56035	Transcribed locus, weakly similar to NP_780335.1 zinc finger, CCHC domain containing 3 [Mus musculus]	Unknown	16	2	18	-21.0477	3.23695	0.000728607
BG552291	Xl.11361	Transcribed locus	Unknown	23	3	26	-20.4935	3.17555	1.04904e-05
BU901749	Xl.77680	Hypothetical protein LOC100037078	LOC100037078	22	3	25	-20.5255	3.11142	1.94311e-05
DC060163	Xl.83330	Transcribed locus, strongly similar to NP_001091434.1 hypothetical protein LOC100049136 [Xenopus laevis]	Unknown	29	4	33	-20.1187	3.09493	7.66013e-07
EC275454	Xl.56778	Transcribed locus	Unknown	36	5	41	-19.8018	3.08495	5.65315e-08
BC085217	Xl.25846	Ficolin-2	fcn2-A	14	2	16	-21.144	3.0443	0.00234985
BC108855	Xl.85836	Hypothetical protein LOC443703	LOC443703	105	15	120	-18.2372	3.0443	1.67337e-21
EB645231	Xl.56047	Transcribed locus	Unknown	14	2	16	-21.144	3.0443	0.00234985
CK799862	Xl.3261	Transcribed locus, weakly similar to NP_001081854.1 methyl CpG binding protein 2 (Rett syndrome) [Xenopus laevis]	Unknown	75	11	86	-18.7036	3.00634	2.30631e-15
BX849272	Xl.18201	Transcribed locus	Unknown	27	4	31	-20.1703	2.99184	2.55601e-06
BC068675	Xl.23897	Cornifelin	cnfn-a	66	10	76	-18.8646	2.95941	1.7449e-13
BC141762	Xl.76207	Hypothetical protein LOC100049768	LOC100049768	46	7	53	-19.3823	2.95316	1.82283e-09
BC081119	Xl.25655	Chromosome 3 open reading frame 57	c3orf57	13	2	15	-21.1975	2.93739	0.00418091
DC113548	Xl.75967	CDC28 protein kinase regulatory subunit 2	cks2	13	2	15	-21.1975	2.93739	0.00418091
EF127993	Xl.68930	Endothelin 1	edn1	13	2	15	-21.1975	2.93739	0.00418091
BC129559	Xl.18253	Hypothetical protein LOC100037177	LOC100037177	247	38	285	-16.9496	2.93739	2.56725e-46
BC129669	Xl.82411	Hypothetical protein LOC100037204	LOC100037204	26	4	30	-20.1975	2.93739	4.64916e-06
BG811712	Xl.17829	Transcribed locus	Unknown	13	2	15	-21.1975	2.93739	0.00418091
BI315409	Xl.18400	Transcribed locus	Unknown	13	2	15	-21.1975	2.93739	0.00418091
BU901032	Xl.14572	Transcribed locus, strongly similar to XP_002941767.1 PREDICTED: hypothetical protein LOC100487322 [Xenopus (Silurana) tropicalis]	Unknown	13	2	15	-21.1975	2.93739	0.00418091
CB565555	Xl.58816	Transcribed locus	Unknown	19	3	22	-20.6313	2.89991	0.000121117
CD253429	Xl.84384	Transcribed locus	Unknown	38	6	44	-19.6313	2.89991	7.87838e-08
CF270683	Xl.52743	Transcribed locus	Unknown	19	3	22	-20.6313	2.89991	0.000121117
CB756418	Xl.74103	Transcribed locus	Unknown	25	4	29	-20.2258	2.8808	8.43033e-06
U07803	Xl.969	Deoxynucleotidyltransferase, terminal	dntt	12	2	14	-21.2552	2.82191	0.00738525
BQ733563	Xl.83926	Transcribed locus, strongly similar to NP_001079860.1 regulator of calcineurin 1 [Xenopus laevis]	Unknown	18	3	21	-20.6703	2.82191	0.000855446
BJ643221	Xl.20090	Transcribed locus	Unknown	12	2	14	-21.2552	2.82191	0.00738525
BP692999	Xl.50544	Transcribed locus	Unknown	12	2	14	-21.2552	2.82191	0.00738525
DC085768	Xl.81981	Transcribed locus	Unknown	12	2	14	-21.2552	2.82191	0.00738525
DC135308	Xl.47958	Transcribed locus	Unknown	12	2	14	-21.2552	2.82191	0.00738525
BC077555	Xl.17704	Dual oxidase maturation factor 1	duoxa1	97	17	114	-18.204	2.7494	6.3842e-18
BC159344	Xl.78544	Hypothetical protein LOC100037100	LOC100037100	28	5	33	-19.9831	2.72238	6.16489e-06
BQ735034	Xl.80778	Transcribed locus	Unknown	54	10	64	-19.0093	2.66991	3.16324e-10
BC133240	Xl.15888	Leucine rich repeat containing 34	lrrc34	16	3	19	-20.7552	2.65199	0.00257683
BC096425	Xl.26302	Hypothetical protein MGC115325	MGC115325	16	3	19	-20.7552	2.65199	0.00257683
CD329841	Xl.81480	Transcribed locus, weakly similar to XP_002936919.1 PREDICTED: lysosome-associated membrane glycoprotein 3-like [Xenopus (Silurana) tropicalis]	Unknown	16	3	19	-20.7552	2.65199	0.00257683
BC082371	Xl.806	Histone cluster 1, H1t	hist1h1t	88	17	105	-18.2743	2.60892	1.00769e-15
BC123163	Xl.59868	Major histocompatibility complex, class I-related	mr1	98	19	117	-18.1164	2.60373	5.49844e-17
BC123200	Xl.54285	Hypothetical protein MGC154434	MGC154434	72	14	86	-18.5591	2.59952	9.03748e-13
BC093541	Xl.53423	Amidohydrolase domain containing 1	amdhd1	41	8	49	-19.3689	2.5945	1.21153e-07
AF055576	Xl.19979	Bone gamma-carboxyglutamate (gla) protein	bglap	15	3	18	-20.8018	2.55888	0.00442505
BG022314	Xl.70966	Transcribed locus	Unknown	15	3	18	-20.8018	2.55888	0.00442505
CB180278	Xl.20699	Transcribed locus	Unknown	15	3	18	-20.8018	2.55888	0.00442505
EB731429	Xl.1040	Transcribed locus	Unknown	20	4	24	-20.3868	2.55888	0.000277162
BC084632	Xl.49132	Hypothetical LOC495221	LOC495221	82	17	99	-18.3252	2.50704	1.6534e-13
BC073334	Xl.170	Growth factor Livertine	LOC397993	86	18	104	-18.2496	2.49329	1.10519e-14
AB061238	Xl.19178	35 kDa serum lectin	sln35-A	19	4	23	-20.4238	2.48488	0.000488281
BX851826	Xl.2496	Natriuretic peptide precursor B	nppb	14	3	17	-20.8516	2.45934	0.00753784
BC123300	Xl.3855	Receptor accessory protein 6	reep6	14	3	17	-20.8516	2.45934	0.00753784
BC041211	Xl.4236	Serpin peptidase inhibitor, clade C (antithrombin), member 1	serpinc1	14	3	17	-20.8516	2.45934	0.00753784
BU906591	Xl.85508	Transcribed locus, strongly similar to NP_524352.1 histone H4 replacement, isoform C [Drosophila melanogaster]	Unknown	14	3	17	-20.8516	2.45934	0.00753784
CB563784	Xl.74078	Transcribed locus	Unknown	14	3	17	-20.8516	2.45934	0.00753784
CF270416	Xl.73836	Transcribed locus, moderately similar to XP_002934549.1 PREDICTED: interleukin-18 receptor accessory protein-like [Xenopus (Silurana) tropicalis]	Unknown	14	3	17	-20.8516	2.45934	0.00753784
BJ643970	Xl.59259	Transcribed locus	Unknown	14	3	17	-20.8516	2.45934	0.00753784
BP678569	Xl.16565	Transcribed locus, strongly similar to XP_002936501.1 PREDICTED: para-hydroxybenzoate--polyprenyltransferase, mitochondrial-like [Xenopus (Silurana) tropicalis]	Unknown	14	3	17	-20.8516	2.45934	0.00753784
DT055300	Xl.54348	Transcribed locus, weakly similar to XP_002934099.1 PREDICTED: hypothetical protein LOC100498201 [Xenopus (Silurana) tropicalis]	Unknown	51	11	62	-18.9818	2.44994	6.10828e-09
CF282896	Xl.19793	Transcribed locus	Unknown	78	17	95	-18.3613	2.43489	1.39882e-12
CB205882	Xl.2130	Transcribed locus	Unknown	32	7	39	-19.644	2.42959	8.36458e-06
EG567139	Xl.72061	Transcribed locus	Unknown	36	8	44	-19.4628	2.40687	3.12131e-06
DC083387	Xl.53162	Transcribed locus	Unknown	27	6	33	-19.8778	2.40687	3.85582e-05
BC060330	Xl.34462	Coagulation factor 10	f10	49	11	60	-19.0107	2.39223	1.8028e-08
BC080002	Xl.48702	Activating transcription factor 3	atf3	132	30	162	-17.5721	2.37445	2.56496e-20
BC084414	Xl.21139	Betaine--homocysteine S-methyltransferase	bhmt	154	35	189	-17.3497	2.37445	1.48128e-23
CK797441	Xl.79599	Transcribed locus, strongly similar to NP_001088446.1 mitochondrial ribosomal protein S33 [Xenopus laevis]	Unknown	22	5	27	-20.157	2.37445	0.000310749
BC048223	Xl.2759	Endothelin receptor B subtype 2	ednrb2	79	18	97	-18.3109	2.3708	8.22285e-13
BC060435	Xl.1849	Hypothetical protein MGC68771	MGC68771	383	90	473	-16.0112	2.3263	5.71292e-55
BQ386777	Xl.20169	Transcribed locus	Unknown	17	4	21	-20.504	2.32441	0.00148964
CV073960	Xl.75392	Transcribed locus	Unknown	17	4	21	-20.504	2.32441	0.00148964
BU914010	Xl.71775	Transcribed locus, strongly similar to XP_002933781.1 PREDICTED: homeobox protein SIX4-like [Xenopus (Silurana) tropicalis]	Unknown	21	5	26	-20.1906	2.30734	0.000533521
CA790926	Xl.54773	Transcribed locus	Unknown	21	5	26	-20.1906	2.30734	0.000533521
CB941334	Xl.56118	Transcribed locus	Unknown	21	5	26	-20.1906	2.30734	0.000533521
CB209519	Xl.58884	Transcribed locus	Unknown	25	6	31	-19.9333	2.29584	0.000113074
U37374	Xl.349	Fos-related antigen-2	gene 7	93	23	116	-18.0164	2.25255	9.20254e-14
BC070646	Xl.30916	DNA-damage regulated autophagy modulator 1	dram1	28	7	35	-19.7404	2.23695	6.96017e-05
BC097721	Xl.77381	Reactive oxygen species modulator 1	romo1	32	8	40	-19.5477	2.23695	2.53208e-05
CB207475	Xl.85137	Transcribed locus, moderately similar to XP_858063.1 PREDICTED: similar to Filamin C (Gamma-filamin) (Filamin 2) (FLN-C) (Actin-binding like protein) (ABP-L) (ABP-280-like protein) isoform 6 [Canis familiaris]	Unknown	20	5	25	-20.2258	2.23695	0.000910521
BJ640850	Xl.32732	Transcribed locus	Unknown	20	5	25	-20.2258	2.23695	0.000910521
DC070045	Xl.29682	Transcribed locus	Unknown	64	16	80	-18.5477	2.23695	1.13493e-09
DC090653	Xl.70020	Transcribed locus	Unknown	16	4	20	-20.5477	2.23695	0.00257683
CA971625	Xl.52785	Hypothetical protein LOC733274	LOC733274	59	15	74	-18.653	2.2127	5.04492e-09
CB208454	Xl.11967	Secreted LY6/PLAUR domain containing 1-like	slurp1l	39	10	49	-19.2441	2.20042	3.38883e-06
EG565951	Xl.56518	Transcribed locus, moderately similar to NP_001123738.1 nuclear factor of kappa light polypeptide gene enhancer in B-cells inhibitor, zeta [Xenopus (Silurana) tropicalis]	Unknown	144	37	181	-17.358	2.19742	4.00994e-20
CK800608	Xl.22771	Transcribed locus	Unknown	31	8	39	-19.5706	2.19114	4.2277e-05
BC141768	Xl.55630	Hypothetical protein LOC100049773	LOC100049773	104	27	131	-17.8201	2.1825	5.03672e-15
BP706106	Xl.14791	Transcribed locus	Unknown	23	6	29	-19.9935	2.17555	0.000324914
CB207407	Xl.42256	Split hand/foot malformation (ectrodactyly) type 1	shfm1	42	11	53	-19.1218	2.16983	2.05726e-06
BG016621	Xl.77536	Transcribed locus	Unknown	19	5	24	-20.2628	2.16295	0.00154388
BU900959	Xl.21080	Transcribed locus, strongly similar to XP_002931922.1 PREDICTED: tRNA pseudouridine synthase A [Xenopus (Silurana) tropicalis]	Unknown	19	5	24	-20.2628	2.16295	0.00154388
CD255122	Xl.56303	Transcribed locus	Unknown	19	5	24	-20.2628	2.16295	0.00154388
EG581953	Xl.18192	Transcribed locus, weakly similar to XP_002942115.1 PREDICTED: hypothetical protein LOC100496035 [Xenopus (Silurana) tropicalis]	Unknown	19	5	24	-20.2628	2.16295	0.00154388
DC061883	Xl.85198	Transcribed locus, strongly similar to NP_775369.1 60S ribosomal protein L36a [Danio rerio]	Unknown	19	5	24	-20.2628	2.16295	0.00154388
BC054214	Xl.26512	Suppressor of cytokine signaling 3	socs3	204	54	258	-16.8341	2.15449	2.77621e-27
CD256769	Xl.66919	Transcribed locus	Unknown	417	111	528	-15.7986	2.14644	5.07028e-54
U10954	Xl.21465	Deleted in colorectal cancer tumor suppressor	dccb-A	15	4	19	-20.5943	2.14384	0.00442505
AJ635202	Xl.45565	Hypothetical protein MGC81231	MGC81231	30	8	38	-19.5943	2.14384	7.02548e-05
BG021721	Xl.55240	Transcribed locus	Unknown	15	4	19	-20.5943	2.14384	0.00442505
BJ079442	Xl.18748	Transcribed locus, moderately similar to NP_001091362.1 hypothetical protein LOC100037204 [Xenopus laevis]	Unknown	30	8	38	-19.5943	2.14384	7.02548e-05
BJ070460	Xl.41853	Transcribed locus	Unknown	15	4	19	-20.5943	2.14384	0.00442505
DT056584	Xl.82402	Transcribed locus	Unknown	30	8	38	-19.5943	2.14384	7.02548e-05
DC030233	Xl.84577	Transcribed locus, moderately similar to NP_001080068.1 heat shock 70kDa protein 1-like [Xenopus laevis]	Unknown	15	4	19	-20.5943	2.14384	0.00442505
BC053784	Xl.5798	Fructose-1,6-bisphosphatase 1	fbp1	74	20	94	-18.282	2.12447	9.94151e-11
BC084896	Xl.49153	Hypothetical LOC495410	LOC495410	37	10	47	-19.282	2.12447	1.52218e-05
CK805269	Xl.26093	Ferritin light chain, oocyte isoform	MGC68606	553	150	703	-15.3777	2.11927	3.73844e-70
BC061936	Xl.9559	Hypothetical protein MGC68754	MGC68754	22	6	28	-20.0255	2.11142	0.000912234
BJ640393	Xl.74505	Transcribed locus	Unknown	22	6	28	-20.0255	2.11142	0.000912234
BJ640471	Xl.67146	Transcribed locus	Unknown	22	6	28	-20.0255	2.11142	0.000912234
BC077809	Xl.78035	Prostaglandin-endoperoxide synthase 2 (prostaglandin G/H synthase and cyclooxygenase)	ptgs2	29	8	37	-19.6187	2.09493	0.000116167
AB211545	Xl.68431	Hairy and enhancer of split 5, gene 2	hes5.2-b	76	21	97	-18.2276	2.09256	1.0115e-10
CB561346	Xl.55649	Transcribed locus	Unknown	47	13	60	-18.9202	2.0911	4.58883e-07
D13688	Xl.943	Major histocompatibility complex, class II, DR beta 1	hla-drb1	144	40	184	-17.3018	2.08495	5.23891e-19
BC128939	Xl.56491	Hypothetical protein LOC100036815	LOC100036815	18	5	23	-20.3018	2.08495	0.00259948
CB942903	Xl.28895	Microsomal glutathione S-transferase 1	mgst1	18	5	23	-20.3018	2.08495	0.00259948
AW158298	Xl.8452	Transcribed locus	Unknown	18	5	23	-20.3018	2.08495	0.00259948
EC277133	Xl.57107	Transcribed locus	Unknown	72	20	92	-18.3018	2.08495	2.70464e-10
EE317747	Xl.19821	Transcribed locus	Unknown	36	10	46	-19.3018	2.08495	2.4904e-05
BC130182	Xl.85611	Hypothetical protein LOC100462907	LOC100462907	25	7	32	-19.8221	2.07345	0.000324063
BC084238	Xl.700	Myeloid differentiation primary response gene (88)	myd88-a	121	34	155	-17.5446	2.06835	7.91764e-16
BC073467	Xl.29484	MGC80982 protein	MGC80982	435	123	558	-15.694	2.05931	6.13433e-54
BC073557	Xl.15592	Lipin 3	lpin3	21	6	27	-20.0591	2.0443	0.00151372
BC070784	Xl.33005	Spindle assembly 6 homolog	sass6	49	14	63	-18.8367	2.0443	4.56661e-07
BC084667	Xl.49577	Transmembrane protein 82	tmem82	21	6	27	-20.0591	2.0443	0.00151372
BF024977	Xl.10424	Transcribed locus	Unknown	14	4	18	-20.644	2.0443	0.00753784
BU912372	Xl.6188	Transcribed locus, weakly similar to XP_002942165.1 PREDICTED: zinc finger protein 27-like [Xenopus (Silurana) tropicalis]	Unknown	14	4	18	-20.644	2.0443	0.00753784
CB559133	Xl.80152	Transcribed locus, moderately similar to XP_002937154.1 PREDICTED: monocarboxylate transporter 9-like [Xenopus (Silurana) tropicalis]	Unknown	21	6	27	-20.0591	2.0443	0.00151372
CB756463	Xl.81329	Transcribed locus	Unknown	35	10	45	-19.3221	2.0443	4.05604e-05
BP734584	Xl.79651	Transcribed locus	Unknown	14	4	18	-20.644	2.0443	0.00753784
CX134317	Xl.71885	Transcribed locus	Unknown	14	4	18	-20.644	2.0443	0.00753784
EB469575	Xl.56543	Transcribed locus, weakly similar to XP_002938988.1 PREDICTED: hypothetical protein LOC100488729 [Xenopus (Silurana) tropicalis]	Unknown	21	6	27	-20.0591	2.0443	0.00151372
EB734633	Xl.77426	Transcribed locus	Unknown	14	4	18	-20.644	2.0443	0.00753784
BC068619	Xl.1122	Retinol binding protein 4, plasma	rbp4	73	21	94	-18.2567	2.03446	4.44694e-10
BC106370	Xl.50468	Family with sequence similarity 86, member A	fam86a	58	17	75	-18.575	2.00747	6.08325e-08
BC087362	Xl.68312	Hypothetical LOC496147	LOC496147	51	15	66	-18.7581	2.00248	4.46583e-07
BM261519	Xl.17178	Transcribed locus	Unknown	17	5	22	-20.343	2.00248	0.00434351
BJ083320	Xl.18789	Transcribed locus	Unknown	17	5	22	-20.343	2.00248	0.00434351
DC022266	Xl.68449	Transcribed locus, moderately similar to NP_001081966.1 C-terminal-binding protein 2 [Xenopus laevis]	Unknown	34	10	44	-19.343	2.00248	6.57466e-05
BC155928	Xl.44943	Hypothetical protein LOC100127315	LOC100127315	27	8	35	-19.6703	1.99184	0.000312551
BC157447	Xl.28453	DNA-damage-inducible transcript 3	ddit3	376	112	488	-15.8668	1.98418	1.6269e-44
AY429516	Xl.17529	ATP-binding cassette, sub-family A (ABC1), member 4	abca4	140	42	182	-17.2869	1.97391	3.94541e-17
AW641316	Xl.71465	Transcribed locus	Unknown	30	9	39	-19.5093	1.97391	0.000182166
CB565543	Xl.24091	Transcribed locus	Unknown	30	9	39	-19.5093	1.97391	0.000182166
DQ096896	Xl.16330	Cnso01 mRNA, complete sequence	Unknown	20	6	26	-20.0943	1.97391	0.00249392
DQ831006	Xl.75112	Dystrophin isoform Dp140 mRNA, 5' UTR	Unknown	20	6	26	-20.0943	1.97391	0.00249392
BC074140	Xl.17188	Neutrophil cytosolic factor 2	ncf2	46	14	60	-18.8823	1.95316	1.96988e-06
CB592156	Xl.26415	Testis, prostate and placenta expressed	tepp	23	7	30	-19.8823	1.95316	0.00087791
BC049174	Xl.14757	Solute carrier family 2 (facilitated glucose transporter), member 3	slc2a3	85	26	111	-17.9928	1.9459	9.29097e-11
AY204551	Xl.34614	Transporter associated with antigen processing 1b	tap1b	85	26	111	-17.9928	1.9459	9.29097e-11
BC044682	Xl.6292	Uncoupling protein 2 (mitochondrial, proton carrier)	ucp2	2311	710	3021	-13.2247	1.93957	2.67925e-257
BC097556	Xl.51810	B-cell translocation gene 5	btg5	91	28	119	-17.8901	1.93739	3.32369e-11
EB474848	Xl.56517	Transcribed locus, weakly similar to XP_002942114.1 PREDICTED: hypothetical protein LOC100495880 [Xenopus (Silurana) tropicalis]	Unknown	29	9	38	-19.5338	1.925	0.000294077
BC129680	Xl.72557	Serine dehydratase	sds	510	159	669	-15.3941	1.91842	4.53883e-57
BC160733	Xl.56824	Hypothetical protein LOC100158303	LOC100158303	295	92	387	-16.1837	1.91796	1.11959e-33
BC045046	Xl.73870	Hypothetical protein MGC53258	MGC53258	16	5	21	-20.3868	1.91502	0.00719738
U41824	Xl.353	Matrix metallopeptidase 13 (collagenase 3)	mmp13	16	5	21	-20.3868	1.91502	0.00719738
BI478085	Xl.19042	Transcribed locus	Unknown	16	5	21	-20.3868	1.91502	0.00719738
BX851986	Xl.35828	Transcribed locus	Unknown	16	5	21	-20.3868	1.91502	0.00719738
CD329466	Xl.77196	Transcribed locus	Unknown	35	11	46	-19.2534	1.9068	9.84888e-05
CK797194	Xl.13305	Transcribed locus, weakly similar to XP_001521810.1 PREDICTED: hypothetical protein [Ornithorhynchus anatinus]	Unknown	35	11	46	-19.2534	1.9068	9.84888e-05
BC080991	Xl.4223	Ornithine decarboxylase 1	odc1	1522	480	2002	-13.8084	1.90181	1.26407e-165
CA981026	Xl.16694	Transcribed locus	Unknown	19	6	25	-20.1313	1.89991	0.00407732
EG575954	Xl.78624	Transcribed locus	Unknown	19	6	25	-20.1313	1.89991	0.00407732
EG576784	Xl.25043	Transcribed locus	Unknown	19	6	25	-20.1313	1.89991	0.00407732
BC060014	Xl.67676	BRCA1 interacting protein C-terminal helicase 1	brip1	22	7	29	-19.9143	1.88903	0.0023157
BC080388	Xl.51394	Elastin microfibril interfacer 2	emilin2	138	44	182	-17.2637	1.88604	6.002e-16
BU901727	Xl.6665	Transcribed locus	Unknown	28	9	37	-19.5591	1.87438	0.000471987
AW642869	Xl.78358	Transcribed locus	Unknown	65	21	86	-18.3404	1.867	3.32162e-08
BJ081008	Xl.63226	Transcribed locus	Unknown	65	21	86	-18.3404	1.867	3.32162e-08
BE026574	Xl.10980	Transcribed locus	Unknown	34	11	45	-19.2743	1.86498	0.000156417
AB435389	Xl.85037	12-RF amide peptide	12-rfa	21	7	28	-19.9479	1.82191	0.00371917
BC073464	Xl.7330	Coenzyme Q10 homolog B	coq10b	96	32	128	-17.7552	1.82191	4.42537e-11
EF570139	Xl.76211	Potassium inwardly-rectifying channel, subfamily J, member 2	kcnj2	24	8	32	-19.7552	1.82191	0.00131873
BC084257	Xl.3615	Hypothetical LOC495090	LOC495090	18	6	24	-20.1703	1.82191	0.00661075
NM_001172214	Xl.85736	SRY (sex determining region Y)-box 14	sox14	27	9	36	-19.5853	1.82191	0.000752897
BF612990	Xl.3438	Transcribed locus	Unknown	18	6	24	-20.1703	1.82191	0.00661075
BJ092403	Xl.12642	Transcribed locus	Unknown	36	12	48	-19.1703	1.82191	0.000141971
BU913186	Xl.80951	Transcribed locus, strongly similar to XP_002935184.1 PREDICTED: arginyl aminopeptidase-like 1 [Xenopus (Silurana) tropicalis]	Unknown	27	9	36	-19.5853	1.82191	0.000752897
BJ643318	Xl.25885	Transcribed locus, weakly similar to NP_001089539.1 myeloid zinc finger 1 [Xenopus laevis]	Unknown	18	6	24	-20.1703	1.82191	0.00661075
BP712811	Xl.81921	Transcribed locus	Unknown	18	6	24	-20.1703	1.82191	0.00661075
BP677676	Xl.48557	Transcribed locus	Unknown	30	10	40	-19.4333	1.82191	0.000430857
DT068432	Xl.75329	Transcribed locus, strongly similar to NP_001121231.1 hypothetical protein LOC100158303 [Xenopus laevis]	Unknown	96	32	128	-17.7552	1.82191	4.42537e-11
EB464093	Xl.77656	Transcribed locus	Unknown	18	6	24	-20.1703	1.82191	0.00661075
EB472842	Xl.81659	Transcribed locus	Unknown	21	7	28	-19.9479	1.82191	0.00371917
EE302848	Xl.55386	Transcribed locus, weakly similar to XP_002719233.1 PREDICTED: mitogen-activated protein kinase kinase kinase 14 [Oryctolagus cuniculus]	Unknown	27	9	36	-19.5853	1.82191	0.000752897
DC008167	Xl.58298	Transcribed locus, moderately similar to XP_002939762.1 PREDICTED: hypothetical protein LOC100487113 [Xenopus (Silurana) tropicalis]	Unknown	21	7	28	-19.9479	1.82191	0.00371917
BC084625	Xl.24521	CDNA clone IMAGE:4031167	Unknown	87	30	117	-17.8728	1.773	1.11305e-09
BQ731617	Xl.11931	Transcribed locus	Unknown	23	8	31	-19.7859	1.76051	0.0021024
BC099326	Xl.586	Hairy and enhancer of split 5, gene 2	hes5.2-a	342	119	461	-15.8914	1.75998	1.07647e-34
BC073542	Xl.47430	MGC82812 protein	MGC82812	40	14	54	-18.9831	1.75152	3.30538e-05
BC077562	Xl.14893	MYC induced nuclear antigen	mina	54	19	73	-18.5463	1.74391	2.18233e-06
AW634527	Xl.71602	Transcribed locus	Unknown	34	12	46	-19.2115	1.73945	0.000346001
DC055433	Xl.29627	Transcribed locus	Unknown	31	11	42	-19.3409	1.73171	0.000606107
CD256845	Xl.85610	Transcribed locus, strongly similar to NP_001108243.1 major histocompatibility complex, class II, DR beta 1 [Xenopus laevis]	Unknown	56	20	76	-18.4831	1.72238	1.97302e-06
BC084360	Xl.68784	CD53 molecule	cd53	39	14	53	-19.0013	1.715	5.20945e-05
BC072153	Xl.47110	Insulin-like growth factor 2 (somatomedin A)	igf2-b	78	28	106	-18.0013	1.715	1.88293e-08
DC012936	Xl.3636	Transcribed locus, moderately similar to NP_001104620.2 ribosome biogenesis protein BMS1 homolog [Danio rerio]	Unknown	50	18	68	-18.6408	1.71088	9.09506e-06
DC129592	Xl.69785	Transcribed locus	Unknown	22	8	30	-19.818	1.69638	0.00332689
HM046938	Xl.85809	Clone XLTCH127 G-protein coupled receptor 84 (GPR84)	Unknown	55	20	75	-18.4961	1.69638	3.05506e-06
BC071021	Xl.30458	Hypothetical protein MGC82209	MGC82209	228	83	311	-16.4438	1.6948	2.38298e-22
AF246463	Xl.21544	P75 neurotrophin receptor b	p75ntrb-A	30	11	41	-19.3646	1.68441	0.000940674
BC088906	Xl.2084	Uridine phosphorylase 2	upp2	60	22	82	-18.3646	1.68441	1.58493e-06
CA973350	Xl.57575	Transcribed locus	Unknown	49	18	67	-18.6554	1.68173	1.40742e-05
BG018935	Xl.8737	Transcribed locus	Unknown	19	7	26	-20.0201	1.67752	0.00935531
BQ736879	Xl.84738	Transcribed locus, weakly similar to XP_002933598.1 PREDICTED: hypothetical protein LOC100497576 [Xenopus (Silurana) tropicalis]	Unknown	19	7	26	-20.0201	1.67752	0.00935531
CK796508	Xl.54575	Transcribed locus, moderately similar to NP_001081925.1 FRL2 protein [Xenopus laevis]	Unknown	19	7	26	-20.0201	1.67752	0.00935531
DT063191	Xl.54333	Transcribed locus	Unknown	19	7	26	-20.0201	1.67752	0.00935531
CB560965	Xl.84752	Transcribed locus, moderately similar to XP_002941454.1 PREDICTED: sphingomyelin phosphodiesterase 3-like [Xenopus (Silurana) tropicalis]	Unknown	27	10	37	-19.5093	1.66991	0.00165805
CB564402	Xl.76396	Transcribed locus, moderately similar to NP_998323.1 tropomyosin alpha-4 chain isoform 2 [Danio rerio]	Unknown	27	10	37	-19.5093	1.66991	0.00165805
BC128676	Xl.25126	Matrix metalloproteinase-9TH	mmp-9th	32	12	44	-19.2552	1.65199	0.000824082
BC141767	Xl.56950	SAM and SH3 domain containing 3	sash3	24	9	33	-19.6703	1.65199	0.00293506
DC017221	Xl.76451	Transcribed locus, moderately similar to XP_002940500.1 PREDICTED: piggyBac transposable element-derived protein 4-like [Xenopus (Silurana) tropicalis]	Unknown	24	9	33	-19.6703	1.65199	0.00293506
BC055989	Xl.1318	Beta-site APP-cleaving enzyme 2	bace2	77	29	106	-17.9853	1.64575	6.1413e-08
BC054993	Xl.6874	Keratin 18	krt18-b	666	251	917	-14.8723	1.64478	3.60761e-60
EE328684	Xl.55653	Transcribed locus, moderately similar to XP_002934670.1 PREDICTED: hypothetical protein LOC100490816 [Xenopus (Silurana) tropicalis]	Unknown	37	14	51	-19.0393	1.63905	0.000127539
BC076848	Xl.2695	Plakophilin 3	pkp3	21	8	29	-19.8516	1.62927	0.00813006
BJ081514	Xl.79200	Transcribed locus	Unknown	21	8	29	-19.8516	1.62927	0.00813006
BQ384809	Xl.19325	Transcribed locus, strongly similar to XP_002940397.1 PREDICTED: neuropeptide FF receptor 2-like [Xenopus (Silurana) tropicalis]	Unknown	21	8	29	-19.8516	1.62927	0.00813006
BX851027	Xl.80527	Transcribed locus, weakly similar to NP_001089338.1 hypothetical protein LOC734388 [Xenopus laevis]	Unknown	42	16	58	-18.8516	1.62927	6.53063e-05
BC129695	Xl.1405	Hypothetical protein LOC100036942	LOC100036942	1228	469	1697	-13.98	1.6256	1.43921e-107
BP688728	Xl.53478	Transcribed locus, weakly similar to XP_002944988.1 PREDICTED: zinc finger protein 300-like, partial [Xenopus (Silurana) tropicalis]	Unknown	34	13	47	-19.1538	1.62397	0.00071727
EB731370	Xl.56862	Transcribed locus	Unknown	34	13	47	-19.1538	1.62397	0.00071727
BC088965	Xl.13137	Potassium channel, subfamily K, member 5	kcnk5	65	25	90	-18.2146	1.61546	8.1872e-07
BC092033	Xl.6776	Hypothetical protein MGC85015	MGC85015	26	10	36	-19.5365	1.61546	0.00256321
BG513721	Xl.23691	Transcribed locus	Unknown	39	15	54	-18.9516	1.61546	0.000113611
BQ733642	Xl.9924	Transcribed locus	Unknown	39	15	54	-18.9516	1.61546	0.000113611
CD519940	Xl.48020	Transcribed locus	Unknown	26	10	36	-19.5365	1.61546	0.00256321
EB474627	Xl.13807	Transcribed locus	Unknown	26	10	36	-19.5365	1.61546	0.00256321
EG575062	Xl.80726	Transcribed locus, moderately similar to XP_002940617.1 PREDICTED: hypothetical protein LOC100488852 [Xenopus (Silurana) tropicalis]	Unknown	26	10	36	-19.5365	1.61546	0.00256321
DC024606	Xl.80635	Transcribed locus	Unknown	26	10	36	-19.5365	1.61546	0.00256321
BC073470	Xl.47270	Glutamate-ammonia ligase	glul-b	584	225	809	-15.0459	1.61299	1.78891e-51
BC125985	Xl.52744	Jun B proto-oncogene	junb	1198	465	1663	-14.004	1.60227	4.78218e-103
CA981145	Xl.8029	Transcribed locus, moderately similar to XP_002942677.1 PREDICTED: hypothetical protein LOC100496442 [Xenopus (Silurana) tropicalis]	Unknown	41	16	57	-18.8689	1.5945	0.000100497
CB196987	Xl.58289	CDNA clone IMAGE:6871841	Unknown	23	9	32	-19.701	1.59059	0.00455138
DC127768	Xl.68869	Transcribed locus, moderately similar to XP_002940819.1 PREDICTED: hypothetical protein LOC100135124 [Xenopus (Silurana) tropicalis]	Unknown	23	9	32	-19.701	1.59059	0.00455138
BC072216	Xl.16457	Jun B proto-oncogene	junb	1717	679	2396	-13.4713	1.57535	2.66135e-143
BC167488	Xl.4415	Hypothetical LOC495461	LOC495461	283	112	395	-16.0717	1.57425	1.1454e-24
AF100165	Xl.425	Serine/threonine kinase 10	stk10	48	19	67	-18.6313	1.57398	4.45345e-05
BC046257	Xl.554	Calponin 1, basic, smooth muscle	cnn1	1018	405	1423	-14.2211	1.56669	8.77187e-85
CB564936	Xl.78254	Transcribed locus	Unknown	30	12	42	-19.3018	1.55888	0.00191396
CB565619	Xl.3272	Transcribed locus, moderately similar to NP_001108251.1 tumor necrosis factor receptor superfamily, member 1A [Xenopus laevis]	Unknown	35	14	49	-19.0794	1.55888	0.000469757
CB565745	Xl.19601	Transcribed locus	Unknown	25	10	35	-19.5648	1.55888	0.00393317
EU760352	Xl.84629	Ets variant 6	etv6	119	48	167	-17.3078	1.5468	7.96458e-11
EB464675	Xl.5612	Transcribed locus	Unknown	52	21	73	-18.5013	1.54507	2.24296e-05
BC111512	Xl.9169	Ras association (RalGDS/AF-6) domain family (N-terminal) member 7	rassf7	37	15	52	-18.9896	1.53951	0.00026854
BU903176	Xl.76267	Transcribed locus, weakly similar to XP_001919215.1 PREDICTED: similar to gag-pro-pol polyprotein, partial [Danio rerio]	Unknown	69	28	97	-18.0898	1.53812	8.50599e-07
BC074210	Xl.27668	MGC83376 protein	MGC83376	64	26	90	-18.1975	1.53651	2.52215e-06
AW158443	Xl.11761	Transcribed locus, moderately similar to XP_002938399.1 PREDICTED: ankyrin repeat and death domain-containing protein 1A-like [Xenopus (Silurana) tropicalis]	Unknown	27	11	38	-19.4406	1.5324	0.00337785
CB561889	Xl.50236	Transcribed locus	Unknown	27	11	38	-19.4406	1.5324	0.00337785
BC084957	Xl.49139	Bicaudal C homolog 1	bicc1-b	137	56	193	-17.095	1.52763	4.26121e-12
BJ049810	Xl.4473	Transcribed locus	Unknown	44	18	62	-18.733	1.52645	0.000117055
BU906877	Xl.80866	Transcribed locus, moderately similar to NP_001089520.1 sorting nexin-30 [Xenopus laevis]	Unknown	22	9	31	-19.733	1.52645	0.00700037
CB196922	Xl.76400	Transcribed locus, strongly similar to NP_031501.1 60S acidic ribosomal protein P0 [Mus musculus]	Unknown	22	9	31	-19.733	1.52645	0.00700037
BX851179	Xl.34878	Transcribed locus, moderately similar to XP_002932982.1 PREDICTED: hypothetical protein LOC100497477 [Xenopus (Silurana) tropicalis]	Unknown	22	9	31	-19.733	1.52645	0.00700037
DR716393	Xl.76640	Transcribed locus, moderately similar to XP_002941009.1 PREDICTED: uncharacterized protein C13orf18-like [Xenopus (Silurana) tropicalis]	Unknown	22	9	31	-19.733	1.52645	0.00700037
DT064331	Xl.12846	Transcribed locus	Unknown	22	9	31	-19.733	1.52645	0.00700037
U12646	Xl.1048	Integrin alpha5tr subunit	LOC397842	39	16	55	-18.905	1.52235	0.000234446
CN324621	Xl.81857	Transcribed locus, strongly similar to NP_001079927.1 ferritin light chain, oocyte isoform [Xenopus laevis]	Unknown	136	56	192	-17.1003	1.51706	6.36989e-12
AF062387	Xl.448	TAP2 protein	LOC398090	58	24	82	-18.3263	1.50997	7.50533e-06
BC059306	Xl.14384	Solute carrier family 45, member 3	slc45a3	575	238	813	-15.0166	1.50955	2.94581e-46
DR715081	Xl.80176	Transcribed locus, strongly similar to NP_001095218.1 serum response factor [Xenopus laevis]	Unknown	41	17	58	-18.8252	1.50704	0.000203722
DC101594	Xl.57616	Transcribed locus, moderately similar to NP_001072755.1 BRCA1-A complex subunit RAP80 [Xenopus (Silurana) tropicalis]	Unknown	41	17	58	-18.8252	1.50704	0.000203722
NM_001092398	Xl.83244	Glutamate-ammonia ligase	glul-a	518	215	733	-15.1652	1.50556	1.60247e-41
BC044008	Xl.216	Macrophage stimulating 1 (hepatocyte growth factor-like)	mst1	988	411	1399	-14.232	1.50232	1.96062e-77
CA981187	Xl.26172	Heme binding protein 2	hebp2	24	10	34	-19.5943	1.49998	0.00598812
DQ080115	Xl.4241	Pregnancy-zone protein	pzp	36	15	51	-19.0093	1.49998	0.000409541
BC056857	Xl.13309	Snail homolog 1	snai1	24	10	34	-19.5943	1.49998	0.00598812
AW159390	Xl.11851	Transcribed locus	Unknown	24	10	34	-19.5943	1.49998	0.00598812
BC097909	Xl.77485	Hypothetical protein MGC115708	MGC115708	217	91	308	-16.413	1.4907	4.99187e-18
CB562592	Xl.58589	Transcribed locus	Unknown	31	13	44	-19.2204	1.4907	0.0024589
BQ734723	Xl.76410	Syndecan 4	sdc4-b	645	271	916	-14.8401	1.48795	1.615e-50
BU901280	Xl.83898	Transcribed locus, strongly similar to NP_038636.2 nascent polypeptide-associated complex subunit alpha isoform b [Mus musculus]	Unknown	283	119	402	-16.028	1.48679	4.49522e-23
CB207605	Xl.34657	Transcribed locus	Unknown	254	107	361	-16.1826	1.48417	1.30214e-20
BC073582	Xl.47606	MGC82879 protein	MGC82879	45	19	64	-18.6778	1.48087	0.000152107
BC092118	Xl.54952	Hypothetical protein MGC115038	MGC115038	71	30	101	-18.0194	1.4798	1.4458e-06
BU905543	Xl.58381	Transcribed locus, moderately similar to NP_001082151.1 XNop56 protein [Xenopus laevis]	Unknown	26	11	37	-19.4678	1.47796	0.00509764
CD519859	Xl.28962	Transcribed locus	Unknown	26	11	37	-19.4678	1.47796	0.00509764
BC112955	Xl.48969	Dimethylglycine dehydrogenase	dmgdh	33	14	47	-19.1218	1.47399	0.00108854
BC059327	Xl.19880	Pleckstrin	plek	54	23	77	-18.4085	1.46827	3.76151e-05
CX130155	Xl.44629	Transcribed locus	Unknown	61	26	87	-18.2321	1.46725	8.50111e-06
BC084644	Xl.84615	Major histocompatibility complex, class II, DQ alpha 1	hla-dqa1	372	159	531	-15.6217	1.46322	4.36113e-29
CD329856	Xl.73544	Transcribed locus, moderately similar to XP_002935452.1 PREDICTED: serine/threonine-protein kinase N2 [Xenopus (Silurana) tropicalis]	Unknown	49	21	70	-18.5442	1.45934	0.000112269
DR714685	Xl.82356	Transcribed locus, weakly similar to XP_001376996.1 PREDICTED: similar to nucleolar protein 5A (56kDa with KKE/D repeat), [Monodelphis domestica]	Unknown	42	18	60	-18.7666	1.45934	0.000264279
DT058780	Xl.54365	Transcribed locus, strongly similar to NP_001088750.1 hypothetical protein LOC496014 [Xenopus laevis]	Unknown	49	21	70	-18.5442	1.45934	0.000112269
BC157718	Xl.65736	C-fos proto-oncogene	cfos-A	863	371	1234	-14.4035	1.45489	5.36762e-65
BC059984	Xl.1419	Interferon regulatory factor 1	irf1	260	112	372	-16.1329	1.45196	1.64947e-20
BC087424	Xl.50001	Hypothetical LOC496152	LOC496152	139	60	199	-17.0348	1.449	1.78364e-11
BC129716	Xl.17172	Interleukin 2 receptor, gamma	il2rg	30	13	43	-19.2441	1.4434	0.00365777
BX854663	Xl.81440	Transcribed locus, moderately similar to NP_001083898.1 mediator of RNA polymerase II transcription subunit 26 [Xenopus laevis]	Unknown	90	39	129	-17.6591	1.4434	9.39532e-08
AY573380	Xl.77220	Matrix metallopeptidase 7 (matrilysin, uterine)	mmp7	53	23	76	-18.422	1.44131	5.57112e-05
BC087353	Xl.352	Dipeptidase E	dpepe	23	10	33	-19.625	1.43858	0.00904119
BC072984	Xl.19790	MGC82544 protein	MGC82544	69	30	99	-18.04	1.43858	3.17989e-06
BC074488	Xl.47333	PDZ and LIM domain 3	pdlim3	207	90	297	-16.4551	1.43858	1.94713e-16
BU907576	Xl.80877	Transcribed locus, strongly similar to NP_001006507.1 serine/threonine-protein phosphatase 2A 55 kDa regulatory subunit B delta isoform [Gallus gallus]	Unknown	23	10	33	-19.625	1.43858	0.00904119
BP689233	Xl.42489	Transcribed locus, weakly similar to XP_002939931.1 PREDICTED: oocyte zinc finger protein XlCOF7.1-like, partial [Xenopus (Silurana) tropicalis]	Unknown	23	10	33	-19.625	1.43858	0.00904119
DC018030	Xl.76418	Transcribed locus, strongly similar to NP_001079615.1 hypothetical protein LOC379302 [Xenopus laevis]	Unknown	23	10	33	-19.625	1.43858	0.00904119
BC073299	Xl.57540	CDNA clone IMAGE:5511293	Unknown	55	24	79	-18.3646	1.43335	2.52911e-05
BU903294	Xl.21107	Glia maturation factor, gamma	gmfg	80	35	115	-17.8221	1.42959	3.68144e-07
BC074340	Xl.47334	Ras-related associated with diabetes	rrad	169	74	243	-16.7426	1.42837	1.45862e-13
DT079057	Xl.54831	ITAM-bearing signaling subunit	dap12	73	32	105	-17.9528	1.42677	2.35189e-06
AF411518	Xl.4445	Nucleoporin 35kDa	nup35	57	25	82	-18.3093	1.42598	2.18066e-05
BC043639	Xl.8440	Similar to enhancer of split related	MGC53782	82	36	118	-17.784	1.42458	3.18106e-07
BX854048	Xl.10761	Transcribed locus, moderately similar to XP_002942028.1 PREDICTED: retinoic acid receptor responder protein 2-like [Xenopus (Silurana) tropicalis]	Unknown	257	113	370	-16.1348	1.42239	9.85584e-20
AY040781	Xl.26539	Aprataxin	aptx	25	11	36	-19.4961	1.42137	0.00763208
BC129681	Xl.356	Fibroblast activation protein, alpha	fap	25	11	36	-19.4961	1.42137	0.00763208
BC046657	Xl.4290	Platelet-activating factor receptor	ptafr	25	11	36	-19.4961	1.42137	0.00763208
BJ640129	Xl.51349	Transcribed locus	Unknown	25	11	36	-19.4961	1.42137	0.00763208
BC108858	Xl.55070	CDNA clone MGC:179753 IMAGE:3396437	Unknown	244	108	352	-16.2049	1.4128	1.7254e-18
CB942078	Xl.78898	Transcribed locus, strongly similar to NP_001088159.1 zinc finger, DHHC-type containing 8 [Xenopus laevis]	Unknown	45	20	65	-18.6408	1.40687	0.000287118
CD256167	Xl.17646	Transcribed locus, moderately similar to XP_002933582.1 PREDICTED: calcium/calmodulin-dependent protein kinase type 1G-like [Xenopus (Silurana) tropicalis]	Unknown	27	12	39	-19.3778	1.40687	0.00642658
CX132016	Xl.50351	Transcribed locus	Unknown	90	40	130	-17.6408	1.40687	1.74937e-07
DC021822	Xl.25237	Transcribed locus	Unknown	27	12	39	-19.3778	1.40687	0.00642658
EE300733	Xl.7783	Transcribed locus	Unknown	76	34	110	-17.88	1.39741	1.37387e-06
BC166044	Xl.3378	Alpha-2-macroglobulin	a2m	67	30	97	-18.0612	1.39615	6.9007e-06
AB060971	Xl.15364	Lectin, galactoside-binding, soluble, 9C	lgals9c-a	517	233	750	-15.1086	1.38678	1.10461e-36
BQ731316	Xl.79746	Transcribed locus, strongly similar to NP_001079895.1 sideroflexin 2 [Xenopus laevis]	Unknown	51	23	74	-18.4497	1.38581	0.000120629
CD324701	Xl.26266	Transcribed locus	Unknown	51	23	74	-18.4497	1.38581	0.000120629
EG566576	Xl.60150	Transcribed locus	Unknown	31	14	45	-19.1669	1.38379	0.00453386
BC084974	Xl.5153	Complement component 1, s subcomponent	c1s	53	24	77	-18.3913	1.37991	5.57112e-05
EB477421	Xl.78819	Transcribed locus	Unknown	119	54	173	-17.2229	1.37688	1.98981e-09
BC082695	Xl.49730	Solute carrier family 11 (proton-coupled divalent metal ion transporters), member 1	slc11a1	33	15	48	-19.0721	1.37445	0.00208811
DC069020	Xl.1632	Transcribed locus	Unknown	99	45	144	-17.4871	1.37445	4.44805e-08
DT077011	Xl.72620	Transcribed locus, strongly similar to NP_001116265.1 chimerin (chimaerin) 1 [Xenopus (Silurana) tropicalis]	Unknown	79	36	115	-17.8109	1.3708	1.0128e-06
BC074493	Xl.5776	TWIST neighbor	twistnb	147	67	214	-16.9148	1.37053	3.38309e-11
BC077278	Xl.10083	Spleen tyrosine kinase	syk	46	21	67	-18.5898	1.36819	0.000357955
DT067264	Xl.54303	Transcribed locus	Unknown	46	21	67	-18.5898	1.36819	0.000357955
BC077896	Xl.48370	Interleukin 10 receptor, beta	il10rb	35	16	51	-18.9831	1.36623	0.0017692
CA791523	Xl.78299	Transcribed locus	Unknown	35	16	51	-18.9831	1.36623	0.0017692
BC044016	Xl.13812	TGFB-induced factor homeobox 1	tgif1	48	22	70	-18.5255	1.36248	0.000303163
DC110242	Xl.69548	Transcribed locus	Unknown	37	17	54	-18.8993	1.35894	0.00101585
BC088935	Xl.5507	Hypothetical LOC496339	LOC496339	100	46	146	-17.464	1.35724	5.56446e-08
BJ028979	Xl.79561	Transcribed locus, strongly similar to XP_002931874.1 PREDICTED: ligand of Numb protein X 2-like [Xenopus (Silurana) tropicalis]	Unknown	50	23	73	-18.464	1.35724	0.000176309
BC157469	Xl.64643	Hypothetical protein LOC100137661	LOC100137661	89	41	130	-17.6311	1.35513	4.63854e-07
BJ633643	Xl.8301	Transcribed locus	Unknown	26	12	38	-19.405	1.35243	0.0094753
BU910906	Xl.85278	Transcribed locus, weakly similar to XP_002940897.1 PREDICTED: gastrula zinc finger protein 5-1-like [Xenopus (Silurana) tropicalis]	Unknown	41	19	60	-18.745	1.34657	0.000729905
EB735316	Xl.32135	Transcribed locus	Unknown	28	13	41	-19.2938	1.34386	0.0079159
BC088953	Xl.5956	DEP domain containing 6	depdc6	43	20	63	-18.6736	1.34128	0.000617378
CD253596	Xl.8117	Transcribed locus	Unknown	455	212	667	-15.2689	1.33875	5.86482e-31
BC073592	Xl.47624	Hypothetical protein LOC443671	LOC443671	30	14	44	-19.1906	1.33648	0.00660882
BC060356	Xl.13924	Caspase-10 beta	MGC68465	75	35	110	-17.8687	1.33648	3.68163e-06
BC155893	Xl.55220	Solute carrier family 7 (cationic amino acid transporter, y+ system), member 9	slc7a9	45	21	66	-18.6056	1.33648	0.000521613
EE318275	Xl.57798	Transcribed locus	Unknown	30	14	44	-19.1906	1.33648	0.00660882
NM_001170443	Xl.85562	Immediate early response 2	ier2-a	173	81	254	-16.6605	1.33173	2.17728e-12
BC087548	Xl.57138	Hypothetical protein LOC779026	LOC779026	207	97	304	-16.401	1.33052	9.24565e-15
BC073318	Xl.14826	Lymphocyte cytosolic protein 2 (SH2 domain containing leukocyte protein of 76kDa)	lcp2	32	15	47	-19.0943	1.33006	0.00308768
DC008707	Xl.16550	Transcribed locus	Unknown	32	15	47	-19.0943	1.33006	0.00308768
BC157729	Xl.15920	NGFI-A binding protein 1 (EGR1 binding protein 1)	nab1	153	72	225	-16.8341	1.32441	4.71884e-11
CA982811	Xl.55608	Transcribed locus, strongly similar to NP_001090307.1 mediator of RNA polymerase II transcription subunit 30 [Xenopus laevis]	Unknown	34	16	50	-19.004	1.32441	0.00260217
CD255194	Xl.85252	Transcribed locus, strongly similar to NP_001106322.1 hypothetical protein LOC100127279 [Xenopus laevis]	Unknown	265	125	390	-16.0399	1.32101	2.44547e-18
CB943760	Xl.28461	Signal sequence receptor, delta (translocon-associated protein delta)	ssr4	55	26	81	-18.3068	1.31787	8.71548e-05
DC027049	Xl.72132	Transcribed locus	Unknown	40	19	59	-18.7628	1.31095	0.00106577
EB469593	Xl.15404	Transcribed locus, strongly similar to NP_001096405.1 sterile alpha motif domain containing 11 [Xenopus (Silurana) tropicalis]	Unknown	84	40	124	-17.6906	1.30734	1.64477e-06
DC030257	Xl.24194	Transcribed locus, strongly similar to NP_001079849.1 mRNA turnover 4 homolog [Xenopus laevis]	Unknown	86	41	127	-17.6558	1.30566	1.39714e-06
CF520739	Xl.71572	Transcribed locus	Unknown	67	32	99	-18.0147	1.30304	2.23696e-05
EB736410	Xl.54370	Transcribed locus, strongly similar to NP_001083640.1 tumor necrosis factor receptor superfamily, member 12A [Xenopus laevis]	Unknown	46	22	68	-18.5562	1.30108	0.000636173
BU909097	Xl.15140	Transcribed locus	Unknown	71	34	105	-17.9291	1.29923	1.60286e-05
BC089179	Xl.3085	Homolog of rat pragma of Rnd2	sgk223	367	176	543	-15.5582	1.29715	4.16438e-24
BP699320	Xl.50620	Transcribed locus, moderately similar to XP_002936894.1 PREDICTED: lysine-specific demethylase 3B [Xenopus (Silurana) tropicalis]	Unknown	50	24	74	-18.4333	1.29584	0.000312979
CA988407	Xl.4845	Transcribed locus	Unknown	60	29	89	-18.1653	1.28586	7.65707e-05
BU910920	Xl.71651	Transcribed locus, moderately similar to NP_001039215.1 tetratricopeptide repeat domain 32 [Xenopus (Silurana) tropicalis]	Unknown	31	15	46	-19.1172	1.28425	0.00453386
DC078230	Xl.69766	Transcribed locus	Unknown	31	15	46	-19.1172	1.28425	0.00453386
CB565388	Xl.70120	Transcribed locus	Unknown	33	16	49	-19.0255	1.28134	0.00380165
U77640	Xl.1077	Lunatic fringe	lfng	301	146	447	-15.836	1.28074	1.24362e-19
CB198148	Xl.81157	Hypothetical protein LOC446964	LOC446964	68	33	101	-17.9818	1.28002	2.71764e-05
Z85983	Xl.5885	Nucleolar protein NO29	no29	138	67	205	-16.9604	1.27938	9.13488e-10
BC106631	Xl.12976	Cyclin D1	ccnd1-b	74	36	110	-17.858	1.27648	9.45105e-06
EB469596	Xl.15374	Transcribed locus, strongly similar to NP_001086323.1 dual specificity phosphatase 5 [Xenopus laevis]	Unknown	37	18	55	-18.858	1.27648	0.00184155
BU899711	Xl.70314	Transcribed locus, strongly similar to XP_002933199.1 PREDICTED: activity-dependent neuroprotector homeobox protein [Xenopus (Silurana) tropicalis]	Unknown	39	19	58	-18.7811	1.27442	0.00154717
CK798256	Xl.40420	Transcribed locus, strongly similar to XP_002938343.1 PREDICTED: UPF0704 protein C6orf165 homolog [Xenopus (Silurana) tropicalis]	Unknown	39	19	58	-18.7811	1.27442	0.00154717
AB027499	Xl.724	Paxillin	pxn	435	212	647	-15.3013	1.2739	1.1071e-27
BC127425	Xl.53073	Solute carrier family 1 (glutamate/neutral amino acid transporter), member 4	slc1a4	516	252	768	-15.0535	1.2709	1.88494e-32
BJ043618	Xl.80196	Transcribed locus, strongly similar to NP_001080785.1 vacuolar protein sorting 28 homolog [Xenopus laevis]	Unknown	182	89	271	-16.556	1.26901	3.00735e-12
BC046856	Xl.15595	Similar to eukaryotic translation initiation factor 4A2	MGC53707	204	100	304	-16.3896	1.26552	2.07565e-13
BC041489	Xl.81197	Xenopus laevis, clone IMAGE:4930284, mRNA	Unknown	732	359	1091	-14.546	1.26481	9.25647e-45
BC097599	Xl.16441	WD repeat domain 16	wdr16	157	77	234	-16.767	1.26478	1.04537e-10
EC275499	Xl.34856	Transcribed locus	Unknown	108	53	161	-17.3063	1.26392	1.11715e-07
BC079813	Xl.48726	BCL2-like 14 (apoptosis facilitator)	bcl2l14	55	27	82	-18.2796	1.26342	0.000154559
BC079826	Xl.5162	MGC86516 protein	MGC86516	118	58	176	-17.1774	1.26161	2.8462e-08
BC043778	Xl.1819	Karyopherin alpha 2 (RAG cohort 1, importin alpha 1)	kpna2	122	60	182	-17.1289	1.2608	1.43819e-08
BJ639069	Xl.32660	Transcribed locus	Unknown	61	30	91	-18.1289	1.2608	9.26404e-05
AB111446	Xl.35367	Tumor necrosis factor receptor superfamily, member 10b	tnfrsf10b-a	140	69	209	-16.9288	1.25771	1.34337e-09
EB476776	Xl.81850	Transcribed locus, moderately similar to NP_001089194.1 tribbles homolog 1 [Xenopus laevis]	Unknown	71	35	106	-17.9082	1.25741	1.60286e-05
BC088681	Xl.50052	Hydrogen voltage-gated channel 1	hvcn1	79	39	118	-17.7531	1.25533	5.73297e-06
BC072275	Xl.23722	Hypothetical protein MGC82409	MGC82409	261	129	390	-16.0282	1.25363	9.36219e-17
BC072157	Xl.47023	Cytochrome P450, family 2, subfamily E, polypeptide 1	cyp2e1	36	18	54	-18.8778	1.23695	0.00266726
CV077928	Xl.49697	Lysozyme G-like 2	lyg2	62	31	93	-18.0935	1.23695	0.000111121
AY069942	Xl.51447	Myeloperoxidase	mpo	48	24	72	-18.4628	1.23695	0.000914275
BC068857	Xl.77428	NmrA-like family domain containing 1	nmral1	58	29	87	-18.1897	1.23695	0.000157149
BC081268	Xl.85840	RAS, dexamethasone-induced 1	rasd1	220	110	330	-16.2664	1.23695	4.80216e-14
BC077994	Xl.1952	Tumor necrosis factor, alpha-induced protein 3	tnfaip3	48	24	72	-18.4628	1.23695	0.000914275
BQ386230	Xl.78724	Transcribed locus, moderately similar to XP_002932124.1 PREDICTED: gatC-like protein-like [Xenopus (Silurana) tropicalis]	Unknown	42	21	63	-18.6554	1.23695	0.00156279
BU905132	Xl.71013	Transcribed locus, weakly similar to XP_002942715.1 PREDICTED: hypothetical protein LOC100493190 [Xenopus (Silurana) tropicalis]	Unknown	34	17	51	-18.9603	1.23695	0.00460131
CB198370	Xl.83317	Transcribed locus, moderately similar to XP_002932720.1 PREDICTED: desmoplakin isoform 2 [Xenopus (Silurana) tropicalis]	Unknown	38	19	57	-18.7998	1.23695	0.00223255
CB563145	Xl.18547	Transcribed locus	Unknown	32	16	48	-19.0477	1.23695	0.0055152
BX845882	Xl.10616	Transcribed locus	Unknown	52	26	78	-18.3473	1.23695	0.000263637
BX848512	Xl.5072	Transcribed locus	Unknown	46	23	69	-18.5242	1.23695	0.00109324
BX850869	Xl.77843	Transcribed locus, moderately similar to NP_001167510.1 dual specificity phosphatase 11 (RNA/RNP complex 1-interacting) [Xenopus laevis]	Unknown	66	33	99	-18.0033	1.23695	5.53307e-05
BX855254	Xl.19908	Transcribed locus	Unknown	30	15	45	-19.1408	1.23695	0.00660882
CO382336	Xl.79589	Transcribed locus	Unknown	62	31	93	-18.0935	1.23695	0.000111121
EB466955	Xl.56276	Transcribed locus	Unknown	36	18	54	-18.8778	1.23695	0.00266726
DC015075	Xl.25182	Transcribed locus, strongly similar to NP_001001593.1 60S ribosomal protein L23a [Danio rerio]	Unknown	108	54	162	-17.2928	1.23695	1.90722e-07
DC088170	Xl.25401	Transcribed locus, moderately similar to NP_001085833.1 DnaJ (Hsp40) homolog, subfamily C, member 1 [Xenopus laevis]	Unknown	48	24	72	-18.4628	1.23695	0.000914275
BC077814	Xl.1475	Phosphoinositide-3-kinase, regulatory subunit, polypeptide 2 (p85 beta)	pik3r2	103	52	155	-17.3543	1.22301	5.34215e-07
M22834	Xl.799	Hypothetical protein LOC398634	LOC398634	3143	1588	4731	-12.4223	1.22188	2.53377e-177
BC087419	Xl.49880	Chromosome 11 open reading frame 66	c11orf66	243	123	366	-16.1141	1.21925	6.68973e-15
BC042250	Xl.53793	Acidic (leucine-rich) nuclear phosphoprotein 32 family, member B	anp32b	305	155	460	-15.7833	1.21349	1.56976e-18
AW159833	Xl.8893	Transcribed locus	Unknown	61	31	92	-18.1053	1.21349	0.000157571
CB564977	Xl.76399	Transcribed locus	Unknown	120	61	181	-17.1289	1.2131	4.92483e-08
EG584017	Xl.78570	Transcribed locus, strongly similar to NP_001085970.1 5'-nucleotidase domain-containing protein 3 [Xenopus laevis]	Unknown	120	61	181	-17.1289	1.2131	4.92483e-08
BC084246	Xl.49133	Centromere protein N	cenpn-a	59	30	89	-18.153	1.2127	0.000187756
BC084773	Xl.10836	Toll-like receptor 5	tlr5	59	30	89	-18.153	1.2127	0.000187756
BC078567	Xl.12125	Growth arrest and DNA-damage-inducible, gamma	gadd45g	588	299	887	-14.8359	1.21262	4.1714e-34
BC081228	Xl.48890	Retinal pigment epithelium-specific protein 65kDa	rpe65	55	28	83	-18.2534	1.21095	0.000266451
CK352123	Xl.50826	Ribosomal protein L19	rpl19-a	55	28	83	-18.2534	1.21095	0.000266451
CB563824	Xl.77166	Transcribed locus	Unknown	379	193	572	-15.4685	1.21055	2.35988e-22
CB560751	Xl.57286	Transcribed locus	Unknown	545	278	823	-14.9432	1.20812	1.39414e-31
BC087408	Xl.2458	Chromosome 15 open reading frame 26	c15orf26	47	24	71	-18.4779	1.20657	0.00129358
EC275470	Xl.63832	Transcribed locus	Unknown	43	22	65	-18.6049	1.20378	0.00185823
CX131441	Xl.82314	Transcribed locus, moderately similar to NP_001082663.1 hypothetical protein LOC398635 [Xenopus laevis]	Unknown	1059	542	1601	-13.9824	1.20329	1.92529e-59
BC133793	Xl.18853	DPY30 domain containing 1	dydc1	82	42	124	-17.6728	1.20218	9.84804e-06
CD301983	Xl.74150	Transcribed locus, weakly similar to XP_001513609.1 PREDICTED: similar to likely ortholog of mouse Pas1 candidate 1, partial [Ornithorhynchus anatinus]	Unknown	41	21	62	-18.6728	1.20218	0.00222753
BC129718	Xl.75030	Zinc finger and BTB domain containing 8A, gene 1	zbtb8a.1-b	80	41	121	-17.708	1.20132	1.16996e-05
CD324952	Xl.66954	Transcribed locus, weakly similar to XP_002942942.1 PREDICTED: zinc finger protein 470-like [Xenopus (Silurana) tropicalis]	Unknown	39	20	59	-18.7441	1.20042	0.00267044
DC012733	Xl.6794	Transcribed locus	Unknown	39	20	59	-18.7441	1.20042	0.00267044
CD099412	Xl.8095	Ribosomal protein L17	rpl17-b	1835	942	2777	-13.1871	1.19893	3.93405e-101
BC074202	Xl.47559	MGC82114 protein	MGC82114	37	19	56	-18.819	1.19847	0.00320154
BC087459	Xl.50128	Leucine rich repeat containing 67	lrrc67	109	56	165	-17.26	1.19778	2.27807e-07
BC076766	Xl.48220	CKLF-like MARVEL transmembrane domain containing 7	cmtm7	70	36	106	-17.8981	1.19631	3.91872e-05
BC078117	Xl.48373	FGGY carbohydrate kinase domain containing	fggy	35	18	53	-18.8981	1.19631	0.00383827
BJ631834	Xl.71810	Transcribed locus	Unknown	35	18	53	-18.8981	1.19631	0.00383827
BC060483	Xl.14214	Claudin 5 (transmembrane protein deleted in velocardiofacial syndrome)	cldn5	2529	1301	3830	-12.7228	1.19589	2.86338e-138
CN316141	Xl.49942	LYR motif containing 2	lyrm2	66	34	100	-17.9818	1.19388	9.30765e-05
DC024397	Xl.16820	Transcribed locus, moderately similar to XP_002939770.1 PREDICTED: protein FAM190B [Xenopus (Silurana) tropicalis]	Unknown	66	34	100	-17.9818	1.19388	9.30765e-05
BX850782	Xl.17538	Transcribed locus	Unknown	31	16	47	-19.0706	1.19114	0.00794273
BC046658	Xl.20058	Midnolin	midn-b	1307	677	1984	-13.6702	1.18598	2.59683e-71
BC080009	Xl.48673	Ketohexokinase (fructokinase)	khk	54	28	82	-18.2666	1.18448	0.000378343
CV075474	Xl.55900	Transcribed locus	Unknown	50	26	76	-18.3756	1.18036	0.00053878
BC077889	Xl.48402	Amyloid beta (A4) precursor protein-binding, family B, member 1 interacting protein	apbb1ip	48	25	73	-18.4333	1.17805	0.00151622
BC074377	Xl.542	Jun proto-oncogene	jun	533	278	811	-14.9593	1.176	1.08546e-29
BC123166	Xl.54291	ADP-ribosyltransferase 5	art5	92	48	140	-17.4935	1.17555	2.9579e-06
BC061654	Xl.14787	Plasminogen activator, tissue	plat	1049	548	1597	-13.9813	1.17372	1.52306e-56
CK800683	Xl.46765	Transcribed locus	Unknown	44	23	67	-18.5562	1.17282	0.00218624
BU905774	Xl.53616	Transcribed locus	Unknown	42	22	64	-18.6218	1.16983	0.00262638
BC060454	Xl.5082	Hypothetical protein MGC68521	MGC68521	5095	2669	7764	-11.6992	1.16973	5.55718e-267
BC168520	Xl.61480	LIM domain 7	lmo7	57	30	87	-18.1778	1.16295	0.000374022
DR723343	Xl.81240	Transcribed locus	Unknown	57	30	87	-18.1778	1.16295	0.000374022
CX135078	Xl.69067	Transcribed locus	Unknown	87	46	133	-17.5645	1.15633	8.23337e-06
BG017274	Xl.34893	Transcribed locus	Unknown	34	18	52	-18.919	1.15449	0.00778744
CD254231	Xl.79046	Transcribed locus	Unknown	816	432	1248	-14.3341	1.15449	1.99359e-43
BP704346	Xl.17229	Transcribed locus, moderately similar to XP_002938731.1 PREDICTED: beta-1,3-galactosyltransferase 4-like [Xenopus (Silurana) tropicalis]	Unknown	34	18	52	-18.919	1.15449	0.00778744
BC045044	Xl.18180	Destrin (actin depolymerizing factor)	dstn	304	161	465	-15.7583	1.15396	4.49914e-17
BC068848	Xl.46789	Inverted formin, FH2 and WH2 domain containing	inf2	47	25	72	-18.4485	1.14768	0.00211817
BJ098825	Xl.77475	Transcribed locus	Unknown	62	33	95	-18.0484	1.14675	0.000305597
CA981323	Xl.25224	Transcribed locus, strongly similar to XP_002931747.1 PREDICTED: box C/D snoRNA protein 1 [Xenopus (Silurana) tropicalis]	Unknown	45	24	69	-18.5093	1.14384	0.00254756
CB561645	Xl.54746	Transcribed locus	Unknown	60	32	92	-18.0943	1.14384	0.000365796
CF546717	Xl.85125	Nascent polypeptide-associated complex alpha subunit	naca.2	391	209	600	-15.3885	1.14061	3.32458e-21
BF231599	Xl.84948	Transcribed locus	Unknown	56	30	86	-18.1906	1.13741	0.000524355
BC073610	Xl.8139	Fibrillarin	fbl	205	110	315	-16.3173	1.13507	1.04292e-11
BC128903	Xl.81792	Hypothetical protein LOC733414	LOC733414	376	202	578	-15.4413	1.13333	3.33492e-20
BC042231	Xl.29514	MGC81583 protein	MGC81583	80	43	123	-17.6736	1.13261	3.17761e-05
BC056059	Xl.14804	Cathepsin S	ctss-a	431	232	663	-15.243	1.13051	7.01437e-23
BC041525	Xl.2595	Cyclin D1	ccnd1-a	39	21	60	-18.7089	1.13003	0.00444402
BC046694	Xl.23524	Retinol dehydrogenase 7	rdh7	39	21	60	-18.7089	1.13003	0.00444402
DT057544	Xl.4695	Transcribed locus	Unknown	226	122	348	-16.1723	1.12639	1.60032e-12
BC094085	Xl.7826	Methenyltetrahydrofolate synthetase domain containing	mthfsd	50	27	77	-18.3484	1.12592	0.000901004
CA988510	Xl.44793	Transcribed locus, strongly similar to NP_001084744.1 hypothetical protein LOC414715 [Xenopus laevis]	Unknown	144	78	222	-16.8201	1.12147	2.01936e-08
DC017357	Xl.26088	Transcribed locus, weakly similar to XP_002727208.1 PREDICTED: rCG43475-like [Rattus norvegicus]	Unknown	48	26	74	-18.405	1.12147	0.00151622
BC044046	Xl.79095	Growth arrest and DNA-damage-inducible, alpha	gadd45a	35	19	54	-18.8591	1.1183	0.0064558
BJ090123	Xl.72306	Transcribed locus	Unknown	35	19	54	-18.8591	1.1183	0.0064558
DV437778	Xl.54373	Transcribed locus, moderately similar to NP_001121359.1 ITAM-bearing signaling subunit [Xenopus laevis]	Unknown	35	19	54	-18.8591	1.1183	0.0064558
BC073276	Xl.4042	MGC80644 protein	MGC80644	46	25	71	-18.464	1.11665	0.00294276
BJ056436	Xl.57463	Transcribed locus	Unknown	46	25	71	-18.464	1.11665	0.00294276
DC108944	Xl.63278	Transcribed locus	Unknown	46	25	71	-18.464	1.11665	0.00294276
EB480153	Xl.81532	Transcribed locus	Unknown	57	31	88	-18.1542	1.11564	0.000610259
BC099367	Xl.47960	Serine peptidase inhibitor, Kunitz type, 2	spint2	55	30	85	-18.2036	1.11142	0.00073171
BC077523	Xl.48357	Zinc finger, AN1-type domain 2A	zfand2a	44	24	68	-18.5255	1.11142	0.00354481
DC017816	Xl.79188	Transcribed locus	Unknown	75	41	116	-17.7545	1.10822	8.71744e-05
BC074195	Xl.13382	SERTA domain containing 1	sertad1	481	263	744	-15.0733	1.10792	1.17316e-24
BC106391	Xl.55442	RIB43A domain with coiled-coils 2	ribc2	64	35	99	-17.9831	1.10767	0.00029596
BC108463	Xl.9077	Hypothetical protein MGC78960	MGC78960	53	29	82	-18.2548	1.10689	0.000877552
BX845200	Xl.71611	Transcribed locus	Unknown	42	23	65	-18.5898	1.1057	0.00427241
EB468791	Xl.14788	Transcribed locus	Unknown	42	23	65	-18.5898	1.1057	0.00427241
BC070855	Xl.47160	Family with sequence similarity 126, member A	fam126a	73	40	113	-17.7918	1.10484	0.000104237
BC154975	Xl.73677	CDNA clone IMAGE:8542295	Unknown	584	320	904	-14.7918	1.10484	2.65092e-29
BC099253	Xl.66791	Hypothetical protein LOC446922	LOC446922	197	108	305	-16.3593	1.10411	7.36976e-11
EB733518	Xl.15360	Transcribed locus, moderately similar to NP_001011306.1 tRNA isopentenyltransferase 1 [Xenopus (Silurana) tropicalis]	Unknown	51	28	79	-18.3078	1.10202	0.00105273
BU902010	Xl.77523	Transcribed locus, moderately similar to NP_001080525.1 keratin, type II cytoskeletal 8 [Xenopus laevis]	Unknown	151	83	234	-16.741	1.10031	1.61702e-08
EB482273	Xl.77686	Transcribed locus	Unknown	40	22	62	-18.657	1.09944	0.0051524
CA982839	Xl.65064	Transcribed locus	Unknown	69	38	107	-17.8695	1.09755	0.000149097
CA793204	Xl.71020	Transcribed locus, moderately similar to XP_002934177.1 PREDICTED: desmoglein-2-like [Xenopus (Silurana) tropicalis]	Unknown	49	27	76	-18.3629	1.09677	0.00126323
EB477468	Xl.20506	Transcribed locus	Unknown	49	27	76	-18.3629	1.09677	0.00126323
BC106400	Xl.862	Deiodinase, iodothyronine, type 3	dio3	58	32	90	-18.1187	1.09493	0.000705341
CA972639	Xl.1765	Transcribed locus, weakly similar to XP_002938156.1 PREDICTED: hypothetical protein LOC100490725 [Xenopus (Silurana) tropicalis]	Unknown	319	176	495	-15.6593	1.09493	1.97285e-16
BC115001	Xl.56630	Homeobox D11	hoxd11	442	244	686	-15.1884	1.09411	2.61895e-22
BU900594	Xl.4135	Ubiquitin	LOC100190766	1277	707	1984	-13.6557	1.08992	4.8692e-61
DC094584	Xl.69709	Transcribed locus	Unknown	65	36	101	-17.9516	1.08939	0.000213391
CF284689	Xl.54816	ITAM-bearing signaling subunit	fcrg2	92	51	143	-17.4497	1.08808	1.27505e-05
DC118758	Xl.81666	Transcribed locus, moderately similar to NP_001123855.1 regulator of G-protein signaling 16 [Xenopus (Silurana) tropicalis]	Unknown	72	40	112	-17.8018	1.08495	0.00014402
BC082466	Xl.48884	Urotensin 2 receptor	uts2r	45	25	70	-18.4799	1.08495	0.00406512
BC155953	Xl.19182	H6 family homeobox 3	hmx3	97	54	151	-17.3703	1.08197	1.03063e-05
BU903468	Xl.10539	Transcribed locus	Unknown	61	34	95	-18.0386	1.08022	0.000674719
EB729752	Xl.77121	Transcribed locus	Unknown	52	29	81	-18.2685	1.07941	0.00122038
BC110941	Xl.4617	Similar to PDZ and LIM domain 1 (elfin)	MGC53685	145	81	226	-16.7878	1.07701	4.31588e-08
BC081043	Xl.48840	MGC81763 protein	MGC81763	2101	1176	3277	-12.9295	1.07414	5.27444e-97
BC082831	Xl.25391	Apoptosis enhancing nuclease	aen	41	23	64	-18.6072	1.07094	0.00591843
BJ072032	Xl.63704	Transcribed locus, strongly similar to XP_002934009.1 PREDICTED: striated muscle-specific serine/threonine-protein kinase-like [Xenopus (Silurana) tropicalis]	Unknown	41	23	64	-18.6072	1.07094	0.00591843
EB469674	Xl.61613	Transcribed locus, moderately similar to XP_002932549.1 PREDICTED: receptor activity-modifying protein 2-like [Xenopus (Silurana) tropicalis]	Unknown	41	23	64	-18.6072	1.07094	0.00591843
DC012652	Xl.11167	Transcribed locus, moderately similar to XP_002939072.1 PREDICTED: importin-4 [Xenopus (Silurana) tropicalis]	Unknown	41	23	64	-18.6072	1.07094	0.00591843
BC084854	Xl.46804	Epithelial membrane protein 3	emp3	221	124	345	-16.1767	1.07065	1.95784e-11
BJ639114	Xl.72182	Transcribed locus	Unknown	48	27	75	-18.3778	1.06702	0.00244423
BC079786	Xl.3209	Eukaryotic translation elongation factor 1 alpha 1, oocyte form	eef1a1o	39	22	61	-18.6753	1.06292	0.00714873
CO382341	Xl.61638	Transcribed locus, moderately similar to XP_002938271.1 PREDICTED: coiled-coil domain-containing protein 37-like [Xenopus (Silurana) tropicalis]	Unknown	39	22	61	-18.6753	1.06292	0.00714873
EC277492	Xl.57913	Transcribed locus	Unknown	39	22	61	-18.6753	1.06292	0.00714873
BC106507	Xl.55482	Coiled-coil domain containing 113	ccdc113	85	48	133	-17.5505	1.06138	4.1113e-05
BC108597	Xl.3374	Hypothetical protein MGC131108	MGC131108	108	61	169	-17.2049	1.0611	3.56451e-06
BC071154	Xl.33853	MGC83163 protein	MGC83163	69	39	108	-17.8508	1.06007	0.000237468
BC114223	Xl.31899	Upregulator of cell proliferation	urgcp	46	26	72	-18.4357	1.06007	0.00294276
BC089198	Xl.58616	Zinc finger, MYND-type containing 10	zmynd10	46	26	72	-18.4357	1.06007	0.00294276
BC139490	Xl.76000	Hypothetical protein LOC100049150	LOC100049150	53	30	83	-18.2303	1.05798	0.00140449
BU906944	Xl.72946	Transcribed locus, moderately similar to XP_002931995.1 PREDICTED: serine/threonine-protein kinase LMTK2-like [Xenopus (Silurana) tropicalis]	Unknown	37	21	58	-18.7468	1.05408	0.0086415
CA793755	Xl.34742	Transcribed locus	Unknown	37	21	58	-18.7468	1.05408	0.0086415
CB558828	Xl.58981	Transcribed locus, weakly similar to XP_002719527.1 PREDICTED: testis expressed sequence 2 [Oryctolagus cuniculus]	Unknown	37	21	58	-18.7468	1.05408	0.0086415
DQ096919	Xl.7527	Comp37 mRNA, complete sequence	Unknown	37	21	58	-18.7468	1.05408	0.0086415
EB473598	Xl.56203	Transcribed locus, strongly similar to NP_001017076.2 negative regulator of ubiquitin-like proteins 1 [Xenopus (Silurana) tropicalis]	Unknown	37	21	58	-18.7468	1.05408	0.0086415
AF055895	Xl.421	Myosin, heavy chain 9, non-muscle	myh9	3902	2222	6124	-12.0239	1.0493	5.10207e-172
CX131507	Xl.83165	Ribosomal protein, large, P1	rplp1	77	44	121	-17.6846	1.0443	0.00013196
CB201157	Xl.24681	Transcribed locus, moderately similar to XP_002938583.1 PREDICTED: c-type lectin domain family 11 member A-like [Xenopus (Silurana) tropicalis]	Unknown	49	28	77	-18.3367	1.0443	0.00203114
CD254959	Xl.70782	Transcribed locus	Unknown	49	28	77	-18.3367	1.0443	0.00203114
AF549892	Xl.77063	Transcribed locus	Unknown	466	267	733	-15.0853	1.04044	9.99482e-22
EB473264	Xl.8238	Transcribed locus	Unknown	61	35	96	-18.0177	1.0384	0.00104961
CB564115	Xl.75374	Transcribed locus, strongly similar to NP_001082378.1 complement component 1, q subcomponent binding protein [Xenopus laevis]	Unknown	54	31	85	-18.1932	1.03764	0.00160556
DC095955	Xl.77688	Transcribed locus, weakly similar to NP_001173478.1 Os03g0423850 [Oryza sativa Japonica Group]	Unknown	54	31	85	-18.1932	1.03764	0.00160556
BC046944	Xl.197	Connective tissue growth factor	ctgf	155	89	244	-16.6718	1.03734	4.40292e-08
BC077332	Xl.70391	UDP-GlcNAc:betaGal beta-1,3-N-acetylglucosaminyltransferase 5	b3gnt5-b	47	27	74	-18.393	1.03665	0.00337223
BU916727	Xl.77815	Transcribed locus, moderately similar to NP_001007993.1 SWI/SNF related, matrix associated, actin dependent regulator of chromatin, subfamily a, member 5 [Xenopus (Silurana) tropicalis]	Unknown	47	27	74	-18.393	1.03665	0.00337223
BP694237	Xl.41870	Transcribed locus	Unknown	47	27	74	-18.393	1.03665	0.00337223
BC043846	Xl.3135	Mesencephalic astrocyte-derived neurotrophic factor	manf	334	192	526	-15.5634	1.03569	1.10548e-15
BC128935	Xl.18444	Cholesterol 25-hydroxylase	ch25h	66	38	104	-17.9016	1.03341	0.0003907
BX852806	Xl.9280	Transcribed locus	Unknown	66	38	104	-17.9016	1.03341	0.0003907
BC092024	Xl.23572	Cdc42 binding protein kinase beta (DMPK-like)	cdc42bpb	92	53	145	-17.422	1.03259	3.14076e-05
BC129730	Xl.12565	Hypothetical protein LOC100036967	LOC100036967	59	34	93	-18.0627	1.03213	0.00126139
BX845191	Xl.14209	Transcribed locus, strongly similar to NP_001166904.1 transducin-like enhancer of split 1 [Rattus norvegicus]	Unknown	59	34	93	-18.0627	1.03213	0.00126139
AF109923	Xl.481	GLI family zinc finger 2	gli2	97	56	153	-17.3441	1.02951	2.49489e-05
BC077792	Xl.9272	Colony stimulating factor 3 receptor (granulocyte)	csf3r	45	26	71	-18.4516	1.02836	0.00406512
BU900336	Xl.56611	Transcribed locus, strongly similar to NP_001081774.1 GSK-3-binding protein [Xenopus laevis]	Unknown	45	26	71	-18.4516	1.02836	0.00406512
EB478589	Xl.9337	Transcribed locus	Unknown	69	40	109	-17.8325	1.02354	0.000371251
BC159341	Xl.70863	Egl nine homolog 2	egln2	186	108	294	-16.4007	1.02122	3.47253e-09
EB470850	Xl.58153	Transcribed locus	Unknown	74	43	117	-17.7299	1.02014	0.00029274
DQ096998	Xl.57926	Rexp91 mRNA, complete sequence	Unknown	55	32	87	-18.157	1.01831	0.00182403
DV034156	Xl.75211	Chromosome 12 open reading frame 43	c12orf43	67	39	106	-17.872	1.01764	0.000445302
BQ735634	Xl.79144	Transcribed locus, moderately similar to XP_002938731.1 PREDICTED: beta-1,3-galactosyltransferase 4-like [Xenopus (Silurana) tropicalis]	Unknown	67	39	106	-17.872	1.01764	0.000445302
BC129575	Xl.26256	Hypothetical protein LOC100036874	LOC100036874	280	163	443	-15.8087	1.0175	3.86233e-13
CD256652	Xl.48571	Transcribed locus, moderately similar to XP_002942954.1 PREDICTED: hypothetical protein LOC100497513 [Xenopus (Silurana) tropicalis]	Unknown	60	35	95	-18.0296	1.01456	0.0014245
BP715593	Xl.19389	Transcribed locus	Unknown	48	28	76	-18.3516	1.01456	0.00279905
DC071413	Xl.35917	Transcribed locus	Unknown	60	35	95	-18.0296	1.01456	0.0014245
BC110747	Xl.55976	Hypothetical protein MGC130967	MGC130967	65	38	103	-17.9126	1.01139	0.000534284
DC105640	Xl.69871	Transcribed locus	Unknown	41	24	65	-18.5765	1.00954	0.00921049
D29796	Xl.5152	Complement factor B	LOC397725	695	407	1102	-14.4928	1.00893	3.85971e-30
BC059325	Xl.58740	Poly (ADP-ribose) polymerase family, member 14	parp14	70	41	111	-17.8043	1.00868	0.000420968
BC129677	Xl.56767	RAB7B, member RAS oncogene family	rab7b	157	92	249	-16.6386	1.00801	8.70805e-08
EB469972	Xl.73004	Transcribed locus	Unknown	58	34	92	-18.075	1.00747	0.00171276
CB198516	Xl.53030	Transcribed locus, weakly similar to NP_001088593.1 hypothetical protein LOC495478 [Xenopus laevis]	Unknown	46	27	73	-18.4085	1.00562	0.00462629
CD325071	Xl.6738	Transcribed locus	Unknown	92	54	146	-17.4085	1.00562	4.82914e-05
BC108848	Xl.26472	Zinc finger protein 36, C3H type, homolog	zfp36	367	216	583	-15.4105	1.0017	1.76004e-16
BC160727	Xl.19380	NOP2/Sun domain family, member 7	nsun7	124	73	197	-16.9757	1.00132	2.3438e-06
AB021737	Xl.887	D4, zinc and double PHD fingers family 2	dpf2	88	208	296	-16.4678	-1.00406	1.35402e-08
CB560817	Xl.78395	Transcribed locus, strongly similar to NP_001089862.1 ankyrin repeat domain 10 [Xenopus laevis]	Unknown	22	52	74	-18.4678	-1.00406	0.00630983
CF342018	Xl.25422	Transcribed locus	Unknown	22	52	74	-18.4678	-1.00406	0.00630983
BF232502	Xl.77968	Transcribed locus	Unknown	27	64	91	-18.1703	-1.00816	0.00206027
CD302014	Xl.26046	Transcribed locus	Unknown	72	171	243	-16.7538	-1.01098	3.57733e-07
BU914249	Xl.78906	Transcribed locus, moderately similar to XP_002937904.1 PREDICTED: LOW QUALITY PROTEIN: DNA repair protein REV1-like [Xenopus (Silurana) tropicalis]	Unknown	29	69	98	-18.0645	-1.0136	0.0014245
BC079808	Xl.84525	Aldo-keto reductase family 1, member C1 (dihydrodiol dehydrogenase 1; 20-alpha (3-alpha)-hydroxysteroid dehydrogenase)	akr1c1	42	100	142	-17.5296	-1.01459	0.000125629
EB731823	Xl.56896	Transcribed locus	Unknown	21	50	71	-18.5296	-1.01459	0.00558267
BJ626974	Xl.84846	Transcribed locus, strongly similar to NP_001128693.1 ELK1, member of ETS oncogene family [Xenopus laevis]	Unknown	39	93	132	-17.6354	-1.01681	0.000142004
CA792149	Xl.13426	Transcribed locus, moderately similar to NP_001089401.1 hypothetical protein LOC734451 [Xenopus laevis]	Unknown	44	105	149	-17.4609	-1.01787	6.51753e-05
BP705963	Xl.32624	Transcribed locus, strongly similar to NP_001072515.1 DEAH (Asp-Glu-Ala-His) box polypeptide 35 [Xenopus (Silurana) tropicalis]	Unknown	23	55	78	-18.3953	-1.02085	0.00383624
CO389479	Xl.78848	Transcribed locus	Unknown	23	55	78	-18.3953	-1.02085	0.00383624
BX846233	Xl.2658	Transcribed locus	Unknown	73	175	248	-16.7272	-1.02444	1.66529e-07
BC098991	Xl.17957	Caspase 3, apoptosis-related cysteine peptidase	casp3	158	379	537	-15.6128	-1.02532	7.43205e-15
BC055974	Xl.79773	Protein regulator of cytokinesis 1	prc1	30	72	102	-18.0093	-1.02609	0.00087372
AW638308	Xl.13193	Transcribed locus	Unknown	25	60	85	-18.2723	-1.02609	0.00298532
CD255396	Xl.58693	Transcribed locus, strongly similar to NP_001090744.1 patatin-like phospholipase domain containing 6 [Xenopus (Silurana) tropicalis]	Unknown	45	108	153	-17.4244	-1.02609	5.44753e-05
DY558008	Xl.55845	Transcribed locus, strongly similar to XP_002941104.1 PREDICTED: attractin-like protein 1-like [Xenopus (Silurana) tropicalis]	Unknown	20	48	68	-18.5943	-1.02609	0.00674145
EE301394	Xl.12384	Transcribed locus, strongly similar to NP_001015507.1 protein VPRBP [Mus musculus]	Unknown	20	48	68	-18.5943	-1.02609	0.00674145
DC013953	Xl.75372	Transcribed locus	Unknown	25	60	85	-18.2723	-1.02609	0.00298532
DC022819	Xl.55940	Transcribed locus, moderately similar to NP_001087458.1 KIAA1267 [Xenopus laevis]	Unknown	52	125	177	-17.2146	-1.0284	1.30519e-05
BC123231	Xl.50787	Pyruvate dehyrogenase phosphatase catalytic subunit 2	pdp2	22	53	75	-18.454	-1.03154	0.00462629
CA988078	Xl.10114	Transcribed locus	Unknown	22	53	75	-18.454	-1.03154	0.00462629
CA791526	Xl.30142	Transcribed locus	Unknown	39	94	133	-17.6277	-1.03224	0.000142004
BJ087502	Xl.79220	Transcribed locus	Unknown	29	70	99	-18.0541	-1.03435	0.00104961
CA790909	Xl.54799	Transcribed locus, strongly similar to NP_001085512.1 cap-specific mRNA (nucleoside-2'-O-)-methyltransferase 1 [Xenopus laevis]	Unknown	24	58	82	-18.3263	-1.03607	0.00359635
CA985153	Xl.83815	Transcribed locus, strongly similar to NP_001104207.1 solute carrier family 30 (zinc transporter), member 5 [Xenopus laevis]	Unknown	24	58	82	-18.3263	-1.03607	0.00359635
EE326687	Xl.62541	Transcribed locus	Unknown	19	46	65	-18.662	-1.03869	0.0081469
BC084196	Xl.60482	Hypothetical protein MGC79910	MGC79910	45	109	154	-17.4177	-1.03938	4.03722e-05
BX851051	Xl.55008	Transcribed locus, strongly similar to XP_002941809.1 PREDICTED: synaptotagmin-15-like [Xenopus (Silurana) tropicalis]	Unknown	26	63	89	-18.2089	-1.03989	0.00182403
CA790975	Xl.52505	Transcribed locus	Unknown	40	97	137	-17.5868	-1.04104	8.74546e-05
DC012838	Xl.77445	Transcribed locus	Unknown	21	51	72	-18.5154	-1.04316	0.00558267
BC043838	Xl.57589	Transcribed locus, strongly similar to XP_002942230.1 PREDICTED: protein GREB1 [Xenopus (Silurana) tropicalis]	Unknown	83	202	285	-16.5311	-1.04622	9.89959e-09
EG581112	Xl.60178	Transcribed locus	Unknown	23	56	79	-18.3823	-1.04684	0.00433488
CD326063	Xl.81429	Transcribed locus, weakly similar to XP_002161543.1 PREDICTED: similar to GF20795, partial [Hydra magnipapillata]	Unknown	52	127	179	-17.2032	-1.0513	7.17136e-06
AY204554	Xl.34487	Transporter 2, ATP-binding cassette, sub-family B (MDR/TAP)	tap2	27	66	93	-18.1481	-1.05256	0.00151651
CF285808	Xl.84308	Transcribed locus, weakly similar to NP_612409.1 nucleolar MIF4G domain-containing protein 1 [Homo sapiens]	Unknown	18	44	62	-18.733	-1.05256	0.00985345
DY544803	Xl.82459	Transcribed locus	Unknown	18	44	62	-18.733	-1.05256	0.00985345
CA790822	Xl.70569	Transcribed locus	Unknown	31	76	107	-17.9467	-1.05678	0.0003907
DC013307	Xl.15498	Transcribed locus, moderately similar to XP_863062.1 PREDICTED: similar to bromodomain containing 8 isoform 1 isoform 7 [Canis familiaris]	Unknown	62	152	214	-16.9467	-1.05678	7.56938e-07
BU915279	Xl.17460	Transcribed locus	Unknown	24	59	83	-18.3139	-1.06073	0.00264249
CB560995	Xl.73406	Transcribed locus	Unknown	24	59	83	-18.3139	-1.06073	0.00264249
EB465181	Xl.82505	Transcribed locus	Unknown	37	91	128	-17.6891	-1.06139	0.000110211
BJ635926	Xl.85200	Transcribed locus	Unknown	26	64	90	-18.1975	-1.06261	0.00133526
DC050303	Xl.82125	Transcribed locus, strongly similar to NP_001079602.1 elongation factor 1-alpha, oocyte form [Xenopus laevis]	Unknown	43	106	149	-17.4706	-1.06471	3.14076e-05
CD300812	Xl.80512	Transcribed locus	Unknown	47	116	163	-17.3414	-1.06644	1.13077e-05
BC082946	Xl.54925	Zinc finger protein 668	znf668	36	89	125	-17.7249	-1.06886	0.00013196
BX853978	Xl.45038	Transcribed locus, moderately similar to XP_002941334.1 PREDICTED: LOW QUALITY PROTEIN: PR domain zinc finger protein 15-like [Xenopus (Silurana) tropicalis]	Unknown	21	52	73	-18.5013	-1.07117	0.00406512
CD252922	Xl.63898	Transcribed locus, strongly similar to XP_002935834.1 PREDICTED: uncharacterized protein KIAA0355-like [Xenopus (Silurana) tropicalis]	Unknown	23	57	80	-18.3695	-1.07238	0.00318301
CK799820	Xl.53117	Transcribed locus	Unknown	51	127	178	-17.2172	-1.07931	4.65522e-06
DC017033	Xl.81163	Transcribed locus	Unknown	24	60	84	-18.3018	-1.08498	0.00193144
BC090191	Xl.50389	Anaphase promoting complex subunit 10	anapc10	34	85	119	-17.7993	-1.08498	0.000189303
BG579413	Xl.9010	Transcribed locus	Unknown	66	165	231	-16.8424	-1.08498	8.07989e-08
BF072129	Xl.55149	Transcribed locus	Unknown	20	50	70	-18.5648	-1.08498	0.00354481
BM191764	Xl.14276	Transcribed locus	Unknown	22	55	77	-18.4273	-1.08498	0.00244423
CA982358	Xl.51827	Transcribed locus, strongly similar to XP_002943510.1 PREDICTED: peroxisome assembly factor 2-like [Xenopus (Silurana) tropicalis]	Unknown	26	65	91	-18.1863	-1.08498	0.000972761
BJ643370	Xl.32851	Transcribed locus	Unknown	22	55	77	-18.4273	-1.08498	0.00244423
BX851536	Xl.1367	Transcribed locus	Unknown	28	70	98	-18.0794	-1.08498	0.000674719
DC024711	Xl.79478	Transcribed locus, strongly similar to NP_001116349.1 RNA binding motif protein 25 [Xenopus laevis]	Unknown	42	105	147	-17.4944	-1.08498	2.75528e-05
CA988616	Xl.11427	Transcribed locus	Unknown	27	68	95	-18.1265	-1.09563	0.000810009
BU906624	Xl.11572	Transcribed locus	Unknown	79	199	278	-16.5775	-1.0959	4.33034e-09
BU901771	Xl.53258	Transcribed locus, strongly similar to NP_001107286.1 sarcolemma associated protein [Xenopus (Silurana) tropicalis]	Unknown	23	58	81	-18.357	-1.09747	0.00232454
BC070725	Xl.55773	NDC80 homolog, kinetochore complex component	ndc80	21	53	74	-18.4876	-1.09865	0.00294276
EB467523	Xl.85307	Transcribed locus, moderately similar to NP_001079871.1 major histocompatibility complex, class I, A [Xenopus laevis]	Unknown	42	106	148	-17.4876	-1.09865	2.01517e-05
BC068942	Xl.78917	L-threonine dehydrogenase	tdh	820	2072	2892	-13.1996	-1.10038	5.68518e-83
CB565657	Xl.10171	Transcribed locus, strongly similar to XP_002935586.1 PREDICTED: histone deacetylase 5-like [Xenopus (Silurana) tropicalis]	Unknown	32	81	113	-17.8778	-1.1029	0.000271818
DC002274	Xl.79179	Transcribed locus	Unknown	43	109	152	-17.4505	-1.10497	1.6867e-05
DC076016	Xl.15096	Transcribed locus	Unknown	28	71	99	-18.0692	-1.10544	0.000490158
EB735104	Xl.82588	Transcribed locus	Unknown	74	188	262	-16.6657	-1.10819	6.58537e-09
BJ045874	Xl.16278	Transcribed locus	Unknown	61	155	216	-16.9443	-1.10844	1.93768e-07
AY204552	Xl.34488	Transporter 1, ATP-binding cassette, sub-family B (MDR/TAP)	tap1	27	69	96	-18.116	-1.11669	0.000587902
BU910021	Xl.14046	Transcribed locus, moderately similar to XP_002934197.1 PREDICTED: protein osteopotentia homolog [Xenopus (Silurana) tropicalis]	Unknown	23	59	82	-18.3446	-1.12213	0.00168864
BC056840	Xl.534	Transferrin	tf-b	17	44	61	-18.7743	-1.13502	0.0062176
DR714896	Xl.13940	Transcribed locus	Unknown	17	44	61	-18.7743	-1.13502	0.0062176
BC075158	Xl.7465	RAD51-like 3	rad51l3	39	101	140	-17.5759	-1.13586	1.56794e-05
EG571167	Xl.70072	Transcribed locus	Unknown	22	57	79	-18.4016	-1.13651	0.00126323
BC070795	Xl.3319	Kinesin family member 20B	kif20b	25	65	90	-18.2146	-1.14156	0.000610259
CD360973	Xl.67013	Transcribed locus	Unknown	30	78	108	-17.9516	-1.14156	0.000128221
BC079830	Xl.70103	CDNA clone IMAGE:3400795	Unknown	166	432	598	-15.4828	-1.1429	1.88414e-19
EB738358	Xl.57461	Transcribed locus	Unknown	62	162	224	-16.9007	-1.14871	3.31783e-08
DC030742	Xl.77318	Transcribed locus, moderately similar to NP_001088387.1 A kinase (PRKA) anchor protein 2 [Xenopus laevis]	Unknown	26	68	94	-18.1538	-1.15007	0.00050909
BC110708	Xl.1131	WD repeat and HMG-box DNA binding protein 1	wdhd1	58	152	210	-16.9948	-1.153	9.16374e-08
BP722710	Xl.78725	Transcribed locus	Unknown	16	42	58	-18.8516	-1.15537	0.00750818
BU915431	Xl.52800	Transcribed locus	Unknown	36	95	131	-17.6778	-1.16298	2.663e-05
BJ043612	Xl.2519	Transcribed locus	Unknown	17	45	62	-18.7581	-1.16744	0.00444402
EB470355	Xl.81634	Transcribed locus, moderately similar to NP_001087458.1 KIAA1267 [Xenopus laevis]	Unknown	27	72	99	-18.0853	-1.17809	0.00021891
EB734608	Xl.26378	Transcribed locus	Unknown	15	40	55	-18.9333	-1.17809	0.00907334
DC023438	Xl.77770	Transcribed locus	Unknown	28	75	103	-18.0296	-1.18452	0.000130822
BC083033	Xl.49692	Rho GTPase activating protein 9	arhgap9	19	51	70	-18.5875	-1.18755	0.00155032
BP687518	Xl.44842	Transcribed locus	Unknown	19	51	70	-18.5875	-1.18755	0.00155032
BP690825	Xl.79597	Transcribed locus, strongly similar to NP_001082596.1 mitogen-activated protein kinase 12 [Xenopus laevis]	Unknown	16	43	59	-18.8346	-1.18932	0.00535486
DQ515892	Xl.59802	Insulin-like growth factor-binding protein-like	igfbp-like	13	35	48	-19.1329	-1.19189	0.00794273
BC085220	Xl.49152	Hypothetical LOC495518	LOC495518	13	35	48	-19.1329	-1.19189	0.00794273
BC123252	Xl.50707	Nuclear apoptosis inducing factor 1	naif1	13	35	48	-19.1329	-1.19189	0.00794273
CK800371	Xl.49884	Phosphopantothenoylcysteine decarboxylase	ppcdc	13	35	48	-19.1329	-1.19189	0.00794273
BU909528	Xl.2522	Transcribed locus, moderately similar to XP_002942917.1 PREDICTED: nuclear pore complex protein Nup98-Nup96 [Xenopus (Silurana) tropicalis]	Unknown	13	35	48	-19.1329	-1.19189	0.00794273
DC014834	Xl.10777	Transcribed locus, weakly similar to XP_002931616.1 PREDICTED: hypothetical protein LOC100497302 [Xenopus (Silurana) tropicalis]	Unknown	56	152	208	-17.0201	-1.20362	2.12019e-08
AF454374	Xl.76088	MHC class II antigen alpha chain DAAg1	Unknown	300	815	1115	-14.598	-1.20489	1.32017e-38
BJ088200	Xl.79402	Transcribed locus	Unknown	15	41	56	-18.9155	-1.21371	0.0064558
CA787743	Xl.52704	Transcribed locus, moderately similar to XP_002931925.1 PREDICTED: ankyrin repeat and LEM domain-containing protein 2 [Xenopus (Silurana) tropicalis]	Unknown	15	41	56	-18.9155	-1.21371	0.0064558
BP690883	Xl.77621	Transcribed locus	Unknown	27	74	101	-18.0656	-1.21762	0.00011094
DV034322	Xl.81568	Transcribed locus	Unknown	27	74	101	-18.0656	-1.21762	0.00011094
CD329354	Xl.79406	Transcribed locus	Unknown	12	33	45	-19.233	-1.22248	0.00955988
BC108632	Xl.46867	Protein phosphatase 1, regulatory (inhibitor) subunit 1B	ppp1r1b	156	430	586	-15.5309	-1.22584	1.27134e-21
AW645308	Xl.7518	Polymerase (RNA) II (DNA directed) polypeptide K, 7.0kDa	polr2k-a	25	69	94	-18.1715	-1.22772	0.000222501
CD256566	Xl.61134	Transcribed locus	Unknown	25	69	94	-18.1715	-1.22772	0.000222501
BM928982	Xl.72346	Transcribed locus	Unknown	21	58	79	-18.4226	-1.22872	0.00053878
BC141727	Xl.46851	Chromosome 9 open reading frame 21	c9orf21	17	47	64	-18.7267	-1.23018	0.00222753
BJ091664	Xl.72327	Transcribed locus	Unknown	13	36	49	-19.1125	-1.23254	0.0055152
BJ073868	Xl.20038	Transcribed locus	Unknown	13	36	49	-19.1125	-1.23254	0.0055152
BX855062	Xl.17151	Transcribed locus	Unknown	13	36	49	-19.1125	-1.23254	0.0055152
BC073479	Xl.104	Paired-like homeodomain transcription factor 2	pitx2-A	24	67	91	-18.2222	-1.24418	0.000265585
BX849318	Xl.13942	Transcribed locus, strongly similar to XP_002941769.1 PREDICTED: dynein heavy chain 9, axonemal-like [Xenopus (Silurana) tropicalis]	Unknown	24	67	91	-18.2222	-1.24418	0.000265585
EG568679	Xl.79835	Transcribed locus, strongly similar to NP_001081603.1 U1 small nuclear ribonucleoprotein 70 kDa [Xenopus laevis]	Unknown	151	423	574	-15.5663	-1.24916	6.31328e-22
BC084851	Xl.49516	Interferon-induced protein with tetratricopeptide repeats 1	ifit1	166	469	635	-15.4235	-1.26146	1.82477e-24
BC155880	Xl.54553	Hypothetical protein LOC100127286	LOC100127286	29	82	111	-17.94	-1.26262	2.76079e-05
EB462411	Xl.81794	Transcribed locus, strongly similar to NP_001091384.1 ubiquitin-like with PHD and ring finger domains 2 [Xenopus laevis]	Unknown	32	91	123	-17.7938	-1.27085	9.81499e-06
CD256304	Xl.36182	Ribosomal protein L13a	rpl13a	13	37	50	-19.0928	-1.27207	0.00939924
BU903622	Xl.18710	Transcribed locus	Unknown	13	37	50	-19.0928	-1.27207	0.00939924
CB564643	Xl.24121	Transcribed locus	Unknown	14	40	54	-18.9831	-1.27762	0.00548634
BX844048	Xl.17599	Transcribed locus	Unknown	21	60	81	-18.3981	-1.27762	0.000263637
BJ049968	Xl.16650	Transcribed locus, weakly similar to XP_002661580.1 PREDICTED: zinc finger protein 141-like [Danio rerio]	Unknown	15	43	58	-18.8811	-1.28243	0.00320154
BX842943	Xl.72880	Transcribed locus	Unknown	15	43	58	-18.8811	-1.28243	0.00320154
CA985658	Xl.84750	Transcribed locus	Unknown	16	46	62	-18.7859	-1.28661	0.0018681
CD328153	Xl.66300	Transcribed locus, strongly similar to NP_058728.1 cAMP-specific 3',5'-cyclic phosphodiesterase 4D isoform 5 [Rattus norvegicus]	Unknown	16	46	62	-18.7859	-1.28661	0.0018681
BJ050739	Xl.79759	Transcribed locus	Unknown	33	95	128	-17.7406	-1.28851	4.09929e-06
CX134975	Xl.50647	Transcribed locus	Unknown	17	49	66	-18.6966	-1.2903	0.00109008
DC019271	Xl.81523	Transcribed locus	Unknown	17	49	66	-18.6966	-1.2903	0.00109008
BJ090110	Xl.71869	Transcribed locus	Unknown	18	52	70	-18.6125	-1.29357	0.000914391
CO382273	Xl.15765	Transcribed locus, moderately similar to XP_002192107.1 PREDICTED: hypothetical protein [Taeniopygia guttata]	Unknown	18	52	70	-18.6125	-1.29357	0.000914391
BC097568	Xl.62198	Coagulation factor 2 (thrombin)	f2	19	55	74	-18.5331	-1.29648	0.000534964
AF416868	Xl.12105	Breast cancer 1, early onset	brca1	20	58	78	-18.4578	-1.2991	0.000312979
BC044976	Xl.43865	Kinesin family member 2C	kif2c	11	32	43	-19.318	-1.30362	0.0079159
BC073600	Xl.33954	Protein tyrosine phosphatase-like A domain containing 2	ptplad2	11	32	43	-19.318	-1.30362	0.0079159
BU912651	Xl.2946	Transcribed locus	Unknown	22	64	86	-18.318	-1.30362	0.000186799
EB478817	Xl.56200	Transcribed locus, weakly similar to XP_002941902.1 PREDICTED: hypothetical protein LOC100495390 [Xenopus (Silurana) tropicalis]	Unknown	12	35	47	-19.1906	-1.30737	0.00453386
BP714682	Xl.52517	Transcribed locus	Unknown	13	38	51	-19.0735	-1.31054	0.00660045
BM191504	Xl.14249	Transcribed locus	Unknown	14	41	55	-18.9653	-1.31325	0.00383827
BJ051971	Xl.13499	Transcribed locus	Unknown	15	44	59	-18.8646	-1.31559	0.00223255
BC047249	Xl.23640	Guanine nucleotide binding protein (G protein), gamma 7	gng7-a	364	1091	1455	-14.2481	-1.34669	1.87226e-60
BC130118	Xl.50606	Nucleolar and spindle associated protein 1	nusap1-a	11	33	44	-19.2958	-1.34801	0.00540157
AW635313	Xl.62578	Transcribed locus	Unknown	10	30	40	-19.4333	-1.34801	0.0094753
BX851689	Xl.78185	Transcribed locus, strongly similar to NP_001090054.1 serine/threonine-protein kinase SRPK1-like [Xenopus laevis]	Unknown	12	36	48	-19.1703	-1.34801	0.00308768
EB466792	Xl.51714	Transcribed locus, strongly similar to NP_001088056.1 magnesium transporter protein 1 precursor [Xenopus laevis]	Unknown	16	48	64	-18.7552	-1.34801	0.000898047
EB643750	Xl.56614	Transcribed locus	Unknown	12	36	48	-19.1703	-1.34801	0.00308768
DC058928	Xl.81640	Transcribed locus	Unknown	14	42	56	-18.9479	-1.34801	0.00266726
DC131648	Xl.63598	Transcribed locus, weakly similar to XP_419809.2 PREDICTED: similar to AIM1 [Gallus gallus]	Unknown	10	30	40	-19.4333	-1.34801	0.0094753
BX845533	Xl.64039	Transcribed locus, moderately similar to NP_001090371.1 nuclear apoptosis inducing factor 1 [Xenopus laevis]	Unknown	47	142	189	-17.1956	-1.35821	5.7846e-09
BX853087	Xl.9510	Transcribed locus	Unknown	43	131	174	-17.3179	-1.37021	1.28334e-08
BJ030762	Xl.72308	Transcribed locus, moderately similar to XP_002932929.1 PREDICTED: chromodomain-helicase-DNA-binding protein 6-like [Xenopus (Silurana) tropicalis]	Unknown	17	52	69	-18.6538	-1.37603	0.000521613
CD362850	Xl.17809	Transcribed locus	Unknown	16	49	65	-18.7404	-1.37776	0.000617378
DY567046	Xl.14641	Transcribed locus, moderately similar to NP_001006791.1 zinc finger, MYND-type containing 8 [Xenopus (Silurana) tropicalis]	Unknown	16	49	65	-18.7404	-1.37776	0.000617378
BJ075816	Xl.72330	Transcribed locus	Unknown	15	46	61	-18.8325	-1.37972	0.00106577
BX849587	Xl.7036	Transcribed locus	Unknown	15	46	61	-18.8325	-1.37972	0.00106577
BP676990	Xl.78148	Transcribed locus, strongly similar to NP_001080820.1 alpha-1-microglobulin/bikunin precursor precursor [Xenopus laevis]	Unknown	15	46	61	-18.8325	-1.37972	0.00106577
BJ077941	Xl.15101	Transcribed locus	Unknown	29	89	118	-17.8809	-1.3808	2.15943e-06
BC042310	Xl.6548	Phosphatidylinositol-specific phospholipase C, X domain containing 2	plcxd2	14	43	57	-18.9309	-1.38196	0.00184155
BX846075	Xl.10661	Transcribed locus	Unknown	37	114	151	-17.5266	-1.38649	8.08925e-08
BE491172	Xl.70522	Transcribed locus, moderately similar to NP_001120596.1 helicase with zinc finger [Xenopus (Silurana) tropicalis]	Unknown	11	34	45	-19.2743	-1.39108	0.00365777
BJ644188	Xl.71191	Transcribed locus	Unknown	11	34	45	-19.2743	-1.39108	0.00365777
AY319928	Xl.76119	Wise-B	LOC398708	10	31	41	-19.4097	-1.39532	0.00642658
BJ620098	Xl.74235	Transcribed locus, moderately similar to XP_002938237.1 PREDICTED: leukemia inhibitory factor receptor-like [Xenopus (Silurana) tropicalis]	Unknown	10	31	41	-19.4097	-1.39532	0.00642658
EB644739	Xl.79598	Transcribed locus, strongly similar to NP_001079647.1 serine/arginine-rich splicing factor 6 [Xenopus laevis]	Unknown	10	31	41	-19.4097	-1.39532	0.00642658
CD100271	Xl.25858	Transcribed locus	Unknown	18	56	74	-18.5591	-1.40048	0.000207716
AF067969	Xl.3351	Non-SMC condensin I complex, subunit D2	ncapd2	26	81	107	-18.0276	-1.40246	5.05165e-06
BC124877	Xl.72728	Homeobox C8	hoxc8	467	1472	1939	-13.8523	-1.41933	2.03758e-87
BU912812	Xl.71911	Transcribed locus, weakly similar to XP_001378749.1 PREDICTED: similar to mKIAA1077 protein [Monodelphis domestica]	Unknown	13	41	54	-19.0187	-1.42016	0.00219019
CF547458	Xl.31966	Transcribed locus	Unknown	13	41	54	-19.0187	-1.42016	0.00219019
CB562263	Xl.19241	Transcribed locus	Unknown	19	60	79	-18.4703	-1.42201	8.21592e-05
DC013590	Xl.57948	Transcribed locus	Unknown	19	60	79	-18.4703	-1.42201	8.21592e-05
CD301816	Xl.26245	Transcribed locus	Unknown	84	266	350	-16.3239	-1.42602	3.75827e-17
BP682701	Xl.43313	Transcribed locus, moderately similar to NP_001090669.1 beta-1,4-N-acetyl-galactosaminyl transferase 4 [Xenopus (Silurana) tropicalis]	Unknown	12	38	50	-19.1313	-1.42602	0.00208811
BX849030	Xl.9838	Transcribed locus	Unknown	35	111	146	-17.5859	-1.42818	5.17675e-08
EB647438	Xl.68865	Transcribed locus, moderately similar to NP_001016527.1 hypothetical protein LOC549281 [Xenopus (Silurana) tropicalis]	Unknown	11	35	46	-19.2534	-1.4329	0.0024589
DT062442	Xl.15029	Transcribed locus, moderately similar to NP_001017029.1 mitochondrial transcription termination factor [Xenopus (Silurana) tropicalis]	Unknown	10	32	42	-19.3868	-1.44112	0.004324
BX851752	Xl.4729	Transcribed locus	Unknown	14	45	59	-18.8981	-1.44755	0.000861782
EB730692	Xl.56796	Transcribed locus, strongly similar to XP_002936669.1 PREDICTED: AN1-type zinc finger protein 1 [Xenopus (Silurana) tropicalis]	Unknown	9	29	38	-19.5338	-1.45111	0.00763208
DC013757	Xl.19200	Transcribed locus, strongly similar to NP_001086146.1 MGC84009 protein [Xenopus laevis]	Unknown	13	42	55	-19.0013	-1.45493	0.00149626
M63596	Xl.16442	Collagen, type II, alpha 1	col2a1b	30	97	127	-17.7943	-1.45607	3.4738e-07
BJ050119	Xl.72326	Transcribed locus	Unknown	11	36	47	-19.233	-1.47355	0.00164149
BQ735800	Xl.65871	Transcribed locus	Unknown	10	33	43	-19.3646	-1.48552	0.00288725
BC054320	Xl.26522	Hypothetical protein MGC64596	MGC64596	16	53	69	-18.6838	-1.49097	0.000194298
AF078111	Xl.614	E2F transcription factor 3	e2f3	15	50	65	-18.7723	-1.50002	0.000226882
BU910922	Xl.77229	Transcribed locus	Unknown	12	40	52	-19.0943	-1.50002	0.000936223
CB564152	Xl.24564	Transcribed locus, moderately similar to NP_001116963.1 BCL2-associated transcription factor 1 [Xenopus (Silurana) tropicalis]	Unknown	9	30	39	-19.5093	-1.50002	0.00509764
CD326324	Xl.28985	Transcribed locus	Unknown	14	47	61	-18.8668	-1.51029	0.000394043
CO382791	Xl.82238	Transcribed locus	Unknown	19	64	83	-18.4238	-1.51512	1.69358e-05
CF548654	Xl.29797	Transcribed locus, weakly similar to XP_002941725.1 PREDICTED: retrotransposable element Tf2 155 kDa protein type 3-like [Xenopus (Silurana) tropicalis]	Unknown	16	54	70	-18.6703	-1.51794	0.000130839
BC097634	Xl.46889	CDNA clone IMAGE:5513351	Unknown	8	27	35	-19.6703	-1.51794	0.00904119
BC073297	Xl.47395	Hect domain and RLD 6	herc6	25	85	110	-18.0211	-1.52859	8.42001e-07
CK798446	Xl.2283	Transcribed locus	Unknown	12	41	53	-19.0765	-1.53564	0.00119512
CD325294	Xl.58065	Transcribed locus	Unknown	11	38	49	-19.194	-1.55155	0.00108854
BJ076950	Xl.72051	Transcribed locus	Unknown	13	45	58	-18.9516	-1.55447	0.000460005
DC087999	Xl.62602	Transcribed locus	Unknown	13	45	58	-18.9516	-1.55447	0.000460005
DC025634	Xl.53805	Transcribed locus, strongly similar to NP_001085555.1 zinc finger protein 451 [Xenopus laevis]	Unknown	28	97	125	-17.8441	-1.55561	9.73884e-08
CD326543	Xl.22602	Transcribed locus, moderately similar to XP_002931945.1 PREDICTED: splicing factor, arginine/serine-rich 8 [Xenopus (Silurana) tropicalis]	Unknown	12	42	54	-19.0591	-1.57041	0.000802331
CD361785	Xl.15242	Transcribed locus	Unknown	8	28	36	-19.644	-1.57041	0.00598812
EB475341	Xl.56121	Transcribed locus, strongly similar to NP_001082256.1 signal transducer and activator of transcription 1, 91kDa [Xenopus laevis]	Unknown	8	28	36	-19.644	-1.57041	0.00598812
EB646893	Xl.6432	Transcribed locus	Unknown	8	28	36	-19.644	-1.57041	0.00598812
EB732172	Xl.56925	Transcribed locus	Unknown	8	28	36	-19.644	-1.57041	0.00598812
BC077224	Xl.54788	Kinesin family member 20A	kif20a	11	39	50	-19.1753	-1.58902	0.00071727
BU915007	Xl.63517	CDNA clone IMAGE:4056595	Unknown	9	32	41	-19.4628	-1.59313	0.00222143
CB565592	Xl.77044	Transcribed locus	Unknown	18	64	82	-18.4628	-1.59313	8.58056e-06
BC077739	Xl.22720	Hyaluronan-mediated motility receptor (RHAMM)	hmmr	15	54	69	-18.7168	-1.61105	6.73797e-05
CD326370	Xl.19829	Transcribed locus	Unknown	33	119	152	-17.5781	-1.61348	8.74661e-10
EG568394	Xl.79215	Transcribed locus	Unknown	61	220	281	-16.6917	-1.61367	7.78663e-17
CF521863	Xl.5583	Hypothetical protein LOC100127280	LOC100127280	8	29	37	-19.6187	-1.62103	0.00393317
BJ064749	Xl.2977	Transcribed locus	Unknown	26	95	121	-17.9126	-1.63247	2.82303e-08
CA793259	Xl.57500	Transcribed locus, strongly similar to XP_002937427.1 PREDICTED: protein strawberry notch homolog 2-like [Xenopus (Silurana) tropicalis]	Unknown	9	33	42	-19.4406	-1.63752	0.00145049
DC016432	Xl.58309	Transcribed locus	Unknown	15	55	70	-18.7036	-1.63752	4.45345e-05
DC100129	Xl.64413	Transcribed locus	Unknown	13	48	61	-18.905	-1.64757	0.000134514
CD254490	Xl.9918	Transcribed locus, moderately similar to XP_002935875.1 PREDICTED: probable methyltransferase TARBP1-like [Xenopus (Silurana) tropicalis]	Unknown	20	74	94	-18.282	-1.65058	1.67044e-06
DV034268	Xl.54136	Transcribed locus	Unknown	10	37	47	-19.282	-1.65058	0.000535585
BJ051744	Xl.71008	Transcribed locus	Unknown	7	26	33	-19.7938	-1.65614	0.00700037
DC075531	Xl.41102	Transcribed locus, strongly similar to NP_001007951.1 anaphase promoting complex subunit 5 [Xenopus (Silurana) tropicalis]	Unknown	7	26	33	-19.7938	-1.65614	0.00700037
EB469396	Xl.29201	Transcribed locus	Unknown	11	41	52	-19.1392	-1.66117	0.000305864
BC097587	Xl.82230	Hypothetical protein LOC432122	LOC432122	68	255	323	-16.5068	-1.66994	2.78344e-20
BP683977	Xl.32180	Transcribed locus, strongly similar to NP_001017288.1 hypothetical protein LOC550042 [Xenopus (Silurana) tropicalis]	Unknown	8	30	38	-19.5943	-1.66994	0.00256321
DC067401	Xl.82968	Transcribed locus	Unknown	12	46	58	-18.9935	-1.70165	0.000153889
CF289671	Xl.29732	Transcribed locus	Unknown	7	27	34	-19.7666	-1.71058	0.00455138
BQ383783	Xl.19257	Transcribed locus	Unknown	8	31	39	-19.5706	-1.71725	0.00165805
CB200812	Xl.24567	Transcribed locus	Unknown	11	43	54	-19.1049	-1.72988	0.000127539
BC073696	Xl.11258	Epithelial cell transforming 2	ect2	9	36	45	-19.3778	-1.76305	0.000388131
DC013930	Xl.23989	Transcribed locus	Unknown	10	40	50	-19.2258	-1.76305	0.000222245
BC155903	Xl.51221	Hypothetical protein LOC100127296	LOC100127296	23	93	116	-18.0164	-1.77865	7.11717e-09
CD098615	Xl.16295	Transcribed locus	Unknown	15	61	76	-18.6289	-1.7869	3.39717e-06
BC087322	Xl.50192	Chromosome 11 open reading frame 70	c11orf70	9	37	46	-19.358	-1.80258	0.000247088
BJ072765	Xl.70933	Transcribed locus	Unknown	5	21	26	-20.1906	-1.83344	0.00935531
BI447749	Xl.18907	Transcribed locus	Unknown	5	21	26	-20.1906	-1.83344	0.00935531
BC134820	Xl.55202	Filamin A interacting protein 1	filip1	35	148	183	-17.3784	-1.84322	8.05622e-14
BC160716	Xl.65870	ADAM metallopeptidase domain 7	adam7	7	30	37	-19.6906	-1.86259	0.00119324
BJ081142	Xl.10734	Transcribed locus, moderately similar to XP_002663763.1 PREDICTED: ReO_6-like [Danio rerio]	Unknown	7	30	37	-19.6906	-1.86259	0.00119324
CA981920	Xl.14872	Transcribed locus	Unknown	6	26	32	-19.905	-1.87853	0.00332689
BC082632	Xl.85058	Secreted frizzled-related protein 5	sfrp5-b	34	148	182	-17.3993	-1.88504	3.58544e-14
BC123212	Xl.10085	Sulfotransferase family 5A, member 1	sult5a1	5	22	27	-20.157	-1.90056	0.00592461
BJ067576	Xl.72155	Transcribed locus	Unknown	5	22	27	-20.157	-1.90056	0.00592461
BC074148	Xl.1500	Similar to villin	LOC398504	7	31	38	-19.6669	-1.90989	0.000752897
BI442461	Xl.18562	Transcribed locus, weakly similar to XP_002943218.1 PREDICTED: hypothetical protein LOC100485753 [Xenopus (Silurana) tropicalis]	Unknown	13	58	71	-18.7685	-1.92059	2.61285e-06
AF001596	Xl.207	Homeobox protein pXhoxc8	xhoxc8	127	568	695	-15.4785	-1.92411	1.3653e-52
BJ085305	Xl.59807	Prolactin releasing hormone	prlh	6	27	33	-19.8778	-1.93298	0.0021024
BJ092409	Xl.72124	Transcribed locus	Unknown	6	27	33	-19.8778	-1.93298	0.0021024
CB943023	Xl.29174	Transcribed locus	Unknown	6	27	33	-19.8778	-1.93298	0.0021024
DC002649	Xl.9381	Transcribed locus	Unknown	5	23	28	-20.125	-1.96469	0.00371917
BX845144	Xl.1948	Transcribed locus	Unknown	6	28	34	-19.8516	-1.98544	0.00131873
BJ040580	Xl.73094	Transcribed locus	Unknown	7	33	40	-19.6218	-2.00009	0.000294077
DC000841	Xl.66860	Transcribed locus	Unknown	7	33	40	-19.6218	-2.00009	0.000294077
BU913600	Xl.80960	Transcribed locus, moderately similar to XP_002939450.1 PREDICTED: LOW QUALITY PROTEIN: protein phosphatase Slingshot homolog 2-like [Xenopus (Silurana) tropicalis]	Unknown	12	57	69	-18.8388	-2.01098	1.77287e-06
CA788435	Xl.67383	Transcribed locus, strongly similar to XP_002938989.1 PREDICTED: ras GTPase-activating-like protein IQGAP3-like [Xenopus (Silurana) tropicalis]	Unknown	5	24	29	-20.0943	-2.02609	0.00371917
BC141723	Xl.76197	CDNA clone IMAGE:8079100	Unknown	5	24	29	-20.0943	-2.02609	0.00371917
BC077221	Xl.1115	Actin, alpha, cardiac muscle 1	actc1	4	20	24	-20.3868	-2.08498	0.00661075
BC155910	Xl.74765	Hypothetical protein LOC100127301	LOC100127301	5	25	30	-20.0648	-2.08498	0.0023157
BQ731852	Xl.54408	Transcribed locus, moderately similar to NP_001081978.1 growth hormone receptor [Xenopus laevis]	Unknown	4	20	24	-20.3868	-2.08498	0.00661075
CD253936	Xl.66904	Transcribed locus, strongly similar to XP_002933531.1 PREDICTED: neuropeptide Y receptor type 2-like [Xenopus (Silurana) tropicalis]	Unknown	4	20	24	-20.3868	-2.08498	0.00661075
CK797923	Xl.83822	CDNA clone IMAGE:8642610	Unknown	5	25	30	-20.0648	-2.08498	0.0023157
DY548725	Xl.77912	Transcribed locus, moderately similar to XP_002932973.1 PREDICTED: centrosomal protein of 164 kDa-like [Xenopus (Silurana) tropicalis]	Unknown	4	20	24	-20.3868	-2.08498	0.00661075
BC092339	Xl.52904	CDNA clone IMAGE:6945840	Unknown	9	46	55	-19.201	-2.11669	5.55052e-06
CD255952	Xl.24572	Troponin C type 2 (fast)	tnnc2	5	26	31	-20.0365	-2.14156	0.00143091
CD325638	Xl.75776	Transcribed locus	Unknown	4	21	25	-20.3516	-2.15537	0.00407732
BX854012	Xl.9115	Transcribed locus	Unknown	4	21	25	-20.3516	-2.15537	0.00407732
BU901059	Xl.52375	Transcribed locus, moderately similar to XP_002932932.1 PREDICTED: hypothetical protein LOC100485064 [Xenopus (Silurana) tropicalis]	Unknown	3	16	19	-20.7552	-2.17809	0.00753784
CA988481	Xl.78706	Transcribed locus	Unknown	3	16	19	-20.7552	-2.17809	0.00753784
BJ619128	Xl.32095	Transcribed locus	Unknown	3	16	19	-20.7552	-2.17809	0.00753784
DT069492	Xl.85857	Transcribed locus, weakly similar to XP_001920694.1 PREDICTED: zinc finger protein 570-like [Danio rerio]	Unknown	3	16	19	-20.7552	-2.17809	0.00753784
BX849973	Xl.6710	Transcribed locus	Unknown	5	27	32	-20.0093	-2.19601	0.00087791
BJ056505	Xl.72025	Transcribed locus	Unknown	4	22	26	-20.318	-2.22248	0.00249392
BQ733946	Xl.72912	Transcribed locus	Unknown	4	22	26	-20.318	-2.22248	0.00249392
CB200479	Xl.56058	Transcribed locus, weakly similar to XP_002938353.1 PREDICTED: hypothetical protein LOC100490320 [Xenopus (Silurana) tropicalis]	Unknown	4	22	26	-20.318	-2.22248	0.00249392
EE318859	Xl.14740	Transcribed locus	Unknown	7	39	46	-19.5013	-2.2411	1.53741e-05
BC070872	Xl.78828	Extra spindle pole bodies homolog 1	espl1	3	17	20	-20.7115	-2.26555	0.00442505
BF615771	Xl.77867	Transcribed locus, strongly similar to XP_002937325.1 PREDICTED: receptor expression-enhancing protein 1-like [Xenopus (Silurana) tropicalis]	Unknown	3	17	20	-20.7115	-2.26555	0.00442505
CV075068	Xl.3870	Transcribed locus	Unknown	3	17	20	-20.7115	-2.26555	0.00442505
EE309426	Xl.56290	Transcribed locus, moderately similar to NP_001073041.1 zinc finger and AT hook domain containing [Xenopus (Silurana) tropicalis]	Unknown	3	17	20	-20.7115	-2.26555	0.00442505
BQ733298	Xl.76334	Transcribed locus	Unknown	4	23	27	-20.2859	-2.28661	0.00151372
BU913966	Xl.40770	Transcribed locus	Unknown	4	23	27	-20.2859	-2.28661	0.00151372
AY596826	Xl.48438	Urocortin 3 (stresscopin)	ucn3	5	29	34	-19.9578	-2.2991	0.000324063
BC054274	Xl.555	Hypothetical protein LOC398628	LOC398628	4	24	28	-20.2552	-2.34801	0.00151372
BP706151	Xl.40427	Transcribed locus, moderately similar to NP_001182712.1 zinc finger protein 106 homolog [Xenopus (Silurana) tropicalis]	Unknown	3	18	21	-20.6703	-2.34801	0.00257683
DT077268	Xl.74700	Transcribed locus	Unknown	20	120	140	-17.9333	-2.34801	3.02883e-15
BC072031	Xl.514	T, brachyury homolog	t-a	4	25	29	-20.2258	-2.40691	0.000912234
DC055637	Xl.62143	Transcribed locus, weakly similar to XP_002931616.1 PREDICTED: hypothetical protein LOC100497302 [Xenopus (Silurana) tropicalis]	Unknown	4	25	29	-20.2258	-2.40691	0.000912234
BG811538	Xl.17783	Transcribed locus	Unknown	7	44	51	-19.4143	-2.41513	1.96465e-06
BX845729	Xl.67774	Transcribed locus	Unknown	3	19	22	-20.6313	-2.42602	0.00434351
CK796975	Xl.79712	Transcribed locus, moderately similar to XP_002931967.1 PREDICTED: protein SFI1 homolog [Xenopus (Silurana) tropicalis]	Unknown	3	19	22	-20.6313	-2.42602	0.00434351
EB461763	Xl.50221	Transcribed locus	Unknown	3	19	22	-20.6313	-2.42602	0.00434351
BP726860	Xl.3228	Transcribed locus	Unknown	4	26	30	-20.1975	-2.46349	0.000546113
BC073673	Xl.47406	Calpain 9	capn9	2	14	16	-21.144	-2.57041	0.00738525
AW200106	Xl.31161	Transcribed locus	Unknown	3	21	24	-20.5591	-2.57041	0.00154388
BJ639188	Xl.12778	Transcribed locus, weakly similar to XP_002939948.1 PREDICTED: piggyBac transposable element-derived protein 4-like [Xenopus (Silurana) tropicalis]	Unknown	6	42	48	-19.5591	-2.57041	1.83154e-06
BX843276	Xl.1872	Transcribed locus	Unknown	2	14	16	-21.144	-2.57041	0.00738525
BC097827	Xl.53996	CDNA clone IMAGE:3378448	Unknown	2	14	16	-21.144	-2.57041	0.00738525
EB737911	Xl.81173	Transcribed locus, moderately similar to XP_424041.2 PREDICTED: similar to slow myosin heavy chain 1 [Gallus gallus]	Unknown	3	21	24	-20.5591	-2.57041	0.00154388
EB733013	Xl.82563	Transcribed locus	Unknown	2	14	16	-21.144	-2.57041	0.00738525
EB481270	Xl.82493	Transcribed locus, strongly similar to NP_001082256.1 signal transducer and activator of transcription 1, 91kDa [Xenopus laevis]	Unknown	3	22	25	-20.5255	-2.63752	0.000910521
EE321004	Xl.82406	Transcribed locus	Unknown	3	22	25	-20.5255	-2.63752	0.000910521
BC049176	Xl.23697	ATPase, H+/K+ transporting, nongastric, alpha polypeptide	atp12a-a	2	15	17	-21.0943	-2.66994	0.00418091
EG573234	Xl.60159	Transcribed locus	Unknown	2	15	17	-21.0943	-2.66994	0.00418091
EB644674	Xl.56055	Transcribed locus	Unknown	14	107	121	-18.2733	-2.69716	1.72626e-15
GQ120625	Xl.85722	Calcium channel, voltage-dependent, N type, alpha 1B subunit	cacna1b	2	16	18	-21.0477	-2.76305	0.00234985
CK799532	Xl.81833	Transcribed locus, strongly similar to XP_002942482.1 PREDICTED: ubiquitin carboxyl-terminal hydrolase 21-like [Xenopus (Silurana) tropicalis]	Unknown	2	16	18	-21.0477	-2.76305	0.00234985
CO386053	Xl.52550	Transcribed locus, moderately similar to XP_002940482.1 PREDICTED: LOW QUALITY PROTEIN: bromodomain and WD repeat-containing protein 3 [Xenopus (Silurana) tropicalis]	Unknown	2	16	18	-21.0477	-2.76305	0.00234985
CF290592	Xl.3686	Transcribed locus	Unknown	3	25	28	-20.4333	-2.82195	0.000310749
BG016461	Xl.29571	Transcribed locus	Unknown	4	34	38	-20.004	-2.85051	7.42753e-06
BG893341	Xl.11920	Transcribed locus	Unknown	2	17	19	-21.004	-2.85051	0.00131226
BU904300	Xl.72671	Transcribed locus, strongly similar to XP_002941434.1 PREDICTED: hypothetical protein LOC100494408 [Xenopus (Silurana) tropicalis]	Unknown	2	17	19	-21.004	-2.85051	0.00131226
BP738393	Xl.35970	Transcribed locus	Unknown	2	17	19	-21.004	-2.85051	0.00131226
DR720168	Xl.18615	Transcribed locus, strongly similar to NP_001121293.1 hypothetical protein LOC100158377 [Xenopus laevis]	Unknown	2	17	19	-21.004	-2.85051	0.00131226
BU910947	Xl.85250	Transcribed locus, weakly similar to NP_001016882.1 zinc finger protein 33B [Xenopus (Silurana) tropicalis]	Unknown	2	18	20	-20.9628	-2.93298	0.000728607
BU914978	Xl.53644	Transcribed locus, moderately similar to XP_002935771.1 PREDICTED: uncharacterized protein C14orf80 homolog [Xenopus (Silurana) tropicalis]	Unknown	3	31	34	-20.2781	-3.13229	1.09286e-05
EG580760	Xl.18341	Transcribed locus	Unknown	3	32	35	-20.2552	-3.17809	6.16489e-06
EB727338	Xl.75951	Death associated protein-like 1	dapl1-a	1	12	13	-21.7552	-3.34801	0.00634766
BG161265	Xl.77270	Transcribed locus	Unknown	1	12	13	-21.7552	-3.34801	0.00634766
CD361259	Xl.54835	Transcribed locus	Unknown	1	12	13	-21.7552	-3.34801	0.00634766
BJ623912	Xl.74347	Transcribed locus, moderately similar to XP_002940886.1 PREDICTED: zinc finger protein 585B-like [Xenopus (Silurana) tropicalis]	Unknown	1	12	13	-21.7552	-3.34801	0.00634766
DC060135	Xl.15208	Transcribed locus, strongly similar to XP_002932624.1 PREDICTED: uncharacterized protein C8orf4 homolog [Xenopus (Silurana) tropicalis]	Unknown	1	12	13	-21.7552	-3.34801	0.00634766
AJ238649	Xl.224	Ventral anterior homeobox 2	vax2-a	1	12	13	-21.7552	-3.34801	0.00634766
BC160683	Xl.25998	Hypothetical LOC443699	LOC443699	1	13	14	-21.6975	-3.46349	0.00341797
BP682601	Xl.48499	Transcribed locus	Unknown	1	13	14	-21.6975	-3.46349	0.00341797
DC012595	Xl.74657	Transcribed locus, weakly similar to NP_001081460.1 zinc finger protein XFDL 156 a [Xenopus laevis]	Unknown	1	13	14	-21.6975	-3.46349	0.00341797
BC170471	Xl.58534	Transcribed locus, moderately similar to NP_033885.2 bone morphogenetic protein 1 precursor [Mus musculus]	Unknown	1	13	14	-21.6975	-3.46349	0.00341797
BC124880	Xl.9047	Homeobox C5	hoxc5	8	118	126	-18.6064	-3.64569	1.04413e-22
BJ048888	Xl.79436	Transcribed locus	Unknown	4	62	66	-19.5706	-3.71725	1.66235e-12
CB196938	Xl.70410	Transcribed locus, strongly similar to XP_002934038.1 PREDICTED: lipoprotein lipase [Xenopus (Silurana) tropicalis]	Unknown	1	16	17	-21.5477	-3.76305	0.000518799
DC087695	Xl.43241	Transcribed locus	Unknown	1	16	17	-21.5477	-3.76305	0.000518799
NM_001172083	Xl.85728	Recombination activating gene 1 a	rag1	1	17	18	-21.504	-3.85051	0.000274658
BG514572	Xl.4282	Transcribed locus	Unknown	1	19	20	-21.4238	-4.01098	7.62939e-05
BC080035	Xl.74030	Major histocompatibility complex, class II, DR alpha	h2-ea	2	120	122	-19.5943	-5.66994	9.24535e-29
BF615237	Xl.61588	Transcribed locus	Unknown	0	11	11	-35.1114	-29.8093	0.00195312
BQ399939	Xl.19858	Transcribed locus	Unknown	0	12	12	-35.0486	-29.9348	0.000976563
BU904244	Xl.50474	Transcribed locus, strongly similar to NP_001121491.1 transmembrane 6 superfamily member 2 [Xenopus (Silurana) tropicalis]	Unknown	0	12	12	-35.0486	-29.9348	0.000976563
DT055388	Xl.82399	Transcribed locus	Unknown	0	12	12	-35.0486	-29.9348	0.000976563
EB647386	Xl.56748	Transcribed locus	Unknown	0	13	13	-34.9909	-30.0503	0.000488281
CX134436	Xl.74778	Transcribed locus, moderately similar to NP_001087719.1 WW45 protein [Xenopus laevis]	Unknown	0	14	14	-34.9374	-30.1572	0.000244141
AF159715	Xl.85826	Glutamate decarboxylase 2 (pancreatic islets and brain, 65kDa)	gad2	0	15	15	-34.8877	-30.2567	0.00012207
BJ079773	Xl.72171	Transcribed locus	Unknown	0	15	15	-34.8877	-30.2567	0.00012207
DC063411	Xl.84766	Transcribed locus, strongly similar to NP_001079387.1 high-mobility group box 2 [Xenopus laevis]	Unknown	0	15	15	-34.8877	-30.2567	0.00012207
BQ731059	Xl.65820	Transcribed locus	Unknown	0	18	18	-34.7562	-30.5198	1.52588e-05
EB470917	Xl.79012	Transcribed locus	Unknown	0	18	18	-34.7562	-30.5198	1.52588e-05
DV034291	Xl.54127	Transcribed locus	Unknown	0	24	24	-34.5486	-30.9348	2.38419e-07
BC084607	Xl.58749	Hypothetical LOC495209	LOC495209	0	77	77	-33.7077	-32.6166	1.56701e-20

## Sheet: R2
				Reads
GenBank/EMBL/DDBJ accession number	Unigene Cluster ID	Cluster function (according to Unigene)	Gene name	Transected	Sham	Sum (transected + sham)	log2Conc	log2FC	p-value
BC088910	Xl.11644	F-box protein 5	fbxo5-a	22	0	22	-34.3142	31.4038	1.19209e-07
AY884210	Xl.54052	Leptin	lep	22	0	22	-34.3142	31.4038	1.19209e-07
CB198438	Xl.81162	Transcribed locus, strongly similar to XP_001236696.1 PREDICTED: similar to alpha-actinin, partial [Gallus gallus]	Unknown	18	0	18	-34.4589	31.1143	1.90735e-06
BQ735627	Xl.70227	Transcribed locus, weakly similar to NP_057279.2 kinesin-like protein KIF20B [Homo sapiens]	Unknown	13	0	13	-34.6936	30.6448	0.00012207
EB474231	Xl.26064	Transcribed locus, moderately similar to NP_001088587.1 hypothetical protein LOC495470 [Xenopus laevis]	Unknown	11	0	11	-34.8142	30.4038	0.000488281
CF284349	Xl.73506	Transcribed locus	Unknown	91	1	92	-19.9871	6.84644	3.15544e-30
BC082695	Xl.49730	Solute carrier family 11 (proton-coupled divalent metal ion transporters), member 1	slc11a1	40	1	41	-20.58	5.66057	2.27374e-13
CB942188	Xl.81349	Transcribed locus, strongly similar to NP_001087276.1 MGC85281 protein [Xenopus laevis]	Unknown	217	7	224	-17.9566	5.29284	1.28781e-67
BC128676	Xl.25126	Matrix metalloproteinase-9TH	mmp-9th	83	3	86	-19.261	5.12872	7.4317e-26
BC074309	Xl.81359	MGC84118 protein	MGC84118	67	3	70	-19.4155	4.81977	7.94093e-21
BC160719	Xl.71066	Spindle and kinetochore associated complex subunit 3	ska3	63	3	66	-19.4599	4.73096	2.37169e-19
BC048022	Xl.23696	Testis specific, 10	tsga10	41	2	43	-20.0622	4.6962	1.33582e-12
EB645372	Xl.72785	Transcribed locus, moderately similar to NP_001080954.1 centromere protein E, 312kDa [Xenopus laevis]	Unknown	20	1	21	-21.08	4.66057	5.72205e-06
CB564630	Xl.46874	MGC85281 protein	MGC85281	19	1	20	-21.117	4.58657	1.09673e-05
BQ730795	Xl.71462	Transcribed locus, moderately similar to NP_001177326.1 cell division cycle associated 2 [Xenopus laevis]	Unknown	19	1	20	-21.117	4.58657	1.09673e-05
BC108807	Xl.47337	Chromosome 12 open reading frame 48	c12orf48	35	2	37	-20.1764	4.46793	1.45519e-10
CB561764	Xl.85211	Transcribed locus	Unknown	16	1	17	-21.241	4.33864	0.000144958
BC125980	Xl.16369	E2F transcription factor 7	e2f7	95	6	101	-18.6636	4.32354	6.61272e-26
AY095442	Xl.12468	Budding uninhibited by benzimidazoles 1 homolog beta	bub1b	92	6	98	-18.6867	4.27724	4.71906e-25
DC014421	Xl.76622	Transcribed locus, strongly similar to NP_001080689.1 heterogeneous nuclear ribonucleoprotein A1 [Xenopus laevis]	Unknown	46	3	49	-19.6867	4.27724	6.12399e-13
BC084928	Xl.77372	Kinesin family member 23	kif23	58	4	62	-19.312	4.19663	1.16335e-16
EB480620	Xl.81367	Transcribed locus, strongly similar to NP_001088847.1 syntrophin, alpha 1 (dystrophin-associated protein A1, 59kDa, acidic component) [Xenopus laevis]	Unknown	14	1	15	-21.3373	4.146	0.000518799
AY902238	Xl.14805	Nephrosis 1, congenital, Finnish type (nephrin)	nphs1	27	2	29	-20.3636	4.09353	5.7742e-08
BC041315	Xl.17574	Carboxypeptidase A6	cpa6	13	1	14	-21.3908	4.03908	0.000976563
BC074471	Xl.59018	Keratin 10	krt10	13	1	14	-21.3908	4.03908	0.000976563
CF521264	Xl.29824	Transcribed locus	Unknown	13	1	14	-21.3908	4.03908	0.000976563
DC133334	Xl.69523	Transcribed locus, moderately similar to XP_002934738.1 PREDICTED: centromere protein F [Xenopus (Silurana) tropicalis]	Unknown	13	1	14	-21.3908	4.03908	0.000976563
AB432918	Xl.15505	Val protein	val	13	1	14	-21.3908	4.03908	0.000976563
BC073276	Xl.4042	MGC80644 protein	MGC80644	142	11	153	-17.9364	4.02896	3.49184e-37
X54002	Xl.1231	Kinesin family member 11	kif11-b	232	18	250	-17.2271	4.0267	1.31476e-59
BC097805	Xl.24414	PIF1 5'-to-3' DNA helicase homolog	pif1	12	1	13	-21.4485	3.92361	0.00183105
BU906290	Xl.79587	Transcribed locus, strongly similar to NP_001090423.1 E2F transcription factor 7 [Xenopus laevis]	Unknown	12	1	13	-21.4485	3.92361	0.00183105
BU913259	Xl.77188	Transcribed locus, strongly similar to NP_001080788.1 serine/threonine-protein kinase PLK1 [Xenopus laevis]	Unknown	12	1	13	-21.4485	3.92361	0.00183105
CB984316	Xl.2016	Transcribed locus	Unknown	12	1	13	-21.4485	3.92361	0.00183105
EB645019	Xl.16241	Transcribed locus, moderately similar to XP_002944160.1 PREDICTED: hypothetical protein LOC100498244 [Xenopus (Silurana) tropicalis]	Unknown	108	9	117	-18.2786	3.92361	8.41628e-28
BC041302	Xl.4297	Cyclin B1	ccnb1	70	6	76	-18.8839	3.88297	2.75779e-18
BC076805	Xl.4938	Cell division cycle 20 homolog	cdc20	35	3	38	-19.8839	3.88297	1.49339e-09
BC072193	Xl.45713	Topoisomerase (DNA) II alpha 170kDa	top2a	1423	123	1546	-14.5324	3.87085	0
CA788113	Xl.77876	Transcribed locus, strongly similar to XP_002931726.1 PREDICTED: actin-binding protein anillin [Xenopus (Silurana) tropicalis]	Unknown	11	1	12	-21.5113	3.79808	0.00341797
CB563638	Xl.51717	Transcribed locus, weakly similar to XP_002192349.1 PREDICTED: similar to Epidermal differentiation-specific protein [Taeniopygia guttata]	Unknown	22	2	24	-20.5113	3.79808	1.54972e-06
BX845940	Xl.9622	Transcribed locus, strongly similar to XP_002935241.1 PREDICTED: LOW QUALITY PROTEIN: kinetochore-associated protein 1 [Xenopus (Silurana) tropicalis]	Unknown	11	1	12	-21.5113	3.79808	0.00341797
BX848489	Xl.9868	Transcribed locus	Unknown	11	1	12	-21.5113	3.79808	0.00341797
BX850664	Xl.18198	Transcribed locus	Unknown	11	1	12	-21.5113	3.79808	0.00341797
BU900932	Xl.77430	Transcribed locus, strongly similar to NP_001088983.1 hypothetical protein LOC496365 [Xenopus laevis]	Unknown	85	8	93	-18.5363	3.74804	8.59077e-22
BC077623	Xl.48385	Kinesin family member 18B	kif18b	51	5	56	-19.2438	3.68914	2.25986e-13
BC056040	Xl.19151	Matrix metalloproteinase 13	MGC68994	51	5	56	-19.2438	3.68914	2.25986e-13
BC054146	Xl.3815	Cyclin-dependent kinase 1	cdk1-b	112	11	123	-18.1076	3.68657	2.55094e-27
BC129793	Xl.5080	Hypothetical protein LOC100036989	LOC100036989	30	3	33	-19.9951	3.66057	3.6729e-08
BX849306	Xl.77764	Transcribed locus, moderately similar to NP_001167507.1 UDP-N-acetyl-alpha-D-galactosamine:polypeptide N-acetylgalactosaminyltransferase 6 (GalNAc-T6) [Xenopus laevis]	Unknown	10	1	11	-21.58	3.66057	0.00634766
BX853097	Xl.18052	Transcribed locus	Unknown	10	1	11	-21.58	3.66057	0.00634766
BX852508	Xl.34875	Transcribed locus, weakly similar to XP_002193464.1 PREDICTED: similar to mKIAA0904 protein [Taeniopygia guttata]	Unknown	10	1	11	-21.58	3.66057	0.00634766
EB469237	Xl.85235	Transcribed locus, moderately similar to XP_002666141.1 PREDICTED: hmyosin heavy chain, fast skeletal muscle, partial [Danio rerio]	Unknown	10	1	11	-21.58	3.66057	0.00634766
U58205	Xl.28141	Polo-like kinase 1	plk1	79	8	87	-18.5891	3.64243	3.09049e-19
BC060435	Xl.1849	Hypothetical protein MGC68771	MGC68771	442	45	487	-16.1011	3.63469	7.45278e-105
BC041209	Xl.4074	Ribonucleotide reductase M2 B (TP53 inducible)	rrm2b	637	65	702	-15.5722	3.63143	3.63092e-150
M60680	Xl.8917	Cyclin-dependent kinase 1	cdk1-a	107	11	118	-18.1406	3.62068	1.11049e-25
BC088968	Xl.2736	KIAA0101	kiaa0101	136	14	150	-17.7936	3.61875	1.17162e-32
BC077339	Xl.6652	Aurora kinase B	aurkb-a	134	14	148	-17.8043	3.59738	4.11423e-32
BC071159	Xl.6913	Glycoprotein (transmembrane) nmb	gpnmb	38	4	42	-19.617	3.58657	1.61833e-09
BC084929	Xl.2607	Hypothetical LOC495419	LOC495419	47	5	52	-19.3027	3.57131	2.04742e-11
AF027728	Xl.389	Centromere protein E, 312kDa	cenpe	174	19	193	-17.3956	3.53366	3.36963e-41
BC108466	Xl.35415	E2F transcription factor 8	e2f8	64	7	71	-18.8373	3.53129	9.81776e-16
BC123166	Xl.54291	ADP-ribosyltransferase 5	art5	288	32	320	-16.656	3.50857	3.5205e-66
DT062065	Xl.18203	Transcribed locus, moderately similar to NP_001079482.1 similar to Fyn proto-oncogene [Xenopus laevis]	Unknown	17	2	19	-20.6973	3.42611	4.00543e-05
EB467445	Xl.57226	Transcribed locus	Unknown	17	2	19	-20.6973	3.42611	4.00543e-05
BC108779	Xl.43593	Family with sequence similarity 64, member A	fam64a	168	20	188	-17.3839	3.40903	1.021e-38
BQ732506	Xl.73259	Transcribed locus, moderately similar to NP_001135511.1 synaptojanin 2 [Xenopus (Silurana) tropicalis]	Unknown	25	3	28	-20.1266	3.39754	1.62423e-06
BC046735	Xl.11537	Transcribed locus, moderately similar to NP_001088544.1 kinesin family member 23 [Xenopus laevis]	Unknown	124	15	139	-17.8105	3.38595	2.66692e-28
EE300254	Xl.20475	Transcribed locus	Unknown	33	4	37	-19.7188	3.38304	3.60887e-08
AY222352	Xl.61272	Cell division cycle 6 homolog	cdc6	90	11	101	-18.2654	3.37107	8.07996e-21
U41824	Xl.353	Matrix metallopeptidase 13 (collagenase 3)	mmp13	24	3	27	-20.156	3.33864	3.03239e-06
BC130118	Xl.50606	Nucleolar and spindle associated protein 1	nusap1-a	80	10	90	-18.4191	3.33864	1.12164e-18
EB735237	Xl.85544	Transcribed locus, strongly similar to NP_001091283.1 cell division cycle associated 7 [Xenopus laevis]	Unknown	24	3	27	-20.156	3.33864	3.03239e-06
BC077224	Xl.54788	Kinesin family member 20A	kif20a	135	17	152	-17.6589	3.328	1.06006e-30
BC042218	Xl.4698	Kinesin family member 11	kif11-a	198	25	223	-17.1044	3.32415	2.79019e-44
BC047975	Xl.8266	Ribonucleotide reductase M2, gene 2	rrm2.2	269	35	304	-16.6406	3.28082	2.24231e-58
U76834	Xl.46378	Cdc6-related protein	xcdc6	84	11	95	-18.3151	3.27153	5.90964e-19
BC056099	Xl.7007	POC1 centriolar protein homolog A (Chlamydomonas)	poc1a	30	4	34	-19.7876	3.24554	2.27214e-07
BG555205	Xl.85139	Transcribed locus, strongly similar to NP_001080911.1 elongation factor 1-alpha, somatic form [Xenopus laevis]	Unknown	15	2	17	-20.7876	3.24554	0.000274658
BQ732941	Xl.56006	Transcribed locus, moderately similar to XP_002936769.1 PREDICTED: cytoskeleton-associated protein 2-like [Xenopus (Silurana) tropicalis]	Unknown	15	2	17	-20.7876	3.24554	0.000274658
BC088936	Xl.25801	PDZ binding kinase	pbk	104	14	118	-17.9871	3.23173	3.08982e-23
BJ081768	Xl.12159	Transcribed locus	Unknown	22	3	25	-20.2188	3.21311	1.04904e-05
BC084922	Xl.14335	Hypothetical LOC495414	LOC495414	43	6	49	-19.2354	3.17995	2.41631e-10
BC073714	Xl.6337	Non-SMC condensin II complex, subunit D3	ncapd3	224	32	256	-16.8373	3.146	4.91052e-47
BC114223	Xl.31899	Upregulator of cell proliferation	urgcp	35	5	40	-19.5154	3.146	5.65315e-08
BC056840	Xl.534	Transferrin	tf-b	195	28	223	-17.0337	3.13862	6.43497e-41
BC097560	Xl.78280	Denticleless homolog	dtl-a	48	7	55	-19.0448	3.11625	6.40187e-11
BU900201	Xl.72400	Transcribed locus	Unknown	27	4	31	-19.8636	3.09353	2.55601e-06
BC106386	Xl.46156	Cyclin A2	ccna2	60	9	69	-18.7026	3.07561	6.96444e-13
BC099292	Xl.53971	Hypothetical protein LOC733303	LOC733303	20	3	23	-20.2876	3.07561	3.5882e-05
EB732794	Xl.57063	Transcribed locus	Unknown	20	3	23	-20.2876	3.07561	3.5882e-05
AY962466	Xl.14725	Cell division cycle associated 5	cdca5-a	46	7	53	-19.0755	3.05485	2.13584e-10
Z17207	Xl.124	Aurora kinase A	aurka	39	6	45	-19.3058	3.03908	1.36805e-08
BP724727	Xl.77031	Transcribed locus	Unknown	13	2	15	-20.8908	3.03908	0.00418091
EB467388	Xl.56362	Transcribed locus	Unknown	13	2	15	-20.8908	3.03908	0.00418091
DC004185	Xl.7472	CDNA clone IMAGE:7392245	Unknown	32	5	37	-19.58	3.01672	3.35316e-07
EB481270	Xl.82493	Transcribed locus, strongly similar to NP_001082256.1 signal transducer and activator of transcription 1, 91kDa [Xenopus laevis]	Unknown	19	3	22	-20.3246	3.00161	6.60419e-05
DC014493	Xl.77103	Transcribed locus, moderately similar to NP_001081282.1 heterogeneous nuclear ribonucleoproteins A1 homolog [Xenopus laevis]	Unknown	57	9	66	-18.7396	3.00161	4.1028e-12
BC054974	Xl.85847	Myosin, heavy chain 8, skeletal muscle, perinatal	myh8	69	11	80	-18.457	2.98774	9.09972e-15
CA972984	Xl.77040	Transcribed locus, moderately similar to NP_001089712.1 cyclin A2 [Xenopus laevis]	Unknown	25	4	29	-19.9191	2.9825	8.43033e-06
U90125	Xl.23106	Non-SMC condensin I complex, subunit H	ncaph	67	11	78	-18.4782	2.9453	2.9773e-14
CA971552	Xl.16118	Baculoviral IAP repeat-containing 5, gene 2	birc5.2-a	30	5	35	-19.6266	2.92361	1.08439e-06
BC097820	Xl.26533	Kinesin family member 18A	kif18a	78	13	91	-18.2481	2.92361	5.76232e-16
AB061238	Xl.19178	35 kDa serum lectin	sln35-A	18	3	21	-20.3636	2.92361	0.000121117
CA982922	Xl.4418	Transcribed locus, moderately similar to XP_002939343.1 PREDICTED: hypothetical protein LOC100485845 [Xenopus (Silurana) tropicalis]	Unknown	12	2	14	-20.9485	2.92361	0.00738525
BC161713	Xl.18118	Hypothetical protein LOC100158433	LOC100158433	83	14	97	-18.1498	2.90633	7.96683e-17
BC077796	Xl.1736	Deoxycytidine kinase, gene 2	dck.2	117	20	137	-17.6449	2.88708	1.54945e-23
BC129727	Xl.17306	Thymidylate synthetase	tyms	192	33	225	-16.9263	2.87921	2.38317e-37
BC045220	Xl.3564	Matrilin 2	matn2	75	13	88	-18.2764	2.86702	3.30469e-15
CK803973	Xl.46984	CDNA clone IMAGE:7207942	Unknown	23	4	27	-19.9792	2.86221	2.74405e-05
BC074140	Xl.17188	Neutrophil cytosolic factor 2	ncf2	34	6	40	-19.4048	2.84115	4.4337e-07
BQ732160	Xl.76483	Transcribed locus, moderately similar to NP_109604.1 myosin-1 [Mus musculus]	Unknown	85	15	100	-18.0829	2.84115	1.10093e-16
BU908026	Xl.76761	Transcribed locus	Unknown	17	3	20	-20.4048	2.84115	0.000221252
EG575954	Xl.78624	Transcribed locus	Unknown	17	3	20	-20.4048	2.84115	0.000221252
BC079721	Xl.64496	XK, Kell blood group complex subunit-related family, member 5	xkr5	149	27	176	-17.254	2.80293	2.03325e-28
BC081132	Xl.48952	MGC83948 protein	MGC83948	22	4	26	-20.0113	2.79808	4.92334e-05
BC084288	Xl.41999	Meiotic nuclear divisions 1 homolog	mnd1	33	6	39	-19.4263	2.79808	7.84157e-07
AF072455	Xl.526	Matrix metallopeptidase 9 (gelatinase B, 92kDa gelatinase, 92kDa type IV collagenase)	mmp9	923	169	1092	-14.6155	2.78795	2.95063e-167
BC073697	Xl.6393	Cell division cycle 45 homolog (S. cerevisiae)	cdc45	103	19	122	-17.7738	2.77722	1.57879e-19
AF297867	Xl.696	Claspin	clspn	193	36	229	-16.8598	2.76118	6.48832e-36
NM_001161595	Xl.85723	Transient receptor potential cation channel, subfamily M, member 8	trpm8-b	16	3	19	-20.4485	2.75368	0.000728607
BC073177	Xl.512	Kinesin family member 22	kif22	106	20	126	-17.7161	2.74464	6.69129e-20
BC046682	Xl.23631	Transcribed locus, moderately similar to NP_571884.2 gap junction alpha-8 protein [Danio rerio]	Unknown	37	7	44	-19.2326	2.74074	7.87838e-08
CA790335	Xl.25381	Transcribed locus	Unknown	21	4	25	-20.0448	2.73096	8.79765e-05
AY573380	Xl.77220	Matrix metallopeptidase 7 (matrilysin, uterine)	mmp7	381	73	454	-15.8593	2.72247	2.03845e-68
CK800587	Xl.54526	Transcribed locus	Unknown	26	5	31	-19.7298	2.71716	1.93012e-05
BC123186	Xl.54374	Hypothetical protein LOC100125664	LOC100125664	31	6	37	-19.4714	2.70788	2.42991e-06
BC088966	Xl.7459	Primase, DNA, polypeptide 2 (58kDa)	prim2	87	17	104	-17.9758	2.69413	1.46491e-16
AJ304990	Xl.617	Cyclin B3	ccnb3	97	19	116	-17.8171	2.69063	4.71566e-18
X82012	Xl.1232	Kinesin family member 4A	kif4a	229	45	274	-16.5755	2.686	3.4042e-41
BC108767	Xl.18912	Inner centromere protein antigens 135/155kDa	incenp-b	110	22	132	-17.6206	2.66057	2.80897e-20
BC094095	Xl.35979	Hypothetical protein LOC733221	LOC733221	20	4	24	-20.08	2.66057	0.000156522
BC079748	Xl.9733	Protein regulator of cytokinesis 1, gene 2	prc1.2	110	22	132	-17.6206	2.66057	2.80897e-20
BG345267	Xl.1471	Transcribed locus	Unknown	15	3	18	-20.4951	2.66057	0.00131226
CD099649	Xl.58653	Transcribed locus	Unknown	15	3	18	-20.4951	2.66057	0.00131226
BC077260	Xl.53909	Cyclin A2	LOC397933	54	11	65	-18.6338	2.6341	3.91412e-10
BU911677	Xl.73862	Transcribed locus	Unknown	54	11	65	-18.6338	2.6341	3.91412e-10
BC077739	Xl.22720	Hyaluronan-mediated motility receptor (RHAMM)	hmmr	102	21	123	-17.7086	2.61875	4.25237e-18
BC056080	Xl.19863	Hypothetical protein MGC69070	MGC69070	53	11	64	-18.6473	2.60713	6.8115e-10
BX843868	Xl.14713	Transcribed locus, moderately similar to XP_002934738.1 PREDICTED: centromere protein F [Xenopus (Silurana) tropicalis]	Unknown	24	5	29	-19.7876	2.60168	5.94761e-05
BC124996	Xl.16455	NUF2, NDC80 kinetochore complex component, homolog	nuf2-a	91	19	110	-17.8631	2.59851	2.3558e-16
BC084431	Xl.716	Kinesin family member C1	kifc1	220	46	266	-16.5885	2.59644	3.56448e-38
CB558857	Xl.19432	Transcribed locus	Unknown	38	8	46	-19.117	2.58657	1.00875e-07
BC097896	Xl.71589	CDNA clone IMAGE:6325610	Unknown	19	4	23	-20.117	2.58657	0.000277162
BC099061	Xl.53541	Establishment of cohesion 1 homolog 2 (S. cerevisiae)	esco2	131	28	159	-17.3206	2.56471	6.30897e-23
BC077649	Xl.15435	Keratin 16 (focal non-epidermolytic palmoplantar keratoderma)	krt16	14	3	17	-20.5448	2.56104	0.00234985
CD329841	Xl.81480	Transcribed locus, weakly similar to XP_002936919.1 PREDICTED: lysosome-associated membrane glycoprotein 3-like [Xenopus (Silurana) tropicalis]	Unknown	32	7	39	-19.3373	2.53129	4.8736e-06
BC141767	Xl.56950	SAM and SH3 domain containing 3	sash3	41	9	50	-18.9773	2.52627	6.97381e-08
EB646021	Xl.21998	Transcribed locus, moderately similar to XP_002936905.1 PREDICTED: hypothetical protein LOC100493999 [Xenopus (Silurana) tropicalis]	Unknown	150	33	183	-17.1044	2.52307	1.10302e-25
DC015120	Xl.78886	Transcribed locus, moderately similar to NP_001129236.1 ubiquitin-like with PHD and ring finger domains 1 [Xenopus laevis]	Unknown	27	6	33	-19.5711	2.50857	2.23615e-05
BC084302	Xl.46164	Rhotekin 2	rtkn2	197	44	241	-16.7003	2.50127	8.88587e-33
AF287147	Xl.85523	Lymphoid enhancer-binding factor 1	lef1	22	5	27	-19.8503	2.47615	0.000179991
BU910450	Xl.7843	Transcribed locus, strongly similar to XP_002934785.1 PREDICTED: uncharacterized protein C4orf46 homolog [Xenopus (Silurana) tropicalis]	Unknown	22	5	27	-19.8503	2.47615	0.000179991
BC126057	Xl.76101	Nucleolar and spindle associated protein 1	nusap1-b	290	66	356	-16.1289	2.47416	6.06193e-47
BC153779	Xl.58583	ADP-ribosyltransferase 1	art1	13	3	16	-20.5983	2.45412	0.00418091
BC059327	Xl.19880	Pleckstrin	plek	65	15	80	-18.2764	2.45412	2.39464e-11
BJ079442	Xl.18748	Transcribed locus, moderately similar to NP_001091362.1 hypothetical protein LOC100037204 [Xenopus laevis]	Unknown	26	6	32	-19.5983	2.45412	6.61877e-05
BP706536	Xl.40387	Transcribed locus, moderately similar to XP_002939162.1 PREDICTED: uncharacterized protein C19orf39 [Xenopus (Silurana) tropicalis]	Unknown	13	3	16	-20.5983	2.45412	0.00418091
EB480086	Xl.56423	Transcribed locus	Unknown	13	3	16	-20.5983	2.45412	0.00418091
BC073297	Xl.47395	Hect domain and RLD 6	herc6	99	23	122	-17.6645	2.44444	7.85758e-17
BP695811	Xl.23750	Transcribed locus, moderately similar to NP_001129236.1 ubiquitin-like with PHD and ring finger domains 1 [Xenopus laevis]	Unknown	64	15	79	-18.2876	2.43175	4.10791e-11
BC129669	Xl.82411	Hypothetical protein LOC100037204	LOC100037204	217	51	268	-16.524	2.42777	1.07027e-34
BX844248	Xl.5179	Transcribed locus, strongly similar to NP_001090864.1 zinc transporter ZIP14 precursor [Xenopus (Silurana) tropicalis]	Unknown	21	5	26	-19.8839	2.40903	0.000310749
CK799152	Xl.34423	Transcribed locus	Unknown	21	5	26	-19.8839	2.40903	0.000310749
AF314535	Xl.712	Minichromosome maintenance complex component 10	mcm10	79	19	98	-17.9652	2.3945	2.82693e-13
DV034134	Xl.54858	Transcribed locus	Unknown	29	7	36	-19.4083	2.38927	2.43426e-05
BC077621	Xl.71216	CDC45 cell division cycle 45-like (S. cerevisiae)	cdc45l	28	7	35	-19.4337	2.33864	4.12576e-05
DQ192574	Xl.79675	Chromatin assembly factor 1, subunit B (p60)	chaf1b	228	57	285	-16.4081	2.33864	7.03824e-35
BC133781	Xl.6839	Deoxycytidine kinase, gene 1	dck.1	12	3	15	-20.656	2.33864	0.00738525
BC079786	Xl.3209	Eukaryotic translation elongation factor 1 alpha 1, oocyte form	eef1a1o	44	11	55	-18.7816	2.33864	1.5202e-07
BC099363	Xl.3471	Hypothetical protein MGC116559	MGC116559	16	4	20	-20.241	2.33864	0.00148964
BC077648	Xl.3259	Mannose receptor, C type 1	mrc1	28	7	35	-19.4337	2.33864	4.12576e-05
AW199289	Xl.7966	Transcribed locus	Unknown	16	4	20	-20.241	2.33864	0.00148964
CB564668	Xl.81293	Transcribed locus	Unknown	12	3	15	-20.656	2.33864	0.00738525
CB755799	Xl.25079	Transcribed locus	Unknown	24	6	30	-19.656	2.33864	0.000192195
CF521258	Xl.29823	Transcribed locus, weakly similar to XP_002945431.1 PREDICTED: hypothetical protein LOC100497729 [Xenopus (Silurana) tropicalis]	Unknown	12	3	15	-20.656	2.33864	0.00738525
EB479502	Xl.45263	Transcribed locus, strongly similar to XP_002935127.1 PREDICTED: protein C9orf140-like [Xenopus (Silurana) tropicalis]	Unknown	16	4	20	-20.241	2.33864	0.00148964
EB645007	Xl.56919	Transcribed locus, moderately similar to NP_001026510.1 hypothetical protein LOC425499 [Gallus gallus]	Unknown	24	6	30	-19.656	2.33864	0.000192195
EB733633	Xl.57051	Transcribed locus, moderately similar to XP_002938327.1 PREDICTED: sacsin-like [Xenopus (Silurana) tropicalis]	Unknown	32	8	40	-19.241	2.33864	4.8736e-06
BC056095	Xl.29451	Barren homolog (Drosophila)	brrn1	163	41	204	-16.8879	2.32982	3.06733e-25
AJ557446	Xl.7530	Karyopherin alpha-2 subunit like	kpna2	238	61	299	-16.3282	2.30273	2.20266e-35
BC081014	Xl.8300	G-2 and S-phase expressed 1	gtse1	35	9	44	-19.0914	2.298	3.12131e-06
DT079057	Xl.54831	ITAM-bearing signaling subunit	dap12	62	16	78	-18.2639	2.29284	3.80839e-10
U51234	Xl.31224	Minichromosome maintenance complex component 7	mcm7-a	465	120	585	-15.357	2.29284	3.80955e-68
BP678283	Xl.48481	CDC28 protein kinase regulatory subunit 1B	cks1b-b	23	6	29	-19.6867	2.27724	0.000324914
BC082949	Xl.45011	Discs, large homolog-associated protein 5	dlgap5	126	33	159	-17.2302	2.27153	3.8121e-19
BQ736907	Xl.79683	Transcribed locus, weakly similar to NP_001106376.1 periostin, osteoblast specific factor [Xenopus (Silurana) tropicalis]	Unknown	19	5	24	-19.9561	2.26464	0.000910521
CD811413	Xl.78125	Transcribed locus	Unknown	19	5	24	-19.9561	2.26464	0.000910521
DC061428	Xl.2837	Transcribed locus, moderately similar to XP_002940500.1 PREDICTED: piggyBac transposable element-derived protein 4-like [Xenopus (Silurana) tropicalis]	Unknown	38	10	48	-18.9561	2.26464	1.16356e-06
BC046650	Xl.284	RAD51 homolog (RecA homolog)	rad51-b	53	14	67	-18.4734	2.25921	7.55583e-09
BC123241	Xl.59906	Cyclin B3	cycb3	121	32	153	-17.2816	2.25751	2.78873e-18
NM_001166441	Xl.56174	Keratin 14	krt14	60	16	76	-18.2876	2.24554	1.07814e-09
AY062264	Xl.17379	Sp5 transcription factor	sp5	15	4	19	-20.2876	2.24554	0.00442505
BQ735713	Xl.3755	Transcribed locus, moderately similar to XP_002940803.1 PREDICTED: paired mesoderm homeobox protein 2-like [Xenopus (Silurana) tropicalis]	Unknown	15	4	19	-20.2876	2.24554	0.00442505
BC054332	Xl.12692	Transcribed locus, weakly similar to XP_001234164.1 PREDICTED: hypothetical protein [Gallus gallus]	Unknown	30	8	38	-19.2876	2.24554	4.2277e-05
BX853332	Xl.11045	Transcribed locus	Unknown	15	4	19	-20.2876	2.24554	0.00442505
BC045048	Xl.73204	Similar to protein regulator of cytokinesis 1-like	MGC53266	71	19	90	-18.0422	2.24046	1.93931e-11
AY986490	Xl.83891	Actin, alpha 2, smooth muscle, aorta	acta2	26	7	33	-19.4871	2.23173	0.000195126
BC073461	Xl.47686	MGC80972 protein	MGC80972	192	52	244	-16.5983	2.22317	4.73718e-28
BC106661	Xl.79128	Hypothetical LOC495841	LOC495841	22	6	28	-19.7188	2.21311	0.000546113
BM929065	Xl.80194	Transcribed locus, strongly similar to NP_001079935.1 membrane-associated tyrosine- and threonine-specific cdc2-inhibitory kinase [Xenopus laevis]	Unknown	22	6	28	-19.7188	2.21311	0.000546113
EB466301	Xl.79584	Transcribed locus, moderately similar to NP_001091283.1 cell division cycle associated 7 [Xenopus laevis]	Unknown	66	18	84	-18.1338	2.21311	4.26054e-10
EB731992	Xl.747	Lectin, galactoside-binding, soluble, 1	lgals1	117	32	149	-17.3058	2.20901	2.17311e-17
BC153781	Xl.8333	Hypothetical protein LOC100126636	LOC100126636	168	46	214	-16.7831	2.2074	3.5829e-24
BC141755	Xl.32139	Hydroxysteroid (17-beta) dehydrogenase 14	hsd17b14	174	48	222	-16.7271	2.19663	4.96675e-25
BC084848	Xl.49127	Hypothetical LOC495380	LOC495380	29	8	37	-19.312	2.19663	7.02548e-05
J03166	Xl.21952	Cyclin B1	ccnb1.2	47	13	60	-18.6135	2.19279	2.77564e-07
DT066481	Xl.10780	Transcribed locus, weakly similar to XP_002936830.1 PREDICTED: hypothetical protein LOC100485017 [Xenopus (Silurana) tropicalis]	Unknown	47	13	60	-18.6135	2.19279	2.77564e-07
BC097694	Xl.39598	F-box protein 5	fbxo5-b	36	10	46	-18.9951	2.18664	5.53962e-06
DT065665	Xl.82425	Transcribed locus, moderately similar to NP_009057.1 transitional endoplasmic reticulum ATPase [Homo sapiens]	Unknown	18	5	23	-19.9951	2.18664	0.00154388
EC276522	Xl.85293	Transcribed locus, strongly similar to XP_002935249.1 PREDICTED: myosin-4 [Xenopus (Silurana) tropicalis]	Unknown	68	19	87	-18.0733	2.17818	4.38578e-10
BC072764	Xl.7325	Maternal embryonic leucine zipper kinase	melk	50	14	64	-18.5154	2.17515	3.60145e-08
BP737991	Xl.69878	Transcribed locus	Unknown	25	7	32	-19.5154	2.17515	0.000324063
CA981347	Xl.27784	Ubiquitin-conjugating enzyme E2 C	ube2c	71	20	91	-18.0052	2.16646	5.78454e-11
BU913312	Xl.56654	Transcribed locus	Unknown	39	11	50	-18.8686	2.16462	2.03777e-06
BC077396	Xl.4592	TPX2, microtubule-associated	tpx2-b	165	47	212	-16.7806	2.15038	4.64114e-23
BG363987	Xl.57404	Transcribed locus	Unknown	21	6	27	-19.7524	2.146	0.000912234
BF231599	Xl.84948	Transcribed locus	Unknown	14	4	18	-20.3373	2.146	0.00753784
BX851266	Xl.16746	Transcribed locus, moderately similar to XP_002938177.1 PREDICTED: hypothetical protein LOC100497801 [Xenopus (Silurana) tropicalis]	Unknown	14	4	18	-20.3373	2.146	0.00753784
EB482089	Xl.84845	Transcribed locus, strongly similar to NP_001079757.1 DNA-binding protein inhibitor ID-3-B [Xenopus laevis]	Unknown	14	4	18	-20.3373	2.146	0.00753784
DC083977	Xl.69770	Transcribed locus, weakly similar to XP_001233731.1 PREDICTED: hypothetical protein [Gallus gallus]	Unknown	14	4	18	-20.3373	2.146	0.00753784
BC044678	Xl.14135	Similar to hydroxysteroid (17-beta) dehydrogenase 5	MGC53504	59	17	76	-18.256	2.13383	5.19494e-09
AB091339	Xl.5039	Ficolin (collagen/fibrinogen domain containing) 1	fcn1-b	304	88	392	-15.8873	2.12714	3.31455e-41
BC072154	Xl.47677	Lecithin retinol acyltransferase (phosphatidylcholine--retinol O-acyltransferase)	lrat	31	9	40	-19.1789	2.12292	2.53208e-05
BC082373	Xl.23862	Non-SMC condensin II complex, subunit H2	ncaph2	82	24	106	-17.7697	2.11123	8.63755e-12
BC070771	Xl.47062	Rac GTPase activating protein 1	racgap1	82	24	106	-17.7697	2.11123	8.63755e-12
BC110705	Xl.13964	Non-SMC condensin II complex, subunit G2	ncapg2	177	52	229	-16.657	2.10581	4.30136e-24
EB736410	Xl.54370	Transcribed locus, strongly similar to NP_001083640.1 tumor necrosis factor receptor superfamily, member 12A [Xenopus laevis]	Unknown	17	5	22	-20.0363	2.10418	0.00259948
BU906971	Xl.79636	Transcribed locus, moderately similar to XP_002935603.1 PREDICTED: hypothetical protein LOC100380100 [Xenopus (Silurana) tropicalis]	Unknown	27	8	35	-19.3636	2.09353	0.000191076
BC070762	Xl.11520	Centromere protein S	apitd1	91	27	118	-17.6097	2.09155	4.50886e-13
BJ062950	Xl.79171	Transcribed locus	Unknown	20	6	26	-19.7876	2.07561	0.00151372
EG572041	Xl.16419	Transcribed locus	Unknown	30	9	39	-19.2026	2.07561	4.2277e-05
Z27093	Xl.112	Matrix metallopeptidase 11 (stromelysin 3)	mmp11	102	31	133	-17.4277	2.05687	6.45051e-14
BU908383	Xl.21213	Transcribed locus	Unknown	23	7	30	-19.5755	2.05485	0.00087791
BC068752	Xl.2213	Suppressor of cytokine signaling 3	socs3	190	58	248	-16.5271	2.05052	6.41178e-25
BC126014	Xl.4910	Cell division cycle associated 7-like	cdca7l	49	15	64	-18.4802	2.04646	1.69449e-07
BC072215	Xl.46852	RAD54 homolog B	rad54b	111	34	145	-17.3001	2.0456	3.43041e-15
BC045227	Xl.6479	MAD2 mitotic arrest deficient-like 1	mad2l1	269	83	352	-16.0178	2.03507	2.13832e-34
U13674	Xl.928	Structural maintenance of chromosomes 2	smc2	631	195	826	-14.7866	2.03281	6.87327e-79
EB729752	Xl.77121	Transcribed locus	Unknown	55	17	72	-18.3066	2.03254	6.22176e-08
BC084401	Xl.49592	Hypothetical LOC495182	LOC495182	16	5	21	-20.08	2.01672	0.00434351
CK803819	Xl.49934	Hypothetical LOC496014	LOC496014	32	10	42	-19.08	2.01672	4.19342e-05
BP709317	Xl.14564	Transcribed locus, moderately similar to XP_002938777.1 PREDICTED: bromodomain and WD repeat-containing protein 1-like [Xenopus (Silurana) tropicalis]	Unknown	16	5	21	-20.08	2.01672	0.00434351
DC090796	Xl.77771	Transcribed locus, strongly similar to NP_001079935.1 membrane-associated tyrosine- and threonine-specific cdc2-inhibitory kinase [Xenopus laevis]	Unknown	16	5	21	-20.08	2.01672	0.00434351
AY069942	Xl.51447	Myeloperoxidase	mpo	211	66	277	-16.3583	2.01535	8.05072e-27
BC073613	Xl.5086	Coagulation factor 7 (serum prothrombin conversion accelerator)	f7	102	32	134	-17.4048	2.01107	6.45051e-14
BC129728	Xl.54223	Parvin, gamma	parvg	35	11	46	-18.9466	2.0085	2.4904e-05
CV116459	Xl.3190	CDC28 protein kinase regulatory subunit 1B	cks1b-a	57	18	75	-18.2396	2.00161	6.08325e-08
BC054214	Xl.26512	Suppressor of cytokine signaling 3	socs3	98	31	129	-17.4566	1.99916	7.24057e-13
BC060433	Xl.34480	Differentially expressed in FDCP 6 homolog	def6	41	13	54	-18.712	1.99576	5.37832e-06
BC059320	Xl.225	Hematopoietically expressed homeobox	hhex	22	7	29	-19.6076	1.99072	0.00143091
L43058	Xl.21500	Integrin, alpha 2 (CD49B, alpha 2 subunit of VLA-2 receptor)	itga2	66	21	87	-18.0227	1.99072	3.17274e-09
BC077231	Xl.18360	Syntaxin 11	stx11	22	7	29	-19.6076	1.99072	0.00143091
DY546439	Xl.72897	Transcribed locus, moderately similar to XP_002941445.1 PREDICTED: ATPase family AAA domain-containing protein 2-like [Xenopus (Silurana) tropicalis]	Unknown	22	7	29	-19.6076	1.99072	0.00143091
BC060014	Xl.67676	BRCA1 interacting protein C-terminal helicase 1	brip1	75	24	99	-17.8341	1.9825	4.29485e-10
EG585711	Xl.16345	Transcribed locus, moderately similar to XP_002943099.1 PREDICTED: hypothetical protein LOC100485802 [Xenopus (Silurana) tropicalis]	Unknown	25	8	33	-19.4191	1.9825	0.000821395
DC085057	Xl.85860	Transcribed locus, moderately similar to NP_001072533.1 zinc finger protein 180 [Xenopus (Silurana) tropicalis]	Unknown	25	8	33	-19.4191	1.9825	0.000821395
BC094101	Xl.25749	Transforming, acidic coiled-coil containing protein 3	tacc3	153	49	202	-16.805	1.98132	1.90819e-19
BC046676	Xl.3847	Similar to Rac GTPase activating protein 1	MGC53048	106	34	140	-17.3333	1.9791	6.29903e-14
BC084102	Xl.489	Exonuclease 1	exo1	56	18	74	-18.2524	1.97607	9.84285e-08
CA982881	Xl.1871	Transcribed locus, moderately similar to XP_002942617.1 PREDICTED: extracellular matrix protein 1-like [Xenopus (Silurana) tropicalis]	Unknown	59	19	78	-18.1757	1.97336	3.6414e-08
BC157466	Xl.73920	Chromosome 6 open reading frame 167	c6orf167	31	10	41	-19.1029	1.97091	6.87711e-05
BC077792	Xl.9272	Colony stimulating factor 3 receptor (granulocyte)	csf3r	142	46	188	-16.9044	1.96483	3.56329e-18
DC030505	Xl.79342	Transcribed locus, moderately similar to NP_001084059.1 follistatin precursor [Xenopus laevis]	Unknown	37	12	49	-18.8438	1.96314	1.47377e-05
AF244546	Xl.658	TPX2, microtubule-associated	tpx2-a	169	55	224	-16.6499	1.95816	6.06623e-21
BQ731910	Xl.85583	Transcribed locus, strongly similar to NP_001089563.1 hypothetical protein LOC734619 [Xenopus laevis]	Unknown	46	15	61	-18.5258	1.95532	1.21438e-06
BC073373	Xl.48866	MGC80802 protein	MGC80802	49	16	65	-18.4337	1.95335	4.46583e-07
U44049	Xl.385	Minichromosome maintenance complex component 4	mcm4-a	239	79	318	-16.1387	1.93573	8.89016e-29
U68724	Xl.424	Eosinophil peroxidase	epx	293	97	390	-15.8437	1.93349	6.77013e-35
BC084325	Xl.4855	Epithelial cell transforming sequence 2 oncogene	ect2	24	8	32	-19.4485	1.92361	0.00131873
BC075223	Xl.15644	MGC84381 protein	MGC84381	27	9	36	-19.2786	1.92361	0.000191076
BG038810	Xl.2555	Transcribed locus, strongly similar to XP_002940628.1 PREDICTED: e3 ubiquitin-protein ligase BRE1B [Xenopus (Silurana) tropicalis]	Unknown	21	7	28	-19.6412	1.92361	0.0023157
BJ076950	Xl.72051	Transcribed locus	Unknown	18	6	24	-19.8636	1.92361	0.00407732
BM179326	Xl.70607	Transcribed locus	Unknown	33	11	44	-18.9891	1.92361	6.57466e-05
CD360924	Xl.32243	Transcribed locus, strongly similar to XP_002945591.1 PREDICTED: coiled-coil domain-containing protein 147-like, partial [Xenopus (Silurana) tropicalis]	Unknown	18	6	24	-19.8636	1.92361	0.00407732
AF067969	Xl.3351	Non-SMC condensin I complex, subunit D2	ncapd2	285	96	381	-15.8711	1.9085	1.85282e-33
BC057739	Xl.2874	Runt-related transcription factor 1	runx1	80	27	107	-17.7026	1.90569	1.55027e-10
EB646310	Xl.76561	Transcribed locus, strongly similar to NP_001080219.1 lymphocyte cytosolic protein 1 (L-plastin) [Xenopus laevis]	Unknown	68	23	91	-17.9355	1.90255	4.81814e-09
BC070640	Xl.60384	Hypothetical protein MGC81499	MGC81499	375	127	502	-15.4713	1.90071	2.17777e-43
BC070872	Xl.78828	Extra spindle pole bodies homolog 1	espl1	56	19	75	-18.2134	1.89807	2.41763e-07
BC073528	Xl.47490	DEXH (Asp-Glu-X-His) box polypeptide 58	dhx58	349	119	468	-15.5701	1.89091	1.9129e-40
DC012859	Xl.80278	Transcribed locus	Unknown	38	13	51	-18.7668	1.88613	2.24756e-05
CD255585	Xl.85841	Hypothetical protein LOC443646	LOC443646	149	51	200	-16.7952	1.88539	1.21454e-17
CF286321	Xl.29695	Transcribed locus	Unknown	35	12	47	-18.8839	1.88297	6.16964e-05
EB475341	Xl.56121	Transcribed locus, strongly similar to NP_001082256.1 signal transducer and activator of transcription 1, 91kDa [Xenopus laevis]	Unknown	32	11	43	-19.0113	1.87921	0.000106045
BC070795	Xl.3319	Kinesin family member 20B	kif20b	119	41	160	-17.1148	1.87591	1.98014e-14
U09768	Xl.756	Achaete-scute homologous protein	ash3-A	29	10	39	-19.1511	1.8747	0.000182166
DT063575	Xl.85147	Transcribed locus, weakly similar to NP_001106333.1 hypothetical protein LOC100127293 [Xenopus laevis]	Unknown	23	8	31	-19.4792	1.86221	0.0021024
BC074257	Xl.1866	Formin-like 1	fmnl1	109	38	147	-17.233	1.8589	3.53109e-13
AF267849	Xl.660	Kinesin family member 22 a	kiff22a	152	53	205	-16.7531	1.85865	4.58361e-18
BC153802	Xl.60187	Hypothetical protein LOC100126651	LOC100126651	20	7	27	-19.6764	1.85322	0.00371917
BJ056859	Xl.6332	Transcribed locus	Unknown	20	7	27	-19.6764	1.85322	0.00371917
BC042275	Xl.21933	EGF-like-domain, multiple 6	egfl6	57	20	77	-18.1636	1.84961	2.26614e-07
DC030566	Xl.19802	Transcribed locus, strongly similar to NP_001072274.1 K(lysine) acetyltransferase 5 [Xenopus (Silurana) tropicalis]	Unknown	17	6	23	-19.9048	1.84115	0.00661075
DC007124	Xl.30382	Transcribed locus, strongly similar to XP_002935380.1 PREDICTED: bromodomain adjacent to zinc finger domain protein 1A-like [Xenopus (Silurana) tropicalis]	Unknown	17	6	23	-19.9048	1.84115	0.00661075
DC124269	Xl.30278	Transcribed locus	Unknown	17	6	23	-19.9048	1.84115	0.00661075
BC044063	Xl.2029	ATPase, Ca++ transporting, cardiac muscle, slow twitch 2	atp2a2	1459	517	1976	-13.4786	1.83539	4.5654e-157
BU901188	Xl.1739	CDC28 protein kinase regulatory subunit 2 a	cks2	45	16	61	-18.4951	1.8305	4.81752e-06
BC070597	Xl.23735	SPC24, NDC80 kinetochore complex component, homolog	spc24	112	40	152	-17.1764	1.82407	2.1033e-13
CK797712	Xl.15806	Transcribed locus, strongly similar to XP_002941368.1 PREDICTED: kinesin-like protein KIF9-like [Xenopus (Silurana) tropicalis]	Unknown	28	10	38	-19.1764	1.82407	0.000294077
AF416868	Xl.12105	Breast cancer 1, early onset	brca1	207	74	281	-16.2895	1.82268	2.81731e-23
BC100163	Xl.10685	Kinesin family member 15	kif15-b	232	83	315	-16.1245	1.82159	5.02892e-26
CB756198	Xl.24737	Hypothetical protein LOC100049121	LOC100049121	156	56	212	-16.6946	1.81669	9.61315e-18
EE331399	Xl.3302	Transcribed locus	Unknown	39	14	53	-18.6946	1.81669	3.30538e-05
BC075177	Xl.4421	P46XlEg22	aurka-b	50	18	68	-18.3341	1.81258	1.65252e-06
BC044051	Xl.14664	MCM3 minichromosome maintenance deficient 3 (S. cerevisiae)	mcm3	593	214	807	-14.7643	1.80907	1.74094e-63
DV437774	Xl.54100	Transcribed locus	Unknown	47	17	64	-18.42	1.80577	2.82202e-06
U44048	Xl.383	Minichromosome maintenance complex component 5	mcm5-a	554	201	755	-14.8586	1.80134	2.81725e-59
BC087353	Xl.352	Dipeptidase E	dpepe	77	28	105	-17.7039	1.79808	2.40203e-09
BC073696	Xl.11258	Epithelial cell transforming 2	ect2	77	28	105	-17.7039	1.79808	2.40203e-09
BC085217	Xl.25846	Ficolin-2	fcn2-A	22	8	30	-19.5113	1.79808	0.00332689
CA973474	Xl.32843	Transcribed locus, moderately similar to XP_002939591.1 PREDICTED: kunitz-type protease inhibitor 1-like [Xenopus (Silurana) tropicalis]	Unknown	22	8	30	-19.5113	1.79808	0.00332689
EB465151	Xl.56686	Transcribed locus	Unknown	22	8	30	-19.5113	1.79808	0.00332689
DQ146827	Xl.16758	Telomeric repeat binding factor (NIMA-interacting) 1	terf1	85	31	116	-17.5592	1.79384	4.93759e-10
BC056109	Xl.78062	Cathepsin C	ctsc	564	206	770	-14.828	1.7917	1.29993e-59
L43496	Xl.78	Ligase I, DNA, ATP-dependent	lig1	416	152	568	-15.2668	1.79116	1.80756e-44
BC129775	Xl.56564	Phosphorylase, glycogen; brain	pygb	41	15	56	-18.6088	1.78931	3.01159e-05
AW198751	Xl.54975	Transcribed locus	Unknown	19	7	26	-19.7134	1.77922	0.00592461
AF549932	Xl.85834	Transcribed locus, moderately similar to XP_696369.4 PREDICTED: si:ch211-287c11.1 [Danio rerio]	Unknown	19	7	26	-19.7134	1.77922	0.00592461
BC070725	Xl.55773	NDC80 homolog, kinetochore complex component	ndc80	122	45	167	-17.0297	1.77753	9.47513e-14
BC103738	Xl.51835	Cell division cycle 25 homolog A	cdc25a	46	17	63	-18.4355	1.77474	7.06949e-06
BC106636	Xl.4227	Cyclin-dependent kinase 2	cdk2	321	119	440	-15.6304	1.77026	5.93814e-34
BC077942	Xl.22790	X-ray repair complementing defective repair in Chinese hamster cells 1	xrcc1	43	16	59	-18.5279	1.76491	1.21467e-05
BC084950	Xl.6441	Downstream neighbor of SON	donson	99	37	136	-17.3216	1.75855	2.25194e-11
AF416869	Xl.12056	BRCA1 associated RING domain 1	bard1	56	21	77	-18.1412	1.75368	1.2697e-06
BC142546	Xl.28906	Hypothetical protein LOC779078	LOC779078	32	12	44	-18.9485	1.75368	0.000247088
CB560319	Xl.84791	Transcribed locus, strongly similar to XP_002667378.1 PREDICTED: myosin, heavy polypeptide 6, cardiac muscle, alpha-like [Danio rerio]	Unknown	56	21	77	-18.1412	1.75368	1.2697e-06
EB731004	Xl.83711	Transcribed locus, weakly similar to XP_002943424.1 PREDICTED: hypothetical protein LOC100496720 [Xenopus (Silurana) tropicalis]	Unknown	48	18	66	-18.3636	1.75368	4.11597e-06
BC060459	Xl.80838	Glucosamine-6-phosphate deaminase 1	gnpda1	135	51	186	-16.8664	1.74304	1.06733e-14
BC059310	Xl.64079	Minichromosome maintenance complex component 5	mcm5-b	291	110	401	-15.7579	1.74216	2.03635e-30
DC012850	Xl.7656	Transcribed locus	Unknown	37	14	51	-18.7326	1.74074	8.17133e-05
BU913419	Xl.73756	Transcribed locus, strongly similar to NP_001072372.1 hypothetical protein LOC779825 [Xenopus (Silurana) tropicalis]	Unknown	29	11	40	-19.0823	1.73719	0.000430857
BC084650	Xl.75427	Cell division cycle associated 5	cdca5-b	79	30	109	-17.6357	1.73554	3.22512e-09
BC122494	Xl.85879	Apolipoprotein E	apoe	21	8	29	-19.5448	1.73096	0.00522288
U67778	Xl.369	Neurogenin 2	neurog2-a	21	8	29	-19.5448	1.73096	0.00522288
CA974710	Xl.71062	Transcribed locus, strongly similar to XP_002936809.1 PREDICTED: probable histone-lysine N-methyltransferase NSD2 [Xenopus (Silurana) tropicalis]	Unknown	60	23	83	-18.0258	1.72197	3.04068e-07
BC068857	Xl.77428	NmrA-like family domain containing 1	nmral1	409	157	566	-15.2557	1.71998	2.29577e-41
BC121192	Xl.45026	Antigen identified by monoclonal antibody Ki-67	mki67	357	138	495	-15.4469	1.7099	4.86416e-36
BU908072	Xl.12270	Transcribed locus	Unknown	75	29	104	-17.6976	1.70948	1.33682e-08
BC099337	Xl.81375	Matrix metallopeptidase 1 (interstitial collagenase)	mmp1	31	12	43	-18.9714	1.70788	0.000388131
BC044262	Xl.68	Putative ortholog of delta-like protein C precursor (SwissPro)	dlc	338	131	469	-15.5239	1.7061	4.11219e-34
EU917071	Xl.84879	Neurogenin 3	neurog3	77	30	107	-17.6542	1.69854	7.83222e-09
BC076640	Xl.76514	Actinin, alpha 3	actn3	69	27	96	-17.8093	1.69228	8.53433e-08
BC074428	Xl.47506	Tumor necrosis factor receptor superfamily, member 11b	tnfrsf11b	23	9	32	-19.3943	1.69228	0.00455138
EB735761	Xl.57075	Transcribed locus	Unknown	23	9	32	-19.3943	1.69228	0.00455138
AB078637	Xl.21674	Mannan-binding lectin serine peptidase 1 (C4/C2 activating component of Ra-reactive factor)	masp1	51	20	71	-18.2438	1.68914	5.26868e-06
BC084125	Xl.49533	Hypothetical LOC495032	LOC495032	33	13	46	-18.8686	1.6826	0.000346001
BC123326	Xl.59813	Transmembrane protein 194A	tmem194a-a	33	13	46	-18.8686	1.6826	0.000346001
BC072317	Xl.46359	DEP domain containing 1	depdc1	38	15	53	-18.6636	1.67968	0.000113611
EB473583	Xl.18881	Transcribed locus, strongly similar to XP_002935074.1 PREDICTED: UMP-CMP kinase 2, mitochondrial-like [Xenopus (Silurana) tropicalis]	Unknown	38	15	53	-18.6636	1.67968	0.000113611
CB558697	Xl.80074	Transcribed locus, strongly similar to NP_001085773.1 EF-hand domain family, member D1 [Xenopus laevis]	Unknown	43	17	60	-18.4841	1.67745	2.71919e-05
BC080002	Xl.48702	Activating transcription factor 3	atf3	121	48	169	-16.9891	1.67255	7.20632e-13
BQ387878	Xl.65525	Transcribed locus	Unknown	63	25	88	-17.9304	1.67207	3.88182e-07
BC073103	Xl.4033	Aurora kinase B	aurkb-b	73	29	102	-17.7171	1.67049	3.22151e-08
GU072593	Xl.48887	Polymerase (DNA directed), delta 1, catalytic subunit 125kDa	pold1	376	150	526	-15.3493	1.66442	2.70522e-36
BC068761	Xl.46362	CTF18, chromosome transmission fidelity factor 18 homolog	chtf18	250	100	350	-15.9362	1.66057	8.06787e-25
U29178	Xl.1014	Minichromosome maintenance complex component 4	mcm4-b	560	224	784	-14.7727	1.66057	2.33634e-53
CA982427	Xl.71476	Transcribed locus	Unknown	35	14	49	-18.7727	1.66057	0.000305864
DC063229	Xl.82692	Transcribed locus, strongly similar to NP_001117811.1 elongation factor EF1 alpha [Oncorhynchus mykiss]	Unknown	20	8	28	-19.58	1.66057	0.00813006
BC154984	Xl.60124	Cathepsin K	ctsk	743	298	1041	-14.3628	1.65669	6.93765e-70
BC055974	Xl.79773	Protein regulator of cytokinesis 1	prc1	117	47	164	-17.0285	1.65442	4.03597e-12
BX850028	Xl.6128	Transcribed locus	Unknown	82	33	115	-17.54	1.6518	8.91405e-09
BC070805	Xl.46583	Suppressor of variegation 3-9 homolog 1	suv39h1	57	23	80	-18.0628	1.64797	1.14675e-06
BC073190	Xl.45429	SHC SH2-domain binding protein 1	shcbp1-a	111	45	156	-17.0979	1.64121	1.79596e-11
AB048257	Xl.1015	Polymerase (DNA directed), epsilon 2 (p59 subunit)	pole2	86	35	121	-17.4632	1.63563	7.11531e-09
BC099028	Xl.82354	Hypothetical protein LOC734159	LOC734159	22	9	31	-19.4263	1.62815	0.00700037
BC068686	Xl.10708	Transmembrane protein 51	tmem51	66	27	93	-17.8414	1.62815	3.11023e-07
BU904483	Xl.78061	Transcribed locus, strongly similar to XP_002940183.1 PREDICTED: e3 ubiquitin-protein ligase UHRF1-like [Xenopus (Silurana) tropicalis]	Unknown	22	9	31	-19.4263	1.62815	0.00700037
BC045082	Xl.19056	Enolase 3, beta muscle	eno3	39	16	55	-18.5983	1.62405	0.000153889
BC041716	Xl.76552	Similar to myosin, heavy polypeptide 4, skeletal muscle	myh4	119	49	168	-16.9862	1.61875	3.62787e-12
BC043855	Xl.48005	Cyclin E2	ccne2	63	26	89	-17.9021	1.61549	8.1872e-07
BC130191	Xl.85541	Cell division cycle associated 7	cdca7	184	76	260	-16.3553	1.61428	7.7394e-18
BX854721	Xl.71552	Transcribed locus, strongly similar to XP_002932090.1 PREDICTED: type II inositol-3,4-bisphosphate 4-phosphatase-like [Xenopus (Silurana) tropicalis]	Unknown	46	19	65	-18.3553	1.61428	2.16892e-05
CK797711	Xl.85852	Transcribed locus, weakly similar to NP_001016882.1 zinc finger protein 33B [Xenopus (Silurana) tropicalis]	Unknown	29	12	41	-19.0195	1.61166	0.000940674
BC100200	Xl.15353	Hypothetical protein LOC432271	LOC432271	178	74	252	-16.3984	1.60493	4.62195e-17
BC070818	Xl.47135	Zwilch, kinetochore associated, homolog	zwilch	125	52	177	-16.9079	1.60399	2.59785e-12
CB563003	Xl.52476	Transcribed locus	Unknown	24	10	34	-19.2876	1.60168	0.00293506
U67779	Xl.370	Neurogenin 2	neurog2-b	43	18	61	-18.4429	1.59498	5.77837e-05
BC077873	Xl.32643	MGC80621 protein	MGC80621	652	273	925	-14.5203	1.59462	2.3171e-58
BC129582	Xl.16140	Hypothetical protein LOC100036879	LOC100036879	31	13	44	-18.9137	1.5924	0.000824082
BC045044	Xl.18180	Destrin (actin depolymerizing factor)	dstn	157	66	223	-16.5715	1.58887	4.36972e-15
CB559443	Xl.14857	Transcribed locus, strongly similar to XP_002935849.1 PREDICTED: beta-glucuronidase [Xenopus (Silurana) tropicalis]	Unknown	88	37	125	-17.4066	1.58862	4.156e-09
BC129535	Xl.75005	Hypothetical protein LOC100036853	LOC100036853	121	51	172	-16.9454	1.58508	6.72846e-12
CF520630	Xl.67296	Transcribed locus, moderately similar to XP_002939673.1 PREDICTED: transient receptor potential cation channel subfamily M member 7-like [Xenopus (Silurana) tropicalis]	Unknown	166	70	236	-16.4888	1.5844	8.8789e-16
BC089255	Xl.7519	Chromosome 6 open reading frame 182	c6orf182	26	11	37	-19.1611	1.57965	0.00165805
BC154959	Xl.76070	Hypothetical protein LOC780759	LOC780759	26	11	37	-19.1611	1.57965	0.00165805
BC046947	Xl.80406	Calsequestrin 1 (fast-twitch, skeletal muscle)	casq1	59	25	84	-17.9778	1.57743	2.15318e-06
U44047	Xl.382	Minichromosome maintenance complex component 2	mcm2	833	353	1186	-14.1582	1.57729	5.77589e-73
BC077497	Xl.7376	Replication protein A3, 14kDa	rpa3	73	31	104	-17.669	1.57427	1.42696e-07
BC108519	Xl.43118	S-phase kinase-associated protein 2 (p45)	skp2	47	20	67	-18.3027	1.57131	2.93043e-05
BU901286	Xl.51541	Transcribed locus, moderately similar to XP_002936811.1 PREDICTED: hypothetical protein LOC100492954 [Xenopus (Silurana) tropicalis]	Unknown	61	26	87	-17.9254	1.56894	1.89985e-06
CB205885	Xl.76553	Transcribed locus, strongly similar to XP_002941085.1 PREDICTED: apolipoprotein Eb [Xenopus (Silurana) tropicalis]	Unknown	382	163	545	-15.2779	1.56735	4.40616e-34
AF064810	Xl.403	Forkhead box B1	foxb1	294	126	420	-15.6525	1.56104	2.84367e-26
BC056854	Xl.24124	Tripartite motif-containing 72	trim72	42	18	60	-18.4599	1.56104	8.83756e-05
AF351126	Xl.19136	Enhancer of zeste homolog 2	ezh2-a	207	89	296	-16.1564	1.5564	4.1926e-19
BC068848	Xl.46789	Inverted formin, FH2 and WH2 domain containing	inf2	53	23	76	-18.1153	1.543	1.95191e-05
AB060971	Xl.15364	Lectin, galactoside-binding, soluble, 9C	lgals9c-a	396	172	568	-15.2132	1.54174	2.55859e-34
EB645274	Xl.14971	Transcribed locus	Unknown	23	10	33	-19.3183	1.54028	0.00455138
BC094149	Xl.47441	V-set and immunoglobulin domain containing 10	vsig10	39	17	56	-18.5546	1.53658	0.000153889
BX854274	Xl.9307	Transcribed locus	Unknown	32	14	46	-18.8373	1.53129	0.00108854
EB473476	Xl.81150	Transcribed locus, strongly similar to NP_001080437.1 collagen alpha-1(VI) chain precursor [Xenopus laevis]	Unknown	32	14	46	-18.8373	1.53129	0.00108854
DC092089	Xl.66624	Transcribed locus	Unknown	48	21	69	-18.2524	1.53129	3.88476e-05
BU912855	Xl.80948	Transcribed locus, moderately similar to NP_001090608.1 E2F transcription factor 1 [Xenopus laevis]	Unknown	25	11	36	-19.1894	1.52307	0.00256321
BC106697	Xl.78384	Cell division cycle associated 8	cdca8	59	26	85	-17.9495	1.52085	4.3487e-06
BU903719	Xl.51679	Transcribed locus	Unknown	34	15	49	-18.7438	1.51922	0.000936223
CA793855	Xl.23257	Transcribed locus	Unknown	34	15	49	-18.7438	1.51922	0.000936223
BC072252	Xl.1999	MGC82347 protein	MGC82347	1858	822	2680	-12.9697	1.51519	1.04973e-151
BU913598	Xl.78377	Transcribed locus, strongly similar to NP_001086442.1 helicase, lymphoid-specific [Xenopus laevis]	Unknown	61	27	88	-17.8982	1.51449	3.79505e-06
BC074477	Xl.25080	Epithelial membrane protein 1	emp1	243	108	351	-15.9012	1.50857	6.71436e-21
BC089179	Xl.3085	Homolog of rat pragma of Rnd2	sgk223	297	132	429	-15.6116	1.50857	1.74268e-25
BC124560	Xl.46771	Antigen identified by monoclonal antibody Ki-67	mki67	326	145	471	-15.4767	1.50746	7.8692e-28
AF078111	Xl.614	E2F transcription factor 3	e2f3	119	53	172	-16.9296	1.50554	6.14082e-11
BC125978	Xl.60072	Transforming, acidic coiled-coil containing protein 3	tacc3	119	53	172	-16.9296	1.50554	6.14082e-11
BC100191	Xl.7149	Minichromosome maintenance complex component 6	mcm6.2-a	563	251	814	-14.6867	1.50409	1.16983e-46
AF111423	Xl.445	Non-SMC condensin I complex, subunit G	ncapg	168	75	243	-16.4304	1.50214	8.28671e-15
BC056079	Xl.29600	Rho GDP dissociation inhibitor (GDI) beta	arhgdib	140	63	203	-16.6877	1.49065	2.50518e-12
BC097869	Xl.17221	Hypothetical protein MGC115632	MGC115632	91	41	132	-17.3083	1.48889	1.94095e-08
AY633665	Xl.55984	Fanconi anemia, complementation group D2	fancd2	82	37	119	-17.4575	1.48674	7.48024e-08
BC123131	Xl.3680	4HAUS augmin-like complex, subunit 8	haus8	93	42	135	-17.2753	1.48549	1.68974e-08
AJ635202	Xl.45565	Hypothetical protein MGC81231	MGC81231	248	112	360	-15.8602	1.48549	4.54503e-21
BU906415	Xl.70977	Transcribed locus	Unknown	31	14	45	-18.8602	1.48549	0.00164149
CB208454	Xl.11967	Secreted LY6/PLAUR domain containing 1-like	slurp1l	104	47	151	-17.1135	1.4845	1.98158e-09
CB564876	Xl.72803	Transcribed locus	Unknown	53	24	77	-18.0846	1.4816	1.95191e-05
BC127433	Xl.4476	HAUS augmin-like complex, subunit 6	haus6	88	40	128	-17.3503	1.47615	3.3215e-08
BC056081	Xl.19842	Matrix-remodelling associated 8	mxra8	200	91	291	-16.1652	1.47471	4.14255e-17
BC129534	Xl.70573	E2F transcription factor 1	e2f1	68	31	99	-17.7202	1.47191	1.1155e-06
BC133232	Xl.22252	Hypothetical LOC414515	LOC414515	114	52	166	-16.9743	1.4711	3.47445e-10
BJ628995	Xl.32234	Transcribed locus, moderately similar to NP_001082542.1 homolog of rat pragma of Rnd2 [Xenopus laevis]	Unknown	35	16	51	-18.6764	1.46793	0.000802331
EG569580	Xl.77470	Transcribed locus, moderately similar to NP_001024.1 ribonucleoside-diphosphate reductase large subunit [Homo sapiens]	Unknown	61	28	89	-17.872	1.46203	7.34855e-06
BC088930	Xl.11107	RAD51 homolog (RecA homolog)	rad51-a	37	17	54	-18.5925	1.46064	0.000355281
BC044019	Xl.7195	Minichromosome maintenance complex component 6	mcm6.2-b	479	221	700	-14.8951	1.45462	4.76009e-38
BC123174	Xl.54207	ADP-ribosylation factor-like 11	arl11	26	12	38	-19.0983	1.45412	0.00337785
BC061936	Xl.9559	Hypothetical protein MGC68754	MGC68754	26	12	38	-19.0983	1.45412	0.00337785
BQ733587	Xl.56134	Transcribed locus, weakly similar to NP_001088391.1 hypothetical protein LOC495244 [Xenopus laevis]	Unknown	52	24	76	-18.0983	1.45412	2.92631e-05
BU916326	Xl.80989	Transcribed locus, moderately similar to NP_001081960.1 perilipin 2 [Xenopus laevis]	Unknown	52	24	76	-18.0983	1.45412	2.92631e-05
BC056842	Xl.57214	Legumain	lgmn	2694	1247	3941	-12.4011	1.44993	6.4449e-205
FJ532285	Xl.57040	Cell division cycle associated 2	LOC100462920	56	26	82	-17.9871	1.44556	1.4656e-05
DT077484	Xl.59513	Transcribed locus	Unknown	28	13	41	-18.9871	1.44556	0.00288725
DY549854	Xl.12748	Transcribed locus, strongly similar to NP_001120281.1 coiled-coil domain containing 11 [Xenopus (Silurana) tropicalis]	Unknown	28	13	41	-18.9871	1.44556	0.00288725
BC073321	Xl.47642	GEM interacting protein	gmip	45	21	66	-18.2989	1.43818	0.000130839
BC071050	Xl.47143	Hypothetical protein LOC432062	LOC432062	64	30	94	-17.7876	1.43175	8.04955e-06
CA972542	Xl.84202	Transcribed locus, strongly similar to NP_001081609.1 variant histone H2A.Zl1 [Xenopus laevis]	Unknown	192	90	282	-16.2026	1.43175	1.39429e-15
BC057758	Xl.34965	Proliferating cell nuclear antigen	pcna	454	213	667	-14.9604	1.43048	3.58585e-35
BP738733	Xl.64478	Transcribed locus, strongly similar to XP_002934166.1 PREDICTED: e3 ubiquitin-protein ligase RNF125-like [Xenopus (Silurana) tropicalis]	Unknown	49	23	72	-18.1719	1.42979	9.61299e-05
CB562074	Xl.59607	Cicn03 mRNA, complete sequence	Unknown	34	16	50	-18.6973	1.42611	0.0017692
BC068670	Xl.1783	GINS complex subunit 4 (Sld5 homolog)	gins4	308	145	453	-15.5177	1.42552	3.83015e-24
BC110958	Xl.54092	Chromatin assembly factor 1, subunit A (p150)	chaf1a	329	155	484	-15.422	1.42446	8.46762e-26
BC060420	Xl.4244	Hypothetical protein MGC68732	MGC68732	87	41	128	-17.3408	1.42404	9.39532e-08
BC068968	Xl.3201	Microtubule associated serine/threonine kinase-like	mastl	36	17	53	-18.6123	1.42111	0.000535436
BC073681	Xl.47611	Carbohydrate (N-acetylglucosamine 6-O) sulfotransferase 6	chst6	76	36	112	-17.5321	1.41665	8.02856e-07
BX852293	Xl.10428	Transcribed locus, strongly similar to XP_002933460.1 PREDICTED: tensin-3-like [Xenopus (Silurana) tropicalis]	Unknown	38	18	56	-18.5321	1.41665	0.000460005
DV437778	Xl.54373	Transcribed locus, moderately similar to NP_001121359.1 ITAM-bearing signaling subunit [Xenopus laevis]	Unknown	42	20	62	-18.3839	1.40903	0.000336709
BC097562	Xl.4985	Helicase, lymphoid-specific	hells	317	151	468	-15.4676	1.40858	1.88293e-24
BQ736472	Xl.85266	Transcribed locus, strongly similar to NP_001001244.1 myosin, heavy chain 4, skeletal muscle [Xenopus (Silurana) tropicalis]	Unknown	88	42	130	-17.3151	1.40576	1.19261e-07
BC155883	Xl.57239	Hypothetical protein LOC100127287	LOC100127287	23	11	34	-19.2495	1.40278	0.00904119
CB560924	Xl.70215	Transcribed locus	Unknown	46	22	68	-18.2495	1.40278	0.000166042
BC097526	Xl.47646	Enhancer of zeste homolog 2	ezh2-b	144	69	213	-16.6018	1.40005	8.65931e-12
BC095919	Xl.22488	Minichromosome maintenance complex component 8	mcm8	175	84	259	-16.3192	1.39754	6.12304e-14
BQ733642	Xl.9924	Transcribed locus	Unknown	25	12	37	-19.1266	1.39754	0.00509764
BU916378	Xl.21166	Transcribed locus, moderately similar to XP_002932053.1 PREDICTED: pericentrin-like [Xenopus (Silurana) tropicalis]	Unknown	52	25	77	-18.0689	1.39523	5.57112e-05
CA973372	Xl.19127	Transcribed locus, moderately similar to XP_002931638.1 PREDICTED: centromere protein R isoform 2 [Xenopus (Silurana) tropicalis]	Unknown	27	13	40	-19.0133	1.39309	0.004324
CK800433	Xl.40998	Transcribed locus, strongly similar to XP_002938897.1 PREDICTED: hypothetical protein LOC100485840 [Xenopus (Silurana) tropicalis]	Unknown	27	13	40	-19.0133	1.39309	0.004324
BC063732	Xl.18435	Tumor protein p63 regulated 1	tprg1	164	79	243	-16.4103	1.39242	2.72238e-13
NM_001135764	Xl.76819	Ubiquitin-like with PHD and ring finger domains 1	uhrf1	604	291	895	-14.5294	1.39217	2.03523e-44
BC141766	Xl.55631	Hypothetical protein LOC100049771	LOC100049771	440	212	652	-14.9864	1.39208	8.51259e-33
U95094	Xl.4601	Inner centromere protein antigens 135/155kDa	incenp-a	270	131	401	-15.6859	1.38204	2.0034e-20
BC074377	Xl.542	Jun proto-oncogene	jun	649	315	964	-14.4204	1.38151	2.63967e-47
AJ829921	Xl.48321	Fibroblast growth factor receptor-like 1	fgfrl1-a	138	67	205	-16.6537	1.38108	3.6443e-11
BU913762	Xl.37580	Transcribed locus, moderately similar to XP_002938488.1 PREDICTED: protein Mis18-alpha-like [Xenopus (Silurana) tropicalis]	Unknown	35	17	52	-18.6326	1.38047	0.00149626
EB737241	Xl.56887	Transcribed locus, weakly similar to XP_002187179.1 PREDICTED: myxovirus resistance protein 1 [Taeniopygia guttata]	Unknown	41	20	61	-18.4013	1.37427	0.000497092
CX131042	Xl.23343	Transcribed locus	Unknown	43	21	64	-18.3317	1.37259	0.00042213
BC068954	Xl.46731	Hypothetical protein MGC83227	MGC83227	47	23	70	-18.2019	1.36967	0.000207716
U13673	Xl.927	Structural maintenance of chromosomes 4	smc4	670	329	999	-14.366	1.36472	6.64274e-48
BC044689	Xl.5191	Cathepsin B	ctsb	1930	950	2880	-12.8379	1.36125	7.85047e-134
BC094073	Xl.25752	Serpin peptidase inhibitor, clade B (ovalbumin), member 1	serpinb1	79	39	118	-17.4464	1.35702	8.6805e-07
BC080004	Xl.20985	Cathepsin L2	ctsl2	2496	1236	3732	-12.4626	1.35258	5.39134e-171
BC081018	Xl.46000	Hypothetical protein MGC132155	MGC132155	363	180	543	-15.2432	1.35062	3.30534e-26
M99387	Xl.859	Nestin	nes	1785	886	2671	-12.9446	1.34919	1.85322e-122
X94082	Xl.47680	Kinesin family member 15	kif15-a	177	88	265	-16.2775	1.34682	1.75734e-13
BC097583	Xl.16229	UDP-N-acteylglucosamine pyrophosphorylase 1-like 1	uap1l1	401	200	601	-15.0953	1.34225	1.34774e-28
BC092389	Xl.8062	Centromere protein A	cenpa	72	36	108	-17.5711	1.33864	5.34489e-06
BC081050	Xl.24505	Decorin	dcn	58	29	87	-17.883	1.33864	4.32152e-05
BC059991	Xl.25952	Diacylglycerol O-acyltransferase 2	dgat2	34	17	51	-18.6535	1.33864	0.00318525
BC106590	Xl.63724	Kynurenine 3-monooxygenase (kynurenine 3-hydroxylase)	kmo	38	19	57	-18.4931	1.33864	0.000861782
D85188	Xl.1263	Neurogenic differentiation 4	neurod4	38	19	57	-18.4931	1.33864	0.000861782
U67190	Xl.371	Origin recognition complex, subunit 1-like (S. cerevisiae)	orc1l	130	65	195	-16.7186	1.33864	5.80628e-10
BC072166	Xl.56726	Tripartite motif-containing 54	trim54	36	18	54	-18.5711	1.33864	0.00101585
BX854842	Xl.73903	Transcribed locus, weakly similar to XP_001372491.1 PREDICTED: hypothetical protein [Monodelphis domestica]	Unknown	30	15	45	-18.8341	1.33864	0.00453386
BP685219	Xl.83489	Transcribed locus, moderately similar to XP_002935893.1 PREDICTED: hypothetical protein LOC779553 [Xenopus (Silurana) tropicalis]	Unknown	26	13	39	-19.0406	1.33864	0.00642658
DT063191	Xl.54333	Transcribed locus	Unknown	46	23	69	-18.2174	1.33864	0.000303163
EB738712	Xl.3373	Transcribed locus, moderately similar to XP_002933247.1 PREDICTED: daple-like protein-like [Xenopus (Silurana) tropicalis]	Unknown	26	13	39	-19.0406	1.33864	0.00642658
EC276432	Xl.83333	Transcribed locus, moderately similar to XP_002667378.1 PREDICTED: myosin, heavy polypeptide 6, cardiac muscle, alpha-like [Danio rerio]	Unknown	52	26	78	-18.0406	1.33864	0.000102596
DC026875	Xl.10679	Transcribed locus	Unknown	38	19	57	-18.4931	1.33864	0.000861782
DC052725	Xl.60567	Transcribed locus, weakly similar to XP_002932852.1 PREDICTED: hypothetical protein LOC100486670 [Xenopus (Silurana) tropicalis]	Unknown	48	24	72	-18.156	1.33864	0.000256489
DC011309	Xl.79752	Transcribed locus, moderately similar to NP_001072160.1 zinc finger protein 592 [Xenopus (Silurana) tropicalis]	Unknown	32	16	48	-18.741	1.33864	0.00380165
BC073470	Xl.47270	Glutamate-ammonia ligase	glul-b	1630	819	2449	-13.0668	1.33158	7.32259e-110
BC072338	Xl.47385	Rho GTPase activating protein 19	arhgap19	153	77	230	-16.4789	1.32925	1.3466e-11
BC108806	Xl.70635	Heme oxygenase (decycling) 1	hmox1	935	471	1406	-13.8668	1.32788	1.77874e-63
BC073446	Xl.47596	MGC80947 protein	MGC80947	123	62	185	-16.7927	1.32696	1.34099e-09
BC106337	Xl.55467	Galactosidase, alpha	gla	438	221	659	-14.9597	1.32553	1.41643e-30
BC045045	Xl.2659	ATPase, H+/K+ transporting, nongastric, alpha polypeptide	atp12a-b	204	103	307	-16.0615	1.32457	5.49454e-15
CD255509	Xl.26018	Transcribed locus, weakly similar to XP_002938799.1 PREDICTED: t-lymphocyte surface antigen Ly-9-like [Xenopus (Silurana) tropicalis]	Unknown	87	44	131	-17.2898	1.32216	5.72198e-07
BC106368	Xl.48766	Pyroglutamyl-peptidase I	pgpep1	53	27	80	-17.9996	1.31168	0.000126611
BC041549	Xl.3905	Similar to proliferating cell nuclear antigen	MGC53867	968	494	1462	-13.8074	1.30914	2.50624e-64
[truncated: 719 more rows]

## Sheet: NR2
				Reads
[truncated: 915 more rows]

## Sheet: R6
				Reads
[truncated: 669 more rows]

## Sheet: NR6
				Reads
[truncated: 4,318 more rows]
